# Supplementary material for: Archaea produce peptidoglycan hydrolases that kill bacteria
Source: PLoS Biol. 2025 Aug 14;23(8):e3003235. doi: 10.1371/journal.pbio.3003235 (PMC12352652; doi:10.1371/journal.pbio.3003235)
Supplement: S1 Table — (XLSX) [file pbio.3003235.s005.xlsx]

## Sheet:  S1 Table – Genomes
Subset from GTDB v214. Strains selection as described in the methods.
accession	checkm_completeness	checkm_contamination	coding_density	contig_count	gc_count	gc_percentage	genome_size	gtdb_taxonomy	ncbi_assembly_level	ncbi_assembly_name	ncbi_bioproject	ncbi_biosample	ncbi_date	ncbi_genbank_assembly_accession	ncbi_organism_name	ncbi_strain_identifiers	ncbi_taxid	ncbi_taxonomy	ncbi_taxonomy_unfiltered	protein_count	trna_aa_count	trna_count	trna_selenocysteine_count
GB_GCA_000007325.1	99.95	0	90.7546	1	590411	27.1516	2174500	d__Bacteria;p__Fusobacteriota;c__Fusobacteriia;o__Fusobacteriales;f__Fusobacteriaceae;g__Fusobacterium;s__Fusobacterium nucleatum	Complete Genome	ASM732v1	PRJNA295	SAMN02603417	2002-04-09	GCA_000007325.1	Fusobacterium nucleatum subsp. nucleatum ATCC 25586	ATCC 25586	190304	d__Bacteria;p__Fusobacteria;c__Fusobacteriia;o__Fusobacteriales;f__Fusobacteriaceae;g__Fusobacterium;s__Fusobacterium nucleatum	d__Bacteria;p__Fusobacteria;c__Fusobacteriia;o__Fusobacteriales;f__Fusobacteriaceae;g__Fusobacterium;s__Fusobacterium nucleatum;sb__Fusobacterium nucleatum subsp. nucleatum;x__Fusobacterium nucleatum subsp. nucleatum ATCC 25586	2022	19	47	0
GB_GCA_000008085.1	73.13	0	94.2995	1	154921	31.5595	490885	d__Archaea;p__Nanoarchaeota;c__Nanoarchaeia;o__Nanoarchaeales;f__Nanoarchaeaceae;g__Nanoarchaeum;s__Nanoarchaeum equitans	Complete Genome	ASM808v1	PRJNA9599	SAMN02603208	2003-12-18	GCA_000008085.1	Nanoarchaeum equitans Kin4-M	Kin4-M	228908	d__Archaea;p__Nanoarchaeota;c__Candidatus Nanoarchaeia;o__Nanoarchaeales;f__Nanoarchaeaceae;g__Nanoarchaeum;s__Nanoarchaeum equitans	d__Archaea;x__DPANN group;p__Nanoarchaeota;c__Candidatus Nanoarchaeia;o__Nanoarchaeales;f__Nanoarchaeaceae;g__Nanoarchaeum;s__Nanoarchaeum equitans;x__Nanoarchaeum equitans Kin4-M	583	18	39	0
GB_GCA_000008885.1	100	0	87.8311	2	158001	22.4751	703004	d__Bacteria;p__Pseudomonadota;c__Gammaproteobacteria;o__Enterobacterales;f__Enterobacteriaceae;g__Wigglesworthia;s__Wigglesworthia glossinidia_A	Complete Genome	ASM888v1	PRJNA274	SAMD00061100	2004-05-11	GCA_000008885.1	Wigglesworthia glossinidia endosymbiont of Glossina brevipalpis	none	36870	d__Bacteria;p__Proteobacteria;c__Gammaproteobacteria;o__Enterobacterales;f__Erwiniaceae;g__Wigglesworthia;s__Wigglesworthia glossinidia	d__Bacteria;p__Proteobacteria;c__Gammaproteobacteria;o__Enterobacterales;f__Erwiniaceae;g__Wigglesworthia;s__Wigglesworthia glossinidia;x__Wigglesworthia glossinidia endosymbiont of Glossina brevipalpis	646	19	34	0
GB_GCA_000009845.1	98.57	0	79.1559	1	236817	27.7599	853092	d__Bacteria;p__Bacillota;c__Bacilli;o__Acholeplasmatales;f__Acholeplasmataceae;g__Phytoplasma;s__Phytoplasma sp000009845	Complete Genome	ASM984v1	PRJNA9615	SAMD00061121	2007-12-15	GCA_000009845.1	Onion yellows phytoplasma OY-M	onion yellows	262768	d__Bacteria;p__Tenericutes;c__Mollicutes;o__Acholeplasmatales;f__Acholeplasmataceae;g__Candidatus Phytoplasma;s__	d__Bacteria;x__Terrabacteria group;p__Tenericutes;c__Mollicutes;o__Acholeplasmatales;f__Acholeplasmataceae;g__Candidatus Phytoplasma;x__Candidatus Phytoplasma asteris;s__Onion yellows phytoplasma;x__Onion yellows phytoplasma OY-M	956	19	32	0
GB_GCA_000010565.1	100	0.63	86.2173	1	1602272	52.9611	3025375	d__Bacteria;p__Bacillota_B;c__Desulfotomaculia;o__Desulfotomaculales;f__Pelotomaculaceae;g__Pelotomaculum;s__Pelotomaculum thermopropionicum	Complete Genome	ASM1056v1	PRJDA19023	SAMD00060921	2007-05-07	GCA_000010565.1	Pelotomaculum thermopropionicum SI	SI	370438	d__Bacteria;p__Firmicutes;c__Clostridia;o__Eubacteriales;f__Desulfotomaculaceae;g__Pelotomaculum;s__Pelotomaculum thermopropionicum	d__Bacteria;x__Terrabacteria group;p__Firmicutes;c__Clostridia;o__Eubacteriales;f__Desulfotomaculaceae;g__Pelotomaculum;s__Pelotomaculum thermopropionicum;x__Pelotomaculum thermopropionicum SI	3001	19	51	1
GB_GCA_000010645.1	89.51	1.09	74.6542	5	403584	32.9478	1224919	d__Bacteria;p__Bacteroidota;c__Bacteroidia;o__Bacteroidales;f__Azobacteroidaceae;g__Azobacteroides;s__Azobacteroides pseudotrichonymphae_B	Complete Genome	ASM1064v1	PRJDA29025	SAMD00060940	2008-11-12	GCA_000010645.1	Candidatus Azobacteroides pseudotrichonymphae genomovar. CFP2	none	511995	d__Bacteria;p__Bacteroidetes;c__Bacteroidia;o__Bacteroidales;f__;g__Candidatus Azobacteroides;s__Candidatus Azobacteroides pseudotrichonymphae	d__Bacteria;x__FCB group;x__Bacteroidetes/Chlorobi group;p__Bacteroidetes;c__Bacteroidia;o__Bacteroidales;x__Bacteroidales incertae sedis;g__Candidatus Azobacteroides;s__Candidatus Azobacteroides pseudotrichonymphae;x__Candidatus Azobacteroides pseudotrichonymphae genomovar. CFP2	1089	19	38	0
GB_GCA_000011445.1	99.62	1.13	86.6642	1	290392	23.9656	1211703	d__Bacteria;p__Bacillota;c__Bacilli;o__Mycoplasmatales;f__Mycoplasmataceae;g__Mycoplasma;s__Mycoplasma mycoides	Complete Genome	ASM1144v1	PRJNA10616	SAMEA3138208	2007-02-27	GCA_000011445.1	Mycoplasma mycoides subsp. mycoides SC str. PG1	PG1	272632	d__Bacteria;p__Tenericutes;c__Mollicutes;o__Mycoplasmatales;f__Mycoplasmataceae;g__Mycoplasma;s__Mycoplasma mycoides	d__Bacteria;x__Terrabacteria group;p__Tenericutes;c__Mollicutes;o__Mycoplasmatales;f__Mycoplasmataceae;g__Mycoplasma;x__Mycoplasma mycoides group;s__Mycoplasma mycoides;sb__Mycoplasma mycoides subsp. mycoides;x__Mycoplasma mycoides subsp. mycoides SC;x__Mycoplasma mycoides subsp. mycoides SC str. PG1	1149	19	29	0
GB_GCA_000012145.1	100	0.47	84.6958	3	516066	32.5134	1587240	d__Bacteria;p__Pseudomonadota;c__Alphaproteobacteria;o__Rickettsiales;f__Rickettsiaceae;g__Rickettsia;s__Rickettsia felis	Complete Genome	ASM1214v1	PRJNA13884	SAMN02603143	2005-06-07	GCA_000012145.1	Rickettsia felis URRWXCal2	URRWXCal2;California 2	315456	d__Bacteria;p__Proteobacteria;c__Alphaproteobacteria;o__Rickettsiales;f__Rickettsiaceae;g__Rickettsia;s__Rickettsia felis	d__Bacteria;p__Proteobacteria;c__Alphaproteobacteria;o__Rickettsiales;f__Rickettsiaceae;x__Rickettsieae;g__Rickettsia;x__spotted fever group;s__Rickettsia felis;x__Rickettsia felis URRWXCal2	1650	19	33	0
GB_GCA_000013185.1	100	0	86.6452	1	228055	33.2362	686194	d__Bacteria;p__Pseudomonadota;c__Gammaproteobacteria;o__Enterobacterales;f__Enterobacteriaceae;g__Baumannia;s__Baumannia cicadellinicola	Complete Genome	ASM1318v1	PRJNA12513	SAMN02604023	2006-04-27	GCA_000013185.1	Baumannia cicadellinicola str. Hc (Homalodisca coagulata)	Hc (Homalodisca coagulata)	374463	d__Bacteria;p__Proteobacteria;c__Gammaproteobacteria;o__;f__;g__Candidatus Baumannia;s__Candidatus Baumannia cicadellinicola	d__Bacteria;p__Proteobacteria;c__Gammaproteobacteria;x__Gammaproteobacteria incertae sedis;g__Candidatus Baumannia;s__Candidatus Baumannia cicadellinicola;x__Baumannia cicadellinicola str. Hc (Homalodisca coagulata)	607	19	40	0
GB_GCA_000014225.1	100	0.51	86.9779	1	2314239	44.6161	5187005	d__Bacteria;p__Pseudomonadota;c__Gammaproteobacteria;o__Enterobacterales_A;f__Alteromonadaceae;g__Paraglaciecola;s__Paraglaciecola atlantica_A	Complete Genome	ASM1422v1	PRJNA13454	SAMN02598305	2006-06-28	GCA_000014225.1	Pseudoalteromonas atlantica T6c	T6c	342610	d__Bacteria;p__Proteobacteria;c__Gammaproteobacteria;o__Alteromonadales;f__Pseudoalteromonadaceae;g__Pseudoalteromonas;s__Pseudoalteromonas atlantica	d__Bacteria;p__Proteobacteria;c__Gammaproteobacteria;o__Alteromonadales;f__Pseudoalteromonadaceae;g__Pseudoalteromonas;s__Pseudoalteromonas atlantica;x__Pseudoalteromonas atlantica T6c	4414	19	62	0
GB_GCA_000016325.1	99.7	0.1	88.0108	2	2473867	52.9004	4676461	d__Bacteria;p__Pseudomonadota;c__Gammaproteobacteria;o__Enterobacterales;f__Enterobacteriaceae;g__Lelliottia;s__Lelliottia sp000016325	Complete Genome	ASM1632v1	PRJNA17461	SAMN02598394	2007-04-18	GCA_000016325.1	Enterobacter sp. 638	638	399742	d__Bacteria;p__Proteobacteria;c__Gammaproteobacteria;o__Enterobacterales;f__Enterobacteriaceae;g__Enterobacter;s__	d__Bacteria;p__Proteobacteria;c__Gammaproteobacteria;o__Enterobacterales;f__Enterobacteriaceae;g__Enterobacter;x__unclassified Enterobacter;s__Enterobacter sp. 638	4411	19	84	1
GB_GCA_000016605.1	100	0	89.0187	1	1013036	46.2253	2191517	d__Archaea;p__Thermoproteota;c__Thermoprotei_A;o__Sulfolobales;f__Sulfolobaceae;g__Metallosphaera;s__Metallosphaera sedula	Complete Genome	ASM1660v1	PRJNA17447	SAMN02598389	2007-04-25	GCA_000016605.1	Metallosphaera sedula DSM 5348	DSM 5348	399549	d__Archaea;p__Crenarchaeota;c__Thermoprotei;o__Sulfolobales;f__Sulfolobaceae;g__Metallosphaera;s__Metallosphaera sedula	d__Archaea;x__TACK group;p__Crenarchaeota;c__Thermoprotei;o__Sulfolobales;f__Sulfolobaceae;g__Metallosphaera;s__Metallosphaera sedula;x__Metallosphaera sedula DSM 5348	2391	19	47	0
GB_GCA_000016765.1	99.1	1.81	91.0499	3	4016521	67.9012	5915246	d__Bacteria;p__Pseudomonadota;c__Alphaproteobacteria;o__Sphingomonadales;f__Sphingomonadaceae;g__Rhizorhabdus;s__Rhizorhabdus wittichii	Complete Genome	ASM1676v1	PRJNA17343	SAMN02598383	2007-05-31	GCA_000016765.1	Rhizorhabdus wittichii RW1	RW1	392499	d__Bacteria;p__Proteobacteria;c__Alphaproteobacteria;o__Sphingomonadales;f__Sphingomonadaceae;g__Rhizorhabdus;s__Rhizorhabdus wittichii	d__Bacteria;p__Proteobacteria;c__Alphaproteobacteria;o__Sphingomonadales;f__Sphingomonadaceae;g__Rhizorhabdus;s__Rhizorhabdus wittichii;x__Rhizorhabdus wittichii RW1	5464	19	48	0
GB_GCA_000017245.1	100	0	88.6721	1	1041960	44.9186	2319663	d__Bacteria;p__Pseudomonadota;c__Gammaproteobacteria;o__Enterobacterales_A;f__Pasteurellaceae;g__Basfia_A;s__Basfia_A succinogenes	Complete Genome	ASM1724v1	PRJNA13370	SAMN02598296	2007-07-05	GCA_000017245.1	Actinobacillus succinogenes 130Z	130Z	339671	d__Bacteria;p__Proteobacteria;c__Gammaproteobacteria;o__Pasteurellales;f__Pasteurellaceae;g__Actinobacillus;s__Actinobacillus succinogenes	d__Bacteria;p__Proteobacteria;c__Gammaproteobacteria;o__Pasteurellales;f__Pasteurellaceae;g__Actinobacillus;s__Actinobacillus succinogenes;x__Actinobacillus succinogenes 130Z	2138	19	60	1
GB_GCA_000017645.1	100	0.32	87.6253	2	3788229	67.3451	5625098	d__Bacteria;p__Pseudomonadota;c__Alphaproteobacteria;o__Rhizobiales;f__Xanthobacteraceae;g__Xanthobacter;s__Xanthobacter autotrophicus	Complete Genome	ASM1764v1	PRJNA15756	SAMN02598342	2007-07-30	GCA_000017645.1	Xanthobacter autotrophicus Py2	Py2	78245	d__Bacteria;p__Proteobacteria;c__Alphaproteobacteria;o__Hyphomicrobiales;f__Xanthobacteraceae;g__Xanthobacter;s__Xanthobacter autotrophicus	d__Bacteria;p__Proteobacteria;c__Alphaproteobacteria;o__Hyphomicrobiales;f__Xanthobacteraceae;g__Xanthobacter;s__Xanthobacter autotrophicus;x__Xanthobacter autotrophicus Py2	5177	19	51	1
GB_GCA_000018565.1	98.18	1.82	88.6538	3	3453669	50.8983	6785430	d__Bacteria;p__Chloroflexota;c__Chloroflexia;o__Chloroflexales;f__Herpetosiphonaceae;g__Herpetosiphon;s__Herpetosiphon aurantiacus	Complete Genome	ASM1856v1	PRJNA16523	SAMN00623048	2007-11-13	GCA_000018565.1	Herpetosiphon aurantiacus DSM 785	none	316274	d__Bacteria;p__Chloroflexi;c__Chloroflexia;o__Herpetosiphonales;f__Herpetosiphonaceae;g__Herpetosiphon;s__Herpetosiphon aurantiacus	d__Bacteria;x__Terrabacteria group;p__Chloroflexi;c__Chloroflexia;o__Herpetosiphonales;f__Herpetosiphonaceae;g__Herpetosiphon;s__Herpetosiphon aurantiacus;x__Herpetosiphon aurantiacus DSM 785	5617	19	51	1
GB_GCA_000020605.1	99.28	0	87.8904	1	1430970	41.4812	3449685	d__Bacteria;p__Bacillota_A;c__Clostridia;o__Lachnospirales;f__Lachnospiraceae;g__Agathobacter;s__Agathobacter rectalis	Complete Genome	ASM2060v1	PRJNA29071	SAMN02603082	2009-06-04	GCA_000020605.1	[Eubacterium] rectale ATCC 33656	ATCC 33656	515619	d__Bacteria;p__Firmicutes;c__Clostridia;o__Eubacteriales;f__Lachnospiraceae;g__;s__[Eubacterium] rectale	d__Bacteria;x__Terrabacteria group;p__Firmicutes;c__Clostridia;o__Eubacteriales;f__Lachnospiraceae;x__Lachnospiraceae incertae sedis;s__[Eubacterium] rectale;x__[Eubacterium] rectale ATCC 33656	3271	19	60	0
GB_GCA_000024525.1	100	0.89	88.112	9	4258276	50.1489	8491258	d__Bacteria;p__Bacteroidota;c__Bacteroidia;o__Cytophagales;f__Spirosomaceae;g__Spirosoma;s__Spirosoma linguale	Complete Genome	ASM2452v1	PRJNA28817	SAMN00002598	2010-01-13	GCA_000024525.1	Spirosoma linguale DSM 74	DSM 74	504472	d__Bacteria;p__Bacteroidetes;c__Cytophagia;o__Cytophagales;f__Cytophagaceae;g__Spirosoma;s__Spirosoma linguale	d__Bacteria;x__FCB group;x__Bacteroidetes/Chlorobi group;p__Bacteroidetes;c__Cytophagia;o__Cytophagales;f__Cytophagaceae;g__Spirosoma;s__Spirosoma linguale;x__Spirosoma linguale DSM 74	7129	20	49	0
GB_GCA_000026125.1	99.92	0.6	88.3537	1	1859225	54.2949	3424307	d__Bacteria;p__Pseudomonadota;c__Gammaproteobacteria;o__Burkholderiales;f__Burkholderiaceae;g__Herminiimonas;s__Herminiimonas arsenicoxydans	Complete Genome	ASM2612v1	PRJNA13467	SAMEA3138226	2007-03-16	GCA_000026125.1	Herminiimonas arsenicoxydans	none	204773	d__Bacteria;p__Proteobacteria;c__Betaproteobacteria;o__Burkholderiales;f__Oxalobacteraceae;g__Herminiimonas;s__Herminiimonas arsenicoxydans	d__Bacteria;p__Proteobacteria;c__Betaproteobacteria;o__Burkholderiales;f__Oxalobacteraceae;g__Herminiimonas;s__Herminiimonas arsenicoxydans	3263	19	45	0
GB_GCA_000027065.2	99.97	0.19	87.3254	4	2632960	57.25	4599092	d__Bacteria;p__Pseudomonadota;c__Gammaproteobacteria;o__Enterobacterales;f__Enterobacteriaceae;g__Cronobacter;s__Cronobacter turicensis	Complete Genome	ASM2706v1	PRJEA39965	SAMEA2272673	2011-02-17	GCA_000027065.2	Cronobacter turicensis z3032	none	693216	d__Bacteria;p__Proteobacteria;c__Gammaproteobacteria;o__Enterobacterales;f__Enterobacteriaceae;g__Cronobacter;s__Cronobacter turicensis	d__Bacteria;p__Proteobacteria;c__Gammaproteobacteria;o__Enterobacterales;f__Enterobacteriaceae;g__Cronobacter;s__Cronobacter turicensis;x__Cronobacter turicensis z3032	4201	19	84	1
GB_GCA_000043285.1	98.37	0	84.0029	1	193204	27.3832	705557	d__Bacteria;p__Pseudomonadota;c__Gammaproteobacteria;o__Enterobacterales;f__Enterobacteriaceae;g__Blochmannia;s__Blochmannia floridanus	Complete Genome	ASM4328v1	PRJNA443	SAMEA3138247	2003-08-08	GCA_000043285.1	Candidatus Blochmannia floridanus	none	203907	d__Bacteria;p__Proteobacteria;c__Gammaproteobacteria;o__Enterobacterales;f__Enterobacteriaceae;g__Candidatus Blochmannia;s__Candidatus Blochmannia floridanus	d__Bacteria;p__Proteobacteria;c__Gammaproteobacteria;o__Enterobacterales;f__Enterobacteriaceae;x__Enterobacteriaceae incertae sedis;x__ant, tsetse, mealybug, aphid, etc. endosymbionts;x__ant endosymbionts;g__Candidatus Blochmannia;s__Candidatus Blochmannia floridanus	603	19	37	0
GB_GCA_000063505.1	99.18	0	93.0052	1	1425775	60.236	2366980	d__Bacteria;p__Cyanobacteriota;c__Cyanobacteriia;o__PCC-6307;f__Cyanobiaceae;g__Synechococcus_C;s__Synechococcus_C sp000063505	Complete Genome	ASM6350v1	PRJNA13642	SAMEA3138264	2007-05-19	GCA_000063505.1	Synechococcus sp. WH 7803	none	32051	d__Bacteria;p__Cyanobacteria;c__;o__Synechococcales;f__Synechococcaceae;g__Synechococcus;s__	d__Bacteria;x__Terrabacteria group;x__Cyanobacteria/Melainabacteria group;p__Cyanobacteria;o__Synechococcales;f__Synechococcaceae;g__Synechococcus;x__unclassified Synechococcus;s__Synechococcus sp. WH 7803	2558	19	45	0
GB_GCA_000063525.1	99.64	0	92.4724	1	1353715	60.8435	2224914	d__Bacteria;p__Cyanobacteriota;c__Cyanobacteriia;o__PCC-6307;f__Cyanobiaceae;g__RCC307;s__RCC307 sp000063525	Complete Genome	ASM6352v1	PRJNA13654	SAMEA3138265	2007-05-19	GCA_000063525.1	Synechococcus sp. RCC307	none	316278	d__Bacteria;p__Cyanobacteria;c__;o__Synechococcales;f__Synechococcaceae;g__Synechococcus;s__	d__Bacteria;x__Terrabacteria group;x__Cyanobacteria/Melainabacteria group;p__Cyanobacteria;o__Synechococcales;f__Synechococcaceae;g__Synechococcus;x__unclassified Synechococcus;s__Synechococcus sp. RCC307	2540	19	42	0
GB_GCA_000069925.1	98.55	0	74.0137	1	241326	27.4247	879959	d__Bacteria;p__Bacillota;c__Bacilli;o__Acholeplasmatales;f__Acholeplasmataceae;g__Phytoplasma;s__Phytoplasma australiense	Complete Genome	ASM6992v1	PRJNA29469	SAMEA3138281	2008-04-02	GCA_000069925.1	Candidatus Phytoplasma australiense	none	59748	d__Bacteria;p__Tenericutes;c__Mollicutes;o__Acholeplasmatales;f__Acholeplasmataceae;g__Candidatus Phytoplasma;s__Candidatus Phytoplasma australiense	d__Bacteria;x__Terrabacteria group;p__Tenericutes;c__Mollicutes;o__Acholeplasmatales;f__Acholeplasmataceae;g__Candidatus Phytoplasma;x__16SrXII (Stolbur group);s__Candidatus Phytoplasma australiense	831	19	35	0
GB_GCA_000091165.1	96.26	2.59	88.2038	1	1612667	58.5816	2752854	d__Bacteria;p__Methylomirabilota;c__Methylomirabilia;o__Methylomirabilales;f__Methylomirabilaceae;g__Methylomirabilis;s__Methylomirabilis oxyfera	Complete Genome	ASM9116v1	PRJNA40193	SAMEA3138294	2009-09-16	GCA_000091165.1	Candidatus Methylomirabilis oxyfera	none	671143	d__Bacteria;p__candidate division NC10;c__;o__;f__;g__Candidatus Methylomirabilis;s__Candidatus Methylomirabilis oxyfera	d__Bacteria;x__Bacteria incertae sedis;x__Bacteria candidate phyla;p__candidate division NC10;g__Candidatus Methylomirabilis;s__Candidatus Methylomirabilis oxyfera	2716	19	47	1
GB_GCA_000143165.1	97.36	0	88.9678	1	928329	55.0444	1686510	d__Bacteria;p__Chloroflexota;c__Dehalococcoidia;o__Dehalococcoidales;f__Dehalococcoidaceae;g__Dehalogenimonas;s__Dehalogenimonas lykanthroporepellens	Complete Genome	ASM14316v1	PRJNA40221	SAMN02598529	2010-06-25	GCA_000143165.1	Dehalogenimonas lykanthroporepellens BL-DC-9	BL-DC-9	552811	d__Bacteria;p__Chloroflexi;c__Dehalococcoidia;o__;f__;g__Dehalogenimonas;s__Dehalogenimonas lykanthroporepellens	d__Bacteria;x__Terrabacteria group;p__Chloroflexi;c__Dehalococcoidia;g__Dehalogenimonas;s__Dehalogenimonas lykanthroporepellens;x__Dehalogenimonas lykanthroporepellens BL-DC-9	1719	19	47	1
GB_GCA_000145985.1	100	0	87.2938	1	669463	35.6866	1875953	d__Archaea;p__Thermoproteota;c__Thermoprotei_A;o__Sulfolobales;f__Ignisphaeraceae;g__Ignisphaera;s__Ignisphaera aggregans	Complete Genome	ASM14598v1	PRJNA33361	SAMN00016987	2010-08-24	GCA_000145985.1	Ignisphaera aggregans DSM 17230	DSM 17230	583356	d__Archaea;p__Crenarchaeota;c__Thermoprotei;o__Desulfurococcales;f__Desulfurococcaceae;g__Ignisphaera;s__Ignisphaera aggregans	d__Archaea;x__TACK group;p__Crenarchaeota;c__Thermoprotei;o__Desulfurococcales;f__Desulfurococcaceae;g__Ignisphaera;s__Ignisphaera aggregans;x__Ignisphaera aggregans DSM 17230	1999	19	46	0
GB_GCA_000146855.1	99.3	0	81.1023	84	799165	32.3556	2511030	d__Bacteria;p__Bacillota_A;c__Clostridia;o__Peptostreptococcales;f__Filifactoraceae;g__Peptoanaerobacter;s__Peptoanaerobacter margaretiae	Scaffold	ASM14685v1	PRJNA50511	SAMN00120458	2010-09-03	GCA_000146855.1	[Eubacterium] yurii subsp. margaretiae ATCC 43715	ATCC 43715	864565	d__Bacteria;p__Firmicutes;c__Clostridia;o__Eubacteriales;f__Peptostreptococcaceae;g__Peptoanaerobacter;s__[Eubacterium] yurii	d__Bacteria;x__Terrabacteria group;p__Firmicutes;c__Clostridia;o__Eubacteriales;f__Peptostreptococcaceae;g__Peptoanaerobacter;s__[Eubacterium] yurii;sb__[Eubacterium] yurii subsp. margaretiae;x__[Eubacterium] yurii subsp. margaretiae ATCC 43715	2098	18	42	1
GB_GCA_000147015.1	57.83	0	91.7296	1	28237	13.5388	208564	d__Bacteria;p__Pseudomonadota;c__Gammaproteobacteria;o__Enterobacterales;f__Enterobacteriaceae;g__Zinderia;s__Zinderia insecticola	Complete Genome	ASM14701v1	PRJNA51243	SAMN02604227	2010-09-09	GCA_000147015.1	Candidatus Zinderia insecticola CARI	CARI	871271	d__Bacteria;p__Proteobacteria;c__Betaproteobacteria;o__Burkholderiales;f__Oxalobacteraceae;g__Candidatus Zinderia;s__Candidatus Zinderia insecticola	d__Bacteria;p__Proteobacteria;c__Betaproteobacteria;o__Burkholderiales;f__Oxalobacteraceae;g__Candidatus Zinderia;s__Candidatus Zinderia insecticola;x__Candidatus Zinderia insecticola CARI	219	18	25	0
GB_GCA_000153445.1	98.33	0.56	88.8272	21	1294433	49.3894	2634266	d__Bacteria;p__Pseudomonadota;c__Gammaproteobacteria;o__Pseudomonadales;f__Porticoccaceae;g__HTCC2207;s__HTCC2207 sp000153445	Scaffold	ASM15344v1	PRJNA16658	SAMN02436104	2006-04-07	GCA_000153445.1	gamma proteobacterium HTCC2207	HTCC2207	314287	d__Bacteria;p__Proteobacteria;c__Gammaproteobacteria;o__Cellvibrionales;f__Porticoccaceae;g__;s__	d__Bacteria;p__Proteobacteria;c__Gammaproteobacteria;o__Cellvibrionales;f__Porticoccaceae;x__unclassified Porticoccaceae;x__SAR92 clade;s__gamma proteobacterium HTCC2207	2345	19	36	0
GB_GCA_000153745.1	94.58	3.48	92.0352	14	844766	36.8947	2296803	d__Bacteria;p__Pseudomonadota;c__Alphaproteobacteria;o__Rhodobacterales;f__Rhodobacteraceae;g__Amylibacter;s__Amylibacter sp000153745	Scaffold	ASM15374v1	PRJNA17677	SAMN02436106	2007-07-19	GCA_000153745.1	Rhodobacterales bacterium HTCC2255	HTCC2255	367336	d__Bacteria;p__Proteobacteria;c__Alphaproteobacteria;o__Rhodobacterales;f__;g__;s__	d__Bacteria;p__Proteobacteria;c__Alphaproteobacteria;o__Rhodobacterales;x__unclassified Rhodobacterales;s__Rhodobacterales bacterium HTCC2255	2202	19	35	0
GB_GCA_000154345.1	99.33	0	84.906	22	1641113	50.1853	3270209	d__Bacteria;p__Bacillota_A;c__Clostridia;o__Oscillospirales;f__Acutalibacteraceae;g__Clostridium_A;s__Clostridium_A leptum	Scaffold	ASM15434v1	PRJNA18923	SAMN00627074	2007-08-21	GCA_000154345.1	[Clostridium] leptum DSM 753	DSM 753	428125	d__Bacteria;p__Firmicutes;c__Clostridia;o__Eubacteriales;f__Oscillospiraceae;g__;s__[Clostridium] leptum	d__Bacteria;x__Terrabacteria group;p__Firmicutes;c__Clostridia;o__Eubacteriales;f__Oscillospiraceae;x__Oscillospiraceae incertae sedis;s__[Clostridium] leptum;x__[Clostridium] leptum DSM 753	2917	19	54	0
GB_GCA_000155435.1	99.37	1.27	87.4609	172	3265849	50.1324	6548966	d__Bacteria;p__Bacillota_A;c__Clostridia;o__Lachnospirales;f__Lachnospiraceae;g__Enterocloster;s__Enterocloster pacaense	Scaffold	ASM15543v1	PRJNA30067	SAMN02463678	2008-08-28	GCA_000155435.1	Clostridiales bacterium 1_7_47FAA	1_7_47FAA	457421	d__Bacteria;p__Firmicutes;c__Clostridia;o__Eubacteriales;f__;g__;s__	d__Bacteria;x__Terrabacteria group;p__Firmicutes;c__Clostridia;o__Eubacteriales;x__unclassified Eubacteriales;s__Clostridiales bacterium 1_7_47FAA	5784	19	64	2
GB_GCA_000155695.1	100	1.35	89.8619	26	3130299	54.2592	5775745	d__Bacteria;p__Verrucomicrobiota;c__Verrucomicrobiae;o__Opitutales;f__Opitutaceae;g__Pelagicoccus;s__Pelagicoccus sp000155695	Scaffold	ASM15569v1	PRJNA19391	SAMN02436317	2008-09-05	GCA_000155695.1	Verrucomicrobiae bacterium DG1235	DG1235	382464	d__Bacteria;p__Verrucomicrobia;c__Verrucomicrobiae;o__;f__;g__;s__	d__Bacteria;x__PVC group;p__Verrucomicrobia;c__Verrucomicrobiae;x__unclassified Verrucomicrobiae;s__Verrucomicrobiae bacterium DG1235	4698	19	45	0
GB_GCA_000155715.1	96.59	1.5	89.1328	62	1411945	54.0473	2625605	d__Bacteria;p__Pseudomonadota;c__Gammaproteobacteria;o__HTCC5015;f__HTCC5015;g__HTCC5015;s__HTCC5015 sp000155715	Scaffold	ASM15571v1	PRJNA19309	SAMN02436275	2008-09-05	GCA_000155715.1	gamma proteobacterium HTCC5015	HTCC5015	391615	d__Bacteria;p__Proteobacteria;c__Gammaproteobacteria;o__;f__;g__;s__	d__Bacteria;p__Proteobacteria;c__Gammaproteobacteria;x__unclassified Gammaproteobacteria;s__gamma proteobacterium HTCC5015	2450	18	33	0
GB_GCA_000156035.2	99.16	1.16	85.059	312	1547976	40.0925	3995628	d__Bacteria;p__Bacillota_A;c__Clostridia;o__Lachnospirales;f__Lachnospiraceae;g__Faecalimonas;s__Faecalimonas phoceensis	Scaffold	ASM15603v2	PRJNA28659	SAMN00000730	2011-01-14	GCA_000156035.2	Tyzzerella nexilis DSM 1787	DSM 1787	500632	d__Bacteria;p__Firmicutes;c__Clostridia;o__Eubacteriales;f__Lachnospiraceae;g__Tyzzerella;s__Tyzzerella nexilis	d__Bacteria;x__Terrabacteria group;p__Firmicutes;c__Clostridia;o__Eubacteriales;f__Lachnospiraceae;g__Tyzzerella;s__Tyzzerella nexilis;x__Tyzzerella nexilis DSM 1787	3806	18	58	1
GB_GCA_000156115.1	99.36	0.16	89.8179	20	2140299	53.3003	4018415	d__Bacteria;p__Pseudomonadota;c__Alphaproteobacteria;o__Rhodobacterales;f__Rhodobacteraceae;g__Planktotalea;s__Planktotalea sp000156115	Scaffold	ASM15611v1	PRJNA13508	SAMN02436225	2008-09-25	GCA_000156115.1	Rhodobacteraceae bacterium HTCC2083	HTCC2083	314270	d__Bacteria;p__Proteobacteria;c__Alphaproteobacteria;o__Rhodobacterales;f__Rhodobacteraceae;g__;s__	d__Bacteria;p__Proteobacteria;c__Alphaproteobacteria;o__Rhodobacterales;f__Rhodobacteraceae;x__unclassified Rhodobacteraceae;s__Rhodobacteraceae bacterium HTCC2083	4118	19	40	0
GB_GCA_000156295.1	97.71	0.87	90.82	75	2282645	52.9588	4326936	d__Bacteria;p__Pseudomonadota;c__Gammaproteobacteria;o__Pseudomonadales;f__Halieaceae;g__Halioglobus;s__Halioglobus sp000156295	Scaffold	ASM15629v1	PRJNA30725	SAMN02436226	2008-11-25	GCA_000156295.1	marine gamma proteobacterium HTCC2148	HTCC2148	247634	d__Bacteria;p__Proteobacteria;c__Gammaproteobacteria;o__Cellvibrionales;f__Halieaceae;g__;s__	d__Bacteria;p__Proteobacteria;c__Gammaproteobacteria;o__Cellvibrionales;f__Halieaceae;x__unclassified Halieaceae;s__marine gamma proteobacterium HTCC2148	3865	20	38	0
GB_GCA_000158155.1	98.59	0.89	91.385	29	2368533	56.3439	4208084	d__Bacteria;p__Pseudomonadota;c__Gammaproteobacteria;o__Pseudomonadales;f__Halieaceae;g__Congregibacter;s__Congregibacter sp000158155	Scaffold	ASM15815v1	PRJNA31353	SAMN02436223	2009-01-06	GCA_000158155.1	gamma proteobacterium NOR5-3	NOR5-3	566466	d__Bacteria;p__Proteobacteria;c__Gammaproteobacteria;o__;f__;g__;s__	d__Bacteria;p__Proteobacteria;c__Gammaproteobacteria;x__unclassified Gammaproteobacteria;s__gamma proteobacterium NOR5-3	3742	19	46	0
GB_GCA_000158655.1	98.88	0	77.9317	146	1765027	51.8162	3478423	d__Bacteria;p__Bacillota_A;c__Clostridia;o__Oscillospirales;f__Ruminococcaceae;g__Massilioclostridium;s__Massilioclostridium methylpentosum	Scaffold	ASM15865v1	PRJNA30029	SAMN00008812	2009-02-05	GCA_000158655.1	[Clostridium] methylpentosum DSM 5476	DSM 5476	537013	d__Bacteria;p__Firmicutes;c__Clostridia;o__Eubacteriales;f__Oscillospiraceae;g__;s__[Clostridium] methylpentosum	d__Bacteria;x__Terrabacteria group;p__Firmicutes;c__Clostridia;o__Eubacteriales;f__Oscillospiraceae;x__Oscillospiraceae incertae sedis;s__[Clostridium] methylpentosum;x__[Clostridium] methylpentosum DSM 5476	2837	18	50	0
GB_GCA_000161975.1	88.42	0.71	90.59	5	439890	40.5615	1084901	d__Bacteria;p__Bacillota_A;c__Clostridia;o__Peptostreptococcales;f__Anaerovoracaceae;g__Eubacterium_N;s__Eubacterium_N saphenum	Scaffold	ASM16197v1	PRJNA33149	SAMN00008823	2009-06-17	GCA_000161975.1	Eubacterium saphenum ATCC 49989	ATCC 49989	592031	d__Bacteria;p__Firmicutes;c__Clostridia;o__Eubacteriales;f__;g__;s__[Eubacterium] saphenum	d__Bacteria;x__Terrabacteria group;p__Firmicutes;c__Clostridia;o__Eubacteriales;x__Eubacteriales incertae sedis;f__Eubacteriales Family XIII. Incertae Sedis;s__[Eubacterium] saphenum;x__Eubacterium saphenum ATCC 49989	936	19	38	0
GB_GCA_000163555.2	98.81	0	96.4585	1	366090	29.5861	1237371	d__Bacteria;p__Pseudomonadota;c__Alphaproteobacteria;o__Pelagibacterales;f__Pelagibacteraceae;g__HIMB114;s__HIMB114 sp000163555	Contig	HIMB114 v2.0	PRJNA41237	SAMN02436217	2013-03-08	GCA_000163555.2	alpha proteobacterium HIMB114	HIMB114	684719	d__Bacteria;p__Proteobacteria;c__Alphaproteobacteria;o__Pelagibacterales;f__Pelagibacteraceae;g__;s__	d__Bacteria;p__Proteobacteria;c__Alphaproteobacteria;o__Pelagibacterales;f__Pelagibacteraceae;x__unclassified Pelagibacteraceae;s__alpha proteobacterium HIMB114	1323	19	32	0
GB_GCA_000163695.1	98.39	0.54	88.1059	28	906654	43.051	2113539	d__Bacteria;p__Bacteroidota;c__Bacteroidia;o__Bacteroidales;f__Paludibacteraceae;g__F0058;s__F0058 sp000163695	Scaffold	ASM16369v1	PRJNA41957	SAMN02463821	2010-06-14	GCA_000163695.1	Bacteroidetes oral taxon 274 str. F0058	F0058	575590	d__Bacteria;p__Bacteroidetes;c__;o__;f__;g__;s__	d__Bacteria;x__FCB group;x__Bacteroidetes/Chlorobi group;p__Bacteroidetes;x__unclassified Bacteroidetes;s__Bacteroidetes oral taxon 274;x__Bacteroidetes oral taxon 274 str. F0058	1946	19	44	0
GB_GCA_000166735.2	95.81	6.07	84.2776	893	837041	36.4239	2298088	d__Bacteria;p__Bacillota;c__Bacilli;o__Lactobacillales;f__Lactobacillaceae;g__Leuconostoc;s__Leuconostoc inhae	Contig	ASM16673v1	PRJNA60231	SAMN02472184	2010-11-17	GCA_000166735.2	Leuconostoc inhae KCTC 3774	KCTC 3774	927694	d__Bacteria;p__Firmicutes;c__Bacilli;o__Lactobacillales;f__Lactobacillaceae;g__Leuconostoc;s__Leuconostoc inhae	d__Bacteria;x__Terrabacteria group;p__Firmicutes;c__Bacilli;o__Lactobacillales;f__Lactobacillaceae;g__Leuconostoc;s__Leuconostoc inhae;x__Leuconostoc inhae KCTC 3774	3414	19	46	0
GB_GCA_000168735.1	58.17	4.61	79.3951	2170	1853605	57.8732	3203254	d__Bacteria;p__Pseudomonadota;c__Gammaproteobacteria;o__Chromatiales;f__Sedimenticolaceae;g__Endoriftia;s__Endoriftia persephone	Contig	ASM16873v1	PRJNA16744	SAMN02471028	2007-01-12	GCA_000168735.1	Candidatus Endoriftia persephone str. Hot96_1+Hot96_2	Hot96_1+Hot96_2	394104	d__Bacteria;p__Proteobacteria;c__Gammaproteobacteria;o__;f__;g__Candidatus Endoriftia;s__Candidatus Endoriftia persephone	d__Bacteria;p__Proteobacteria;c__Gammaproteobacteria;x__Gammaproteobacteria incertae sedis;x__sulfur-oxidizing symbionts;g__Candidatus Endoriftia;s__Candidatus Endoriftia persephone;x__Candidatus Endoriftia persephone str. Hot96_1+Hot96_2	6838	15	32	0
GB_GCA_000168995.1	97.82	0.46	94.5355	3	494773	37.9303	1304428	d__Bacteria;p__Pseudomonadota;c__Gammaproteobacteria;o__Burkholderiales;f__Methylophilaceae;g__BACL14;s__BACL14 sp000168995	Contig	ASM16899v1	PRJNA18317	SAMN02436128	2006-11-28	GCA_000168995.1	Methylophilales bacterium HTCC2181	HTCC2181	383631	d__Bacteria;p__Proteobacteria;c__Betaproteobacteria;o__Nitrosomonadales;f__;g__;s__	d__Bacteria;p__Proteobacteria;c__Betaproteobacteria;o__Nitrosomonadales;x__unclassified Nitrosomonadales;x__OM43 clade;s__Methylophilales bacterium HTCC2181	1322	19	37	0
GB_GCA_000169075.1	98.38	1.88	86.2032	30	1851328	47.16	3925629	d__Bacteria;p__Pseudomonadota;c__Gammaproteobacteria;o__Pseudomonadales;f__DSM-21967;g__Oceanicoccus;s__Oceanicoccus sp000169075	Contig	ASM16907v1	PRJNA13605	SAMN02436155	2006-12-15	GCA_000169075.1	marine gamma proteobacterium HTCC2143	HTCC2143	247633	d__Bacteria;p__Proteobacteria;c__Gammaproteobacteria;o__Cellvibrionales;f__Spongiibacteraceae;g__;s__	d__Bacteria;p__Proteobacteria;c__Gammaproteobacteria;o__Cellvibrionales;f__Spongiibacteraceae;x__unclassified Spongiibacteraceae;x__BD1-7 clade;s__marine gamma proteobacterium HTCC2143	3588	19	42	1
GB_GCA_000169115.1	99.38	1.11	90.3672	25	1853113	51.8197	3576081	d__Bacteria;p__Pseudomonadota;c__Gammaproteobacteria;o__Pseudomonadales;f__Halieaceae;g__Luminiphilus;s__Luminiphilus sp000169115	Contig	ASM16911v1	PRJNA18487	SAMN02436101	2006-12-15	GCA_000169115.1	marine gamma proteobacterium HTCC2080	HTCC2080	247639	d__Bacteria;p__Proteobacteria;c__Gammaproteobacteria;o__Cellvibrionales;f__Halieaceae;g__;s__	d__Bacteria;p__Proteobacteria;c__Gammaproteobacteria;o__Cellvibrionales;f__Halieaceae;x__unclassified Halieaceae;s__marine gamma proteobacterium HTCC2080	3172	19	39	1
GB_GCA_000169395.1	99.59	0	90.7167	25	1757453	49.0511	3582902	d__Bacteria;p__Pseudomonadota;c__Alphaproteobacteria;o__Rhodobacterales;f__Rhodobacteraceae;g__HTCC2150;s__HTCC2150 sp000169395	Contig	ASM16939v1	PRJNA18973	SAMN02436158	2007-03-07	GCA_000169395.1	Rhodobacteraceae bacterium HTCC2150	HTCC2150	388401	d__Bacteria;p__Proteobacteria;c__Alphaproteobacteria;o__Rhodobacterales;f__Rhodobacteraceae;g__;s__	d__Bacteria;p__Proteobacteria;c__Alphaproteobacteria;o__Rhodobacterales;f__Rhodobacteraceae;x__unclassified Rhodobacteraceae;s__Rhodobacteraceae bacterium HTCC2150	3534	19	41	0
GB_GCA_000170815.1	99.62	0	89.5281	25	1094123	34.0421	3214025	d__Bacteria;p__Bacteroidota;c__Bacteroidia;o__Flavobacteriales;f__Flavobacteriaceae;g__Patiriisocius;s__Patiriisocius sp000170815	Contig	ASM17081v1	PRJNA19389	SAMN02981237	2007-06-21	GCA_000170815.1	unidentified eubacterium SCB49	SCB49	50743	d__Bacteria;p__Bacteroidetes;c__;o__;f__;g__;s__	d__Bacteria;x__FCB group;x__Bacteroidetes/Chlorobi group;p__Bacteroidetes;x__environmental samples;s__unidentified eubacterium SCB49	2904	19	42	0
GB_GCA_000171835.1	99.35	0.87	90.2729	69	3968277	65.0249	6102701	d__Bacteria;p__Pseudomonadota;c__Alphaproteobacteria;o__Thalassobaculales;f__Thalassobaculaceae;g__Thalassobaculum_A;s__Thalassobaculum_A sp000171835	Contig	ASM17183v1	PRJNA19281	SAMN02436095	2007-11-07	GCA_000171835.1	alpha proteobacterium BAL199	BAL199	331869	d__Bacteria;p__Proteobacteria;c__Alphaproteobacteria;o__;f__;g__;s__	d__Bacteria;p__Proteobacteria;c__Alphaproteobacteria;x__unclassified Alphaproteobacteria;s__alpha proteobacterium BAL199	5956	19	47	0
GB_GCA_000173115.1	72.67	0.18	93.1547	21	586503	38.7067	1515248	d__Bacteria;p__Bacteroidota;c__Bacteroidia;o__Flavobacteriales;f__Flavobacteriaceae;g__MAG-120531;s__MAG-120531 sp000173115	Contig	ASM17311v1	PRJNA28051	SAMN02441804	2009-03-16	GCA_000173115.1	Flavobacteria bacterium MS024-3C	MS024-3C	487797	d__Bacteria;p__Bacteroidetes;c__Flavobacteriia;o__;f__;g__;s__	d__Bacteria;x__FCB group;x__Bacteroidetes/Chlorobi group;p__Bacteroidetes;c__Flavobacteriia;x__unclassified Flavobacteriia;s__Flavobacteria bacterium MS024-3C	1382	13	24	0
GB_GCA_000175855.1	99.37	0	87.2358	47	1276414	40.0568	3186511	d__Bacteria;p__Cyanobacteriota;c__Cyanobacteriia;o__Cyanobacteriales;f__Nostocaceae;g__Raphidiopsis;s__Raphidiopsis brookii	Contig	ASM17585v1	PRJNA40111	SAMN02470244	2009-12-15	GCA_000175855.1	Raphidiopsis brookii D9	D9	533247	d__Bacteria;p__Cyanobacteria;c__;o__Nostocales;f__Aphanizomenonaceae;g__Raphidiopsis;s__Raphidiopsis brookii	d__Bacteria;x__Terrabacteria group;x__Cyanobacteria/Melainabacteria group;p__Cyanobacteria;o__Nostocales;f__Aphanizomenonaceae;g__Raphidiopsis;s__Raphidiopsis brookii;x__Raphidiopsis brookii D9	3088	19	42	0
GB_GCA_000179315.1	94.52	2.39	87.7902	810	3265837	49.8258	6554722	d__Bacteria;p__Desulfobacterota;c__DSM-4660;o__Desulfatiglandales;f__Desulfatiglandaceae;g__NaphS2;s__NaphS2 sp000179315	Contig	ASM17931v1	PRJNA46635	SAMN02436561	2010-07-12	GCA_000179315.1	delta proteobacterium NaphS2	NaphS2	88274	d__Bacteria;p__Proteobacteria;c__Deltaproteobacteria;o__;f__;g__;s__	d__Bacteria;p__Proteobacteria;x__delta/epsilon subdivisions;c__Deltaproteobacteria;x__unclassified Deltaproteobacteria;s__delta proteobacterium NaphS2	6866	19	49	1
GB_GCA_000182945.1	94.92	1.12	87.7312	302	578995	27.3359	2118259	d__Bacteria;p__Fusobacteriota;c__Fusobacteriia;o__Fusobacteriales;f__Fusobacteriaceae;g__Fusobacterium;s__Fusobacterium vincentii	Contig	ASM18294v1	PRJNA1419	SAMN02470057	2003-01-24	GCA_000182945.1	Fusobacterium nucleatum subsp. vincentii ATCC 49256	ATCC 49256	209882	d__Bacteria;p__Fusobacteria;c__Fusobacteriia;o__Fusobacteriales;f__Fusobacteriaceae;g__Fusobacterium;s__Fusobacterium nucleatum	d__Bacteria;p__Fusobacteria;c__Fusobacteriia;o__Fusobacteriales;f__Fusobacteriaceae;g__Fusobacterium;s__Fusobacterium nucleatum;sb__Fusobacterium nucleatum subsp. vincentii;x__Fusobacterium nucleatum subsp. vincentii ATCC 49256	2336	19	44	0
GB_GCA_000183865.1	87.44	0	67.8928	1378	1061096	38.6424	2884551	d__Bacteria;p__Bacillota;c__Bacilli;o__Lactobacillales;f__Listeriaceae;g__Listeria;s__Listeria marthii	Chromosome	ASM18386v1	PRJNA42849	SAMN01909075	2010-12-15	GCA_000183865.1	Listeria marthii FSL S4-120	FSL S4-120	702457	d__Bacteria;p__Firmicutes;c__Bacilli;o__Bacillales;f__Listeriaceae;g__Listeria;s__Listeria marthii	d__Bacteria;x__Terrabacteria group;p__Firmicutes;c__Bacilli;o__Bacillales;f__Listeriaceae;g__Listeria;s__Listeria marthii;x__Listeria marthii FSL S4-120	2597	14	25	0
GB_GCA_000195205.2	96.95	0.72	89.1366	1077	2674978	59.4242	4501499	d__Bacteria;p__Pseudomonadota;c__Gammaproteobacteria;o__Burkholderiales;f__Burkholderiaceae;g__CAILRJ01;s__CAILRJ01 sp010365165	Contig	ASM19520v1	PRJNA61273	SAMN02469921	2011-04-06	GCA_000195205.2	Oxalobacteraceae bacterium IMCC9480	IMCC9480	937450	d__Bacteria;p__Proteobacteria;c__Betaproteobacteria;o__Burkholderiales;f__Oxalobacteraceae;g__;s__	d__Bacteria;p__Proteobacteria;c__Betaproteobacteria;o__Burkholderiales;f__Oxalobacteraceae;x__unclassified Oxalobacteraceae;s__Oxalobacteraceae bacterium IMCC9480	4528	16	27	0
GB_GCA_000196815.1	97.67	2.27	88.6128	1	2548227	59.0266	4317083	d__Bacteria;p__Nitrospirota;c__Nitrospiria;o__Nitrospirales;f__Nitrospiraceae;g__Nitrospira_A;s__Nitrospira_A defluvii_A	Complete Genome	ASM19681v1	PRJEA46433	SAMEA2272290	2010-07-14	GCA_000196815.1	Nitrospira defluvii	none	330214	d__Bacteria;p__Nitrospirae;c__Nitrospira;o__Nitrospirales;f__Nitrospiraceae;g__Nitrospira;s__Nitrospira defluvii	d__Bacteria;p__Nitrospirae;c__Nitrospira;o__Nitrospirales;f__Nitrospiraceae;g__Nitrospira;s__Nitrospira defluvii	4086	19	47	0
GB_GCA_000198515.1	97.41	1.3	89.9081	1	2443213	53.2586	4587455	d__Bacteria;p__Pseudomonadota;c__Gammaproteobacteria;o__Pseudomonadales;f__Ketobacteraceae;g__HdN1;s__HdN1 sp000198515	Complete Genome	ASM19851v1	PRJEA46849	SAMEA2272402	2010-07-29	GCA_000198515.1	gamma proteobacterium HdN1	none	83406	d__Bacteria;p__Proteobacteria;c__Gammaproteobacteria;o__;f__;g__;s__	d__Bacteria;p__Proteobacteria;c__Gammaproteobacteria;x__unclassified Gammaproteobacteria;s__gamma proteobacterium HdN1	3856	19	47	0
GB_GCA_000200715.1	99.03	0	88.7198	6	1173335	57.3799	2045086	d__Archaea;p__Thermoproteota;c__Nitrososphaeria;o__Nitrososphaerales;f__Nitrosopumilaceae;g__Cenarchaeum;s__Cenarchaeum symbiosum	Chromosome	ASM20071v1	PRJNA202	SAMN02744041	2006-11-20	GCA_000200715.1	Cenarchaeum symbiosum A	none	414004	d__Archaea;p__Thaumarchaeota;c__;o__Cenarchaeales;f__Cenarchaeaceae;g__Cenarchaeum;s__Cenarchaeum symbiosum	d__Archaea;x__TACK group;p__Thaumarchaeota;o__Cenarchaeales;f__Cenarchaeaceae;g__Cenarchaeum;s__Cenarchaeum symbiosum;x__Cenarchaeum symbiosum A	1924	18	45	0
GB_GCA_000204585.1	98.06	0	85.757	76	565882	32.4616	1772718	d__Archaea;p__Thermoproteota;c__Nitrososphaeria;o__Nitrososphaerales;f__Nitrosopumilaceae;g__Nitrosarchaeum;s__Nitrosarchaeum limnae	Chromosome	ASM20458v1	PRJNA52465	SAMN02471010	2011-04-20	GCA_000204585.1	Candidatus Nitrosarchaeum limnium SFB1	SFB1	886738	d__Archaea;p__Thaumarchaeota;c__;o__Nitrosopumilales;f__Nitrosopumilaceae;g__Nitrosarchaeum;s__Candidatus Nitrosarchaeum limnium	d__Archaea;x__TACK group;p__Thaumarchaeota;o__Nitrosopumilales;f__Nitrosopumilaceae;g__Nitrosarchaeum;s__Candidatus Nitrosarchaeum limnium;x__Candidatus Nitrosarchaeum limnium SFB1	2162	18	47	0
GB_GCA_000205985.2	85.53	3.74	91.5457	92	460632	39.262	1173225	d__Bacteria;p__Pseudomonadota;c__Gammaproteobacteria;o__PS1;f__Thioglobaceae;g__SUP05;s__SUP05 sp000205985	Scaffold	ASM20598v2	PRJNA34785	SAMN02954310	2009-11-20	GCA_000205985.2	uncultured Candidatus Thioglobus sp.	none	655186	d__Bacteria;p__Proteobacteria;c__Gammaproteobacteria;o__;f__;g__Candidatus Thioglobus;s__	d__Bacteria;p__Proteobacteria;c__Gammaproteobacteria;x__Gammaproteobacteria incertae sedis;g__Candidatus Thioglobus;x__environmental samples;s__uncultured Candidatus Thioglobus sp.	1410	18	29	0
GB_GCA_000209465.1	96.2	0	88.6357	104	1170724	35.6944	3288100	d__Bacteria;p__Bacillota_A;c__Clostridia;o__Lachnospirales;f__Lachnospiraceae;g__Lachnoanaerobaculum;s__Lachnoanaerobaculum sp000209465	Scaffold	Lach_bact_F0167_V1	PRJNA42531	SAMN02595376	2011-04-29	GCA_000209465.1	Lachnospiraceae oral taxon 107 str. F0167	F0167	575593	d__Bacteria;p__Firmicutes;c__Clostridia;o__Eubacteriales;f__Lachnospiraceae;g__;s__	d__Bacteria;x__Terrabacteria group;p__Firmicutes;c__Clostridia;o__Eubacteriales;f__Lachnospiraceae;x__unclassified Lachnospiraceae;s__Lachnospiraceae bacterium oral taxon 500;x__Lachnospiraceae oral taxon 107 str. F0167	3074	19	51	0
GB_GCA_000209515.2	99.57	2.16	88.0346	455	1269235	42.0607	3017625	d__Bacteria;p__Pseudomonadota;c__Gammaproteobacteria;o__Pseudomonadales;f__Cellvibrionaceae;g__Endobugula;s__Endobugula sp000209515	Contig	ASM20951v1	PRJNA61275	SAMN02469924	2011-04-26	GCA_000209515.2	gamma proteobacterium IMCC1989	IMCC1989	937772	d__Bacteria;p__Proteobacteria;c__Gammaproteobacteria;o__Alteromonadales;f__;g__;s__	d__Bacteria;p__Proteobacteria;c__Gammaproteobacteria;o__Alteromonadales;x__unclassified Alteromonadales;s__gamma proteobacterium IMCC1989	3041	18	32	0
GB_GCA_000209815.1	97.33	0	87.8808	42	1199076	38.4706	3164379	d__Bacteria;p__Bacillota_A;c__Clostridia;o__Lachnospirales;f__Lachnospiraceae;g__Pseudobutyrivibrio;s__Pseudobutyrivibrio fibrisolvens_A	Chromosome	ASM20981v1	PRJNA39147	SAMEA3138350	2010-03-25	GCA_000209815.1	Butyrivibrio fibrisolvens 16/4	16;4	657324	d__Bacteria;p__Firmicutes;c__Clostridia;o__Eubacteriales;f__Lachnospiraceae;g__Butyrivibrio;s__Butyrivibrio fibrisolvens	d__Bacteria;x__Terrabacteria group;p__Firmicutes;c__Clostridia;o__Eubacteriales;f__Lachnospiraceae;g__Butyrivibrio;s__Butyrivibrio fibrisolvens;x__Butyrivibrio fibrisolvens 16/4	3312	19	60	0
GB_GCA_000214705.1	100	0.42	86.3092	1	1976601	54.8845	3601386	d__Bacteria;p__Bacillota_B;c__Desulfotomaculia;o__Desulfotomaculales;f__Desulfovirgulaceae;g__Desulfofundulus;s__Desulfofundulus kuznetsovii	Complete Genome	ASM21470v1	PRJNA48313	SAMN00713629	2011-05-24	GCA_000214705.1	Desulfofundulus kuznetsovii DSM 6115	DSM 6115	760568	d__Bacteria;p__Firmicutes;c__Clostridia;o__Eubacteriales;f__Peptococcaceae;g__Desulfofundulus;s__Desulfofundulus kuznetsovii	d__Bacteria;x__Terrabacteria group;p__Firmicutes;c__Clostridia;o__Eubacteriales;f__Peptococcaceae;g__Desulfofundulus;s__Desulfofundulus kuznetsovii;x__Desulfofundulus kuznetsovii DSM 6115	3556	19	47	1
GB_GCA_000218705.1	95.92	0.27	86.8003	36	467435	29.8466	1569623	d__Bacteria;p__Cyanobacteriota;c__Cyanobacteriia;o__PCC-6307;f__Cyanobiaceae;g__Prochlorococcus_A;s__Prochlorococcus_A marinus_Q	Scaffold	HNLC1	PRJNA67829	SAMN02954344	2011-06-17	GCA_000218705.1	Prochlorococcus marinus bv. HNLC1	none	1041938	d__Bacteria;p__Cyanobacteria;c__;o__Synechococcales;f__Prochlorococcaceae;g__Prochlorococcus;s__Prochlorococcus marinus	d__Bacteria;x__Terrabacteria group;x__Cyanobacteria/Melainabacteria group;p__Cyanobacteria;o__Synechococcales;f__Prochlorococcaceae;g__Prochlorococcus;s__Prochlorococcus marinus;x__Prochlorococcus marinus bv. HNLC1	1992	19	35	0
GB_GCA_000220355.1	78.58	7.48	79.2887	259	614923	56.2039	1215802	d__Archaea;p__Nanohaloarchaeota;c__Nanosalinia;o__Nanosalinales;f__Nanosalinaceae;g__Nanosalinarum;s__Nanosalinarum sp000220355	Scaffold	ASM22035v1	PRJNA52645	SAMN01940911	2011-07-11	GCA_000220355.1	Candidatus Nanosalinarum sp. J07AB56	none	889962	d__Archaea;p__Euryarchaeota;c__Nanohaloarchaea;o__;f__;g__Candidatus Nanosalinarum;s__	d__Archaea;p__Euryarchaeota;x__Stenosarchaea group;c__Nanohaloarchaea;g__Candidatus Nanosalinarum;x__unclassified Candidatus Nanosalinarum;s__Candidatus Nanosalinarum sp. J07AB56	1505	18	40	0
GB_GCA_000220375.1	75.39	3.74	83.6537	210	523391	43.5812	1227157	d__Archaea;p__Nanohaloarchaeota;c__Nanosalinia;o__Nanosalinales;f__Nanosalinaceae;g__Nanosalina;s__Nanosalina sp000220375	Scaffold	ASM22037v1	PRJNA52647	SAMN01940911	2011-07-11	GCA_000220375.1	Candidatus Nanosalina sp. J07AB43	none	889948	d__Archaea;p__Euryarchaeota;c__Nanohaloarchaea;o__;f__;g__Candidatus Nanosalina;s__	d__Archaea;p__Euryarchaeota;x__Stenosarchaea group;c__Nanohaloarchaea;g__Candidatus Nanosalina;x__unclassified Candidatus Nanosalina;s__Candidatus Nanosalina sp. J07AB43	1581	19	58	0
GB_GCA_000222855.1	90.22	0	67.3285	440	801851	30.4228	2952624	d__Bacteria;p__Pseudomonadota;c__Gammaproteobacteria;o__Enterobacterales_A;f__Succinivibrionaceae;g__WG-1;s__WG-1 sp000222855	Scaffold	WG1_1.0	PRJNA48013	SAMN02469692	2011-08-05	GCA_000222855.1	Succinivibrionaceae bacterium WG-1	WG-1	758828	d__Bacteria;p__Proteobacteria;c__Gammaproteobacteria;o__Aeromonadales;f__Succinivibrionaceae;g__;s__	d__Bacteria;p__Proteobacteria;c__Gammaproteobacteria;o__Aeromonadales;f__Succinivibrionaceae;x__unclassified Succinivibrionaceae;s__Succinivibrionaceae bacterium WG-1	2560	17	49	0
GB_GCA_000224475.1	97.28	1.71	86.141	3	2272629	62.3807	3643158	d__Archaea;p__Halobacteriota;c__Halobacteria;o__Halobacteriales;f__Haloferacaceae;g__Halolamina;s__Halolamina sp000224475	Complete Genome	ASM22447v1	PRJNA52855	SAMN02232027	2011-08-26	GCA_000224475.1	halophilic archaeon DL31	DL31	756883	d__Archaea;p__Euryarchaeota;c__Halobacteria;o__Haloferacales;f__;g__;s__	d__Archaea;p__Euryarchaeota;x__Stenosarchaea group;c__Halobacteria;o__Haloferacales;x__unclassified Haloferacales;s__halophilic archaeon DL31	3754	19	46	0
GB_GCA_000224765.2	70.44	0.16	83.692	646	1843527	43.3161	4255983	d__Bacteria;p__SAR324;c__SAR324;o__SAR324;f__NAC60-12;g__JCVI-SCAAA005;s__JCVI-SCAAA005 sp000224765	Contig	sar324_mda	PRJNA71321	SAMN00699809	2011-08-31	GCA_000224765.2	SAR324 cluster bacterium JCVI-SC AAA005	JCVI-SC AAA005	1073573	d__Bacteria;p__Proteobacteria;c__Deltaproteobacteria;o__;f__;g__;s__	d__Bacteria;p__Proteobacteria;x__delta/epsilon subdivisions;c__Deltaproteobacteria;x__Deltaproteobacteria incertae sedis;x__SAR324 cluster;s__SAR324 cluster bacterium JCVI-SC AAA005	4583	19	34	1
GB_GCA_000227525.2	95.99	0.49	94.0864	36	1081492	49.8643	2168870	d__Bacteria;p__Pseudomonadota;c__Gammaproteobacteria;o__Pseudomonadales;f__Litoricolaceae;g__HIMB30;s__HIMB30 sp000227525	Contig	ASM22752v2	PRJNA47035	SAMN00011218	2011-10-05	GCA_000227525.2	gamma proteobacterium HIMB30	HIMB30	751994	d__Bacteria;p__Proteobacteria;c__Gammaproteobacteria;o__;f__;g__;s__	d__Bacteria;p__Proteobacteria;c__Gammaproteobacteria;x__unclassified Gammaproteobacteria;s__gamma proteobacterium HIMB30	2259	19	36	0
GB_GCA_000237975.1	99	0	89.2603	2	2019235	56.7547	3557831	d__Bacteria;p__Bacillota_E;c__Sulfobacillia;o__Sulfobacillales;f__Sulfobacillaceae;g__Sulfobacillus_A;s__Sulfobacillus_A acidophilus	Complete Genome	ASM23797v1	PRJNA40777	SAMN02232055	2011-12-14	GCA_000237975.1	Sulfobacillus acidophilus DSM 10332	DSM 10332	679936	d__Bacteria;p__Firmicutes;c__Clostridia;o__Eubacteriales;f__;g__Sulfobacillus;s__Sulfobacillus acidophilus	d__Bacteria;x__Terrabacteria group;p__Firmicutes;c__Clostridia;o__Eubacteriales;x__Eubacteriales incertae sedis;f__Clostridiales Family XVII. Incertae Sedis;g__Sulfobacillus;s__Sulfobacillus acidophilus;x__Sulfobacillus acidophilus DSM 10332	3708	19	54	1
GB_GCA_000238815.2	99.56	0	91.6757	10	1241171	50.4758	2458945	d__Bacteria;p__Pseudomonadota;c__Alphaproteobacteria;o__Puniceispirillales;f__Puniceispirillaceae;g__HIMB100;s__HIMB100 sp000238815	Contig	ASM23881v2	PRJNA56093	SAMN02471789	2011-11-10	GCA_000238815.2	SAR116 cluster alpha proteobacterium HIMB100	HIMB100	909943	d__Bacteria;p__Proteobacteria;c__Alphaproteobacteria;o__;f__;g__;s__	d__Bacteria;p__Proteobacteria;c__Alphaproteobacteria;x__Alphaproteobacteria incertae sedis;x__SAR116 cluster;x__unclassified SAR116 cluster;s__SAR116 cluster alpha proteobacterium HIMB100	2340	18	39	0
GB_GCA_000238975.1	73.61	0.15	39.6314	1	515190	29.2262	1762765	d__Bacteria;p__Pseudomonadota;c__Gammaproteobacteria;o__Enterobacterales;f__Enterobacteriaceae;g__Serratia_D;s__Serratia_D symbiotica_A	Complete Genome	ASM23897v1	PRJNA32211	SAMN02604291	2011-12-20	GCA_000238975.1	Serratia symbiotica str. 'Cinara cedri'	Cinara cedri	568817	d__Bacteria;p__Proteobacteria;c__Gammaproteobacteria;o__Enterobacterales;f__Yersiniaceae;g__Serratia;s__Serratia symbiotica	d__Bacteria;p__Proteobacteria;c__Gammaproteobacteria;o__Enterobacterales;f__Yersiniaceae;g__Serratia;s__Serratia symbiotica;x__Serratia symbiotica str. 'Cinara cedri'	739	18	36	0
GB_GCA_000242235.1	98.73	0.63	88.1341	16	1270967	55.054	2313632	d__Bacteria;p__Bacillota_A;c__Clostridia;o__Lachnospirales;f__Lachnospiraceae;g__Stomatobaculum;s__Stomatobaculum longum	Scaffold	Lach_bact_ACC2_V1	PRJNA49875	SAMN02463871	2012-01-11	GCA_000242235.1	Stomatobaculum longum	ACC2	796942	d__Bacteria;p__Firmicutes;c__Clostridia;o__Eubacteriales;f__Lachnospiraceae;g__Stomatobaculum;s__Stomatobaculum longum	d__Bacteria;x__Terrabacteria group;p__Firmicutes;c__Clostridia;o__Eubacteriales;f__Lachnospiraceae;g__Stomatobaculum;s__Stomatobaculum longum	2067	19	55	0
GB_GCA_000242935.3	100	0.23	88.8469	2	4706237	63.4463	7417673	d__Bacteria;p__Verrucomicrobiota;c__Verrucomicrobiae;o__Opitutales;f__Opitutaceae;g__Geminisphaera;s__Geminisphaera sp000242935	Complete Genome	ASM24293v3	PRJNA63271	SAMN02261410	2014-01-13	GCA_000242935.3	Opitutaceae bacterium TAV5	TAV5	794903	d__Bacteria;p__Verrucomicrobia;c__Opitutae;o__Opitutales;f__Opitutaceae;g__;s__	d__Bacteria;x__PVC group;p__Verrucomicrobia;c__Opitutae;o__Opitutales;f__Opitutaceae;x__unclassified Opitutaceae;s__Opitutaceae bacterium TAV5	6010	19	48	0
GB_GCA_000244995.1	100	0	90.9768	3	3850815	68.7593	5600627	d__Bacteria;p__Pseudomonadota;c__Gammaproteobacteria;o__Burkholderiales;f__Burkholderiaceae_B;g__AHLZ01;s__AHLZ01 sp000244995	Chromosome	ASM24499v1	PRJNA59875	SAMN02261382	2012-02-03	GCA_000244995.1	Burkholderiales bacterium JOSHI_001	JOSHI_001	864051	d__Bacteria;p__Proteobacteria;c__Betaproteobacteria;o__Burkholderiales;f__;g__;s__	d__Bacteria;p__Proteobacteria;c__Betaproteobacteria;o__Burkholderiales;x__unclassified Burkholderiales;s__Burkholderiales bacterium JOSHI_001	4900	19	44	0
GB_GCA_000245075.1	100	0.08	90.1722	244	3475862	66.9876	5190553	d__Bacteria;p__Pseudomonadota;c__Alphaproteobacteria;o__Acetobacterales;f__Acetobacteraceae;g__Roseomonas_D;s__Roseomonas_D sp000245075	Scaffold	ASM24507v1	PRJNA70153	SAMN02299459	2012-01-25	GCA_000245075.1	Acetobacteraceae bacterium AT-5844	none	1054213	d__Bacteria;p__Proteobacteria;c__Alphaproteobacteria;o__Rhodospirillales;f__Acetobacteraceae;g__;s__	d__Bacteria;p__Proteobacteria;c__Alphaproteobacteria;o__Rhodospirillales;f__Acetobacteraceae;x__unclassified Acetobacteraceae;s__Acetobacteraceae bacterium AT-5844	4946	19	46	0
GB_GCA_000246735.1	83.2	0	93.8541	202	1062096	51.559	2064136	d__Archaea;p__Thermoplasmatota;c__Poseidoniia;o__Poseidoniales;f__Poseidoniaceae;g__MGIIa-L1;s__MGIIa-L1 sp000246735	Chromosome	ASM24673v1	PRJNA77705	SAMN02954313	2012-02-07	GCA_000246735.1	uncultured Candidatus Poseidoniales archaeon	none	274854	d__Archaea;p__Candidatus Thermoplasmatota;c__Candidatus Poseidoniia;o__Candidatus Poseidoniales;f__;g__;s__	d__Archaea;p__Candidatus Thermoplasmatota;c__Candidatus Poseidoniia;o__Candidatus Poseidoniales;x__environmental samples;s__uncultured Candidatus Poseidoniales archaeon	1721	19	41	0
GB_GCA_000247545.1	100	0	88.8309	2	1350357	55.051	2452920	d__Archaea;p__Thermoproteota;c__Thermoprotei;o__Thermoproteales;f__Thermoproteaceae;g__Pyrobaculum;s__Pyrobaculum oguniense	Complete Genome	ASM24754v1	PRJNA42375	SAMN02604076	2012-02-10	GCA_000247545.1	Pyrobaculum oguniense TE7	TE7	698757	d__Archaea;p__Crenarchaeota;c__Thermoprotei;o__Thermoproteales;f__Thermoproteaceae;g__Pyrobaculum;s__Pyrobaculum oguniense	d__Archaea;x__TACK group;p__Crenarchaeota;c__Thermoprotei;o__Thermoproteales;f__Thermoproteaceae;g__Pyrobaculum;s__Pyrobaculum oguniense;x__Pyrobaculum oguniense TE7	2943	19	48	0
GB_GCA_000252485.1	98.18	0.51	77.6927	690	2382567	41.8984	5686559	d__Bacteria;p__Cyanobacteriota;c__Cyanobacteriia;o__Cyanobacteriales;f__Prochloraceae;g__Prochloron;s__Prochloron didemni	Scaffold	ASM25248v1	PRJNA82337	SAMN02954252	2012-08-14	GCA_000252485.1	Prochloron didemni P4-Papua_New_Guinea	none	1094894	d__Bacteria;p__Cyanobacteria;c__;o__Synechococcales;f__Prochloraceae;g__Prochloron;s__Prochloron didemni	d__Bacteria;x__Terrabacteria group;x__Cyanobacteria/Melainabacteria group;p__Cyanobacteria;o__Synechococcales;f__Prochloraceae;g__Prochloron;s__Prochloron didemni;x__Prochloron didemni P4-Papua_New_Guinea	5648	19	49	0
GB_GCA_000252525.1	66.27	1.48	95.4221	41	407267	32.7032	1250389	d__Bacteria;p__Pseudomonadota;c__Gammaproteobacteria;o__SAR86;f__D2472;g__SAR86A;s__SAR86A sp000252525	Scaffold	SAR86A_1.0	PRJNA76773	SAMN02954345	2012-08-14	GCA_000252525.1	SAR86 cluster bacterium SAR86A	none	1123866	d__Bacteria;p__Proteobacteria;c__Gammaproteobacteria;o__;f__;g__;s__	d__Bacteria;p__Proteobacteria;c__Gammaproteobacteria;x__Gammaproteobacteria incertae sedis;x__SAR86 cluster;s__SAR86 cluster bacterium SAR86A	1290	18	37	0
GB_GCA_000263195.1	100	0.3	89.2157	6	1857564	35.5831	5220361	d__Bacteria;p__Bacteroidota;c__Bacteroidia;o__Cytophagales;f__Spirosomaceae;g__Emticicia;s__Emticicia oligotrophica	Complete Genome	ASM26319v1	PRJNA60431	SAMN02232019	2012-05-17	GCA_000263195.1	Emticicia oligotrophica DSM 17448	DSM 17448	929562	d__Bacteria;p__Bacteroidetes;c__Cytophagia;o__Cytophagales;f__Spirosomaceae;g__Emticicia;s__Emticicia oligotrophica	d__Bacteria;x__FCB group;x__Bacteroidetes/Chlorobi group;p__Bacteroidetes;c__Cytophagia;o__Cytophagales;f__Spirosomaceae;g__Emticicia;s__Emticicia oligotrophica;x__Emticicia oligotrophica DSM 17448	4319	19	42	0
GB_GCA_000263275.1	95.29	0.71	90.0547	147	812827	45.7773	1775627	d__Bacteria;p__Campylobacterota;c__Campylobacteria;o__Campylobacterales;f__Helicobacteraceae;g__Helicobacter_E;s__Helicobacter_E bizzozeronii	Contig	Helicobacter bizzozeronii CCUG 35545	PRJEA65021	SAMEA2272226	2012-02-14	GCA_000263275.1	Helicobacter bizzozeronii CCUG 35545	CCUG 35545	1002805	d__Bacteria;p__Proteobacteria;c__Epsilonproteobacteria;o__Campylobacterales;f__Helicobacteraceae;g__Helicobacter;s__Helicobacter bizzozeronii	d__Bacteria;p__Proteobacteria;x__delta/epsilon subdivisions;c__Epsilonproteobacteria;o__Campylobacterales;f__Helicobacteraceae;g__Helicobacter;s__Helicobacter bizzozeronii;x__Helicobacter bizzozeronii CCUG 35545	2450	19	37	1
GB_GCA_000270325.1	98.06	0	92.789	1	868199	51.6497	1680938	d__Archaea;p__Thermoproteota;c__Nitrososphaeria_A;o__Caldarchaeales;f__Caldarchaeaceae;g__Caldarchaeum;s__Caldarchaeum subterraneum_A	Complete Genome	ASM27032v1	PRJDA49157	SAMD00016619	2011-08-15	GCA_000270325.1	Candidatus Caldarchaeum subterraneum	none	311458	d__Archaea;p__Thaumarchaeota;c__;o__;f__;g__Candidatus Caldarchaeum;s__Candidatus Caldarchaeum subterraneum	d__Archaea;x__TACK group;p__Thaumarchaeota;x__Thaumarchaeota incertae sedis;g__Candidatus Caldarchaeum;s__Candidatus Caldarchaeum subterraneum	1855	19	46	0
GB_GCA_000272025.2	99.95	0.26	89.3094	26	2432604	63.7208	3817596	d__Bacteria;p__Pseudomonadota;c__Gammaproteobacteria;o__Burkholderiales;f__Burkholderiaceae;g__AKCV01;s__AKCV01 sp000272025	Contig	PBA_v2	PRJNA78957	SAMN02471424	2019-06-03	GCA_000272025.2	Burkholderiaceae bacterium PBA	PBA	795666	d__Bacteria;p__Proteobacteria;c__Betaproteobacteria;o__Burkholderiales;f__Burkholderiaceae;g__;s__	d__Bacteria;p__Proteobacteria;c__Betaproteobacteria;o__Burkholderiales;f__Burkholderiaceae;x__unclassified Burkholderiaceae;s__Burkholderiaceae bacterium PBA	3520	18	40	0
GB_GCA_000276965.1	96.14	2.64	91.8362	206	686860	33.0129	2080587	d__Bacteria;p__Campylobacterota;c__Campylobacteria;o__Campylobacterales;f__Thiovulaceae;g__Thiovulum;s__Thiovulum sp000276965	Contig	Thio_ES_4_cell_v1	PRJNA161651	SAMN02471009	2012-07-09	GCA_000276965.1	Thiovulum sp. ES	ES	1177931	d__Bacteria;p__Proteobacteria;c__Epsilonproteobacteria;o__Campylobacterales;f__Thiovulaceae;g__Thiovulum;s__	d__Bacteria;p__Proteobacteria;x__delta/epsilon subdivisions;c__Epsilonproteobacteria;o__Campylobacterales;f__Thiovulaceae;g__Thiovulum;x__unclassified Thiovulum;s__Thiovulum sp. ES	2107	19	36	0
GB_GCA_000277545.1	99.99	0.36	88.8469	64	2603682	54.8531	4746650	d__Bacteria;p__Pseudomonadota;c__Gammaproteobacteria;o__Enterobacterales;f__Enterobacteriaceae;g__Cedecea;s__Cedecea sp000277545	Contig	ASM27754v1	PRJNA169065	SAMN02470680	2012-07-10	GCA_000277545.1	Enterobacter sp. Ag1	Ag1	1202448	d__Bacteria;p__Proteobacteria;c__Gammaproteobacteria;o__Enterobacterales;f__Enterobacteriaceae;g__Enterobacter;s__	d__Bacteria;p__Proteobacteria;c__Gammaproteobacteria;o__Enterobacterales;f__Enterobacteriaceae;g__Enterobacter;x__unclassified Enterobacter;s__Enterobacter sp. Ag1	4451	18	73	1
GB_GCA_000283575.1	98.99	1.01	83.816	2	2377733	53.1857	4470622	d__Bacteria;p__Bacillota_A;c__Clostridia;o__Oscillospirales;f__Oscillospiraceae;g__Oscillibacter;s__Oscillibacter valericigenes	Complete Genome	ASM28357v1	PRJNA41823	SAMD00061111	2011-09-30	GCA_000283575.1	Oscillibacter valericigenes Sjm18-20	Sjm18-20	693746	d__Bacteria;p__Firmicutes;c__Clostridia;o__Eubacteriales;f__Oscillospiraceae;g__Oscillibacter;s__Oscillibacter valericigenes	d__Bacteria;x__Terrabacteria group;p__Firmicutes;c__Clostridia;o__Eubacteriales;f__Oscillospiraceae;g__Oscillibacter;s__Oscillibacter valericigenes;x__Oscillibacter valericigenes Sjm18-20	4379	19	68	0
GB_GCA_000293845.2	98.71	0.14	92.5512	16	911819	47.4003	1923658	d__Bacteria;p__Pseudomonadota;c__Alphaproteobacteria;o__Parvibaculales;f__RS24;g__Micropelagos;s__Micropelagos sp000293845	Contig	ASM29384v2	PRJNA172242	SAMN02469922	2012-08-28	GCA_000293845.2	alpha proteobacterium IMCC14465	IMCC14465	1220535	d__Bacteria;p__Proteobacteria;c__Alphaproteobacteria;o__;f__;g__;s__	d__Bacteria;p__Proteobacteria;c__Alphaproteobacteria;x__Alphaproteobacteria incertae sedis;x__PS1 clade;s__alpha proteobacterium IMCC14465	1859	19	37	0
GB_GCA_000296795.1	100	3.85	84.0994	4	1636950	40.0496	4087350	d__Bacteria;p__Planctomycetota;c__Brocadiia;o__Brocadiales;f__Brocadiaceae;g__Jettenia;s__Jettenia caeni	Contig	ASM29679v1	PRJDB68	SAMD00036615	2012-05-04	GCA_000296795.1	Candidatus Jettenia caeni	none	247490	d__Bacteria;p__Planctomycetes;c__Candidatus Brocadiia;o__Candidatus Brocadiales;f__Candidatus Brocadiaceae;g__Candidatus Jettenia;s__Candidatus Jettenia caeni	d__Bacteria;x__PVC group;p__Planctomycetes;c__Candidatus Brocadiia;o__Candidatus Brocadiales;f__Candidatus Brocadiaceae;g__Candidatus Jettenia;s__Candidatus Jettenia caeni	3603	19	48	1
GB_GCA_000302695.1	100	1.06	87.2424	34	2531496	54.8312	4616889	d__Bacteria;p__Pseudomonadota;c__Gammaproteobacteria;o__Enterobacterales;f__Enterobacteriaceae;g__Tenebrionibacter;s__Tenebrionibacter sp000302695	Contig	LSJC7_1.0	PRJNA172943	SAMN02470049	2012-10-04	GCA_000302695.1	Enterobacteriaceae bacterium LSJC7	LSJC7	1224136	d__Bacteria;p__Proteobacteria;c__Gammaproteobacteria;o__Enterobacterales;f__Enterobacteriaceae;g__;s__	d__Bacteria;p__Proteobacteria;c__Gammaproteobacteria;o__Enterobacterales;f__Enterobacteriaceae;x__unclassified Enterobacteriaceae;s__Enterobacteriaceae bacterium LSJC7	4227	19	69	1
GB_GCA_000306725.1	99.84	0	85.8724	1	1370789	44.6109	3072769	d__Archaea;p__Halobacteriota;c__Methanosarcinia;o__Methanosarcinales;f__Methanosarcinaceae;g__Methanolobus;s__Methanolobus psychrophilus	Complete Genome	ASM30672v1	PRJNA74005	SAMN00739943	2012-10-18	GCA_000306725.1	Methanolobus psychrophilus R15	R15	1094980	d__Archaea;p__Euryarchaeota;c__Methanomicrobia;o__Methanosarcinales;f__Methanosarcinaceae;g__Methanolobus;s__Methanolobus psychrophilus	d__Archaea;p__Euryarchaeota;x__Stenosarchaea group;c__Methanomicrobia;o__Methanosarcinales;f__Methanosarcinaceae;g__Methanolobus;s__Methanolobus psychrophilus;x__Methanolobus psychrophilus R15	3004	19	53	0
GB_GCA_000307305.1	99.81	0	82.645	275	1715680	45.888	3827067	d__Bacteria;p__Pseudomonadota;c__Gammaproteobacteria;o__Enterobacterales;f__Enterobacteriaceae;g__B14;s__B14 sp000307305	Scaffold	ASM30730v1	PRJDB196	SAMD00036624	2012-09-12	GCA_000307305.1	Enterobacteriaceae bacterium B14	B14	1214065	d__Bacteria;p__Proteobacteria;c__Gammaproteobacteria;o__Enterobacterales;f__Enterobacteriaceae;g__;s__	d__Bacteria;p__Proteobacteria;c__Gammaproteobacteria;o__Enterobacterales;f__Enterobacteriaceae;x__unclassified Enterobacteriaceae;s__Enterobacteriaceae bacterium B14	3523	19	66	1
GB_GCA_000307955.1	100	0	87.6891	489	2885526	65.7068	4391518	d__Bacteria;p__Desulfobacterota;c__Desulfovibrionia;o__Desulfovibrionales;f__Desulfovibrionaceae;g__Solidesulfovibrio;s__Solidesulfovibrio magneticus_A	Contig	ASM30795v1	PRJNA169936	SAMN01813472	2012-10-24	GCA_000307955.1	Solidesulfovibrio magneticus str. Maddingley MBC34	Maddingley MBC34	1206767	d__Bacteria;p__Proteobacteria;c__Deltaproteobacteria;o__Desulfovibrionales;f__Desulfovibrionaceae;g__Solidesulfovibrio;s__Solidesulfovibrio magneticus	d__Bacteria;p__Proteobacteria;x__delta/epsilon subdivisions;c__Deltaproteobacteria;o__Desulfovibrionales;f__Desulfovibrionaceae;g__Solidesulfovibrio;s__Solidesulfovibrio magneticus;x__Solidesulfovibrio magneticus str. Maddingley MBC34	3939	19	46	1
GB_GCA_000309075.1	97	9.23	82.9834	301	426775	29.0472	1469252	d__Bacteria;p__Pseudomonadota;c__Alphaproteobacteria;o__Rickettsiales;f__Rickettsiaceae;g__Occidentia;s__Occidentia massiliensis	Contig	ASM30907v1	PRJEB425	SAMEA2272772	2012-10-02	GCA_000309075.1	Occidentia massiliensis	Os18	752179	d__Bacteria;p__Proteobacteria;c__Alphaproteobacteria;o__Rickettsiales;f__Rickettsiaceae;g__Occidentia;s__Occidentia massiliensis	d__Bacteria;p__Proteobacteria;c__Alphaproteobacteria;o__Rickettsiales;f__Rickettsiaceae;x__Rickettsieae;g__Occidentia;s__Occidentia massiliensis	1504	19	38	0
GB_GCA_000309945.1	99.53	0.24	85.801	20	2625411	47.4887	5530491	d__Bacteria;p__Cyanobacteriota;c__Cyanobacteriia;o__Leptolyngbyales;f__Leptolyngbyaceae;g__JSC-12;s__JSC-12 sp000309945	Chromosome	ASM30994v1	PRJNA66005	SAMN02261267	2012-11-05	GCA_000309945.1	Leptolyngbyaceae cyanobacterium JSC-12	JSC-12	864702	d__Bacteria;p__Cyanobacteria;c__;o__Pseudanabaenales;f__Leptolyngbyaceae;g__;s__	d__Bacteria;x__Terrabacteria group;x__Cyanobacteria/Melainabacteria group;p__Cyanobacteria;o__Pseudanabaenales;f__Leptolyngbyaceae;x__unclassified Leptolyngbyaceae;s__Leptolyngbyaceae cyanobacterium JSC-12	4985	19	44	0
GB_GCA_000310245.1	98.77	0.41	93.2745	2	1023935	43.3813	2360313	d__Bacteria;p__Campylobacterota;c__Campylobacteria;o__Campylobacterales;f__Sulfurimonadaceae;g__Sulfuricurvum;s__Sulfuricurvum sp000310245	Complete Genome	ASM31024v1	PRJNA178975	SAMN01162293	2012-11-07	GCA_000310245.1	Candidatus Sulfuricurvum sp. RIFRC-1	none	1249480	d__Bacteria;p__Proteobacteria;c__Epsilonproteobacteria;o__Campylobacterales;f__Thiovulaceae;g__Sulfuricurvum;s__	d__Bacteria;p__Proteobacteria;x__delta/epsilon subdivisions;c__Epsilonproteobacteria;o__Campylobacterales;f__Thiovulaceae;g__Sulfuricurvum;s__Candidatus Sulfuricurvum sp. RIFRC-1	2377	19	45	0
GB_GCA_000314955.1	100	0.34	87.5634	63	2324309	44.1426	5265460	d__Bacteria;p__Pseudomonadota;c__Gammaproteobacteria;o__Enterobacterales_A;f__Alteromonadaceae;g__Paraglaciecola;s__Paraglaciecola chathamensis	Contig	ASM31495v1	PRJDB24	SAMD00036599	2012-10-30	GCA_000314955.1	Paraglaciecola chathamensis S18K6	S18K6	1127672	d__Bacteria;p__Proteobacteria;c__Gammaproteobacteria;o__Alteromonadales;f__Alteromonadaceae;g__Paraglaciecola;s__Paraglaciecola chathamensis	d__Bacteria;p__Proteobacteria;c__Gammaproteobacteria;o__Alteromonadales;f__Alteromonadaceae;g__Paraglaciecola;s__Paraglaciecola chathamensis;x__Paraglaciecola chathamensis S18K6	4459	19	49	0
GB_GCA_000317655.1	99.52	0.22	87.0441	1	1223112	38.6647	3163381	d__Bacteria;p__Cyanobacteriota;c__Cyanobacteriia;o__Cyanobacteriales;f__Cyanobacteriaceae;g__Cyanobacterium;s__Cyanobacterium stanieri	Complete Genome	ASM31765v1	PRJNA39697	SAMN02232010	2012-12-07	GCA_000317655.1	Cyanobacterium stanieri PCC 7202	PCC 7202	292563	d__Bacteria;p__Cyanobacteria;c__;o__Chroococcales;f__Geminocystaceae;g__Cyanobacterium;s__Cyanobacterium stanieri	d__Bacteria;x__Terrabacteria group;x__Cyanobacteria/Melainabacteria group;p__Cyanobacteria;x__Oscillatoriophycideae;o__Chroococcales;f__Geminocystaceae;g__Cyanobacterium;s__Cyanobacterium stanieri;x__Cyanobacterium stanieri PCC 7202	2886	19	43	0
GB_GCA_000318405.1	100	0	89.7112	168	2233458	66.9517	3337682	d__Bacteria;p__Pseudomonadota;c__Alphaproteobacteria;o__Caulobacterales;f__Caulobacteraceae;g__Brevundimonas;s__Brevundimonas diminuta_B	Scaffold	ASM31840v1	PRJNA67195	SAMN02436690	2013-01-29	GCA_000318405.1	Brevundimonas diminuta 470-4	470-4	1035191	d__Bacteria;p__Proteobacteria;c__Alphaproteobacteria;o__Caulobacterales;f__Caulobacteraceae;g__Brevundimonas;s__Brevundimonas diminuta	d__Bacteria;p__Proteobacteria;c__Alphaproteobacteria;o__Caulobacterales;f__Caulobacteraceae;g__Brevundimonas;s__Brevundimonas diminuta;x__Brevundimonas diminuta 470-4	3263	20	46	0
GB_GCA_000331975.1	55.75	0	87.8651	1	79543	30.195	263431	d__Bacteria;p__Bacteroidota;c__Bacteroidia;o__Flavobacteriales;f__Blattabacteriaceae;g__Uzinura;s__Uzinura diaspidicola	Complete Genome	ASM33197v1	PRJNA81015	SAMN02604333	2013-01-17	GCA_000331975.1	Candidatus Uzinura diaspidicola str. ASNER	ASNER	1133592	d__Bacteria;p__Bacteroidetes;c__Flavobacteriia;o__Flavobacteriales;f__;g__;s__Candidatus Uzinura diaspidicola	d__Bacteria;x__FCB group;x__Bacteroidetes/Chlorobi group;p__Bacteroidetes;c__Flavobacteriia;o__Flavobacteriales;x__Flavobacteriales incertae sedis;x__Candidatus Uzinura;s__Candidatus Uzinura diaspidicola;x__Candidatus Uzinura diaspidicola str. ASNER	253	19	31	0
GB_GCA_000332255.1	99.28	0.24	81.3203	42	2051840	42.3927	4903153	d__Bacteria;p__Cyanobacteriota;c__Cyanobacteriia;o__Cyanobacteriales;f__Nostocaceae;g__Chlorogloeopsis;s__Chlorogloeopsis sp000332255	Scaffold	ASM33225v1	PRJNA158823	SAMN02261344	2013-01-22	GCA_000332255.1	cyanobacterium PCC 7702	PCC 7702	1173021	d__Bacteria;p__Cyanobacteria;c__;o__Nostocales;f__Stigonemataceae;g__;s__	d__Bacteria;x__Terrabacteria group;x__Cyanobacteria/Melainabacteria group;p__Cyanobacteria;o__Nostocales;f__Stigonemataceae;x__unclassified Stigonemataceae;s__cyanobacterium PCC 7702	4326	19	43	0
GB_GCA_000333335.1	91.35	2.87	89.0936	886	3216183	65.9268	4878673	d__Bacteria;p__Pseudomonadota;c__Alphaproteobacteria;o__Sphingomonadales;f__Sphingomonadaceae;g__Sphingomonas_N;s__Sphingomonas_N sp000333335	Contig	ASM33333v1	PRJDA69957	SAMD00036568	2013-01-08	GCA_000333335.1	Sphingomonas-like bacterium B12	B12	95606	d__Bacteria;p__Proteobacteria;c__Alphaproteobacteria;o__Sphingomonadales;f__Sphingomonadaceae;g__;s__	d__Bacteria;p__Proteobacteria;c__Alphaproteobacteria;o__Sphingomonadales;f__Sphingomonadaceae;x__unclassified Sphingomonadaceae;s__Sphingomonas-like bacterium B12	5508	19	44	0
GB_GCA_000333815.1	100	0.81	87.3012	135	1533966	65.8133	2330785	d__Bacteria;p__Actinomycetota;c__Coriobacteriia;o__Coriobacteriales;f__Coriobacteriaceae;g__Enorma;s__Enorma sp000333815	Contig	ASM33381v1	PRJEB541	SAMEA2272214	2012-12-19	GCA_000333815.1	[Collinsella] massiliensis	GD3	1232426	d__Bacteria;p__Actinobacteria;c__Coriobacteriia;o__Coriobacteriales;f__Coriobacteriaceae;g__Enorma;s__[Collinsella] massiliensis	d__Bacteria;x__Terrabacteria group;p__Actinobacteria;c__Coriobacteriia;o__Coriobacteriales;f__Coriobacteriaceae;g__Enorma;s__[Collinsella] massiliensis	2052	19	48	0
GB_GCA_000335715.1	99.15	0	90.004	49	2309751	61.342	3765366	d__Bacteria;p__Pseudomonadota;c__Gammaproteobacteria;o__Burkholderiales;f__Chromobacteriaceae;g__Vogesella;s__Vogesella sp000335715	Contig	L13.1.0	PRJNA174218	SAMN02471194	2013-02-01	GCA_000335715.1	beta proteobacterium L13	L13	1229489	d__Bacteria;p__Proteobacteria;c__Betaproteobacteria;o__;f__;g__;s__	d__Bacteria;p__Proteobacteria;c__Betaproteobacteria;x__unclassified Betaproteobacteria;s__beta proteobacterium L13	3498	19	70	0
GB_GCA_000336895.1	99.92	0.4	86.8439	33	2534516	61.1161	4147107	d__Archaea;p__Halobacteriota;c__Halobacteria;o__Halobacteriales;f__Haloarculaceae;g__Haloarcula;s__Haloarcula argentinensis	Contig	ASM33689v1	PRJNA174892	SAMN02471678	2013-02-04	GCA_000336895.1	Haloarcula argentinensis DSM 12282	DSM 12282	1230451	d__Archaea;p__Euryarchaeota;c__Halobacteria;o__Halobacteriales;f__Haloarculaceae;g__Haloarcula;s__Haloarcula argentinensis	d__Archaea;p__Euryarchaeota;x__Stenosarchaea group;c__Halobacteria;o__Halobacteriales;f__Haloarculaceae;g__Haloarcula;s__Haloarcula argentinensis;x__Haloarcula argentinensis DSM 12282	4272	19	66	0
GB_GCA_000337115.1	98.8	0	85.2247	68	2546994	65.3889	3895275	d__Archaea;p__Halobacteriota;c__Halobacteria;o__Halobacteriales;f__Natrialbaceae;g__Natrinema;s__Natrinema thermotolerans	Contig	ASM33711v1	PRJNA174927	SAMN02471662	2013-02-04	GCA_000337115.1	Haloterrigena thermotolerans DSM 11552	DSM 11552	1227489	d__Archaea;p__Euryarchaeota;c__Halobacteria;o__Natrialbales;f__Natrialbaceae;g__Natrinema;s__Natrinema thermotolerans	d__Archaea;p__Euryarchaeota;x__Stenosarchaea group;c__Halobacteria;o__Natrialbales;f__Natrialbaceae;g__Natrinema;s__Natrinema thermotolerans;x__Haloterrigena thermotolerans DSM 11552	3938	19	48	0
GB_GCA_000347575.1	99.44	6.39	92.7434	306	1257475	55.8499	2252356	d__Bacteria;p__Atribacterota;c__Atribacteria;o__Atribacterales;f__Caldatribacteriaceae;g__Caldatribacterium;s__Caldatribacterium saccharofermentans	Contig	77CS OP9 bin	PRJNA179321	SAMN02471906	2013-03-19	GCA_000347575.1	Candidatus Caldatribacterium saccharofermentans OP9-77CS	none	1262132	d__Bacteria;p__Atribacterota;c__;o__;f__;g__Candidatus Caldatribacterium;s__Candidatus Caldatribacterium saccharofermentans	d__Bacteria;p__Atribacterota;x__Atribacterota incertae sedis;g__Candidatus Caldatribacterium;s__Candidatus Caldatribacterium saccharofermentans;x__Candidatus Caldatribacterium saccharofermentans OP9-77CS	2553	19	59	0
GB_GCA_000350305.1	97.98	0.81	91.6333	1	851868	58.303	1461105	d__Archaea;p__Thermoplasmatota;c__Thermoplasmata;o__Methanomassiliicoccales;f__Methanomethylophilaceae;g__Methanomethylophilus;s__Methanomethylophilus sp000350305	Complete Genome	ASM35030v1	PRJNA68695	SAMN02603168	2013-04-02	GCA_000350305.1	Thermoplasmatales archaeon BRNA1	BRNA1	1054217	d__Archaea;p__Candidatus Thermoplasmatota;c__Thermoplasmata;o__Thermoplasmatales;f__;g__;s__	d__Archaea;p__Candidatus Thermoplasmatota;c__Thermoplasmata;o__Thermoplasmatales;x__unclassified Thermoplasmatales;s__Thermoplasmatales archaeon BRNA1	1506	19	46	0
GB_GCA_000353875.1	96.61	0.15	92.4758	470	1154365	55.4843	2080526	d__Bacteria;p__Atribacterota;c__Atribacteria;o__Atribacterales;f__Caldatribacteriaceae;g__Caldatribacterium;s__Caldatribacterium californiense	Contig	"Ca. Caldatribacterium californiense"	PRJNA178520	SAMN01797434	2013-04-05	GCA_000353875.1	Candidatus Caldatribacterium californiense OP9-cSCG	OP9-cSCG	1262133	d__Bacteria;p__Atribacterota;c__;o__;f__;g__Candidatus Caldatribacterium;s__Candidatus Caldatribacterium californiense	d__Bacteria;p__Atribacterota;x__Atribacterota incertae sedis;g__Candidatus Caldatribacterium;s__Candidatus Caldatribacterium californiense;x__Candidatus Caldatribacterium californiense OP9-cSCG	2488	19	45	0
GB_GCA_000371845.1	65.06	0	94.7589	65	212995	29.5612	720523	d__Bacteria;p__Pseudomonadota;c__Alphaproteobacteria;o__Pelagibacterales;f__Pelagibacteraceae;g__Fonsibacter;s__Fonsibacter sp000371845	Contig	ASM37184v1	PRJNA82095	SAMN02261301	2013-04-19	GCA_000371845.1	alpha proteobacterium SCGC AAA280-P20	SCGC AAA280-P20	938665	d__Bacteria;p__Proteobacteria;c__Alphaproteobacteria;o__;f__;g__;s__	d__Bacteria;p__Proteobacteria;c__Alphaproteobacteria;x__unclassified Alphaproteobacteria;s__alpha proteobacterium SCGC AAA280-P20	814	14	21	0
GB_GCA_000372225.1	73.45	2.14	87.3006	136	819941	39.4656	2077614	d__Bacteria;p__Nitrospinota;c__Nitrospinia;o__Nitrospinales;f__Nitrospinaceae;g__Nitromaritima;s__Nitromaritima sp000372225	Contig	ASM37222v1	PRJNA66865	SAMN02261272	2013-04-19	GCA_000372225.1	Candidatus Nitromaritima sp. SCGC AAA288-L16	SCGC AAA288-L16	913337	d__Bacteria;p__Nitrospinae;c__Nitrospinia;o__Nitrospinales;f__Nitrospinaceae;g__Candidatus Nitromaritima;s__	d__Bacteria;x__Nitrospinae/Tectomicrobia group;p__Nitrospinae;c__Nitrospinia;o__Nitrospinales;f__Nitrospinaceae;g__Candidatus Nitromaritima;s__Candidatus Nitromaritima sp. SCGC AAA288-L16	2180	16	33	0
GB_GCA_000375685.1	73.65	2.21	86.8678	176	385673	32.0369	1203892	d__Archaea;p__Thermoproteota;c__Thermoprotei;o__Gearchaeales;f__Gearchaeaceae;g__AAA261-N23;s__AAA261-N23 sp000375685	Contig	ASM37568v1	PRJNA165545	SAMN02256477	2013-04-20	GCA_000375685.1	crenarchaeote SCGC AAA261-N23	SCGC AAA261-N23	1130305	d__Archaea;p__Crenarchaeota;c__;o__;f__;g__;s__	d__Archaea;x__TACK group;p__Crenarchaeota;x__unclassified Crenarchaeota;s__crenarchaeote SCGC AAA261-N23	1479	19	35	0
GB_GCA_000376885.1	99.77	0	88.1446	11	943406	50.0573	1884654	d__Bacteria;p__Actinomycetota;c__Actinomycetia;o__Actinomycetales;f__Bifidobacteriaceae;g__Alloscardovia;s__Alloscardovia criceti	Contig	ASM37688v1	PRJNA178477	SAMN02441737	2013-04-22	GCA_000376885.1	Alloscardovia criceti DSM 17774	DSM 17774	1122228	d__Bacteria;p__Actinobacteria;c__Actinomycetia;o__Bifidobacteriales;f__Bifidobacteriaceae;g__Alloscardovia;s__Alloscardovia criceti	d__Bacteria;x__Terrabacteria group;p__Actinobacteria;c__Actinomycetia;o__Bifidobacteriales;f__Bifidobacteriaceae;g__Alloscardovia;s__Alloscardovia criceti;x__Alloscardovia criceti DSM 17774	1545	19	45	0
GB_GCA_000378025.1	100	0	88.8965	3	3441550	67.3797	5108628	d__Bacteria;p__Pseudomonadota;c__Alphaproteobacteria;o__Rhizobiales;f__Xanthobacteraceae;g__Ancylobacter;s__Ancylobacter sp000378025	Scaffold	ASM37802v1	PRJNA179465	SAMN02441340	2013-04-23	GCA_000378025.1	Xanthobacteraceae bacterium 501b	501b	1168059	d__Bacteria;p__Proteobacteria;c__Alphaproteobacteria;o__Hyphomicrobiales;f__Xanthobacteraceae;g__;s__	d__Bacteria;p__Proteobacteria;c__Alphaproteobacteria;o__Hyphomicrobiales;f__Xanthobacteraceae;x__unclassified Xanthobacteraceae;s__Xanthobacteraceae bacterium 501b	4609	19	49	1
GB_GCA_000380225.1	99.04	0.44	83.3194	53	2617048	46.5081	5632035	d__Bacteria;p__Cyanobacteriota;c__Cyanobacteriia;o__Cyanobacteriales;f__Spirulinaceae;g__ESFC-1;s__ESFC-1 sp000380225	Scaffold	ASM38022v1	PRJNA165547	SAMN02256433	2013-04-23	GCA_000380225.1	filamentous cyanobacterium ESFC-1	ESFC-1	1128427	d__Bacteria;p__Cyanobacteria;c__;o__Oscillatoriales;f__;g__;s__	d__Bacteria;x__Terrabacteria group;x__Cyanobacteria/Melainabacteria group;p__Cyanobacteria;x__Oscillatoriophycideae;o__Oscillatoriales;x__unclassified Oscillatoriales;s__filamentous cyanobacterium ESFC-1	4868	19	73	0
GB_GCA_000380705.1	88.24	1.47	90.499	33	405209	28.6752	1413297	d__Archaea;p__Thermoproteota;c__Thermoprotei;o__Gearchaeales;f__Gearchaeaceae;g__SCGC-AAA471-B05;s__SCGC-AAA471-B05 sp000380705	Contig	ASM38070v1	PRJNA192282	SAMN02441387	2013-04-23	GCA_000380705.1	Crenarchaeota archaeon SCGC AAA471-B05	SCGC AAA471-B05	1052801	d__Archaea;p__Crenarchaeota;c__;o__;f__;g__;s__	d__Archaea;x__TACK group;p__Crenarchaeota;x__Crenarchaeota incertae sedis;x__candidate division YNPFFA;s__Crenarchaeota archaeon SCGC AAA471-B05	1551	19	46	0
GB_GCA_000381565.1	100	0.07	89.3409	45	4464778	64.4732	7028009	d__Bacteria;p__Pseudomonadota;c__Gammaproteobacteria;o__Burkholderiales;f__Burkholderiaceae;g__Duganella;s__Duganella sp000381565	Scaffold	ASM38156v1	PRJNA183351	SAMN02440486	2013-04-24	GCA_000381565.1	Oxalobacteraceae bacterium AB_14	AB_14	1158293	d__Bacteria;p__Proteobacteria;c__Betaproteobacteria;o__Burkholderiales;f__Oxalobacteraceae;g__;s__	d__Bacteria;p__Proteobacteria;c__Betaproteobacteria;o__Burkholderiales;f__Oxalobacteraceae;x__unclassified Oxalobacteraceae;s__Oxalobacteraceae bacterium AB_14	6030	19	69	1
GB_GCA_000381585.1	99.14	0	87.3119	25	3696464	59.1547	6250814	d__Bacteria;p__Acidobacteriota;c__Terriglobia;o__Terriglobales;f__Acidobacteriaceae;g__KBS-83;s__KBS-83 sp000381585	Scaffold	ASM38158v1	PRJNA183352	SAMN02440487	2013-04-24	GCA_000381585.1	Acidobacteriaceae bacterium KBS 83	KBS 83	1267533	d__Bacteria;p__Acidobacteria;c__Acidobacteriia;o__Acidobacteriales;f__Acidobacteriaceae;g__;s__	d__Bacteria;p__Acidobacteria;c__Acidobacteriia;o__Acidobacteriales;f__Acidobacteriaceae;x__unclassified Acidobacteriaceae;s__Acidobacteriaceae bacterium KBS 83	5439	19	46	1
GB_GCA_000381605.1	100	0.86	87.9773	14	3458892	57.5543	6009926	d__Bacteria;p__Acidobacteriota;c__Terriglobia;o__Terriglobales;f__Acidobacteriaceae;g__Edaphobacter;s__Edaphobacter sp000381605	Scaffold	ASM38160v1	PRJNA183353	SAMN02441326	2013-04-24	GCA_000381605.1	Acidobacteriaceae bacterium KBS 89	KBS 89	1267534	d__Bacteria;p__Acidobacteria;c__Acidobacteriia;o__Acidobacteriales;f__Acidobacteriaceae;g__;s__	d__Bacteria;p__Acidobacteria;c__Acidobacteriia;o__Acidobacteriales;f__Acidobacteriaceae;x__unclassified Acidobacteriaceae;s__Acidobacteriaceae bacterium KBS 89	5060	19	51	0
GB_GCA_000381625.1	97.39	0.87	89.5457	13	3821553	57.1658	6692160	d__Bacteria;p__Acidobacteriota;c__Terriglobia;o__Bryobacterales;f__Bryobacteraceae;g__KBS-96;s__KBS-96 sp000381625	Scaffold	ASM38162v1	PRJNA183354	SAMN02440488	2013-04-24	GCA_000381625.1	Bryobacterales bacterium KBS 96	KBS 96	639034	d__Bacteria;p__Acidobacteria;c__Acidobacteriia;o__Bryobacterales;f__;g__;s__	d__Bacteria;p__Acidobacteria;c__Acidobacteriia;o__Bryobacterales;x__unclassified Bryobacterales;s__Bryobacterales bacterium KBS 96	5780	19	78	1
GB_GCA_000383295.1	97.99	0.69	84.8827	24	1699677	53.5582	3174421	d__Bacteria;p__Bacillota_A;c__Clostridia;o__Oscillospirales;f__Acutalibacteraceae;g__Clostridium_E;s__Clostridium_E sporosphaeroides	Scaffold	ASM38329v1	PRJNA185239	SAMN02441299	2013-04-26	GCA_000383295.1	[Clostridium] sporosphaeroides DSM 1294	VPI 4527	1121334	d__Bacteria;p__Firmicutes;c__Clostridia;o__Eubacteriales;f__Oscillospiraceae;g__;s__[Clostridium] sporosphaeroides	d__Bacteria;x__Terrabacteria group;p__Firmicutes;c__Clostridia;o__Eubacteriales;f__Oscillospiraceae;x__Oscillospiraceae incertae sedis;s__[Clostridium] sporosphaeroides;x__[Clostridium] sporosphaeroides DSM 1294	2956	19	47	0
GB_GCA_000383355.1	89.1	3.73	91.9151	84	808351	31.7868	2544614	d__Bacteria;p__Bacteroidota;c__Bacteroidia;o__Flavobacteriales;f__Flavobacteriaceae;g__SCGC-AAA160-P02;s__SCGC-AAA160-P02 sp000383355	Scaffold	ASM38335v1	PRJNA195656	SAMN02441636	2013-04-26	GCA_000383355.1	Flavobacterium sp. SCGC AAA160-P02	SCGC AAA160-P02	1009412	d__Bacteria;p__Bacteroidetes;c__Flavobacteriia;o__Flavobacteriales;f__Flavobacteriaceae;g__Flavobacterium;s__	d__Bacteria;x__FCB group;x__Bacteroidetes/Chlorobi group;p__Bacteroidetes;c__Flavobacteriia;o__Flavobacteriales;f__Flavobacteriaceae;g__Flavobacterium;x__unclassified Flavobacterium;s__Flavobacterium sp. SCGC AAA160-P02	2367	19	37	0
GB_GCA_000383715.1	71.9	2.36	89.6482	222	1883143	47.7044	3949105	d__Bacteria;p__Verrucomicrobiota;c__Verrucomicrobiae;o__Pedosphaerales;f__AAA164-E04;g__AAA164-E04;s__AAA164-E04 sp000383715	Scaffold	ASM38371v1	PRJNA195679	SAMN02441633	2013-04-26	GCA_000383715.1	Verrucomicrobia bacterium SCGC AAA164-E04	SCGC AAA164-E04	1009415	d__Bacteria;p__Verrucomicrobia;c__;o__;f__;g__;s__	d__Bacteria;x__PVC group;p__Verrucomicrobia;x__unclassified Verrucomicrobia;s__Verrucomicrobia bacterium SCGC AAA164-E04	3384	17	34	1
GB_GCA_000383895.1	99.87	1.41	91.0938	27	3992369	63.6878	6272951	d__Bacteria;p__Pseudomonadota;c__Gammaproteobacteria;o__Burkholderiales;f__Burkholderiaceae;g__Duganella;s__Duganella zoogloeoides	Scaffold	ASM38389v1	PRJNA181376	SAMN02441676	2013-04-26	GCA_000383895.1	Duganella zoogloeoides ATCC 25935	ATCC 25935	1261617	d__Bacteria;p__Proteobacteria;c__Betaproteobacteria;o__Burkholderiales;f__Oxalobacteraceae;g__Duganella;s__Duganella zoogloeoides	d__Bacteria;p__Proteobacteria;c__Betaproteobacteria;o__Burkholderiales;f__Oxalobacteraceae;x__Massilia group;g__Duganella;s__Duganella zoogloeoides;x__Duganella zoogloeoides ATCC 25935	5342	19	70	1
GB_GCA_000385055.1	70.1	0	95.2104	46	431673	32.9711	1309253	d__Bacteria;p__Pseudomonadota;c__Gammaproteobacteria;o__SAR86;f__D2472;g__SCGC-AAA076-P13;s__SCGC-AAA076-P13 sp000385055	Contig	ASM38505v1	PRJNA195691	SAMN02441643	2013-04-26	GCA_000385055.1	gamma proteobacterium SCGC AAA168-P09	SCGC AAA168-P09	1009426	d__Bacteria;p__Proteobacteria;c__Gammaproteobacteria;o__;f__;g__;s__	d__Bacteria;p__Proteobacteria;c__Gammaproteobacteria;x__unclassified Gammaproteobacteria;s__gamma proteobacterium SCGC AAA168-P09	1393	19	37	0
GB_GCA_000387965.1	67.52	0.93	92.356	7	144486	24.3329	593789	d__Archaea;p__Nanoarchaeota;c__Nanoarchaeia;o__Nanoarchaeales;f__Nanopusillaceae;g__Nanopusillus;s__Nanopusillus stetteri	Contig	Nst1	PRJNA189432	SAMN02470757	2013-05-02	GCA_000387965.1	Candidatus Nanobsidianus stetteri	none	1294122	d__Archaea;p__Nanoarchaeota;c__Candidatus Nanoarchaeia;o__Nanoarchaeales;f__Nanopusillaceae;g__Candidatus Nanobsidianus;s__Candidatus Nanobsidianus stetteri	d__Archaea;x__DPANN group;p__Nanoarchaeota;c__Candidatus Nanoarchaeia;o__Nanoarchaeales;f__Nanopusillaceae;g__Candidatus Nanobsidianus;s__Candidatus Nanobsidianus stetteri	651	18	41	0
GB_GCA_000389735.1	99.4	0	90.2231	8	778559	51.6813	1506462	d__Archaea;p__Thermoproteota;c__Thermoprotei_A;o__Sulfolobales;f__Sulfolobaceae;g__Acd1;s__Acd1 sp000389735	Contig	Acd1	PRJNA189433	SAMN02470749	2013-05-07	GCA_000389735.1	Sulfolobales archaeon Acd1	Acd1	1294123	d__Archaea;p__Crenarchaeota;c__Thermoprotei;o__Sulfolobales;f__;g__;s__	d__Archaea;x__TACK group;p__Crenarchaeota;c__Thermoprotei;o__Sulfolobales;x__unclassified Sulfolobales;s__Sulfolobales archaeon Acd1	1668	19	46	0
GB_GCA_000398025.1	58.59	0	93.055	29	215998	39.0268	553464	d__Bacteria;p__Patescibacteria;c__Paceibacteria;o__Paceibacterales;f__Paceibacteraceae;g__Paceibacter;s__Paceibacter normanii	Contig	ASM39802v1	PRJNA192497	SAMN02440524	2013-05-16	GCA_000398025.1	Candidatus Paceibacter normanii SCGC AAA255-P19	SCGC AAA255-P19	1047085	d__Bacteria;p__Candidatus Parcubacteria;c__;o__;f__;g__Candidatus Paceibacter;s__Candidatus Paceibacter normanii	d__Bacteria;x__Bacteria incertae sedis;x__Bacteria candidate phyla;x__Patescibacteria group;x__Parcubacteria group;p__Candidatus Parcubacteria;g__Candidatus Paceibacter;s__Candidatus Paceibacter normanii;x__Candidatus Paceibacter normanii SCGC AAA255-P19	561	18	41	0
GB_GCA_000402075.1	97.33	2.09	92.6083	32	393878	35.6632	1104438	d__Archaea;p__Thermoproteota;c__Nitrososphaeria;o__Nitrososphaerales;f__Nitrosopumilaceae;g__Nitrosopelagicus;s__Nitrosopelagicus sp000402075	Contig	ASM40207v1	PRJNA66857	SAMN02440520	2013-05-29	GCA_000402075.1	Thaumarchaeota archaeon SCGC AAA007-O23	SCGC AAA007-O23	913333	d__Archaea;p__Thaumarchaeota;c__;o__;f__;g__;s__	d__Archaea;x__TACK group;p__Thaumarchaeota;x__Thaumarchaeota incertae sedis;x__Marine Group I;s__Thaumarchaeota archaeon SCGC AAA007-O23	1354	20	44	0
GB_GCA_000402295.1	69.2	0	86.1425	190	1000061	43.3714	2305959	d__Bacteria;p__Aerophobota;c__Aerophobia;o__Aerophobales;f__Aerophobaceae;g__Aerophobus;s__Aerophobus profundus	Contig	ASM40229v1	PRJNA192396	SAMN02441749	2013-05-29	GCA_000402295.1	Candidatus Aerophobus profundus SCGC AAA252-L23	SCGC AAA252-L23	913320	d__Bacteria;p__Candidatus Aerophobetes;c__;o__;f__;g__Candidatus Aerophobus;s__Candidatus Aerophobus profundus	d__Bacteria;x__Bacteria incertae sedis;x__Bacteria candidate phyla;p__Candidatus Aerophobetes;g__Candidatus Aerophobus;s__Candidatus Aerophobus profundus;x__Candidatus Aerophobus profundus SCGC AAA252-L23	2381	17	31	0
GB_GCA_000402355.1	90.19	0	90.1619	43	520319	47.3875	1098042	d__Archaea;p__Iainarchaeota;c__Iainarchaeia;o__Iainarchaeales;f__Iainarchaeaceae;g__Iainarchaeum;s__Iainarchaeum andersonii	Contig	ASM40235v1	PRJNA192465	SAMN02441399	2013-05-29	GCA_000402355.1	Candidatus Iainarchaeum andersonii SCGC AAA011-E11	SCGC AAA011-E11	1104576	d__Archaea;p__Candidatus Diapherotrites;c__;o__;f__;g__Candidatus Iainarchaeum;s__Candidatus Iainarchaeum andersonii	d__Archaea;x__DPANN group;p__Candidatus Diapherotrites;g__Candidatus Iainarchaeum;s__Candidatus Iainarchaeum andersonii;x__Candidatus Iainarchaeum andersonii SCGC AAA011-E11	1206	18	40	0
GB_GCA_000402515.1	73.11	0	91.6634	38	327796	32.1039	1021220	d__Archaea;p__Nanoarchaeota;c__Nanoarchaeia;o__SCGC-AAA011-G17;f__SCGC-AAA011-G17;g__SCGC-AAA011-G17;s__SCGC-AAA011-G17 sp000402515	Contig	ASM40251v1	PRJNA192509	SAMN02440388	2013-05-29	GCA_000402515.1	Nanoarchaeota archaeon SCGC AAA011-G17	SCGC AAA011-G17	1104577	d__Archaea;p__Nanoarchaeota;c__;o__;f__;g__;s__	d__Archaea;x__DPANN group;p__Nanoarchaeota;x__unclassified Nanoarchaeota;s__Nanoarchaeota archaeon SCGC AAA011-G17	1342	18	29	0
GB_GCA_000402655.1	92.31	0.06	96.6289	10	308426	31.4988	979176	d__Bacteria;p__Marinisomatota;c__Marinisomatia;o__Marinisomatales;f__Marinisomataceae;g__Marinisoma;s__Marinisoma sp000402655	Contig	ASM40265v1	PRJNA192361	SAMN02441741	2013-05-29	GCA_000402655.1	Marinimicrobia bacterium SCGC AAA298-D23	SCGC AAA298-D23	939857	d__Bacteria;p__Candidatus Marinimicrobia;c__;o__;f__;g__;s__	d__Bacteria;x__FCB group;p__Candidatus Marinimicrobia;s__Marinimicrobia bacterium SCGC AAA298-D23	1019	19	33	0
GB_GCA_000402755.1	78.33	0	96.2315	26	302623	32.803	922550	d__Bacteria;p__Marinisomatota;c__Marinisomatia;o__Marinisomatales;f__Marinisomataceae;g__Marinisoma;s__Marinisoma sp000402755	Contig	ASM40275v1	PRJNA192377	SAMN02441750	2013-05-29	GCA_000402755.1	Marinimicrobia bacterium SCGC AAA160-B08	SCGC AAA160-B08	1007121	d__Bacteria;p__Candidatus Marinimicrobia;c__;o__;f__;g__;s__	d__Bacteria;x__FCB group;p__Candidatus Marinimicrobia;s__Marinimicrobia bacterium SCGC AAA160-B08	969	16	26	0
GB_GCA_000402775.1	62.31	0.93	92.4111	61	593310	44.7553	1325681	d__Archaea;p__Altiarchaeota;c__Altiarchaeia;o__IMC4;f__SCGC-AAA252-I15;g__SCGC-AAA252-I15;s__SCGC-AAA252-I15 sp000402775	Contig	ASM40277v1	PRJNA192382	SAMN02441070	2013-05-29	GCA_000402775.1	Euryarchaeota archaeon SCGC AAA252-I15	SCGC AAA252-I15	913322	d__Archaea;p__Euryarchaeota;c__;o__;f__;g__;s__	d__Archaea;p__Euryarchaeota;x__Euryarchaeota incertae sedis;x__candidate division pMC2A384;s__Euryarchaeota archaeon SCGC AAA252-I15	1507	15	25	0
GB_GCA_000402815.1	91.21	0.55	96.1119	45	366615	32.6084	1125622	d__Bacteria;p__Marinisomatota;c__Marinisomatia;o__Marinisomatales;f__Marinisomataceae;g__Marinisoma;s__Marinisoma atlanticum	Contig	ASM40281v1	PRJNA192388	SAMN02440392	2013-05-29	GCA_000402815.1	Marinimicrobia bacterium SCGC AAA160-I06	SCGC AAA160-I06	1007123	d__Bacteria;p__Candidatus Marinimicrobia;c__;o__;f__;g__;s__	d__Bacteria;x__FCB group;p__Candidatus Marinimicrobia;s__Marinimicrobia bacterium SCGC AAA160-I06	1194	19	36	0
GB_GCA_000402835.1	55.93	0	92.2496	58	580578	60.0205	967373	d__Bacteria;p__Synergistota;c__Synergistia;o__Synergistales;f__79-D21;g__79-D21;s__79-D21 sp000402835	Contig	ASM40283v1	PRJNA192391	SAMN02440391	2013-05-29	GCA_000402835.1	Synergistetes bacterium JGI 0000079-D21	JGI 0000079-D21	1104568	d__Bacteria;p__Synergistetes;c__;o__;f__;g__;s__	d__Bacteria;p__Synergistetes;x__unclassified Synergistetes;s__Synergistetes bacterium JGI 0000079-D21	985	14	20	1
GB_GCA_000403035.1	57.63	1.1	85.3183	164	964701	42.1222	2290285	d__Bacteria;p__Latescibacterota;c__Latescibacteria;o__Latescibacterales;f__Latescibacteraceae;g__Latescibacter;s__Latescibacter anaerobius	Contig	ASM40303v1	PRJNA192348	SAMN02441742	2013-05-29	GCA_000403035.1	Candidatus Latescibacter anaerobius SCGC AAA252-E07	SCGC AAA252-E07	910047	d__Bacteria;p__Candidatus Latescibacteria;c__;o__;f__;g__Candidatus Latescibacter;s__Candidatus Latescibacter anaerobius	d__Bacteria;x__FCB group;p__Candidatus Latescibacteria;g__Candidatus Latescibacter;s__Candidatus Latescibacter anaerobius;x__Candidatus Latescibacter anaerobius SCGC AAA252-E07	1947	17	29	0
GB_GCA_000403215.2	98.16	5.1	85.182	193	3017974	44.4639	6961896	d__Bacteria;p__Bacillota_A;c__Clostridia;o__Lachnospirales;f__Lachnospiraceae;g__COE1;s__COE1 sp000403215	Scaffold	Lach_bact_A4_V1	PRJNA175979	SAMN01730988	2013-06-14	GCA_000403215.2	Lachnospiraceae bacterium A4	A4	397291	d__Bacteria;p__Firmicutes;c__Clostridia;o__Eubacteriales;f__Lachnospiraceae;g__;s__	d__Bacteria;x__Terrabacteria group;p__Firmicutes;c__Clostridia;o__Eubacteriales;f__Lachnospiraceae;x__unclassified Lachnospiraceae;s__Lachnospiraceae bacterium A4	6530	19	67	0
GB_GCA_000403275.2	97.13	0.57	87.3331	35	1903581	45.0752	4283535	d__Bacteria;p__Bacillota_A;c__Clostridia;o__Lachnospirales;f__Lachnospiraceae;g__Kineothrix;s__Kineothrix sp000403275	Scaffold	Lach_bact_28-4_V1	PRJNA175982	SAMN01730991	2013-06-14	GCA_000403275.2	Lachnospiraceae bacterium 28-4	2024-04-28	397287	d__Bacteria;p__Firmicutes;c__Clostridia;o__Eubacteriales;f__Lachnospiraceae;g__;s__	d__Bacteria;x__Terrabacteria group;p__Firmicutes;c__Clostridia;o__Eubacteriales;f__Lachnospiraceae;x__unclassified Lachnospiraceae;s__Lachnospiraceae bacterium 28-4	4033	19	51	0
GB_GCA_000403295.2	94.74	1.95	86.3075	63	2725746	47.1594	5799088	d__Bacteria;p__Bacillota_A;c__Clostridia;o__Lachnospirales;f__Lachnospiraceae;g__Schaedlerella;s__Schaedlerella sp000403295	Scaffold	Lach_bact_M18-1_V1	PRJNA175983	SAMN01730992	2013-06-14	GCA_000403295.2	Lachnospiraceae bacterium M18-1	M18-1	1235792	d__Bacteria;p__Firmicutes;c__Clostridia;o__Eubacteriales;f__Lachnospiraceae;g__;s__	d__Bacteria;x__Terrabacteria group;p__Firmicutes;c__Clostridia;o__Eubacteriales;f__Lachnospiraceae;x__unclassified Lachnospiraceae;s__Lachnospiraceae bacterium M18-1	5319	19	51	0
GB_GCA_000403315.2	98.28	3.07	85.2966	45	2422585	46.5856	5238929	d__Bacteria;p__Bacillota_A;c__Clostridia;o__Lachnospirales;f__Lachnospiraceae;g__14-2;s__14-2 sp000403315	Scaffold	Lach_bact_A2_V1	PRJNA175985	SAMN01730994	2013-06-14	GCA_000403315.2	Lachnospiraceae bacterium A2	A2	397290	d__Bacteria;p__Firmicutes;c__Clostridia;o__Eubacteriales;f__Lachnospiraceae;g__;s__	d__Bacteria;x__Terrabacteria group;p__Firmicutes;c__Clostridia;o__Eubacteriales;f__Lachnospiraceae;x__unclassified Lachnospiraceae;s__Lachnospiraceae bacterium A2	5215	19	60	0
GB_GCA_000403335.2	98.16	1.91	84.8474	105	2135803	44.0758	4967607	d__Bacteria;p__Bacillota_A;c__Clostridia;o__Lachnospirales;f__Lachnospiraceae;g__COE1;s__COE1 sp000403335	Scaffold	Lach_bact_COE1_V1	PRJNA175984	SAMN01730993	2013-06-14	GCA_000403335.2	Lachnospiraceae bacterium MD335	COE1	1235793	d__Bacteria;p__Firmicutes;c__Clostridia;o__Eubacteriales;f__Lachnospiraceae;g__;s__	d__Bacteria;x__Terrabacteria group;p__Firmicutes;c__Clostridia;o__Eubacteriales;f__Lachnospiraceae;x__unclassified Lachnospiraceae;s__Lachnospiraceae bacterium MD335	4674	19	59	0
GB_GCA_000403415.2	97.17	2.7	86.6146	62	953854	40.4864	2407520	d__Bacteria;p__Bacillota;c__Bacilli;o__Erysipelotrichales;f__Erysipelotrichaceae;g__Dubosiella;s__Dubosiella sp000403415	Scaffold	Firm_bact_M10-2_V1	PRJNA175990	SAMN01730998	2013-06-14	GCA_000403415.2	Firmicutes bacterium M10-2	M10-2	1235796	d__Bacteria;p__Firmicutes;c__;o__;f__;g__;s__	d__Bacteria;x__Terrabacteria group;p__Firmicutes;x__unclassified Firmicutes sensu stricto;s__Firmicutes bacterium M10-2	2282	19	49	0
GB_GCA_000403475.2	94.74	1.07	88.0864	45	1967347	44.9596	4455623	d__Bacteria;p__Bacillota_A;c__Clostridia;o__Lachnospirales;f__Lachnospiraceae;g__MD308;s__MD308 sp000403475	Scaffold	Lach_bact_3-2_V1	PRJNA175993	SAMN01731001	2013-06-14	GCA_000403475.2	Lachnospiraceae bacterium MD308	2024-02-03	1235799	d__Bacteria;p__Firmicutes;c__Clostridia;o__Eubacteriales;f__Lachnospiraceae;g__;s__	d__Bacteria;x__Terrabacteria group;p__Firmicutes;c__Clostridia;o__Eubacteriales;f__Lachnospiraceae;x__unclassified Lachnospiraceae;s__Lachnospiraceae bacterium MD308	4210	19	51	1
GB_GCA_000404785.1	87.18	1.1	89.2369	137	897039	37.2196	2410160	d__Bacteria;p__Cloacimonadota;c__Cloacimonadia;o__JGIOTU-2;f__JGIOTU-2;g__JGIOTU-2;s__JGIOTU-2 sp000404785	Contig	ASM40478v1	PRJNA192336	SAMN02441271	2013-06-03	GCA_000404785.1	Cloacimonetes bacterium SCGC AAA252-N17	SCGC AAA252-N17	1046966	d__Bacteria;p__Candidatus Cloacimonetes;c__;o__;f__;g__;s__	d__Bacteria;x__FCB group;p__Candidatus Cloacimonetes;x__unclassified Candidatus Cloacimonetes;s__Cloacimonetes bacterium SCGC AAA252-N17	2172	19	44	1
GB_GCA_000405225.1	57.01	0	88.8964	13	203866	37.2675	547038	d__Archaea;p__Nanoarchaeota;c__Nanoarchaeia;o__Pacearchaeales;f__GW2011-AR1;g__ASMP01;s__ASMP01 sp000405225	Contig	ASM40522v1	PRJNA192371	SAMN02440539	2013-06-03	GCA_000405225.1	Nanoarchaeota archaeon SCGC AAA011-D5	SCGC AAA011-D5	743729	d__Archaea;p__Nanoarchaeota;c__;o__;f__;g__;s__	d__Archaea;x__DPANN group;p__Nanoarchaeota;x__unclassified Nanoarchaeota;s__Nanoarchaeota archaeon SCGC AAA011-D5	674	17	30	0
GB_GCA_000405245.1	47.35	0.47	93.6608	15	165449	38.5766	428886	d__Archaea;p__Aenigmatarchaeota;c__Aenigmatarchaeia;o__Aenigmatarchaeales;f__Aenigmatarchaeaceae;g__Aenigmatarchaeum;s__Aenigmatarchaeum subterraneum	Contig	ASM40524v1	PRJNA192394	SAMN02440540	2013-06-03	GCA_000405245.1	Candidatus Aenigmarchaeum subterraneum SCGC AAA011-O16	SCGC AAA011-O16	743730	d__Archaea;p__Candidatus Aenigmarchaeota;c__;o__;f__;g__Candidatus Aenigmarchaeum;s__Candidatus Aenigmarchaeum subterraneum	d__Archaea;x__DPANN group;p__Candidatus Aenigmarchaeota;g__Candidatus Aenigmarchaeum;s__Candidatus Aenigmarchaeum subterraneum;x__Candidatus Aenigmarchaeum subterraneum SCGC AAA011-O16	525	17	36	0
GB_GCA_000405605.1	62.16	3.99	82.7838	131	571708	34.5805	1653325	d__Bacteria;p__Atribacterota;c__JS1;o__SB-45;f__34-128;g__34-128;s__34-128 sp000405605	Contig	ASM40560v1	PRJNA192488	SAMN02440935	2013-06-03	GCA_000405605.1	Atribacteria bacterium SCGC AAA255-G05	SCGC AAA255-G05	1047051	d__Bacteria;p__Atribacterota;c__;o__;f__;g__;s__	d__Bacteria;p__Atribacterota;x__unclassified Atribacterota;s__Atribacteria bacterium SCGC AAA255-G05	1669	18	32	1
GB_GCA_000405685.1	56.55	0.49	86.8667	34	411024	37.8719	1085321	d__Archaea;p__Thermoproteota;c__Nitrososphaeria_A;o__Caldarchaeales;f__Wolframiiraptoraceae;g__Geocrenenecus;s__Geocrenenecus sp000405685	Contig	ASM40568v1	PRJNA192397	SAMN02440925	2013-06-03	GCA_000405685.1	Candidatus Geocrenenecus sp. JGI 0000106-J15	JGI 0000106-J15	1130285	d__Archaea;p__Thaumarchaeota;c__;o__;f__Candidatus Wolframiiraptoraceae;g__Candidatus Geocrenenecus;s__	d__Archaea;x__TACK group;p__Thaumarchaeota;x__Thaumarchaeota incertae sedis;f__Candidatus Wolframiiraptoraceae;g__Candidatus Geocrenenecus;x__unclassified Candidatus Geocrenenecus;s__Candidatus Geocrenenecus sp. JGI 0000106-J15	1130	16	27	0
GB_GCA_000405805.1	72.41	0	95.5592	84	383291	30.2852	1265631	d__Bacteria;p__Marinisomatota;c__Marinisomatia;o__SCGC-AAA003-L08;f__SCGC-AAA003-L08;g__SCGC-AAA003-L08;s__SCGC-AAA003-L08 sp000405805	Contig	ASM40580v1	PRJNA66869	SAMN02440556	2013-06-03	GCA_000405805.1	Marinimicrobia bacterium SCGC AAA003-L08	SCGC AAA003-L08	939844	d__Bacteria;p__Candidatus Marinimicrobia;c__;o__;f__;g__;s__	d__Bacteria;x__FCB group;p__Candidatus Marinimicrobia;s__Marinimicrobia bacterium SCGC AAA003-L08	1229	16	26	1
GB_GCA_000405945.1	66.01	1.08	93.5695	150	1009600	49.5617	2037078	d__Bacteria;p__Omnitrophota;c__Omnitrophia;o__Omnitrophales;f__Omnitrophaceae;g__Omnitrophus;s__Omnitrophus fodinae	Contig	ASM40594v1	PRJNA192480	SAMN02440945	2013-06-03	GCA_000405945.1	Candidatus Omnitrophus fodinae SCGC AAA011-A17	SCGC AAA011-A17	699264	d__Bacteria;p__Candidatus Omnitrophica;c__;o__;f__;g__Candidatus Omnitrophus;s__Candidatus Omnitrophus fodinae	d__Bacteria;x__PVC group;p__Candidatus Omnitrophica;g__Candidatus Omnitrophus;s__Candidatus Omnitrophus fodinae;x__Candidatus Omnitrophus fodinae SCGC AAA011-A17	1743	15	34	0
GB_GCA_000410515.1	99.49	1.11	88.0105	2	2784083	54.0071	5155034	d__Bacteria;p__Pseudomonadota;c__Gammaproteobacteria;o__Enterobacterales;f__Enterobacteriaceae;g__Kosakonia;s__Kosakonia sp000410515	Complete Genome	ASM41051v1	PRJNA189171	SAMN02603907	2013-06-11	GCA_000410515.1	Enterobacter sp. R4-368	R4-368	1166130	d__Bacteria;p__Proteobacteria;c__Gammaproteobacteria;o__Enterobacterales;f__Enterobacteriaceae;g__Enterobacter;s__	d__Bacteria;p__Proteobacteria;c__Gammaproteobacteria;o__Enterobacterales;f__Enterobacteriaceae;g__Enterobacter;x__unclassified Enterobacter;s__Enterobacter sp. R4-368	4821	19	88	1
GB_GCA_000411155.1	99.53	0.47	90.3781	5	1079574	56.6539	1906711	d__Bacteria;p__Actinomycetota;c__Actinomycetia;o__Actinomycetales;f__Actinomycetaceae;g__Gleimia;s__Gleimia europaea_B	Scaffold	Acti_euro_ACS-120-V-COL10B_V1	PRJNA52095	SAMN02596752	2013-06-14	GCA_000411155.1	Gleimia europaea ACS-120-V-Col10b	ACS-120-V-Col10b	883069	d__Bacteria;p__Actinobacteria;c__Actinomycetia;o__Actinomycetales;f__Actinomycetaceae;g__Gleimia;s__Gleimia europaea	d__Bacteria;x__Terrabacteria group;p__Actinobacteria;c__Actinomycetia;o__Actinomycetales;f__Actinomycetaceae;g__Gleimia;s__Gleimia europaea;x__Gleimia europaea ACS-120-V-Col10b	1680	19	49	0
GB_GCA_000411415.1	100	0.47	87.3238	14	1580355	65.0785	2430444	d__Bacteria;p__Actinomycetota;c__Actinomycetia;o__Actinomycetales;f__Actinomycetaceae;g__Pauljensenia;s__Pauljensenia sp000411415	Scaffold	Acti_sp_HPA0247_V1	PRJNA169432	SAMN02596975	2013-06-14	GCA_000411415.1	Actinomyces sp. HPA0247	HPA0247	1203556	d__Bacteria;p__Actinobacteria;c__Actinomycetia;o__Actinomycetales;f__Actinomycetaceae;g__Actinomyces;s__	d__Bacteria;x__Terrabacteria group;p__Actinobacteria;c__Actinomycetia;o__Actinomycetales;f__Actinomycetaceae;g__Actinomyces;x__unclassified Actinomyces;s__Actinomyces sp. HPA0247	2003	19	46	0
GB_GCA_000415965.1	91.51	0.38	72.3933	208	1713221	49.4163	3475501	d__Archaea;p__Halobacteriota;c__Halobacteria;o__Halobacteriales;f__Haloferacaceae;g__Haloquadratum;s__Haloquadratum walsbyi_A	Scaffold	J07B_scf56329a_trim	PRJNA176224	SAMN01940911	2013-09-04	GCA_000415965.1	Haloquadratum walsbyi J07HQW1	none	1238424	d__Archaea;p__Euryarchaeota;c__Halobacteria;o__Haloferacales;f__Haloferacaceae;g__Haloquadratum;s__Haloquadratum walsbyi	d__Archaea;p__Euryarchaeota;x__Stenosarchaea group;c__Halobacteria;o__Haloferacales;f__Haloferacaceae;g__Haloquadratum;s__Haloquadratum walsbyi;x__Haloquadratum walsbyi J07HQW1	3489	17	44	0
GB_GCA_000415985.1	97.78	1.14	74.0525	187	1717035	47.984	3594539	d__Archaea;p__Halobacteriota;c__Halobacteria;o__Halobacteriales;f__Haloferacaceae;g__Haloquadratum;s__Haloquadratum walsbyi_B	Scaffold	HQW2_08err_032412a	PRJNA176225	SAMN01940911	2013-09-04	GCA_000415985.1	Haloquadratum walsbyi J07HQW2	none	1238425	d__Archaea;p__Euryarchaeota;c__Halobacteria;o__Haloferacales;f__Haloferacaceae;g__Haloquadratum;s__Haloquadratum walsbyi	d__Archaea;p__Euryarchaeota;x__Stenosarchaea group;c__Halobacteria;o__Haloferacales;f__Haloferacaceae;g__Haloquadratum;s__Haloquadratum walsbyi;x__Haloquadratum walsbyi J07HQW2	3794	19	46	0
GB_GCA_000416005.1	76.22	0	69.2961	562	1254407	50.6823	3019909	d__Archaea;p__Halobacteriota;c__Halobacteria;o__Halobacteriales;f__Haloferacaceae;g__Haloquadratum;s__Haloquadratum sp000416005	Scaffold	HQX_031812	PRJNA176227	SAMN01940911	2013-09-04	GCA_000416005.1	Haloquadratum sp. J07HQX50	none	1238426	d__Archaea;p__Euryarchaeota;c__Halobacteria;o__Haloferacales;f__Haloferacaceae;g__Haloquadratum;s__	d__Archaea;p__Euryarchaeota;x__Stenosarchaea group;c__Halobacteria;o__Haloferacales;f__Haloferacaceae;g__Haloquadratum;x__unclassified Haloquadratum;s__Haloquadratum sp. J07HQX50	4294	19	39	0
GB_GCA_000416085.1	86.78	3.48	75.6992	614	1770763	64.0613	2982938	d__Archaea;p__Halobacteriota;c__Halobacteria;o__Halobacteriales;f__Haloarculaceae;g__Halovenus;s__Halovenus sp000416085	Scaffold	J07ABselected	PRJNA70851	SAMN01940911	2013-09-04	GCA_000416085.1	halophilic archaeon J07HX64	none	1085028	d__Archaea;p__Euryarchaeota;c__Halobacteria;o__Halobacteriales;f__;g__;s__	d__Archaea;p__Euryarchaeota;x__Stenosarchaea group;c__Halobacteria;o__Halobacteriales;x__unclassified Halobacteriales;s__halophilic archaeon J07HX64	3041	18	44	0
GB_GCA_000416275.1	96.75	0.92	81.1261	226	1956369	43.4273	4505254	d__Bacteria;p__Pseudomonadota;c__Gammaproteobacteria;o__Pseudomonadales;f__Nitrincolaceae;g__Rs1;s__Rs1 sp000416275	Contig	ASM41627v1	PRJNA191058	SAMN02470760	2013-06-27	GCA_000416275.1	Osedax symbiont Rs1	none	1330036	d__Bacteria;p__Proteobacteria;c__Gammaproteobacteria;o__Oceanospirillales;f__Oceanospirillaceae;g__;s__	d__Bacteria;p__Proteobacteria;c__Gammaproteobacteria;o__Oceanospirillales;f__Oceanospirillaceae;x__unclassified Oceanospirillaceae;s__Osedax symbiont Rs1	3911	19	64	0
GB_GCA_000416315.1	89.32	2.75	85.8461	411	2099520	45.1525	4649842	d__Bacteria;p__Pseudomonadota;c__Gammaproteobacteria;o__Pseudomonadales;f__Nitrincolaceae;g__Rs1;s__Rs1 sp000416315	Contig	ASM41631v1	PRJNA191057	SAMN02470759	2013-06-27	GCA_000416315.1	Osedax symbiont Rs2	none	1330035	d__Bacteria;p__Proteobacteria;c__Gammaproteobacteria;o__Oceanospirillales;f__Oceanospirillaceae;g__;s__	d__Bacteria;p__Proteobacteria;c__Gammaproteobacteria;o__Oceanospirillales;f__Oceanospirillaceae;x__unclassified Oceanospirillaceae;s__Osedax symbiont Rs2	4278	7	9	0
GB_GCA_000420445.1	99.78	0	86.8027	31	977007	50.8773	1920341	d__Bacteria;p__Actinomycetota;c__Actinomycetia;o__Actinomycetales;f__Actinomycetaceae;g__Actinotignum;s__Actinotignum urinale	Scaffold	ASM42044v1	PRJNA185528	SAMN02441584	2013-07-09	GCA_000420445.1	Actinotignum urinale DSM 15805	DSM 15805	1120933	d__Bacteria;p__Actinobacteria;c__Actinomycetia;o__Actinomycetales;f__Actinomycetaceae;g__Actinotignum;s__Actinotignum urinale	d__Bacteria;x__Terrabacteria group;p__Actinobacteria;c__Actinomycetia;o__Actinomycetales;f__Actinomycetaceae;g__Actinotignum;s__Actinotignum urinale;x__Actinotignum urinale DSM 15805	1675	19	45	0
GB_GCA_000421045.1	97.37	1.15	92.0343	73	1394699	43.2752	3222863	d__Bacteria;p__Bacillota_A;c__Clostridia;o__Lachnospirales;f__Lachnospiraceae;g__NK4A136;s__NK4A136 sp000421045	Contig	ASM42104v1	PRJNA185714	SAMN02440898	2013-07-09	GCA_000421045.1	Lachnospiraceae bacterium NK4A179	NK4A179	877424	d__Bacteria;p__Firmicutes;c__Clostridia;o__Eubacteriales;f__Lachnospiraceae;g__;s__	d__Bacteria;x__Terrabacteria group;p__Firmicutes;c__Clostridia;o__Eubacteriales;f__Lachnospiraceae;x__unclassified Lachnospiraceae;s__Lachnospiraceae bacterium NK4A179	2923	18	40	0
GB_GCA_000423665.1	98.71	1.72	93.8325	62	6652525	71.4385	9313965	d__Bacteria;p__Actinomycetota;c__Thermoleophilia;o__Solirubrobacterales;f__Solirubrobacteraceae;g__Solirubrobacter;s__Solirubrobacter soli	Scaffold	ASM42366v1	PRJNA185661	SAMN02440825	2013-07-11	GCA_000423665.1	Solirubrobacter soli DSM 22325	DSM 22325	1123262	d__Bacteria;p__Actinobacteria;c__Thermoleophilia;o__Solirubrobacterales;f__Solirubrobacteraceae;g__Solirubrobacter;s__Solirubrobacter soli	d__Bacteria;x__Terrabacteria group;p__Actinobacteria;c__Thermoleophilia;o__Solirubrobacterales;f__Solirubrobacteraceae;g__Solirubrobacter;s__Solirubrobacter soli;x__Solirubrobacter soli DSM 22325	8641	19	48	1
GB_GCA_000431015.1	93.81	1.19	90.1903	171	1277126	53.4417	2391969	d__Bacteria;p__Bacteroidota;c__Bacteroidia;o__Bacteroidales;f__UBA932;g__Cryptobacteroides;s__Cryptobacteroides sp000431015	Scaffold	MGS514	PRJEB913	SAMEA3138438	2013-07-17	GCA_000431015.1	Alistipes sp. CAG:514	none	1262696	d__Bacteria;p__Bacteroidetes;c__Bacteroidia;o__Bacteroidales;f__Rikenellaceae;g__Alistipes;s__	d__Bacteria;x__FCB group;x__Bacteroidetes/Chlorobi group;p__Bacteroidetes;c__Bacteroidia;o__Bacteroidales;f__Rikenellaceae;g__Alistipes;x__environmental samples;s__Alistipes sp. CAG:514	1957	19	40	0
GB_GCA_000431075.1	88.74	0.34	89.7041	113	941954	53.1056	1776436	d__Bacteria;p__Bacillota_A;c__Clostridia;o__Oscillospirales;f__Oscillospiraceae;g__F23-B02;s__F23-B02 sp000431075	Scaffold	MGS555	PRJEB929	SAMEA3138441	2013-07-17	GCA_000431075.1	Firmicutes bacterium CAG:555	none	1263030	d__Bacteria;p__Firmicutes;c__;o__;f__;g__;s__	d__Bacteria;x__Terrabacteria group;p__Firmicutes;x__environmental samples;s__Firmicutes bacterium CAG:555	1743	15	31	0
GB_GCA_000431135.1	98.1	0	89.8394	268	1068877	40.6222	2637563	d__Bacteria;p__Bacillota_A;c__Clostridia;o__Lachnospirales;f__Lachnospiraceae;g__CAG-590;s__CAG-590 sp000431135	Scaffold	MGS590	PRJEB948	SAMEA3138444	2013-07-17	GCA_000431135.1	Clostridium sp. CAG:590	none	1262825	d__Bacteria;p__Firmicutes;c__Clostridia;o__Eubacteriales;f__Clostridiaceae;g__Clostridium;s__	d__Bacteria;x__Terrabacteria group;p__Firmicutes;c__Clostridia;o__Eubacteriales;f__Clostridiaceae;g__Clostridium;x__environmental samples;s__Clostridium sp. CAG:590	2466	12	22	0
GB_GCA_000431155.1	99.06	0.38	92.0609	89	1215858	47.8951	2540781	d__Bacteria;p__Bacteroidota;c__Bacteroidia;o__Bacteroidales;f__Muribaculaceae;g__Paramuribaculum;s__Paramuribaculum sp000431155	Scaffold	MGS927	PRJEB1037	SAMEA3138445	2013-07-17	GCA_000431155.1	Bacteroides sp. CAG:927	none	1262753	d__Bacteria;p__Bacteroidetes;c__Bacteroidia;o__Bacteroidales;f__Bacteroidaceae;g__Bacteroides;s__	d__Bacteria;x__FCB group;x__Bacteroidetes/Chlorobi group;p__Bacteroidetes;c__Bacteroidia;o__Bacteroidales;f__Bacteroidaceae;g__Bacteroides;x__environmental samples;s__Bacteroides sp. CAG:927	2241	19	42	0
GB_GCA_000431215.1	96.6	0.57	89.9506	165	1360333	53.6359	2540361	d__Bacteria;p__Bacteroidota;c__Bacteroidia;o__Bacteroidales;f__Muribaculaceae;g__CAG-1031;s__CAG-1031 sp000431215	Scaffold	MGS1031	PRJEB680	SAMEA3138448	2013-07-17	GCA_000431215.1	Prevotella sp. CAG:1031	none	1262917	d__Bacteria;p__Bacteroidetes;c__Bacteroidia;o__Bacteroidales;f__Prevotellaceae;g__Prevotella;s__	d__Bacteria;x__FCB group;x__Bacteroidetes/Chlorobi group;p__Bacteroidetes;c__Bacteroidia;o__Bacteroidales;f__Prevotellaceae;g__Prevotella;x__environmental samples;s__Prevotella sp. CAG:1031	2225	18	39	0
GB_GCA_000431235.1	100	0	91.4801	61	525282	28.1764	1865014	d__Bacteria;p__Bacillota;c__Bacilli;o__ML615J-28;f__CAG-698;g__CAG-698;s__CAG-698 sp000431235	Scaffold	MGS698	PRJEB980	SAMEA3138449	2013-07-17	GCA_000431235.1	Coprobacillus sp. CAG:698	none	1262856	d__Bacteria;p__Firmicutes;c__Erysipelotrichia;o__Erysipelotrichales;f__Coprobacillaceae;g__Coprobacillus;s__	d__Bacteria;x__Terrabacteria group;p__Firmicutes;c__Erysipelotrichia;o__Erysipelotrichales;f__Coprobacillaceae;g__Coprobacillus;x__environmental samples;s__Coprobacillus sp. CAG:698	1648	15	24	0
GB_GCA_000431315.1	91.88	1.71	90.3142	95	782260	35.6287	2196785	d__Bacteria;p__Cyanobacteriota;c__Vampirovibrionia;o__Gastranaerophilales;f__Gastranaerophilaceae;g__Scatousia;s__Scatousia sp000431315	Scaffold	MGS484	PRJEB900	SAMEA3138453	2013-07-17	GCA_000431315.1	Brachyspira sp. CAG:484	none	1262759	d__Bacteria;p__Spirochaetes;c__Spirochaetia;o__Brachyspirales;f__Brachyspiraceae;g__Brachyspira;s__	d__Bacteria;p__Spirochaetes;c__Spirochaetia;o__Brachyspirales;f__Brachyspiraceae;g__Brachyspira;x__environmental samples;s__Brachyspira sp. CAG:484	2239	19	41	0
GB_GCA_000431335.1	76.78	2.01	87.3373	72	379156	26.5362	1429851	d__Bacteria;p__Bacillota_A;c__Clostridia;o__TANB77;f__CAG-508;g__CAG-269;s__CAG-269 sp000431335	Scaffold	MGS343	PRJEB839	SAMEA3138454	2013-07-17	GCA_000431335.1	Clostridium sp. CAG:343	none	1262796	d__Bacteria;p__Firmicutes;c__Clostridia;o__Eubacteriales;f__Clostridiaceae;g__Clostridium;s__	d__Bacteria;x__Terrabacteria group;p__Firmicutes;c__Clostridia;o__Eubacteriales;f__Clostridiaceae;g__Clostridium;x__environmental samples;s__Clostridium sp. CAG:343	1475	18	31	0
GB_GCA_000431495.1	93.71	0.65	88.5659	261	1244558	51.2988	2435306	d__Bacteria;p__Bacillota_A;c__Clostridia;o__Lachnospirales;f__Lachnospiraceae;g__CAG-791;s__CAG-791 sp000431495	Scaffold	MGS791	PRJEB1009	SAMEA3138462	2013-07-17	GCA_000431495.1	Firmicutes bacterium CAG:791	none	1262993	d__Bacteria;p__Firmicutes;c__;o__;f__;g__;s__	d__Bacteria;x__Terrabacteria group;p__Firmicutes;x__environmental samples;s__Firmicutes bacterium CAG:791	2202	15	35	0
GB_GCA_000431515.1	95.62	0.67	89.543	252	1087489	44.3221	2462470	d__Bacteria;p__Bacillota_A;c__Clostridia;o__Lachnospirales;f__Lachnospiraceae;g__CAG-632;s__CAG-632 sp000431515	Scaffold	MGS632	PRJEB967	SAMEA3138463	2013-07-17	GCA_000431515.1	Clostridium sp. CAG:632	none	1262830	d__Bacteria;p__Firmicutes;c__Clostridia;o__Eubacteriales;f__Clostridiaceae;g__Clostridium;s__	d__Bacteria;x__Terrabacteria group;p__Firmicutes;c__Clostridia;o__Eubacteriales;f__Clostridiaceae;g__Clostridium;x__environmental samples;s__Clostridium sp. CAG:632	2342	13	25	0
GB_GCA_000431535.1	96.64	0.67	89.9518	79	1071184	44.8666	2389330	d__Bacteria;p__Bacillota_A;c__Clostridia;o__Oscillospirales;f__Acutalibacteraceae;g__Eubacterium_R;s__Eubacterium_R faecale	Scaffold	MGS678	PRJEB977	SAMEA3138464	2013-07-17	GCA_000431535.1	Clostridium sp. CAG:678	none	1262831	d__Bacteria;p__Firmicutes;c__Clostridia;o__Eubacteriales;f__Clostridiaceae;g__Clostridium;s__	d__Bacteria;x__Terrabacteria group;p__Firmicutes;c__Clostridia;o__Eubacteriales;f__Clostridiaceae;g__Clostridium;x__environmental samples;s__Clostridium sp. CAG:678	2284	18	45	0
GB_GCA_000431775.1	96.92	2.68	89.7655	193	1287197	52.322	2465124	d__Bacteria;p__Bacillota_A;c__Clostridia;o__Oscillospirales;f__Acutalibacteraceae;g__CAG-177;s__CAG-177 sp000431775	Scaffold	MGS413	PRJEB873	SAMEA3138476	2013-07-17	GCA_000431775.1	Clostridium sp. CAG:413	none	1262803	d__Bacteria;p__Firmicutes;c__Clostridia;o__Eubacteriales;f__Clostridiaceae;g__Clostridium;s__	d__Bacteria;x__Terrabacteria group;p__Firmicutes;c__Clostridia;o__Eubacteriales;f__Clostridiaceae;g__Clostridium;x__environmental samples;s__Clostridium sp. CAG:413	2268	15	35	0
GB_GCA_000431795.1	92.42	1.12	89.6161	55	332057	26.7809	1241287	d__Bacteria;p__Bacillota;c__Bacilli;o__RF39;f__UBA660;g__CAG-302;s__CAG-302 sp000431795	Scaffold	MGS302	PRJEB819	SAMEA3138477	2013-07-17	GCA_000431795.1	Clostridium sp. CAG:302	none	1262793	d__Bacteria;p__Firmicutes;c__Clostridia;o__Eubacteriales;f__Clostridiaceae;g__Clostridium;s__	d__Bacteria;x__Terrabacteria group;p__Firmicutes;c__Clostridia;o__Eubacteriales;f__Clostridiaceae;g__Clostridium;x__environmental samples;s__Clostridium sp. CAG:302	1275	19	30	0
GB_GCA_000431815.1	100	0	92.1364	87	968220	41.8925	2312389	d__Bacteria;p__Bacillota_A;c__Clostridia;o__Lachnospirales;f__Lachnospiraceae;g__Butyrivibrio_A;s__Butyrivibrio_A sp000431815	Scaffold	MGS318	PRJEB830	SAMEA3138478	2013-07-17	GCA_000431815.1	Butyrivibrio sp. CAG:318	none	1262761	d__Bacteria;p__Firmicutes;c__Clostridia;o__Eubacteriales;f__Lachnospiraceae;g__Butyrivibrio;s__	d__Bacteria;x__Terrabacteria group;p__Firmicutes;c__Clostridia;o__Eubacteriales;f__Lachnospiraceae;g__Butyrivibrio;x__environmental samples;s__Butyrivibrio sp. CAG:318	2172	15	30	0
GB_GCA_000431835.1	98.2	0.29	86.3964	115	829175	36.8212	2254171	d__Bacteria;p__Pseudomonadota;c__Gammaproteobacteria;o__Enterobacterales_A;f__Succinivibrionaceae;g__Succinivibrio;s__Succinivibrio sp000431835	Scaffold	MGS777	PRJEB1003	SAMEA3138479	2013-07-17	GCA_000431835.1	Succinatimonas sp. CAG:777	none	1262974	d__Bacteria;p__Proteobacteria;c__Gammaproteobacteria;o__Aeromonadales;f__Succinivibrionaceae;g__Succinatimonas;s__	d__Bacteria;p__Proteobacteria;c__Gammaproteobacteria;o__Aeromonadales;f__Succinivibrionaceae;g__Succinatimonas;x__environmental samples;s__Succinatimonas sp. CAG:777	2025	15	39	0
GB_GCA_000432015.1	85.61	0.7	86.7923	354	1131738	56.7194	2004532	d__Bacteria;p__Bacillota_A;c__Clostridia;o__Christensenellales;f__CAG-138;g__CAG-1024;s__CAG-1024 sp000432015	Scaffold	MGS1024	PRJEB678	SAMEA3138488	2013-07-17	GCA_000432015.1	Clostridium sp. CAG:1024	none	1262770	d__Bacteria;p__Firmicutes;c__Clostridia;o__Eubacteriales;f__Clostridiaceae;g__Clostridium;s__	d__Bacteria;x__Terrabacteria group;p__Firmicutes;c__Clostridia;o__Eubacteriales;f__Clostridiaceae;g__Clostridium;x__environmental samples;s__Clostridium sp. CAG:1024	2052	14	31	0
GB_GCA_000432135.1	91.61	1.68	88.0111	255	1480316	58.403	2538905	d__Bacteria;p__Bacillota_A;c__Clostridia;o__Oscillospirales;f__Oscillospiraceae;g__CAG-170;s__CAG-170 sp000432135	Scaffold	MGS124	PRJEB704	SAMEA3138494	2013-07-17	GCA_000432135.1	Firmicutes bacterium CAG:124	none	1263002	d__Bacteria;p__Firmicutes;c__;o__;f__;g__;s__	d__Bacteria;x__Terrabacteria group;p__Firmicutes;x__environmental samples;s__Firmicutes bacterium CAG:124	2471	14	33	0
GB_GCA_000432155.1	98.66	0.67	89.1458	112	728186	33.3261	2187006	d__Bacteria;p__Bacillota_A;c__Clostridia;o__Lachnospirales;f__CAG-274;g__CAG-274;s__CAG-274 sp000432155	Scaffold	MGS274	PRJEB806	SAMEA3138495	2013-07-17	GCA_000432155.1	Eubacterium sp. CAG:274	none	1262888	d__Bacteria;p__Firmicutes;c__Clostridia;o__Eubacteriales;f__Eubacteriaceae;g__Eubacterium;s__	d__Bacteria;x__Terrabacteria group;p__Firmicutes;c__Clostridia;o__Eubacteriales;f__Eubacteriaceae;g__Eubacterium;x__environmental samples;s__Eubacterium sp. CAG:274	2055	17	38	0
GB_GCA_000432175.1	92.87	0.67	86.4878	368	1387740	52.1616	2673786	d__Bacteria;p__Bacillota_A;c__Clostridia;o__Oscillospirales;f__Ruminococcaceae;g__CAG-115;s__CAG-115 sp000432175	Scaffold	MGS786	PRJEB1006	SAMEA3138496	2013-07-17	GCA_000432175.1	Eubacterium sp. CAG:786	none	1262893	d__Bacteria;p__Firmicutes;c__Clostridia;o__Eubacteriales;f__Eubacteriaceae;g__Eubacterium;s__	d__Bacteria;x__Terrabacteria group;p__Firmicutes;c__Clostridia;o__Eubacteriales;f__Eubacteriaceae;g__Eubacterium;x__environmental samples;s__Eubacterium sp. CAG:786	2646	15	33	0
GB_GCA_000432255.1	93.82	2.25	90.4272	59	290459	25.8817	1123061	d__Bacteria;p__Bacillota;c__Bacilli;o__RF39;f__UBA660;g__Faecisoma;s__Faecisoma sp000432255	Scaffold	MGS878	PRJEB1026	SAMEA3138500	2013-07-17	GCA_000432255.1	Acholeplasma sp. CAG:878	none	1262686	d__Bacteria;p__Tenericutes;c__Mollicutes;o__Acholeplasmatales;f__Acholeplasmataceae;g__Acholeplasma;s__	d__Bacteria;x__Terrabacteria group;p__Tenericutes;c__Mollicutes;o__Acholeplasmatales;f__Acholeplasmataceae;g__Acholeplasma;x__environmental samples;s__Acholeplasma sp. CAG:878	1175	19	36	0
GB_GCA_000432275.1	98.92	0	89.3446	120	786641	46.0795	1709120	d__Bacteria;p__Pseudomonadota;c__Alphaproteobacteria;o__RF32;f__CAG-239;g__CAZU01;s__CAZU01 sp000432275	Scaffold	MGS495	PRJEB906	SAMEA3138501	2013-07-17	GCA_000432275.1	Proteobacteria bacterium CAG:495	none	1262987	d__Bacteria;p__Proteobacteria;c__;o__;f__;g__;s__	d__Bacteria;p__Proteobacteria;x__environmental samples;s__Proteobacteria bacterium CAG:495	1731	18	39	0
GB_GCA_000432335.1	95.85	1.27	89.2272	217	1249629	43.4891	2881161	d__Bacteria;p__Bacillota_A;c__Clostridia;o__Lachnospirales;f__Lachnospiraceae;g__Oliverpabstia;s__Oliverpabstia sp000432335	Scaffold	MGS646	PRJEB971	SAMEA3138504	2013-07-17	GCA_000432335.1	Firmicutes bacterium CAG:646	none	1262995	d__Bacteria;p__Firmicutes;c__;o__;f__;g__;s__	d__Bacteria;x__Terrabacteria group;p__Firmicutes;x__environmental samples;s__Firmicutes bacterium CAG:646	2749	13	33	0
GB_GCA_000432375.1	90.49	0	88.6092	262	1169087	62.356	1878902	d__Bacteria;p__Bacillota_A;c__Clostridia;o__Oscillospirales;f__Oscillospiraceae;g__CAG-103;s__CAG-103 sp000432375	Scaffold	MGS103	PRJEB679	SAMEA3138506	2013-07-17	GCA_000432375.1	Firmicutes bacterium CAG:103	none	1262999	d__Bacteria;p__Firmicutes;c__;o__;f__;g__;s__	d__Bacteria;x__Terrabacteria group;p__Firmicutes;x__environmental samples;s__Firmicutes bacterium CAG:103	1913	18	38	0
GB_GCA_000432435.1	97.99	0.34	89.671	75	837055	44.5237	1882175	d__Bacteria;p__Bacillota_A;c__Clostridia;o__Oscillospirales;f__Acutalibacteraceae;g__Fimenecus;s__Fimenecus sp000432435	Scaffold	MGS180	PRJEB743	SAMEA3138509	2013-07-17	GCA_000432435.1	Eubacterium sp. CAG:180	none	1262882	d__Bacteria;p__Firmicutes;c__Clostridia;o__Eubacteriales;f__Eubacteriaceae;g__Eubacterium;s__	d__Bacteria;x__Terrabacteria group;p__Firmicutes;c__Clostridia;o__Eubacteriales;f__Eubacteriaceae;g__Eubacterium;x__environmental samples;s__Eubacterium sp. CAG:180	1783	19	45	0
GB_GCA_000432515.1	95.48	0.48	91.9517	154	1327511	49.1615	2702747	d__Bacteria;p__Bacteroidota;c__Bacteroidia;o__Bacteroidales;f__UBA932;g__Cryptobacteroides;s__Cryptobacteroides sp000432515	Scaffold	MGS545	PRJEB926	SAMEA3138513	2013-07-17	GCA_000432515.1	Bacteroides sp. CAG:545	none	1262742	d__Bacteria;p__Bacteroidetes;c__Bacteroidia;o__Bacteroidales;f__Bacteroidaceae;g__Bacteroides;s__	d__Bacteria;x__FCB group;x__Bacteroidetes/Chlorobi group;p__Bacteroidetes;c__Bacteroidia;o__Bacteroidales;f__Bacteroidaceae;g__Bacteroides;x__environmental samples;s__Bacteroides sp. CAG:545	2227	19	41	0
GB_GCA_000432575.1	93.82	1.12	89.5383	80	305638	27.4627	1114050	d__Bacteria;p__Bacillota;c__Bacilli;o__RF39;f__UBA660;g__CAG-762;s__CAG-762 sp000432575	Scaffold	MGS762	PRJEB999	SAMEA3138516	2013-07-17	GCA_000432575.1	Clostridium sp. CAG:762	none	1262837	d__Bacteria;p__Firmicutes;c__Clostridia;o__Eubacteriales;f__Clostridiaceae;g__Clostridium;s__	d__Bacteria;x__Terrabacteria group;p__Firmicutes;c__Clostridia;o__Eubacteriales;f__Clostridiaceae;g__Clostridium;x__environmental samples;s__Clostridium sp. CAG:762	1162	17	23	0
GB_GCA_000432595.1	94.94	2.41	91.0538	42	313928	27.2467	1152611	d__Bacteria;p__Bacillota;c__Bacilli;o__RF39;f__UBA660;g__CAG-710;s__CAG-710 sp000432595	Scaffold	MGS710	PRJEB985	SAMEA3138517	2013-07-17	GCA_000432595.1	Clostridium sp. CAG:710	none	1262833	d__Bacteria;p__Firmicutes;c__Clostridia;o__Eubacteriales;f__Clostridiaceae;g__Clostridium;s__	d__Bacteria;x__Terrabacteria group;p__Firmicutes;c__Clostridia;o__Eubacteriales;f__Clostridiaceae;g__Clostridium;x__environmental samples;s__Clostridium sp. CAG:710	1189	19	33	0
GB_GCA_000432655.1	89.83	0.24	91.906	240	852181	48.5566	1763820	d__Bacteria;p__Bacteroidota;c__Bacteroidia;o__Bacteroidales;f__UBA932;g__Cryptobacteroides;s__Cryptobacteroides sp000432655	Scaffold	MGS1060	PRJEB683	SAMEA3138520	2013-07-17	GCA_000432655.1	Bacteroides sp. CAG:1060	none	1262734	d__Bacteria;p__Bacteroidetes;c__Bacteroidia;o__Bacteroidales;f__Bacteroidaceae;g__Bacteroides;s__	d__Bacteria;x__FCB group;x__Bacteroidetes/Chlorobi group;p__Bacteroidetes;c__Bacteroidia;o__Bacteroidales;f__Bacteroidaceae;g__Bacteroides;x__environmental samples;s__Bacteroides sp. CAG:1060	1615	19	35	0
GB_GCA_000432775.1	95	0.95	91.6472	169	1376715	53.5999	2571052	d__Bacteria;p__Bacteroidota;c__Bacteroidia;o__Bacteroidales;f__UBA932;g__Coprenecus;s__Coprenecus sp000432775	Scaffold	MGS831	PRJEB1020	SAMEA3138526	2013-07-17	GCA_000432775.1	Alistipes sp. CAG:831	none	1262698	d__Bacteria;p__Bacteroidetes;c__Bacteroidia;o__Bacteroidales;f__Rikenellaceae;g__Alistipes;s__	d__Bacteria;x__FCB group;x__Bacteroidetes/Chlorobi group;p__Bacteroidetes;c__Bacteroidia;o__Bacteroidales;f__Rikenellaceae;g__Alistipes;x__environmental samples;s__Alistipes sp. CAG:831	2247	19	39	0
GB_GCA_000432835.1	93.26	1.28	91.1731	31	351370	27.7385	1267903	d__Bacteria;p__Bacillota;c__Bacilli;o__RF39;f__UBA660;g__CAG-417;s__CAG-417 sp000432835	Scaffold	MGS417	PRJEB874	SAMEA3138529	2013-07-17	GCA_000432835.1	Clostridium sp. CAG:417	none	1262804	d__Bacteria;p__Firmicutes;c__Clostridia;o__Eubacteriales;f__Clostridiaceae;g__Clostridium;s__	d__Bacteria;x__Terrabacteria group;p__Firmicutes;c__Clostridia;o__Eubacteriales;f__Clostridiaceae;g__Clostridium;x__environmental samples;s__Clostridium sp. CAG:417	1305	19	32	0
GB_GCA_000432855.1	92.7	2.81	89.6167	63	390090	29.0432	1344407	d__Bacteria;p__Bacillota;c__Bacilli;o__RF39;f__UBA660;g__Coprosoma;s__Coprosoma sp000432855	Scaffold	MGS822	PRJEB1017	SAMEA3138530	2013-07-17	GCA_000432855.1	Firmicutes bacterium CAG:822	none	1263032	d__Bacteria;p__Firmicutes;c__;o__;f__;g__;s__	d__Bacteria;x__Terrabacteria group;p__Firmicutes;x__environmental samples;s__Firmicutes bacterium CAG:822	1395	18	34	0
GB_GCA_000432895.1	95.51	0	88.6882	424	507271	25.9324	1968271	d__Bacteria;p__Bacillota;c__Bacilli;o__RFN20;f__CAG-449;g__CAG-449;s__CAG-449 sp000432895	Scaffold	MGS449	PRJEB885	SAMEA3138532	2013-07-17	GCA_000432895.1	Firmicutes bacterium CAG:449	none	1263023	d__Bacteria;p__Firmicutes;c__;o__;f__;g__;s__	d__Bacteria;x__Terrabacteria group;p__Firmicutes;x__environmental samples;s__Firmicutes bacterium CAG:449	1995	16	29	0
GB_GCA_000432915.1	99.38	2.42	90.4366	106	1144550	44.1879	2591406	d__Bacteria;p__Bacillota_A;c__Clostridia;o__Lachnospirales;f__Lachnospiraceae;g__CAG-194;s__CAG-194 sp000432915	Scaffold	MGS194	PRJEB750	SAMEA3138533	2013-07-17	GCA_000432915.1	Firmicutes bacterium CAG:194	none	1263008	d__Bacteria;p__Firmicutes;c__;o__;f__;g__;s__	d__Bacteria;x__Terrabacteria group;p__Firmicutes;x__environmental samples;s__Firmicutes bacterium CAG:194	2362	14	27	0
GB_GCA_000433015.1	97.75	0	90.461	114	437127	30.0767	1456180	d__Bacteria;p__Bacillota;c__Bacilli;o__RFN20;f__CAG-631;g__Caccosoma;s__Caccosoma faecigallinarum	Scaffold	MGS631	PRJEB966	SAMEA3138538	2013-07-17	GCA_000433015.1	Firmicutes bacterium CAG:631	none	1262996	d__Bacteria;p__Firmicutes;c__;o__;f__;g__;s__	d__Bacteria;x__Terrabacteria group;p__Firmicutes;x__environmental samples;s__Firmicutes bacterium CAG:631	1400	19	39	0
GB_GCA_000433035.1	98.67	0.11	90.9097	30	475777	28.4246	1674156	d__Bacteria;p__Bacillota;c__Bacilli;o__ML615J-28;f__CAG-313;g__CAG-313;s__CAG-313 sp000433035	Scaffold	MGS324	PRJEB833	SAMEA3138539	2013-07-17	GCA_000433035.1	Staphylococcus sp. CAG:324	none	1262969	d__Bacteria;p__Firmicutes;c__Bacilli;o__Bacillales;f__Staphylococcaceae;g__Staphylococcus;s__	d__Bacteria;x__Terrabacteria group;p__Firmicutes;c__Bacilli;o__Bacillales;f__Staphylococcaceae;g__Staphylococcus;x__environmental samples;s__Staphylococcus sp. CAG:324	1488	15	27	0
GB_GCA_000433095.1	88.03	0.85	91.2297	87	687162	34.3584	2001957	d__Bacteria;p__Cyanobacteriota;c__Vampirovibrionia;o__Gastranaerophilales;f__Gastranaerophilaceae;g__Stercorousia;s__Stercorousia sp000433095	Scaffold	MGS967	PRJEB1043	SAMEA3138542	2013-07-17	GCA_000433095.1	Clostridium sp. CAG:967	none	1262849	d__Bacteria;p__Firmicutes;c__Clostridia;o__Eubacteriales;f__Clostridiaceae;g__Clostridium;s__	d__Bacteria;x__Terrabacteria group;p__Firmicutes;c__Clostridia;o__Eubacteriales;f__Clostridiaceae;g__Clostridium;x__environmental samples;s__Clostridium sp. CAG:967	2064	19	37	0
GB_GCA_000433115.1	88.1	0	88.6758	329	960235	49.6065	1946302	d__Bacteria;p__Bacillota_A;c__Clostridia;o__Oscillospirales;f__CAG-382;g__UBA1206;s__UBA1206 sp000433115	Scaffold	MGS382	PRJEB860	SAMEA3138543	2013-07-17	GCA_000433115.1	Ruminococcus sp. CAG:382	none	1262957	d__Bacteria;p__Firmicutes;c__Clostridia;o__Eubacteriales;f__Oscillospiraceae;g__Ruminococcus;s__	d__Bacteria;x__Terrabacteria group;p__Firmicutes;c__Clostridia;o__Eubacteriales;f__Oscillospiraceae;g__Ruminococcus;x__environmental samples;s__Ruminococcus sp. CAG:382	1931	17	35	0
GB_GCA_000433135.1	69.77	1.75	82.1844	339	398196	27.322	1466627	d__Bacteria;p__Bacillota_A;c__Clostridia;o__TANB77;f__CAG-465;g__CAG-465;s__CAG-465 sp000433135	Scaffold	MGS921	PRJEB1035	SAMEA3138544	2013-07-17	GCA_000433135.1	Clostridium sp. CAG:921	none	1262847	d__Bacteria;p__Firmicutes;c__Clostridia;o__Eubacteriales;f__Clostridiaceae;g__Clostridium;s__	d__Bacteria;x__Terrabacteria group;p__Firmicutes;c__Clostridia;o__Eubacteriales;f__Clostridiaceae;g__Clostridium;x__environmental samples;s__Clostridium sp. CAG:921	1500	12	22	0
GB_GCA_000433255.1	91.57	0	90.6784	62	352757	29.366	1201573	d__Bacteria;p__Bacillota;c__Bacilli;o__RF39;f__UBA660;g__CAG-605;s__CAG-605 sp000433255	Scaffold	MGS605	PRJEB956	SAMEA3138550	2013-07-17	GCA_000433255.1	Coprobacillus sp. CAG:605	none	1262855	d__Bacteria;p__Firmicutes;c__Erysipelotrichia;o__Erysipelotrichales;f__Coprobacillaceae;g__Coprobacillus;s__	d__Bacteria;x__Terrabacteria group;p__Firmicutes;c__Erysipelotrichia;o__Erysipelotrichales;f__Coprobacillaceae;g__Coprobacillus;x__environmental samples;s__Coprobacillus sp. CAG:605	1254	18	33	0
GB_GCA_000433315.1	97.75	0	91.3181	43	482780	29.5462	1634196	d__Bacteria;p__Bacillota;c__Bacilli;o__RFN20;f__CAG-288;g__CAG-345;s__CAG-345 sp000433315	Scaffold	MGS345	PRJEB841	SAMEA3138553	2013-07-17	GCA_000433315.1	Firmicutes bacterium CAG:345	none	1263020	d__Bacteria;p__Firmicutes;c__;o__;f__;g__;s__	d__Bacteria;x__Terrabacteria group;p__Firmicutes;x__environmental samples;s__Firmicutes bacterium CAG:345	1488	19	47	0
GB_GCA_000433335.1	73.99	0.02	88.8099	194	298360	28.1139	1065903	d__Bacteria;p__Bacillota_A;c__Clostridia;o__TANB77;f__CAG-465;g__CAG-465;s__CAG-465 sp000433335	Scaffold	MGS1219	PRJEB702	SAMEA3138554	2013-07-17	GCA_000433335.1	Clostridium sp. CAG:1219	none	1262772	d__Bacteria;p__Firmicutes;c__Clostridia;o__Eubacteriales;f__Clostridiaceae;g__Clostridium;s__	d__Bacteria;x__Terrabacteria group;p__Firmicutes;c__Clostridia;o__Eubacteriales;f__Clostridiaceae;g__Clostridium;x__environmental samples;s__Clostridium sp. CAG:1219	1136	17	27	0
GB_GCA_000433355.1	93.49	1.83	89.6119	103	1498423	51.7753	2894688	d__Bacteria;p__Bacteroidota;c__Bacteroidia;o__Bacteroidales;f__UBA932;g__Cryptobacteroides;s__Cryptobacteroides sp000433355	Scaffold	MGS435	PRJEB879	SAMEA3138555	2013-07-17	GCA_000433355.1	Alistipes sp. CAG:435	none	1262695	d__Bacteria;p__Bacteroidetes;c__Bacteroidia;o__Bacteroidales;f__Rikenellaceae;g__Alistipes;s__	d__Bacteria;x__FCB group;x__Bacteroidetes/Chlorobi group;p__Bacteroidetes;c__Bacteroidia;o__Bacteroidales;f__Rikenellaceae;g__Alistipes;x__environmental samples;s__Alistipes sp. CAG:435	2322	19	43	0
GB_GCA_000433415.1	92.93	0.02	87.4161	416	1193506	52.5932	2282282	d__Bacteria;p__Bacillota_A;c__Clostridia;o__Oscillospirales;f__CAG-272;g__CAG-448;s__CAG-448 sp000433415	Scaffold	MGS448	PRJEB884	SAMEA3138558	2013-07-17	GCA_000433415.1	Clostridium sp. CAG:448	none	1262808	d__Bacteria;p__Firmicutes;c__Clostridia;o__Eubacteriales;f__Clostridiaceae;g__Clostridium;s__	d__Bacteria;x__Terrabacteria group;p__Firmicutes;c__Clostridia;o__Eubacteriales;f__Clostridiaceae;g__Clostridium;x__environmental samples;s__Clostridium sp. CAG:448	2203	18	36	0
GB_GCA_000433455.1	94.66	5.62	91.3146	61	399967	28.4117	1408829	d__Bacteria;p__Bacillota;c__Bacilli;o__RF39;f__UBA660;g__CAG-877;s__CAG-877 sp000433455	Scaffold	MGS877	PRJEB1025	SAMEA3138560	2013-07-17	GCA_000433455.1	Mycoplasma sp. CAG:877	none	1262907	d__Bacteria;p__Tenericutes;c__Mollicutes;o__Mycoplasmatales;f__Mycoplasmataceae;g__Mycoplasma;s__	d__Bacteria;x__Terrabacteria group;p__Tenericutes;c__Mollicutes;o__Mycoplasmatales;f__Mycoplasmataceae;g__Mycoplasma;x__environmental samples;s__Mycoplasma sp. CAG:877	1447	14	22	0
GB_GCA_000433475.1	92.13	1.85	89.0983	57	391130	27.1324	1442272	d__Bacteria;p__Bacillota;c__Bacilli;o__RF39;f__UBA660;g__CAG-605;s__CAG-605 sp000433475	Scaffold	MGS956	PRJEB1041	SAMEA3138561	2013-07-17	GCA_000433475.1	Mycoplasma sp. CAG:956	none	1262908	d__Bacteria;p__Tenericutes;c__Mollicutes;o__Mycoplasmatales;f__Mycoplasmataceae;g__Mycoplasma;s__	d__Bacteria;x__Terrabacteria group;p__Tenericutes;c__Mollicutes;o__Mycoplasmatales;f__Mycoplasmataceae;g__Mycoplasma;x__environmental samples;s__Mycoplasma sp. CAG:956	1397	17	30	0
GB_GCA_000433515.1	89.37	0	85.2867	458	1301813	52.1639	2511147	d__Bacteria;p__Bacillota_A;c__Clostridia;o__Oscillospirales;f__CAG-272;g__CAG-272;s__CAG-272 sp000433515	Scaffold	MGS272	PRJEB804	SAMEA3138563	2013-07-17	GCA_000433515.1	Firmicutes bacterium CAG:272	none	1263015	d__Bacteria;p__Firmicutes;c__;o__;f__;g__;s__	d__Bacteria;x__Terrabacteria group;p__Firmicutes;x__environmental samples;s__Firmicutes bacterium CAG:272	2404	18	37	0
GB_GCA_000433535.1	93.95	0	89.3035	114	971034	41.7107	2332366	d__Bacteria;p__Bacillota_A;c__Clostridia;o__Lachnospirales;f__Lachnospiraceae;g__CAG-317;s__CAG-317 sp000433535	Scaffold	MGS317	PRJEB829	SAMEA3138564	2013-07-17	GCA_000433535.1	Dorea sp. CAG:317	none	1262873	d__Bacteria;p__Firmicutes;c__Clostridia;o__Eubacteriales;f__Lachnospiraceae;g__Dorea;s__	d__Bacteria;x__Terrabacteria group;p__Firmicutes;c__Clostridia;o__Eubacteriales;f__Lachnospiraceae;g__Dorea;x__environmental samples;s__Dorea sp. CAG:317	2236	14	26	1
GB_GCA_000433635.1	98.66	0.13	87.7339	273	1027157	45.831	2245400	d__Bacteria;p__Bacillota_A;c__Clostridia;o__Oscillospirales;f__Ruminococcaceae;g__Ruminococcus_C;s__Ruminococcus_C sp000433635	Scaffold	MGS254	PRJEB790	SAMEA3138569	2013-07-17	GCA_000433635.1	Ruminococcus sp. CAG:254	none	1262953	d__Bacteria;p__Firmicutes;c__Clostridia;o__Eubacteriales;f__Oscillospiraceae;g__Ruminococcus;s__	d__Bacteria;x__Terrabacteria group;p__Firmicutes;c__Clostridia;o__Eubacteriales;f__Oscillospiraceae;g__Ruminococcus;x__environmental samples;s__Ruminococcus sp. CAG:254	2086	17	39	0
GB_GCA_000433675.1	93.82	0.56	92.0616	49	336368	24.9727	1347407	d__Bacteria;p__Bacillota;c__Bacilli;o__RF39;f__UBA660;g__CAG-433;s__CAG-433 sp000433675	Scaffold	MGS433	PRJEB878	SAMEA3138571	2013-07-17	GCA_000433675.1	Clostridium sp. CAG:433	none	1262806	d__Bacteria;p__Firmicutes;c__Clostridia;o__Eubacteriales;f__Clostridiaceae;g__Clostridium;s__	d__Bacteria;x__Terrabacteria group;p__Firmicutes;c__Clostridia;o__Eubacteriales;f__Clostridiaceae;g__Clostridium;x__environmental samples;s__Clostridium sp. CAG:433	1335	19	32	0
GB_GCA_000433735.1	95.75	0	91.7599	232	953590	44.1065	2167364	d__Bacteria;p__Bacillota_A;c__Clostridia;o__Lachnospirales;f__Lachnospiraceae;g__Eubacterium_F;s__Eubacterium_F sp000433735	Scaffold	MGS167	PRJEB736	SAMEA3138574	2013-07-17	GCA_000433735.1	Clostridium sp. CAG:167	none	1262777	d__Bacteria;p__Firmicutes;c__Clostridia;o__Eubacteriales;f__Clostridiaceae;g__Clostridium;s__	d__Bacteria;x__Terrabacteria group;p__Firmicutes;c__Clostridia;o__Eubacteriales;f__Clostridiaceae;g__Clostridium;x__environmental samples;s__Clostridium sp. CAG:167	2102	12	21	0
GB_GCA_000433755.1	76.67	1.4	87.5924	79	314718	26.7454	1177475	d__Bacteria;p__Bacillota_A;c__Clostridia;o__TANB77;f__CAG-465;g__CAG-465;s__CAG-465 sp000433755	Scaffold	MGS465	PRJEB891	SAMEA3138575	2013-07-17	GCA_000433755.1	Clostridium sp. CAG:465	none	1262811	d__Bacteria;p__Firmicutes;c__Clostridia;o__Eubacteriales;f__Clostridiaceae;g__Clostridium;s__	d__Bacteria;x__Terrabacteria group;p__Firmicutes;c__Clostridia;o__Eubacteriales;f__Clostridiaceae;g__Clostridium;x__environmental samples;s__Clostridium sp. CAG:465	1213	18	31	0
GB_GCA_000433775.1	91.94	1.01	79.8375	139	714644	45.7789	1564352	d__Bacteria;p__Bacillota_A;c__Clostridia;o__Christensenellales;f__CAG-314;g__Fimimonas;s__Fimimonas gallinarum	Scaffold	MGS1435	PRJEB719	SAMEA3138576	2013-07-17	GCA_000433775.1	Corallococcus sp. CAG:1435	none	1262867	d__Bacteria;p__Proteobacteria;c__Deltaproteobacteria;o__Myxococcales;f__Myxococcaceae;g__Corallococcus;s__	d__Bacteria;p__Proteobacteria;x__delta/epsilon subdivisions;c__Deltaproteobacteria;o__Myxococcales;x__Cystobacterineae;f__Myxococcaceae;g__Corallococcus;x__environmental samples;s__Corallococcus sp. CAG:1435	1309	19	43	0
GB_GCA_000433875.1	92.7	1.12	91.62	58	322320	26.6842	1208442	d__Bacteria;p__Bacillota;c__Bacilli;o__RF39;f__UBA660;g__CAG-884;s__CAG-884 sp000433875	Scaffold	MGS884	PRJEB1028	SAMEA3138581	2013-07-17	GCA_000433875.1	Firmicutes bacterium CAG:884	none	1262990	d__Bacteria;p__Firmicutes;c__;o__;f__;g__;s__	d__Bacteria;x__Terrabacteria group;p__Firmicutes;x__environmental samples;s__Firmicutes bacterium CAG:884	1258	15	25	0
GB_GCA_000433915.1	74.6	0.67	88.6313	44	365782	29.0145	1261691	d__Bacteria;p__Bacillota_A;c__Clostridia;o__TANB77;f__CAG-508;g__CAG-793;s__CAG-793 sp000433915	Scaffold	MGS793	PRJEB1010	SAMEA3138583	2013-07-17	GCA_000433915.1	Clostridium sp. CAG:793	none	1262840	d__Bacteria;p__Firmicutes;c__Clostridia;o__Eubacteriales;f__Clostridiaceae;g__Clostridium;s__	d__Bacteria;x__Terrabacteria group;p__Firmicutes;c__Clostridia;o__Eubacteriales;f__Clostridiaceae;g__Clostridium;x__environmental samples;s__Clostridium sp. CAG:793	1179	15	28	0
GB_GCA_000434015.1	78.51	1.9	86.8167	30	398976	25.8655	1542941	d__Bacteria;p__Bacillota_A;c__Clostridia;o__TANB77;f__CAG-508;g__CAG-492;s__CAG-492 sp000434015	Scaffold	MGS571	PRJEB940	SAMEA3138588	2013-07-17	GCA_000434015.1	Clostridium sp. CAG:571	none	1262822	d__Bacteria;p__Firmicutes;c__Clostridia;o__Eubacteriales;f__Clostridiaceae;g__Clostridium;s__	d__Bacteria;x__Terrabacteria group;p__Firmicutes;c__Clostridia;o__Eubacteriales;f__Clostridiaceae;g__Clostridium;x__environmental samples;s__Clostridium sp. CAG:571	1628	16	30	0
GB_GCA_000434035.1	78.46	0.22	87.8672	53	352826	28.3101	1248257	d__Bacteria;p__Bacillota_A;c__Clostridia;o__TANB77;f__CAG-508;g__CAG-452;s__CAG-452 sp000434035	Scaffold	MGS452	PRJEB888	SAMEA3138589	2013-07-17	GCA_000434035.1	Clostridium sp. CAG:452	none	1262810	d__Bacteria;p__Firmicutes;c__Clostridia;o__Eubacteriales;f__Clostridiaceae;g__Clostridium;s__	d__Bacteria;x__Terrabacteria group;p__Firmicutes;c__Clostridia;o__Eubacteriales;f__Clostridiaceae;g__Clostridium;x__environmental samples;s__Clostridium sp. CAG:452	1332	16	31	0
GB_GCA_000434055.1	96.6	0	90.4122	109	979280	44.4277	2206392	d__Bacteria;p__Bacillota_A;c__Clostridia;o__Oscillospirales;f__Acutalibacteraceae;g__CAG-488;s__CAG-488 sp000434055	Scaffold	MGS488	PRJEB904	SAMEA3138590	2013-07-17	GCA_000434055.1	Ruminococcus sp. CAG:488	none	1262959	d__Bacteria;p__Firmicutes;c__Clostridia;o__Eubacteriales;f__Oscillospiraceae;g__Ruminococcus;s__	d__Bacteria;x__Terrabacteria group;p__Firmicutes;c__Clostridia;o__Eubacteriales;f__Oscillospiraceae;g__Ruminococcus;x__environmental samples;s__Ruminococcus sp. CAG:488	2002	13	30	0
GB_GCA_000434115.1	92.26	0	88.8097	389	1051347	43.1932	2447989	d__Bacteria;p__Bacillota_A;c__Clostridia;o__Lachnospirales;f__Lachnospiraceae;g__Eubacterium_F;s__Eubacterium_F sp000434115	Scaffold	MGS309	PRJEB824	SAMEA3138593	2013-07-17	GCA_000434115.1	Roseburia sp. CAG:309	none	1262945	d__Bacteria;p__Firmicutes;c__Clostridia;o__Eubacteriales;f__Lachnospiraceae;g__Roseburia;s__	d__Bacteria;x__Terrabacteria group;p__Firmicutes;c__Clostridia;o__Eubacteriales;f__Lachnospiraceae;g__Roseburia;x__environmental samples;s__Roseburia sp. CAG:309	2378	14	28	0
GB_GCA_000434175.1	93.82	0.72	89.6723	94	223618	24.1535	927925	d__Bacteria;p__Bacillota;c__Bacilli;o__RF39;f__UBA660;g__CAG-611;s__CAG-611 sp000434175	Scaffold	MGS611	PRJEB959	SAMEA3138596	2013-07-17	GCA_000434175.1	Mycoplasma sp. CAG:611	none	1262905	d__Bacteria;p__Tenericutes;c__Mollicutes;o__Mycoplasmatales;f__Mycoplasmataceae;g__Mycoplasma;s__	d__Bacteria;x__Terrabacteria group;p__Tenericutes;c__Mollicutes;o__Mycoplasmatales;f__Mycoplasmataceae;g__Mycoplasma;x__environmental samples;s__Mycoplasma sp. CAG:611	983	19	32	0
GB_GCA_000434195.1	77.54	0.22	89.2543	122	378301	29.9724	1264259	d__Bacteria;p__Bacillota_A;c__Clostridia;o__TANB77;f__CAG-508;g__CAG-245;s__CAG-245 sp000434195	Scaffold	MGS780	PRJEB1004	SAMEA3138597	2013-07-17	GCA_000434195.1	Clostridium sp. CAG:780	none	1262839	d__Bacteria;p__Firmicutes;c__Clostridia;o__Eubacteriales;f__Clostridiaceae;g__Clostridium;s__	d__Bacteria;x__Terrabacteria group;p__Firmicutes;c__Clostridia;o__Eubacteriales;f__Clostridiaceae;g__Clostridium;x__environmental samples;s__Clostridium sp. CAG:780	1248	13	25	0
GB_GCA_000434215.1	95.85	0.13	88.2083	289	1122235	45.6675	2467524	d__Bacteria;p__Bacteroidota;c__Bacteroidia;o__Bacteroidales;f__UBA11471;g__UBA11471;s__UBA11471 sp000434215	Scaffold	MGS144	PRJEB720	SAMEA3138598	2013-07-17	GCA_000434215.1	Bacteroides sp. CAG:144	none	1262736	d__Bacteria;p__Bacteroidetes;c__Bacteroidia;o__Bacteroidales;f__Bacteroidaceae;g__Bacteroides;s__	d__Bacteria;x__FCB group;x__Bacteroidetes/Chlorobi group;p__Bacteroidetes;c__Bacteroidia;o__Bacteroidales;f__Bacteroidaceae;g__Bacteroides;x__environmental samples;s__Bacteroides sp. CAG:144	2150	19	45	0
GB_GCA_000434295.1	79.7	0.79	93.1034	102	919783	47.8107	1926190	d__Bacteria;p__Pseudomonadota;c__Alphaproteobacteria;o__RF32;f__CAG-977;g__CAG-977;s__CAG-977 sp000434295	Scaffold	MGS977	PRJEB1044	SAMEA3138602	2013-07-17	GCA_000434295.1	Acetobacter sp. CAG:977	none	1262685	d__Bacteria;p__Proteobacteria;c__Alphaproteobacteria;o__Rhodospirillales;f__Acetobacteraceae;g__Acetobacter;s__	d__Bacteria;p__Proteobacteria;c__Alphaproteobacteria;o__Rhodospirillales;f__Acetobacteraceae;g__Acetobacter;x__environmental samples;s__Acetobacter sp. CAG:977	1823	18	44	0
GB_GCA_000434335.1	72.84	0.67	85.654	254	325852	27.0979	1210822	d__Bacteria;p__Bacillota_A;c__Clostridia;o__TANB77;f__CAG-508;g__CAG-492;s__CAG-492 sp000434335	Scaffold	MGS492	PRJEB905	SAMEA3138604	2013-07-17	GCA_000434335.1	Clostridium sp. CAG:492	none	1262813	d__Bacteria;p__Firmicutes;c__Clostridia;o__Eubacteriales;f__Clostridiaceae;g__Clostridium;s__	d__Bacteria;x__Terrabacteria group;p__Firmicutes;c__Clostridia;o__Eubacteriales;f__Clostridiaceae;g__Clostridium;x__environmental samples;s__Clostridium sp. CAG:492	1192	16	22	0
GB_GCA_000434395.1	98.88	1.12	89.6325	82	516633	34.9021	1480498	d__Bacteria;p__Bacillota;c__Bacilli;o__RFN20;f__CAG-288;g__CAG-568;s__CAG-568 sp000434395	Scaffold	MGS568	PRJEB937	SAMEA3138607	2013-07-17	GCA_000434395.1	Clostridium sp. CAG:568	none	1262821	d__Bacteria;p__Firmicutes;c__Clostridia;o__Eubacteriales;f__Clostridiaceae;g__Clostridium;s__	d__Bacteria;x__Terrabacteria group;p__Firmicutes;c__Clostridia;o__Eubacteriales;f__Clostridiaceae;g__Clostridium;x__environmental samples;s__Clostridium sp. CAG:568	1223	19	45	0
GB_GCA_000434435.1	84.79	0.34	88.2108	158	700090	46.8208	1495863	d__Bacteria;p__Bacillota_A;c__Clostridia;o__Christensenellales;f__CAG-917;g__CAG-475;s__CAG-475 sp000434435	Scaffold	MGS475	PRJEB898	SAMEA3138609	2013-07-17	GCA_000434435.1	Firmicutes bacterium CAG:475	none	1263026	d__Bacteria;p__Firmicutes;c__;o__;f__;g__;s__	d__Bacteria;x__Terrabacteria group;p__Firmicutes;x__environmental samples;s__Firmicutes bacterium CAG:475	1315	16	41	0
GB_GCA_000434475.1	99.38	0.63	79.7391	280	1139206	52.0423	2193414	d__Bacteria;p__Bacillota_C;c__Negativicutes;o__Veillonellales;f__Dialisteraceae;g__Dialister;s__Dialister sp000434475	Scaffold	MGS486	PRJEB902	SAMEA3138611	2013-07-17	GCA_000434475.1	Dialister sp. CAG:486	none	1262870	d__Bacteria;p__Firmicutes;c__Negativicutes;o__Veillonellales;f__Veillonellaceae;g__Dialister;s__	d__Bacteria;x__Terrabacteria group;p__Firmicutes;c__Negativicutes;o__Veillonellales;f__Veillonellaceae;g__Dialister;x__environmental samples;s__Dialister sp. CAG:486	1953	18	42	0
GB_GCA_000434555.1	90.45	1.69	90.9945	69	326313	25.5188	1280819	d__Bacteria;p__Bacillota;c__Bacilli;o__RF39;f__UBA660;g__CAG-1000;s__CAG-1000 sp000434555	Scaffold	MGS524	PRJEB918	SAMEA3138615	2013-07-17	GCA_000434555.1	Clostridium sp. CAG:524	none	1262817	d__Bacteria;p__Firmicutes;c__Clostridia;o__Eubacteriales;f__Clostridiaceae;g__Clostridium;s__	d__Bacteria;x__Terrabacteria group;p__Firmicutes;c__Clostridia;o__Eubacteriales;f__Clostridiaceae;g__Clostridium;x__environmental samples;s__Clostridium sp. CAG:524	1299	19	32	0
GB_GCA_000434615.1	97.73	1.55	90.7121	133	1274470	46.0936	2767136	d__Bacteria;p__Bacillota_A;c__Clostridia;o__Lachnospirales;f__Lachnospiraceae;g__CAG-510;s__CAG-510 sp000434615	Scaffold	MGS510	PRJEB911	SAMEA3138618	2013-07-17	GCA_000434615.1	Clostridium sp. CAG:510	none	1262816	d__Bacteria;p__Firmicutes;c__Clostridia;o__Eubacteriales;f__Clostridiaceae;g__Clostridium;s__	d__Bacteria;x__Terrabacteria group;p__Firmicutes;c__Clostridia;o__Eubacteriales;f__Clostridiaceae;g__Clostridium;x__environmental samples;s__Clostridium sp. CAG:510	2608	14	34	0
GB_GCA_000434635.1	98.43	0	88.0054	453	1414676	56.747	2502913	d__Bacteria;p__Bacillota_A;c__Clostridia;o__Oscillospirales;f__Oscillospiraceae;g__Faecousia;s__Faecousia sp000434635	Scaffold	MGS110	PRJEB690	SAMEA3138619	2013-07-17	GCA_000434635.1	Firmicutes bacterium CAG:110	none	1263000	d__Bacteria;p__Firmicutes;c__;o__;f__;g__;s__	d__Bacteria;x__Terrabacteria group;p__Firmicutes;x__environmental samples;s__Firmicutes bacterium CAG:110	2423	18	35	0
GB_GCA_000434675.1	94.62	0.16	90.6007	62	724340	48.6637	1490061	d__Bacteria;p__Bacillota_A;c__Clostridia;o__Christensenellales;f__CAG-917;g__CAG-1138;s__CAG-1138 sp000434675	Scaffold	MGS1138	PRJEB692	SAMEA3138621	2013-07-17	GCA_000434675.1	Faecalibacterium sp. CAG:1138	none	1262896	d__Bacteria;p__Firmicutes;c__Clostridia;o__Eubacteriales;f__Oscillospiraceae;g__Faecalibacterium;s__	d__Bacteria;x__Terrabacteria group;p__Firmicutes;c__Clostridia;o__Eubacteriales;f__Oscillospiraceae;g__Faecalibacterium;x__environmental samples;s__Faecalibacterium sp. CAG:1138	1295	19	41	0
GB_GCA_000434835.1	92.42	0	91.6293	76	313520	27.4247	1144379	d__Bacteria;p__Bacillota;c__Bacilli;o__RF39;f__UBA660;g__Aphodocola;s__Aphodocola sp000434835	Scaffold	MGS594	PRJEB950	SAMEA3138629	2013-07-17	GCA_000434835.1	Clostridium sp. CAG:594	none	1262826	d__Bacteria;p__Firmicutes;c__Clostridia;o__Eubacteriales;f__Clostridiaceae;g__Clostridium;s__	d__Bacteria;x__Terrabacteria group;p__Firmicutes;c__Clostridia;o__Eubacteriales;f__Clostridiaceae;g__Clostridium;x__environmental samples;s__Clostridium sp. CAG:594	1224	19	36	0
GB_GCA_000434895.1	99.4	0.6	87.843	145	1117633	46.6864	2395176	d__Bacteria;p__Bacillota_C;c__Negativicutes;o__Acidaminococcales;f__Acidaminococcaceae;g__Phascolarctobacterium_A;s__Phascolarctobacterium_A succinatutens_A	Scaffold	MGS287	PRJEB811	SAMEA2272651	2013-07-17	GCA_000434895.1	Phascolarctobacterium succinatutens CAG:287	none	1263101	d__Bacteria;p__Firmicutes;c__Negativicutes;o__Acidaminococcales;f__Acidaminococcaceae;g__Phascolarctobacterium;s__Phascolarctobacterium succinatutens	d__Bacteria;x__Terrabacteria group;p__Firmicutes;c__Negativicutes;o__Acidaminococcales;f__Acidaminococcaceae;g__Phascolarctobacterium;s__Phascolarctobacterium succinatutens;x__Phascolarctobacterium succinatutens CAG:287	2279	17	36	0
GB_GCA_000434915.1	95.37	0	90.2294	109	1013988	44.309	2290615	d__Bacteria;p__Bacillota_A;c__Clostridia;o__Oscillospirales;f__Acutalibacteraceae;g__CAG-488;s__CAG-488 sp000434915	Scaffold	MGS563	PRJEB934	SAMEA3138632	2013-07-17	GCA_000434915.1	Ruminococcus sp. CAG:563	none	1262961	d__Bacteria;p__Firmicutes;c__Clostridia;o__Eubacteriales;f__Oscillospiraceae;g__Ruminococcus;s__	d__Bacteria;x__Terrabacteria group;p__Firmicutes;c__Clostridia;o__Eubacteriales;f__Oscillospiraceae;g__Ruminococcus;x__environmental samples;s__Ruminococcus sp. CAG:563	2099	14	30	0
GB_GCA_000434995.1	98.66	0	91.1505	123	634808	36.6249	1737170	d__Bacteria;p__Bacillota_A;c__Clostridia;o__Oscillospirales;f__Acutalibacteraceae;g__Eubacterium_R;s__Eubacterium_R sp000434995	Scaffold	MGS341	PRJEB838	SAMEA3138636	2013-07-17	GCA_000434995.1	Firmicutes bacterium CAG:341	none	1263019	d__Bacteria;p__Firmicutes;c__;o__;f__;g__;s__	d__Bacteria;x__Terrabacteria group;p__Firmicutes;x__environmental samples;s__Firmicutes bacterium CAG:341	1626	13	28	0
GB_GCA_000435055.1	93.13	1.34	85.5034	111	977630	49.4445	1979254	d__Bacteria;p__Bacillota_A;c__Clostridia;o__Christensenellales;f__CAG-138;g__PeH17;s__PeH17 sp000435055	Scaffold	MGS138	PRJEB715	SAMEA3138639	2013-07-17	GCA_000435055.1	Clostridium sp. CAG:138	none	1262775	d__Bacteria;p__Firmicutes;c__Clostridia;o__Eubacteriales;f__Clostridiaceae;g__Clostridium;s__	d__Bacteria;x__Terrabacteria group;p__Firmicutes;c__Clostridia;o__Eubacteriales;f__Clostridiaceae;g__Clostridium;x__environmental samples;s__Clostridium sp. CAG:138	1778	19	49	0
GB_GCA_000435175.1	78.12	1.34	85.5086	141	433376	29.8277	1456949	d__Bacteria;p__Bacillota_A;c__Clostridia;o__TANB77;f__CAG-508;g__CAG-245;s__CAG-245 sp000435175	Scaffold	MGS245	PRJEB783	SAMEA3138645	2013-07-17	GCA_000435175.1	Clostridium sp. CAG:245	none	1262784	d__Bacteria;p__Firmicutes;c__Clostridia;o__Eubacteriales;f__Clostridiaceae;g__Clostridium;s__	d__Bacteria;x__Terrabacteria group;p__Firmicutes;c__Clostridia;o__Eubacteriales;f__Clostridiaceae;g__Clostridium;x__environmental samples;s__Clostridium sp. CAG:245	1394	18	35	0
GB_GCA_000435195.1	90.16	0.67	85.7458	295	1053199	51.5386	2048670	d__Bacteria;p__Bacillota_A;c__Clostridia;o__Oscillospirales;f__Ruminococcaceae;g__Negativibacillus;s__Negativibacillus sp000435195	Scaffold	MGS169	PRJEB737	SAMEA3138646	2013-07-17	GCA_000435195.1	Clostridium sp. CAG:169	none	1262778	d__Bacteria;p__Firmicutes;c__Clostridia;o__Eubacteriales;f__Clostridiaceae;g__Clostridium;s__	d__Bacteria;x__Terrabacteria group;p__Firmicutes;c__Clostridia;o__Eubacteriales;f__Clostridiaceae;g__Clostridium;x__environmental samples;s__Clostridium sp. CAG:169	2111	17	41	1
GB_GCA_000435275.1	80.37	0.67	86.8944	132	384364	34.5561	1114344	d__Bacteria;p__Bacillota_A;c__Clostridia;o__Oscillospirales;f__Acutalibacteraceae;g__CAG-557;s__CAG-557 sp000435275	Scaffold	MGS557	PRJEB930	SAMEA3138650	2013-07-17	GCA_000435275.1	Clostridium sp. CAG:557	none	1262819	d__Bacteria;p__Firmicutes;c__Clostridia;o__Eubacteriales;f__Clostridiaceae;g__Clostridium;s__	d__Bacteria;x__Terrabacteria group;p__Firmicutes;c__Clostridia;o__Eubacteriales;f__Clostridiaceae;g__Clostridium;x__environmental samples;s__Clostridium sp. CAG:557	1188	14	21	0
GB_GCA_000435335.1	97.76	0	85.6363	99	858775	40.7355	2111088	d__Bacteria;p__Bacillota_A;c__Clostridia;o__Oscillospirales;f__Acutalibacteraceae;g__CAG-964;s__CAG-964 sp000435335	Scaffold	MGS964	PRJEB1042	SAMEA3138653	2013-07-17	GCA_000435335.1	Clostridium sp. CAG:964	none	1262848	d__Bacteria;p__Firmicutes;c__Clostridia;o__Eubacteriales;f__Clostridiaceae;g__Clostridium;s__	d__Bacteria;x__Terrabacteria group;p__Firmicutes;c__Clostridia;o__Eubacteriales;f__Clostridiaceae;g__Clostridium;x__environmental samples;s__Clostridium sp. CAG:964	1906	13	34	0
GB_GCA_000435395.1	94.41	0.67	85.0279	450	1537541	60.4991	2550619	d__Bacteria;p__Bacillota_A;c__Clostridia;o__Oscillospirales;f__Acutalibacteraceae;g__Acutalibacter;s__Acutalibacter ornithocaccae	Scaffold	MGS94	PRJEB1039	SAMEA3138656	2013-07-17	GCA_000435395.1	Firmicutes bacterium CAG:94	none	1262989	d__Bacteria;p__Firmicutes;c__;o__;f__;g__;s__	d__Bacteria;x__Terrabacteria group;p__Firmicutes;x__environmental samples;s__Firmicutes bacterium CAG:94	2596	18	36	0
GB_GCA_000435475.1	98.39	0	84.8871	231	865893	45.0187	1931286	d__Bacteria;p__Actinomycetota;c__Coriobacteriia;o__Coriobacteriales;f__Eggerthellaceae;g__Anaerotardibacter;s__Anaerotardibacter sp000435475	Scaffold	MGS338	PRJEB837	SAMEA3138660	2013-07-17	GCA_000435475.1	Cryptobacterium sp. CAG:338	none	1262868	d__Bacteria;p__Actinobacteria;c__Coriobacteriia;o__Eggerthellales;f__Eggerthellaceae;g__Cryptobacterium;s__	d__Bacteria;x__Terrabacteria group;p__Actinobacteria;c__Coriobacteriia;o__Eggerthellales;f__Eggerthellaceae;g__Cryptobacterium;x__environmental samples;s__Cryptobacterium sp. CAG:338	1709	17	40	1
GB_GCA_000435495.1	95.56	0.81	87.5406	95	582423	42.9771	1356933	d__Bacteria;p__Bacillota_A;c__Clostridia;o__Christensenellales;f__Pumilibacteraceae;g__CAG-552;s__CAG-552 sp000435495	Scaffold	MGS552	PRJEB928	SAMEA3138661	2013-07-17	GCA_000435495.1	Firmicutes bacterium CAG:552	none	1263029	d__Bacteria;p__Firmicutes;c__;o__;f__;g__;s__	d__Bacteria;x__Terrabacteria group;p__Firmicutes;x__environmental samples;s__Firmicutes bacterium CAG:552	1201	18	36	0
GB_GCA_000435515.1	92.7	2.81	91.9761	51	348425	27.0575	1288108	d__Bacteria;p__Bacillota;c__Bacilli;o__RF39;f__UBA660;g__CAG-582;s__CAG-582 sp000435515	Scaffold	MGS582	PRJEB945	SAMEA3138662	2013-07-17	GCA_000435515.1	Firmicutes bacterium CAG:582	none	1262997	d__Bacteria;p__Firmicutes;c__;o__;f__;g__;s__	d__Bacteria;x__Terrabacteria group;p__Firmicutes;x__environmental samples;s__Firmicutes bacterium CAG:582	1311	18	27	0
GB_GCA_000435555.1	88.09	0.84	88.2664	192	972254	61.209	1591401	d__Bacteria;p__Bacillota_A;c__Clostridia;o__Oscillospirales;f__Oscillospiraceae;g__Vescimonas;s__Vescimonas sp000435555	Scaffold	MGS176	PRJEB740	SAMEA3138664	2013-07-17	GCA_000435555.1	Firmicutes bacterium CAG:176	none	1263007	d__Bacteria;p__Firmicutes;c__;o__;f__;g__;s__	d__Bacteria;x__Terrabacteria group;p__Firmicutes;x__environmental samples;s__Firmicutes bacterium CAG:176	1609	17	29	0
GB_GCA_000435595.1	94.76	1.34	89.0312	187	1269517	43.5883	2915815	d__Bacteria;p__Bacillota_A;c__Clostridia;o__Lachnospirales;f__Lachnospiraceae;g__CAG-882;s__CAG-882 sp000435595	Scaffold	MGS882	PRJEB1027	SAMEA3138666	2013-07-17	GCA_000435595.1	Firmicutes bacterium CAG:882	none	1262991	d__Bacteria;p__Firmicutes;c__;o__;f__;g__;s__	d__Bacteria;x__Terrabacteria group;p__Firmicutes;x__environmental samples;s__Firmicutes bacterium CAG:882	2634	14	27	0
GB_GCA_000435615.1	95.39	0.78	90.1726	231	963503	45.6003	2118260	d__Bacteria;p__Bacillota_A;c__Clostridia;o__Peptostreptococcales;f__Anaerovoracaceae;g__CAG-238;s__CAG-238 sp000435615	Scaffold	MGS238	PRJEB777	SAMEA3138667	2013-07-17	GCA_000435615.1	Firmicutes bacterium CAG:238	none	1263011	d__Bacteria;p__Firmicutes;c__;o__;f__;g__;s__	d__Bacteria;x__Terrabacteria group;p__Firmicutes;x__environmental samples;s__Firmicutes bacterium CAG:238	2128	10	16	0
GB_GCA_000435675.1	97.24	0.23	88.0704	91	964770	54.066	1788464	d__Bacteria;p__Actinomycetota;c__Coriobacteriia;o__Coriobacteriales;f__Eggerthellaceae;g__Anaerotardibacter;s__Anaerotardibacter sp000435675	Scaffold	MGS298	PRJEB816	SAMEA3138670	2013-07-17	GCA_000435675.1	Eggerthella sp. CAG:298	none	1262876	d__Bacteria;p__Actinobacteria;c__Coriobacteriia;o__Eggerthellales;f__Eggerthellaceae;g__Eggerthella;s__	d__Bacteria;x__Terrabacteria group;p__Actinobacteria;c__Coriobacteriia;o__Eggerthellales;f__Eggerthellaceae;g__Eggerthella;x__environmental samples;s__Eggerthella sp. CAG:298	1577	19	45	0
GB_GCA_000435715.1	97.61	0.71	88.1054	147	934657	45.3454	2066053	d__Bacteria;p__Bacillota_A;c__Clostridia;o__Peptostreptococcales;f__Anaerovoracaceae;g__Fimisoma;s__Fimisoma sp000435715	Scaffold	MGS145	PRJEB721	SAMEA3138672	2013-07-17	GCA_000435715.1	Firmicutes bacterium CAG:145	none	1263005	d__Bacteria;p__Firmicutes;c__;o__;f__;g__;s__	d__Bacteria;x__Terrabacteria group;p__Firmicutes;x__environmental samples;s__Firmicutes bacterium CAG:145	1995	17	34	0
GB_GCA_000435755.1	75.21	0	89.0841	89	317685	28.9495	1099752	d__Bacteria;p__Bacillota_A;c__Clostridia;o__TANB77;f__CAG-508;g__CAG-273;s__CAG-273 sp000435755	Scaffold	MGS508	PRJEB909	SAMEA3138674	2013-07-17	GCA_000435755.1	Clostridium sp. CAG:508	none	1262815	d__Bacteria;p__Firmicutes;c__Clostridia;o__Eubacteriales;f__Clostridiaceae;g__Clostridium;s__	d__Bacteria;x__Terrabacteria group;p__Firmicutes;c__Clostridia;o__Eubacteriales;f__Clostridiaceae;g__Clostridium;x__environmental samples;s__Clostridium sp. CAG:508	1113	15	31	0
GB_GCA_000435975.1	89.53	0.67	88.9602	134	1192773	60.5885	1970478	d__Bacteria;p__Bacillota_A;c__Clostridia;o__Oscillospirales;f__Oscillospiraceae;g__Vescimonas;s__Vescimonas sp000435975	Scaffold	MGS241	PRJEB781	SAMEA3138685	2013-07-17	GCA_000435975.1	Oscillibacter sp. CAG:241	none	1262911	d__Bacteria;p__Firmicutes;c__Clostridia;o__Eubacteriales;f__Oscillospiraceae;g__Oscillibacter;s__	d__Bacteria;x__Terrabacteria group;p__Firmicutes;c__Clostridia;o__Eubacteriales;f__Oscillospiraceae;g__Oscillibacter;x__environmental samples;s__Oscillibacter sp. CAG:241	1888	18	38	0
GB_GCA_000436075.1	98.12	0.2	86.3523	282	985302	52.7854	1874265	d__Bacteria;p__Actinomycetota;c__Coriobacteriia;o__Coriobacteriales;f__Eggerthellaceae;g__Anaerotardibacter;s__Anaerotardibacter sp000436075	Scaffold	MGS209	PRJEB758	SAMEA3138690	2013-07-17	GCA_000436075.1	Eggerthella sp. CAG:209	none	1262875	d__Bacteria;p__Actinobacteria;c__Coriobacteriia;o__Eggerthellales;f__Eggerthellaceae;g__Eggerthella;s__	d__Bacteria;x__Terrabacteria group;p__Actinobacteria;c__Coriobacteriia;o__Eggerthellales;f__Eggerthellaceae;g__Eggerthella;x__environmental samples;s__Eggerthella sp. CAG:209	1746	19	45	0
GB_GCA_000436115.1	95.23	1.76	91.0058	178	1222809	45.6706	2682371	d__Bacteria;p__Bacillota_A;c__Clostridia;o__Lachnospirales;f__Lachnospiraceae;g__CAG-95;s__CAG-95 sp000436115	Scaffold	MGS534	PRJEB923	SAMEA3138691	2013-07-17	GCA_000436115.1	Firmicutes bacterium CAG:534	none	1263027	d__Bacteria;p__Firmicutes;c__;o__;f__;g__;s__	d__Bacteria;x__Terrabacteria group;p__Firmicutes;x__environmental samples;s__Firmicutes bacterium CAG:534	2559	14	26	0
GB_GCA_000436255.1	89.73	0	90.954	123	272286	25.5756	1066900	d__Bacteria;p__Bacillota;c__Bacilli;o__RF39;f__UBA660;g__CAG-1193;s__CAG-1193 sp000436255	Scaffold	MGS1193	PRJEB699	SAMEA3138698	2013-07-17	GCA_000436255.1	Clostridium sp. CAG:1193	none	1262771	d__Bacteria;p__Firmicutes;c__Clostridia;o__Eubacteriales;f__Clostridiaceae;g__Clostridium;s__	d__Bacteria;x__Terrabacteria group;p__Firmicutes;c__Clostridia;o__Eubacteriales;f__Clostridiaceae;g__Clostridium;x__environmental samples;s__Clostridium sp. CAG:1193	1142	12	17	0
GB_GCA_000436335.1	95.97	0	90.3179	170	1014193	53.5756	1896936	d__Bacteria;p__Bacillota_A;c__Clostridia;o__Oscillospirales;f__Acutalibacteraceae;g__CAG-217;s__CAG-217 sp000436335	Scaffold	MGS217	PRJEB763	SAMEA3138701	2013-07-17	GCA_000436335.1	Clostridium sp. CAG:217	none	1262779	d__Bacteria;p__Firmicutes;c__Clostridia;o__Eubacteriales;f__Clostridiaceae;g__Clostridium;s__	d__Bacteria;x__Terrabacteria group;p__Firmicutes;c__Clostridia;o__Eubacteriales;f__Clostridiaceae;g__Clostridium;x__environmental samples;s__Clostridium sp. CAG:217	1800	17	38	0
GB_GCA_000436375.1	96.77	0	89.2864	160	878649	48.9671	1797002	d__Bacteria;p__Pseudomonadota;c__Alphaproteobacteria;o__RF32;f__CAG-239;g__Scatacola_A;s__Scatacola_A faecigallinarum	Scaffold	MGS239	PRJEB778	SAMEA3138703	2013-07-17	GCA_000436375.1	Azospirillum sp. CAG:239	none	1262705	d__Bacteria;p__Proteobacteria;c__Alphaproteobacteria;o__Rhodospirillales;f__Azospirillaceae;g__Azospirillum;s__	d__Bacteria;p__Proteobacteria;c__Alphaproteobacteria;o__Rhodospirillales;f__Azospirillaceae;g__Azospirillum;x__environmental samples;s__Azospirillum sp. CAG:239	1838	18	42	0
GB_GCA_000436475.1	94.48	0	87.0328	205	935763	35.7974	2618909	d__Bacteria;p__Bacillota_A;c__Clostridia;o__Lachnospirales;f__Lachnospiraceae;g__Lachnospira;s__Lachnospira sp000436475	Scaffold	MGS248	PRJEB785	SAMEA3138708	2013-07-17	GCA_000436475.1	Eubacterium sp. CAG:248	none	1262885	d__Bacteria;p__Firmicutes;c__Clostridia;o__Eubacteriales;f__Eubacteriaceae;g__Eubacterium;s__	d__Bacteria;x__Terrabacteria group;p__Firmicutes;c__Clostridia;o__Eubacteriales;f__Eubacteriaceae;g__Eubacterium;x__environmental samples;s__Eubacterium sp. CAG:248	2247	13	22	0
GB_GCA_000436535.1	82.28	0	85.0135	207	1042366	36.8456	2833000	d__Bacteria;p__Bacillota_A;c__Clostridia;o__Lachnospirales;f__Lachnospiraceae;g__Lachnospira;s__Lachnospira sp000436535	Scaffold	MGS252	PRJEB788	SAMEA3138711	2013-07-17	GCA_000436535.1	Eubacterium sp. CAG:252	none	1262887	d__Bacteria;p__Firmicutes;c__Clostridia;o__Eubacteriales;f__Eubacteriaceae;g__Eubacterium;s__	d__Bacteria;x__Terrabacteria group;p__Firmicutes;c__Clostridia;o__Eubacteriales;f__Eubacteriaceae;g__Eubacterium;x__environmental samples;s__Eubacterium sp. CAG:252	2428	9	20	0
GB_GCA_000436735.1	92	1.34	86.5643	375	1437291	58.6861	2460168	d__Bacteria;p__Bacillota_A;c__Clostridia;o__Oscillospirales;f__Oscillospiraceae;g__CAG-170;s__CAG-170 sp000436735	Scaffold	MGS170	PRJEB739	SAMEA3138721	2013-07-17	GCA_000436735.1	Firmicutes bacterium CAG:170	none	1263006	d__Bacteria;p__Firmicutes;c__;o__;f__;g__;s__	d__Bacteria;x__Terrabacteria group;p__Firmicutes;x__environmental samples;s__Firmicutes bacterium CAG:170	2357	13	31	0
GB_GCA_000436755.1	95.3	0	88.9359	226	1035897	35.9083	2889072	d__Bacteria;p__Bacillota_A;c__Clostridia;o__Lachnospirales;f__Lachnospiraceae;g__Butyribacter;s__Butyribacter sp000436755	Scaffold	MGS253	PRJEB789	SAMEA3138722	2013-07-17	GCA_000436755.1	Clostridium sp. CAG:253	none	1262785	d__Bacteria;p__Firmicutes;c__Clostridia;o__Eubacteriales;f__Clostridiaceae;g__Clostridium;s__	d__Bacteria;x__Terrabacteria group;p__Firmicutes;c__Clostridia;o__Eubacteriales;f__Clostridiaceae;g__Clostridium;x__environmental samples;s__Clostridium sp. CAG:253	2644	10	27	0
GB_GCA_000436835.1	98.66	0	90.5581	88	713820	38.1338	1873859	d__Bacteria;p__Bacillota_A;c__Clostridia;o__Oscillospirales;f__Acutalibacteraceae;g__Eubacterium_R;s__Eubacterium_R sp000436835	Scaffold	MGS251	PRJEB787	SAMEA3138726	2013-07-17	GCA_000436835.1	Eubacterium sp. CAG:251	none	1262886	d__Bacteria;p__Firmicutes;c__Clostridia;o__Eubacteriales;f__Eubacteriaceae;g__Eubacterium;s__	d__Bacteria;x__Terrabacteria group;p__Firmicutes;c__Clostridia;o__Eubacteriales;f__Eubacteriaceae;g__Eubacterium;x__environmental samples;s__Eubacterium sp. CAG:251	1747	18	36	0
GB_GCA_000436975.1	91.57	2.81	92.5191	34	294506	26.2635	1121934	d__Bacteria;p__Bacillota;c__Bacilli;o__RF39;f__UBA660;g__CAG-1000;s__CAG-1000 sp000436975	Scaffold	MGS1000	PRJEB675	SAMEA3138733	2013-07-17	GCA_000436975.1	Clostridium sp. CAG:1000	none	1262768	d__Bacteria;p__Firmicutes;c__Clostridia;o__Eubacteriales;f__Clostridiaceae;g__Clostridium;s__	d__Bacteria;x__Terrabacteria group;p__Firmicutes;c__Clostridia;o__Eubacteriales;f__Clostridiaceae;g__Clostridium;x__environmental samples;s__Clostridium sp. CAG:1000	1154	18	31	0
GB_GCA_000437215.1	73.87	2.46	89.2385	54	387128	26.7127	1449767	d__Bacteria;p__Bacillota_A;c__Clostridia;o__TANB77;f__CAG-508;g__CAG-269;s__CAG-269 sp000437215	Scaffold	MGS440	PRJEB882	SAMEA3138745	2013-07-17	GCA_000437215.1	Clostridium sp. CAG:440	none	1262807	d__Bacteria;p__Firmicutes;c__Clostridia;o__Eubacteriales;f__Clostridiaceae;g__Clostridium;s__	d__Bacteria;x__Terrabacteria group;p__Firmicutes;c__Clostridia;o__Eubacteriales;f__Clostridiaceae;g__Clostridium;x__environmental samples;s__Clostridium sp. CAG:440	1446	15	28	0
GB_GCA_000437235.1	100	0.22	91.3688	49	533688	33.6742	1585498	d__Bacteria;p__Bacillota;c__Bacilli;o__RFN20;f__CAG-826;g__CAG-826;s__CAG-826 sp000437235	Scaffold	MGS826	PRJEB1018	SAMEA3138746	2013-07-17	GCA_000437235.1	Coprobacillus sp. CAG:826	none	1262857	d__Bacteria;p__Firmicutes;c__Erysipelotrichia;o__Erysipelotrichales;f__Coprobacillaceae;g__Coprobacillus;s__	d__Bacteria;x__Terrabacteria group;p__Firmicutes;c__Erysipelotrichia;o__Erysipelotrichales;f__Coprobacillaceae;g__Coprobacillus;x__environmental samples;s__Coprobacillus sp. CAG:826	1415	19	48	0
GB_GCA_000437255.1	94.3	0	87.8172	247	1004017	45.6463	2208345	d__Bacteria;p__Bacillota_A;c__Clostridia;o__Oscillospirales;f__Ruminococcaceae;g__Ruminococcus_C;s__Ruminococcus_C sp000437255	Scaffold	MGS403	PRJEB869	SAMEA3138747	2013-07-17	GCA_000437255.1	Ruminococcus sp. CAG:403	none	1262958	d__Bacteria;p__Firmicutes;c__Clostridia;o__Eubacteriales;f__Oscillospiraceae;g__Ruminococcus;s__	d__Bacteria;x__Terrabacteria group;p__Firmicutes;c__Clostridia;o__Eubacteriales;f__Oscillospiraceae;g__Ruminococcus;x__environmental samples;s__Ruminococcus sp. CAG:403	2040	12	29	0
GB_GCA_000437275.1	97.99	0.67	87.3859	207	1089931	35.9981	3031728	d__Bacteria;p__Bacillota_A;c__Clostridia;o__Lachnospirales;f__Lachnospiraceae;g__CAG-411;s__CAG-411 sp000437275	Scaffold	MGS411	PRJEB872	SAMEA3138748	2013-07-17	GCA_000437275.1	Clostridium sp. CAG:411	none	1262802	d__Bacteria;p__Firmicutes;c__Clostridia;o__Eubacteriales;f__Clostridiaceae;g__Clostridium;s__	d__Bacteria;x__Terrabacteria group;p__Firmicutes;c__Clostridia;o__Eubacteriales;f__Clostridiaceae;g__Clostridium;x__environmental samples;s__Clostridium sp. CAG:411	2697	15	27	0
GB_GCA_000437315.1	92.42	2.25	91.0325	54	315963	25.2753	1250420	d__Bacteria;p__Bacillota;c__Bacilli;o__RF39;f__UBA660;g__UBA6448;s__UBA6448 sp000437315	Scaffold	MGS472	PRJEB896	SAMEA3138750	2013-07-17	GCA_000437315.1	Mycoplasma sp. CAG:472	none	1262904	d__Bacteria;p__Tenericutes;c__Mollicutes;o__Mycoplasmatales;f__Mycoplasmataceae;g__Mycoplasma;s__	d__Bacteria;x__Terrabacteria group;p__Tenericutes;c__Mollicutes;o__Mycoplasmatales;f__Mycoplasmataceae;g__Mycoplasma;x__environmental samples;s__Mycoplasma sp. CAG:472	1320	19	33	0
GB_GCA_000437355.1	90.34	3.37	90.9085	70	289455	26.3099	1102474	d__Bacteria;p__Bacillota;c__Bacilli;o__RF39;f__UBA660;g__Onthocola_B;s__Onthocola_B sp000437355	Scaffold	MGS460	PRJEB889	SAMEA3138752	2013-07-17	GCA_000437355.1	Firmicutes bacterium CAG:460	none	1263024	d__Bacteria;p__Firmicutes;c__;o__;f__;g__;s__	d__Bacteria;x__Terrabacteria group;p__Firmicutes;x__environmental samples;s__Firmicutes bacterium CAG:460	1208	17	24	0
GB_GCA_000437375.1	90.6	1.34	89.8865	137	806685	45.3654	1781447	d__Bacteria;p__Bacillota_A;c__Clostridia;o__Oscillospirales;f__CAG-272;g__CAG-841;s__CAG-841 sp000437375	Scaffold	MGS841	PRJEB1021	SAMEA3138753	2013-07-17	GCA_000437375.1	Eubacterium sp. CAG:841	none	1262894	d__Bacteria;p__Firmicutes;c__Clostridia;o__Eubacteriales;f__Eubacteriaceae;g__Eubacterium;s__	d__Bacteria;x__Terrabacteria group;p__Firmicutes;c__Clostridia;o__Eubacteriales;f__Eubacteriaceae;g__Eubacterium;x__environmental samples;s__Eubacterium sp. CAG:841	1691	17	41	0
GB_GCA_000437395.1	98.5	0	90.6867	47	498049	30.3869	1639723	d__Bacteria;p__Bacillota;c__Bacilli;o__RFN20;f__CAG-288;g__CAG-288;s__CAG-288 sp000437395	Scaffold	MGS288	PRJEB812	SAMEA3138754	2013-07-17	GCA_000437395.1	Clostridium sp. CAG:288	none	1262791	d__Bacteria;p__Firmicutes;c__Clostridia;o__Eubacteriales;f__Clostridiaceae;g__Clostridium;s__	d__Bacteria;x__Terrabacteria group;p__Firmicutes;c__Clostridia;o__Eubacteriales;f__Clostridiaceae;g__Clostridium;x__environmental samples;s__Clostridium sp. CAG:288	1514	19	44	0
GB_GCA_000437435.1	88.03	0.85	90.932	44	595924	30.5421	1952918	d__Bacteria;p__Cyanobacteriota;c__Vampirovibrionia;o__Gastranaerophilales;f__Gastranaerophilaceae;g__Stercorousia;s__Stercorousia sp000437435	Scaffold	MGS768	PRJEB1000	SAMEA3138756	2013-07-17	GCA_000437435.1	Clostridium sp. CAG:768	none	1262838	d__Bacteria;p__Firmicutes;c__Clostridia;o__Eubacteriales;f__Clostridiaceae;g__Clostridium;s__	d__Bacteria;x__Terrabacteria group;p__Firmicutes;c__Clostridia;o__Eubacteriales;f__Clostridiaceae;g__Clostridium;x__environmental samples;s__Clostridium sp. CAG:768	2002	19	42	0
GB_GCA_000437515.1	90.23	1.61	88.5786	296	784093	45.4367	1734676	d__Bacteria;p__Bacillota_A;c__Clostridia;o__Christensenellales;f__Borkfalkiaceae;g__UBA10281;s__UBA10281 sp000437515	Scaffold	MGS727	PRJEB991	SAMEA3138760	2013-07-17	GCA_000437515.1	Acidiphilium sp. CAG:727	none	1262689	d__Bacteria;p__Proteobacteria;c__Alphaproteobacteria;o__Rhodospirillales;f__Acetobacteraceae;g__Acidiphilium;s__	d__Bacteria;p__Proteobacteria;c__Alphaproteobacteria;o__Rhodospirillales;f__Acetobacteraceae;g__Acidiphilium;x__environmental samples;s__Acidiphilium sp. CAG:727	1581	16	30	0
GB_GCA_000437555.1	89.22	0.22	84.6046	132	650570	42.5404	1533621	d__Bacteria;p__Bacillota_A;c__Clostridia;o__Christensenellales;f__CAG-917;g__CAG-917;s__CAG-917 sp000437555	Scaffold	MGS917	PRJEB1034	SAMEA3138762	2013-07-17	GCA_000437555.1	Acidaminococcus sp. CAG:917	none	1262688	d__Bacteria;p__Firmicutes;c__Negativicutes;o__Acidaminococcales;f__Acidaminococcaceae;g__Acidaminococcus;s__	d__Bacteria;x__Terrabacteria group;p__Firmicutes;c__Negativicutes;o__Acidaminococcales;f__Acidaminococcaceae;g__Acidaminococcus;x__environmental samples;s__Acidaminococcus sp. CAG:917	1314	18	38	0
GB_GCA_000437595.1	99.13	1.17	86.905	256	1692269	58.1411	2915957	d__Bacteria;p__Bacillota_A;c__Clostridia;o__Christensenellales;f__CAG-74;g__UBA11524;s__UBA11524 sp000437595	Scaffold	MGS74	PRJEB994	SAMEA3138764	2013-07-17	GCA_000437595.1	Faecalibacterium sp. CAG:74	none	1262897	d__Bacteria;p__Firmicutes;c__Clostridia;o__Eubacteriales;f__Oscillospiraceae;g__Faecalibacterium;s__	d__Bacteria;x__Terrabacteria group;p__Firmicutes;c__Clostridia;o__Eubacteriales;f__Oscillospiraceae;g__Faecalibacterium;x__environmental samples;s__Faecalibacterium sp. CAG:74	2531	18	43	0
GB_GCA_000437755.1	97.3	1.51	90.9713	294	1104970	40.9314	2705708	d__Bacteria;p__Bacillota_A;c__Clostridia;o__Lachnospirales;f__Lachnospiraceae;g__CAG-303;s__CAG-303 sp000437755	Scaffold	MGS303	PRJEB820	SAMEA3138772	2013-07-17	GCA_000437755.1	Roseburia sp. CAG:303	none	1262944	d__Bacteria;p__Firmicutes;c__Clostridia;o__Eubacteriales;f__Lachnospiraceae;g__Roseburia;s__	d__Bacteria;x__Terrabacteria group;p__Firmicutes;c__Clostridia;o__Eubacteriales;f__Lachnospiraceae;g__Roseburia;x__environmental samples;s__Roseburia sp. CAG:303	2534	16	30	0
GB_GCA_000437855.1	77.39	0.89	88.0335	69	342336	27.6729	1239127	d__Bacteria;p__Bacillota_A;c__Clostridia;o__TANB77;f__CAG-508;g__CAG-273;s__CAG-273 sp000437855	Scaffold	MGS567	PRJEB936	SAMEA3138777	2013-07-17	GCA_000437855.1	Clostridium sp. CAG:567	none	1262820	d__Bacteria;p__Firmicutes;c__Clostridia;o__Eubacteriales;f__Clostridiaceae;g__Clostridium;s__	d__Bacteria;x__Terrabacteria group;p__Firmicutes;c__Clostridia;o__Eubacteriales;f__Clostridiaceae;g__Clostridium;x__environmental samples;s__Clostridium sp. CAG:567	1253	14	32	0
GB_GCA_000437895.1	94.38	4.49	90.6689	60	323972	25.7958	1256209	d__Bacteria;p__Bacillota;c__Bacilli;o__RF39;f__UBA660;g__CAG-914;s__CAG-914 sp000437895	Scaffold	MGS914	PRJEB1033	SAMEA3138779	2013-07-17	GCA_000437895.1	Clostridium sp. CAG:914	none	1262846	d__Bacteria;p__Firmicutes;c__Clostridia;o__Eubacteriales;f__Clostridiaceae;g__Clostridium;s__	d__Bacteria;x__Terrabacteria group;p__Firmicutes;c__Clostridia;o__Eubacteriales;f__Clostridiaceae;g__Clostridium;x__environmental samples;s__Clostridium sp. CAG:914	1284	16	24	0
GB_GCA_000437915.1	93.95	0.81	90.5253	46	736610	48.8432	1508874	d__Bacteria;p__Bacillota_A;c__Clostridia;o__Christensenellales;f__CAG-314;g__CAG-314;s__CAG-314 sp000437915	Scaffold	MGS314	PRJEB827	SAMEA3138780	2013-07-17	GCA_000437915.1	Subdoligranulum sp. CAG:314	none	1262970	d__Bacteria;p__Firmicutes;c__Clostridia;o__Eubacteriales;f__Oscillospiraceae;g__Subdoligranulum;s__	d__Bacteria;x__Terrabacteria group;p__Firmicutes;c__Clostridia;o__Eubacteriales;f__Oscillospiraceae;g__Subdoligranulum;x__environmental samples;s__Subdoligranulum sp. CAG:314	1340	17	42	0
GB_GCA_000438015.1	92.23	1.49	87.6984	336	1125746	46.2398	2443106	d__Bacteria;p__Verrucomicrobiota;c__Verrucomicrobiae;o__Opitutales;f__CAG-312;g__Merdousia;s__Merdousia sp000438015	Scaffold	MGS312	PRJEB825	SAMEA3138785	2013-07-17	GCA_000438015.1	Coraliomargarita sp. CAG:312	none	1262865	d__Bacteria;p__Verrucomicrobia;c__Opitutae;o__Puniceicoccales;f__Puniceicoccaceae;g__Coraliomargarita;s__	d__Bacteria;x__PVC group;p__Verrucomicrobia;c__Opitutae;o__Puniceicoccales;f__Puniceicoccaceae;g__Coraliomargarita;x__environmental samples;s__Coraliomargarita sp. CAG:312	2132	18	33	0
GB_GCA_000438075.1	88.76	1.69	91.048	46	306932	26.5786	1155323	d__Bacteria;p__Bacillota;c__Bacilli;o__RF39;f__UBA660;g__Onthocola_B;s__Onthocola_B sp000438075	Scaffold	MGS609	PRJEB957	SAMEA3138788	2013-07-17	GCA_000438075.1	Clostridium sp. CAG:609	none	1262827	d__Bacteria;p__Firmicutes;c__Clostridia;o__Eubacteriales;f__Clostridiaceae;g__Clostridium;s__	d__Bacteria;x__Terrabacteria group;p__Firmicutes;c__Clostridia;o__Eubacteriales;f__Clostridiaceae;g__Clostridium;x__environmental samples;s__Clostridium sp. CAG:609	1220	18	29	0
GB_GCA_000438155.1	97.33	2.22	89.2014	256	1349561	43.7265	3089321	d__Bacteria;p__Bacillota_A;c__Clostridia;o__Lachnospirales;f__Lachnospiraceae;g__CAG-95;s__CAG-95 sp000438155	Scaffold	MGS95	PRJEB1040	SAMEA3138792	2013-07-17	GCA_000438155.1	Firmicutes bacterium CAG:95	none	1262988	d__Bacteria;p__Firmicutes;c__;o__;f__;g__;s__	d__Bacteria;x__Terrabacteria group;p__Firmicutes;x__environmental samples;s__Firmicutes bacterium CAG:95	2907	15	26	0
GB_GCA_000438175.1	89.74	1.71	90.8885	177	757002	34.6932	2185897	d__Bacteria;p__Cyanobacteriota;c__Vampirovibrionia;o__Gastranaerophilales;f__Gastranaerophilaceae;g__Stercorousia;s__Stercorousia faecigallinarum	Scaffold	MGS439	PRJEB881	SAMEA3138793	2013-07-17	GCA_000438175.1	Fusobacterium sp. CAG:439	none	1262899	d__Bacteria;p__Fusobacteria;c__Fusobacteriia;o__Fusobacteriales;f__Fusobacteriaceae;g__Fusobacterium;s__	d__Bacteria;p__Fusobacteria;c__Fusobacteriia;o__Fusobacteriales;f__Fusobacteriaceae;g__Fusobacterium;x__environmental samples;s__Fusobacterium sp. CAG:439	2371	19	39	0
GB_GCA_000438195.1	93.82	3.37	89.6268	40	358355	27.5073	1303150	d__Bacteria;p__Bacillota;c__Bacilli;o__RF39;f__UBA660;g__Caccenecus;s__Caccenecus sp000438195	Scaffold	MGS776	PRJEB1002	SAMEA3138794	2013-07-17	GCA_000438195.1	Mycoplasma sp. CAG:776	none	1262906	d__Bacteria;p__Tenericutes;c__Mollicutes;o__Mycoplasmatales;f__Mycoplasmataceae;g__Mycoplasma;s__	d__Bacteria;x__Terrabacteria group;p__Tenericutes;c__Mollicutes;o__Mycoplasmatales;f__Mycoplasmataceae;g__Mycoplasma;x__environmental samples;s__Mycoplasma sp. CAG:776	1368	19	36	0
GB_GCA_000438255.1	74.68	1.45	88.1124	132	393465	26.8718	1465258	d__Bacteria;p__Bacillota_A;c__Clostridia;o__TANB77;f__CAG-508;g__CAG-269;s__CAG-269 sp000438255	Scaffold	MGS389	PRJEB862	SAMEA3138797	2013-07-17	GCA_000438255.1	Clostridium sp. CAG:389	none	1262801	d__Bacteria;p__Firmicutes;c__Clostridia;o__Eubacteriales;f__Clostridiaceae;g__Clostridium;s__	d__Bacteria;x__Terrabacteria group;p__Firmicutes;c__Clostridia;o__Eubacteriales;f__Clostridiaceae;g__Clostridium;x__environmental samples;s__Clostridium sp. CAG:389	1461	15	27	0
GB_GCA_000438295.1	93.82	1.69	90.7093	72	360998	27.7686	1300573	d__Bacteria;p__Bacillota;c__Bacilli;o__RF39;f__UBA660;g__Onthousia;s__Onthousia sp000438295	Scaffold	MGS451	PRJEB887	SAMEA3138799	2013-07-17	GCA_000438295.1	Clostridium sp. CAG:451	none	1262809	d__Bacteria;p__Firmicutes;c__Clostridia;o__Eubacteriales;f__Clostridiaceae;g__Clostridium;s__	d__Bacteria;x__Terrabacteria group;p__Firmicutes;c__Clostridia;o__Eubacteriales;f__Clostridiaceae;g__Clostridium;x__environmental samples;s__Clostridium sp. CAG:451	1352	19	34	0
GB_GCA_000438355.1	75.19	0.22	84.9692	236	358258	26.834	1340338	d__Bacteria;p__Bacillota_A;c__Clostridia;o__TANB77;f__CAG-508;g__CAG-273;s__CAG-273 sp000438355	Scaffold	MGS273	PRJEB805	SAMEA3138802	2013-07-17	GCA_000438355.1	Clostridium sp. CAG:273	none	1262789	d__Bacteria;p__Firmicutes;c__Clostridia;o__Eubacteriales;f__Clostridiaceae;g__Clostridium;s__	d__Bacteria;x__Terrabacteria group;p__Firmicutes;c__Clostridia;o__Eubacteriales;f__Clostridiaceae;g__Clostridium;x__environmental samples;s__Clostridium sp. CAG:273	1274	14	27	0
GB_GCA_000438415.1	91.57	1.12	90.5558	56	282812	26.2193	1079645	d__Bacteria;p__Bacillota;c__Bacilli;o__RF39;f__UBA660;g__CAG-628;s__CAG-628 sp000438415	Scaffold	MGS628	PRJEB964	SAMEA3138805	2013-07-17	GCA_000438415.1	Clostridium sp. CAG:628	none	1262829	d__Bacteria;p__Firmicutes;c__Clostridia;o__Eubacteriales;f__Clostridiaceae;g__Clostridium;s__	d__Bacteria;x__Terrabacteria group;p__Firmicutes;c__Clostridia;o__Eubacteriales;f__Clostridiaceae;g__Clostridium;x__environmental samples;s__Clostridium sp. CAG:628	1123	19	32	0
GB_GCA_000445185.1	96.63	0.41	88.9656	178	889185	34.0083	2614610	d__Bacteria;p__Bacillota_A;c__Thermoanaerobacteria;o__Thermoanaerobacterales;f__Thermoanaerobacteraceae;g__Thermoanaerobacter;s__Thermoanaerobacter sp000445185	Contig	Thermoanaerobacter	PRJNA209289	SAMN02212367	2013-08-09	GCA_000445185.1	Thermoanaerobacter sp. A7A	none	1350366	d__Bacteria;p__Firmicutes;c__Clostridia;o__Thermoanaerobacterales;f__Thermoanaerobacteraceae;g__Thermoanaerobacter;s__	d__Bacteria;x__Terrabacteria group;p__Firmicutes;c__Clostridia;o__Thermoanaerobacterales;f__Thermoanaerobacteraceae;g__Thermoanaerobacter;x__unclassified Thermoanaerobacter;s__Thermoanaerobacter sp. A7A	2732	19	49	0
GB_GCA_000447245.1	98.9	1.1	90.8526	1	889306	41.8937	2122767	d__Bacteria;p__Zixibacteria;c__MSB-5A5;o__MSB-5A5;f__RBG-1;g__RBG-1;s__RBG-1 sp000447245	Contig	RBG_1	PRJNA208744	SAMN02471618	2013-08-14	GCA_000447245.1	candidate division Zixibacteria bacterium RBG-1	none	1379698	d__Bacteria;p__candidate division Zixibacteria;c__;o__;f__;g__;s__	d__Bacteria;x__FCB group;p__candidate division Zixibacteria;x__unclassified candidate division Zixibacteria;s__candidate division Zixibacteria bacterium RBG-1	1906	19	51	1
GB_GCA_000466405.1	100	0	86.561	69	956491	49.1553	1947547	d__Bacteria;p__Actinomycetota;c__Coriobacteriia;o__Coriobacteriales;f__Atopobiaceae;g__Olegusella;s__Olegusella sp000466405	Scaffold	ASM46640v1	PRJNA198876	SAMN02436885	2013-09-12	GCA_000466405.1	Atopobium sp. oral taxon 810 str. F0209	F0209	1321773	d__Bacteria;p__Actinobacteria;c__Coriobacteriia;o__Coriobacteriales;f__Atopobiaceae;g__Atopobium;s__	d__Bacteria;x__Terrabacteria group;p__Actinobacteria;c__Coriobacteriia;o__Coriobacteriales;f__Atopobiaceae;g__Atopobium;x__unclassified Atopobium;s__Atopobium sp. oral taxon 810;x__Atopobium sp. oral taxon 810 str. F0209	1692	19	45	0
GB_GCA_000466585.1	97.24	4.72	87.1647	87	1569452	32.9403	4767532	d__Bacteria;p__Bacillota_A;c__Clostridia;o__Clostridiales;f__Clostridiaceae;g__Clostridium_AT;s__Clostridium_AT sp000466585	Scaffold	ASM46658v1	PRJNA198885	SAMN02436756	2013-09-12	GCA_000466585.1	Clostridiales bacterium oral taxon 876 str. F0540	F0540	1321778	d__Bacteria;p__Firmicutes;c__Clostridia;o__Eubacteriales;f__;g__;s__	d__Bacteria;x__Terrabacteria group;p__Firmicutes;c__Clostridia;o__Eubacteriales;x__unclassified Eubacteriales;s__Clostridiales bacterium oral taxon 876;x__Clostridiales bacterium oral taxon 876 str. F0540	4609	11	27	1
GB_GCA_000467935.1	98.43	0.7	87.4342	160	773677	37.1041	2088253	d__Bacteria;p__Bacillota_A;c__Clostridia;o__Tissierellales;f__Peptoniphilaceae;g__W5053;s__W5053 sp000467935	Scaffold	ASM46793v1	PRJNA198890	SAMN02436814	2013-09-16	GCA_000467935.1	Peptostreptococcaceae bacterium oral taxon 113 str. W5053	W5053	1321784	d__Bacteria;p__Firmicutes;c__Clostridia;o__Eubacteriales;f__Peptostreptococcaceae;g__;s__	d__Bacteria;x__Terrabacteria group;p__Firmicutes;c__Clostridia;o__Eubacteriales;f__Peptostreptococcaceae;x__unclassified Peptostreptococcaceae;s__Peptostreptococcaceae bacterium oral taxon 113;x__Peptostreptococcaceae bacterium oral taxon 113 str. W5053	2089	19	41	0
GB_GCA_000468055.1	99.3	0	93.5435	45	1023869	43.7834	2340885	d__Bacteria;p__Spirochaetota;c__Spirochaetia;o__Treponematales;f__Treponemataceae;g__Treponema_C;s__Treponema_C lecithinolyticum	Scaffold	ASM46805v1	PRJNA198879	SAMN02436727	2013-09-16	GCA_000468055.1	Treponema lecithinolyticum ATCC 700332	ATCC 700332	1321815	d__Bacteria;p__Spirochaetes;c__Spirochaetia;o__Spirochaetales;f__Treponemataceae;g__Treponema;s__Treponema lecithinolyticum	d__Bacteria;p__Spirochaetes;c__Spirochaetia;o__Spirochaetales;f__Treponemataceae;g__Treponema;s__Treponema lecithinolyticum;x__Treponema lecithinolyticum ATCC 700332	2058	19	44	0
GB_GCA_000472185.1	99.09	0.3	90.5675	34	1541077	49.7323	3098747	d__Bacteria;p__Pseudomonadota;c__Alphaproteobacteria;o__Rhodobacterales;f__Rhodobacteraceae;g__HIMB11;s__HIMB11 sp000472185	Contig	HIMB11v1.0	PRJNA212435	SAMN02257761	2013-09-30	GCA_000472185.1	Rhodobacteraceae bacterium HIMB11	HIMB11	1366046	d__Bacteria;p__Proteobacteria;c__Alphaproteobacteria;o__Rhodobacterales;f__Rhodobacteraceae;g__;s__	d__Bacteria;p__Proteobacteria;c__Alphaproteobacteria;o__Rhodobacterales;f__Rhodobacteraceae;x__unclassified Rhodobacteraceae;s__Rhodobacteraceae bacterium HIMB11	3187	19	42	0
GB_GCA_000474255.1	99.68	0.85	88.3206	237	4527076	65.8298	6876944	d__Bacteria;p__Pseudomonadota;c__Gammaproteobacteria;o__Pseudomonadales;f__Pseudomonadaceae;g__Pseudomonas_F;s__Pseudomonas_F alcaligenes_A	Contig	ASM47425v1	PRJDB1470	SAMD00036765	2013-10-01	GCA_000474255.1	Pseudomonas alcaligenes MRY13-0052	MRY13-0052	1405803	d__Bacteria;p__Proteobacteria;c__Gammaproteobacteria;o__Pseudomonadales;f__Pseudomonadaceae;g__Pseudomonas;s__Pseudomonas alcaligenes	d__Bacteria;p__Proteobacteria;c__Gammaproteobacteria;o__Pseudomonadales;f__Pseudomonadaceae;g__Pseudomonas;x__Pseudomonas aeruginosa group;s__Pseudomonas alcaligenes;x__Pseudomonas alcaligenes MRY13-0052	6302	19	54	0
GB_GCA_000482765.1	99.57	0	90.7007	77	1916316	63.5287	3020616	d__Bacteria;p__Deinococcota;c__Deinococci;o__Deinococcales;f__Thermaceae;g__Meiothermus;s__Meiothermus taiwanensis	Scaffold	ASM48276v1	PRJNA188865	SAMN02440751	2013-10-25	GCA_000482765.1	Meiothermus taiwanensis DSM 14542	DSM 14542	1122222	d__Bacteria;p__Deinococcus-Thermus;c__Deinococci;o__Thermales;f__Thermaceae;g__Meiothermus;s__Meiothermus taiwanensis	d__Bacteria;x__Terrabacteria group;p__Deinococcus-Thermus;c__Deinococci;o__Thermales;f__Thermaceae;g__Meiothermus;s__Meiothermus taiwanensis;x__Meiothermus taiwanensis DSM 14542	2992	19	47	0
GB_GCA_000485475.1	80.42	0.56	82.1205	149	514257	44.3932	1158414	d__Bacteria;p__Actinomycetota;c__Actinomycetia;o__Actinomycetales;f__Bifidobacteriaceae;g__Ancillula;s__Ancillula trichonymphae	Contig	ASM48547v1	PRJNA182473	SAMN02441092	2013-10-25	GCA_000485475.1	Candidatus Ancillula trichonymphae ImTpAt	ImTpAt	1265510	d__Bacteria;p__Actinobacteria;c__Actinomycetia;o__Bifidobacteriales;f__;g__Candidatus Ancillula;s__Candidatus Ancillula trichonymphae	d__Bacteria;x__Terrabacteria group;p__Actinobacteria;c__Actinomycetia;o__Bifidobacteriales;x__Bifidobacteriales incertae sedis;g__Candidatus Ancillula;s__Candidatus Ancillula trichonymphae;x__Candidatus Ancillula trichonymphae ImTpAt	1452	18	31	0
GB_GCA_000488855.1	96.1	0	87.1044	27	585205	37.9086	1544525	d__Bacteria;p__Bacillota_A;c__Clostridia;o__Peptostreptococcales;f__Anaerovoracaceae;g__Gallibacter;s__Gallibacter brachus	Scaffold	ASM48885v1	PRJNA198877	SAMN02436867	2013-10-29	GCA_000488855.1	Eubacterium brachy ATCC 33089	ATCC 33089	1321814	d__Bacteria;p__Firmicutes;c__Clostridia;o__Eubacteriales;f__;g__;s__[Eubacterium] brachy	d__Bacteria;x__Terrabacteria group;p__Firmicutes;c__Clostridia;o__Eubacteriales;x__Eubacteriales incertae sedis;f__Eubacteriales Family XIII. Incertae Sedis;s__[Eubacterium] brachy;x__Eubacterium brachy ATCC 33089	1399	19	35	0
GB_GCA_000493945.1	88.32	2.25	91.6444	106	1060484	36.8954	2874403	d__Bacteria;p__Hydrogenedentota;c__Hydrogenedentia;o__Hydrogenedentiales;f__Hydrogenedentaceae;g__Hydrogenedens;s__Hydrogenedens terephthalicus	Contig	Hydrogenedentes bacterium OTU 1	PRJNA213448	SAMN02441759	2013-10-31	GCA_000493945.1	Candidatus Hydrogenedens terephthalicus JGI OTU-1	JGI OTU-1	1379305	d__Bacteria;p__Candidatus Hydrogenedentes;c__;o__;f__;g__Candidatus Hydrogenedens;s__Candidatus Hydrogenedens terephthalicus	d__Bacteria;x__FCB group;p__Candidatus Hydrogenedentes;g__Candidatus Hydrogenedens;s__Candidatus Hydrogenedens terephthalicus;x__Candidatus Hydrogenedens terephthalicus JGI OTU-1	2401	18	37	0
GB_GCA_000493965.1	84.34	2.61	87.9981	134	1144288	39.2745	2913626	d__Bacteria;p__Acidobacteriota;c__Aminicenantia;o__Aminicenantales;f__Aminicenantaceae;g__Aminicenans;s__Aminicenans sakinawicola	Contig	Aminicenantes bacterium OTU 1	PRJNA213357	SAMN02441763	2013-10-31	GCA_000493965.1	Candidatus Aminicenans sakinawicola JGI OTU-1	JGI OTU-1	1383028	d__Bacteria;p__Candidatus Aminicenantes;c__;o__;f__;g__Candidatus Aminicenans;s__Candidatus Aminicenans sakinawicola	d__Bacteria;x__Bacteria incertae sedis;x__Bacteria candidate phyla;p__Candidatus Aminicenantes;g__Candidatus Aminicenans;s__Candidatus Aminicenans sakinawicola;x__Candidatus Aminicenans sakinawicola JGI OTU-1	2671	19	45	0
GB_GCA_000494145.1	82.65	4.37	90.9695	128	723589	61.4272	1180338	d__Archaea;p__Thermoproteota;c__Nitrososphaeria_A;o__Caldarchaeales;f__HR02;g__JGI-OTU-1;s__JGI-OTU-1 sp000494145	Contig	Aigarchaeota archaeon OTU 1	PRJNA213352	SAMN02441769	2013-10-31	GCA_000494145.1	Thaumarchaeota archaeon JGI OTU-1	JGI OTU-1	1378080	d__Archaea;p__Thaumarchaeota;c__;o__;f__;g__;s__	d__Archaea;x__TACK group;p__Thaumarchaeota;x__unclassified Thaumarchaeota;s__Thaumarchaeota archaeon JGI OTU-1	1339	15	33	0
GB_GCA_000494185.1	59.87	1.94	91.9902	51	377744	54.9062	688171	d__Archaea;p__Thermoproteota;c__Nitrososphaeria_A;o__Caldarchaeales;f__HR02;g__AWOC01;s__AWOC01 sp000494185	Contig	Aigarchaeota archaeon OTU 3	PRJNA213450	SAMN02441761	2013-10-31	GCA_000494185.1	Thaumarchaeota archaeon JGI OTU-3	JGI OTU-3	1379386	d__Archaea;p__Thaumarchaeota;c__;o__;f__;g__;s__	d__Archaea;x__TACK group;p__Thaumarchaeota;x__unclassified Thaumarchaeota;s__Thaumarchaeota archaeon JGI OTU-3	780	16	22	0
GB_GCA_000494225.1	84.18	5.98	88.5539	146	790116	34.1407	2317901	d__Bacteria;p__Calescibacterota;c__Calescibacteriia;o__Calescibacteriales;f__Calescibacteriaceae;g__Calescibacterium;s__Calescibacterium nevadense	Contig	Calescamantes bacterium OTU 1	PRJNA213355	SAMN02441764	2013-10-31	GCA_000494225.1	Candidatus Calescibacterium nevadense OTU 1	JGI OTU-1	1379303	d__Bacteria;p__Candidatus Calescamantes;c__;o__;f__;g__Candidatus Calescibacterium;s__Candidatus Calescibacterium nevadense	d__Bacteria;x__Bacteria incertae sedis;x__Bacteria candidate phyla;p__Candidatus Calescamantes;g__Candidatus Calescibacterium;s__Candidatus Calescibacterium nevadense;x__Candidatus Calescibacterium nevadense OTU 1	2101	18	47	0
GB_GCA_000495505.1	99.69	0	92.3716	1	588096	33.1232	1775480	d__Bacteria;p__Campylobacterota;c__Campylobacteria;o__Campylobacterales;f__Campylobacteraceae;g__Campylobacter;s__Campylobacter testudinum	Complete Genome	ASM49550v1	PRJNA177177	SAMN02604287	2013-11-05	GCA_000495505.1	Campylobacter fetus subsp. testudinum 03-427	03-427	1244528	d__Bacteria;p__Proteobacteria;c__Epsilonproteobacteria;o__Campylobacterales;f__Campylobacteraceae;g__Campylobacter;s__Campylobacter fetus	d__Bacteria;p__Proteobacteria;x__delta/epsilon subdivisions;c__Epsilonproteobacteria;o__Campylobacterales;f__Campylobacteraceae;g__Campylobacter;s__Campylobacter fetus;sb__Campylobacter fetus subsp. testudinum;x__Campylobacter fetus subsp. testudinum 03-427	1728	19	44	1
GB_GCA_000495735.1	99.05	0	89.9192	51	871845	59.2497	1476663	d__Archaea;p__Thermoproteota;c__Thermoprotei_A;o__Sulfolobales;f__Acidilobaceae;g__Acidilobus;s__Acidilobus sp000495735	Scaffold	Acidilobus sp. JCHS	PRJNA221622	SAMN02364256	2013-11-05	GCA_000495735.1	uncultured Acidilobus sp. JCHS	none	1410576	d__Archaea;p__Crenarchaeota;c__Thermoprotei;o__Acidilobales;f__Acidilobaceae;g__Acidilobus;s__	d__Archaea;x__TACK group;p__Crenarchaeota;c__Thermoprotei;o__Acidilobales;f__Acidilobaceae;g__Acidilobus;x__environmental samples;s__uncultured Acidilobus sp. JCHS	1567	19	46	0
GB_GCA_000496135.1	94.72	0	88.1438	17	637487	38.543	1660504	d__Archaea;p__Thermoplasmatota;c__Thermoplasmata;o__Thermoplasmatales;f__Thermoplasmataceae;g__GCA-000496135;s__GCA-000496135 sp000496135	Scaffold	amd e-plasma	PRJNA209805	SAMN02981547	2013-11-07	GCA_000496135.1	Thermoplasmatales archaeon E-plasma	none	667137	d__Archaea;p__Candidatus Thermoplasmatota;c__Thermoplasmata;o__Thermoplasmatales;f__;g__;s__	d__Archaea;p__Candidatus Thermoplasmatota;c__Thermoplasmata;o__Thermoplasmatales;x__unclassified Thermoplasmatales;s__Thermoplasmatales archaeon E-plasma	1714	19	47	0
GB_GCA_000496195.1	85.2	0.2	78.8798	334	1553395	70.9924	2389822	d__Archaea;p__Halobacteriota;c__Halobacteria;o__Halobacteriales;f__Haloferacaceae;g__A07HB70;s__A07HB70 sp000496195	Scaffold	A07HB70_072612b_select	PRJNA224119	SAMN02347633	2013-11-08	GCA_000496195.1	uncultured archaeon A07HB70	none	1412872	d__Archaea;p__;c__;o__;f__;g__;s__	d__Archaea;x__environmental samples;s__uncultured archaeon A07HB70	2467	16	37	0
GB_GCA_000496215.1	85	2.85	76.7046	313	1336797	63.1365	2392686	d__Archaea;p__Halobacteriota;c__Halobacteria;o__Halobacteriales;f__Haloferacaceae;g__Halonotius;s__Halonotius sp000496215	Scaffold	A07HN63_021313_select	PRJNA224120	SAMN02347633	2013-11-08	GCA_000496215.1	uncultured archaeon A07HN63	none	1412873	d__Archaea;p__;c__;o__;f__;g__;s__	d__Archaea;x__environmental samples;s__uncultured archaeon A07HN63	2557	17	39	0
GB_GCA_000496235.1	90.17	2.25	77.2711	295	1629844	59.098	2876249	d__Archaea;p__Halobacteriota;c__Halobacteria;o__Halobacteriales;f__Haloferacaceae;g__J07HR59;s__J07HR59 sp000496235	Scaffold	A07HR60_111512_select	PRJNA224121	SAMN02347633	2013-11-08	GCA_000496235.1	uncultured archaeon A07HR60	none	1412874	d__Archaea;p__;c__;o__;f__;g__;s__	d__Archaea;x__environmental samples;s__uncultured archaeon A07HR60	3000	18	40	0
GB_GCA_000496475.1	99.84	0.03	90.4665	24	1533151	53.6183	2859706	d__Bacteria;p__Pseudomonadota;c__Gammaproteobacteria;o__Burkholderiales;f__Burkholderiaceae_B;g__RS62;s__RS62 sp000496475	Scaffold	MOLA814_draft3	PRJNA222779	SAMN02470758	2013-11-12	GCA_000496475.1	Betaproteobacteria bacterium MOLA814	MOLA814	1408164	d__Bacteria;p__Proteobacteria;c__Betaproteobacteria;o__;f__;g__;s__	d__Bacteria;p__Proteobacteria;c__Betaproteobacteria;x__unclassified Betaproteobacteria;s__Betaproteobacteria bacterium MOLA814	2691	19	40	0
GB_GCA_000499765.1	98.13	0	83.2717	1	806678	39.7424	2029766	d__Archaea;p__Methanobacteriota;c__Methanobacteria;o__Methanobacteriales;f__Methanobacteriaceae;g__Methanobacterium;s__Methanobacterium sp000499765	Complete Genome	Methanobacterium	PRJEB4386	SAMEA3138830	2013-11-14	GCA_000499765.1	Methanobacterium sp. MB1	none	1379702	d__Archaea;p__Euryarchaeota;c__Methanobacteria;o__Methanobacteriales;f__Methanobacteriaceae;g__Methanobacterium;s__	d__Archaea;p__Euryarchaeota;x__Methanomada group;c__Methanobacteria;o__Methanobacteriales;f__Methanobacteriaceae;g__Methanobacterium;x__unclassified Methanobacterium;s__Methanobacterium sp. MB1	2022	19	44	0
GB_GCA_000500915.1	91.68	0.71	90.0093	236	2581779	66.6385	3874320	d__Bacteria;p__Pseudomonadota;c__Alphaproteobacteria;o__Rhodobacterales;f__Rhodobacteraceae;g__Gemmobacter_B;s__Gemmobacter_B sp000500915	Contig	Q27bRhosp1.0	PRJNA223271	SAMN02389757	2013-12-02	GCA_000500915.1	Rhodobacter sp. CACIA14H1	none	1408890	d__Bacteria;p__Proteobacteria;c__Alphaproteobacteria;o__Rhodobacterales;f__Rhodobacteraceae;g__Rhodobacter;s__	d__Bacteria;p__Proteobacteria;c__Alphaproteobacteria;o__Rhodobacterales;f__Rhodobacteraceae;g__Rhodobacter;x__unclassified Rhodobacter;s__Rhodobacter sp. CACIA14H1	4006	17	41	0
GB_GCA_000503195.1	96.78	1.31	90.5458	72	2653539	65.2397	4067409	d__Bacteria;p__Pseudomonadota;c__Alphaproteobacteria;o__Sphingomonadales;f__Sphingomonadaceae;g__Blastomonas;s__Blastomonas sp000503195	Contig	CACIA14H2Blastomonas	PRJNA227307	SAMN02767960	2013-12-03	GCA_000503195.1	Blastomonas sp. CACIA14H2	none	1419876	d__Bacteria;p__Proteobacteria;c__Alphaproteobacteria;o__Sphingomonadales;f__Sphingomonadaceae;g__Blastomonas;s__	d__Bacteria;p__Proteobacteria;c__Alphaproteobacteria;o__Sphingomonadales;f__Sphingomonadaceae;g__Blastomonas;x__unclassified Blastomonas;s__Blastomonas sp. CACIA14H2	3815	19	42	0
GB_GCA_000503835.1	77.43	1.72	91.8433	1	378915	43.1512	878109	d__Bacteria;p__Patescibacteria;c__WWE3;o__UBA101185;f__UBA10185;g__UBA8498;s__UBA8498 sp000503835	Complete Genome	ASM50383v1	PRJNA217183	SAMN00998488	2013-12-04	GCA_000503835.1	candidate division WWE3 bacterium RAAC2_WWE3_1	RAAC2_WWE3_1	1394710	d__Bacteria;p__candidate division WWE3;c__;o__;f__;g__;s__	d__Bacteria;x__Bacteria incertae sedis;x__Bacteria candidate phyla;p__candidate division WWE3;s__candidate division WWE3 bacterium RAAC2_WWE3_1	873	18	44	0
GB_GCA_000503875.1	84.33	1.72	90.8348	1	365802	31.0591	1177760	d__Bacteria;p__Patescibacteria;c__JAEDAM01;o__Absconditabacterales;f__Absconditicoccaceae;g__UBA5124;s__UBA5124 sp000503875	Complete Genome	ASM50387v1	PRJNA217185	SAMN00998488	2013-12-04	GCA_000503875.1	candidate division SR1 bacterium RAAC1_SR1_1	RAAC1_SR1_1	1394709	d__Bacteria;p__Candidatus Absconditabacteria;c__;o__;f__;g__;s__	d__Bacteria;x__Bacteria incertae sedis;x__Bacteria candidate phyla;p__Candidatus Absconditabacteria;x__unclassified Candidatus Absconditabacteria;s__candidate division SR1 bacterium RAAC1_SR1_1	1058	19	36	0
GB_GCA_000503915.1	65.9	0	90.8683	1	417666	49.4008	845464	d__Bacteria;p__Patescibacteria;c__Saccharimonadia;o__Saccharimonadales;f__UBA1020;g__UBA1020;s__UBA1020 sp000503915	Complete Genome	ASM50391v1	PRJNA217186	SAMN00998488	2013-12-04	GCA_000503915.1	Candidatus Saccharibacteria bacterium RAAC3_TM7_1	RAAC3_TM7_1	1394711	d__Bacteria;p__Candidatus Saccharibacteria;c__;o__;f__;g__;s__	d__Bacteria;x__Bacteria incertae sedis;x__Bacteria candidate phyla;p__Candidatus Saccharibacteria;x__unclassified Candidatus Saccharibacteria;s__Candidatus Saccharibacteria bacterium RAAC3_TM7_1	921	18	42	0
GB_GCA_000504425.1	98.9	0.17	85.361	43	2611274	64.2274	4068467	d__Bacteria;p__Pseudomonadota;c__Alphaproteobacteria;o__Rhizobiales;f__Xanthobacteraceae;g__Rhodopseudomonas;s__Rhodopseudomonas palustris_C	Scaffold	Rhodopseudomonas palustris JSC-3b	PRJNA227388	SAMN02401939	2013-12-05	GCA_000504425.1	Rhodopseudomonas palustris JSC-3b	JSC-3b	1421013	d__Bacteria;p__Proteobacteria;c__Alphaproteobacteria;o__Hyphomicrobiales;f__Nitrobacteraceae;g__Rhodopseudomonas;s__Rhodopseudomonas palustris	d__Bacteria;p__Proteobacteria;c__Alphaproteobacteria;o__Hyphomicrobiales;f__Nitrobacteraceae;g__Rhodopseudomonas;s__Rhodopseudomonas palustris;x__Rhodopseudomonas palustris JSC-3b	3703	19	53	0
GB_GCA_000504605.1	66.05	0.11	93.3781	106	235748	29.0027	812863	d__Bacteria;p__Pseudomonadota;c__Alphaproteobacteria;o__Pelagibacterales;f__Pelagibacteraceae;g__AAA240-E13;s__AAA240-E13 sp000504605	Contig	ASM50460v1	PRJNA77817	SAMN02597171	2013-12-09	GCA_000504605.1	alpha proteobacterium SCGC AAA288-E13	SCGC AAA288-E13	939316	d__Bacteria;p__Proteobacteria;c__Alphaproteobacteria;o__Pelagibacterales;f__Pelagibacteraceae;g__;s__	d__Bacteria;p__Proteobacteria;c__Alphaproteobacteria;o__Pelagibacterales;f__Pelagibacteraceae;x__unclassified Pelagibacteraceae;s__alpha proteobacterium SCGC AAA288-E13	925	14	25	0
GB_GCA_000504625.1	93.78	1.2	93.2033	152	406107	28.9748	1401604	d__Bacteria;p__Pseudomonadota;c__Alphaproteobacteria;o__Pelagibacterales;f__Pelagibacteraceae;g__AAA240-E13;s__AAA240-E13 sp000504625	Scaffold	ASM50462v1	PRJNA77845	SAMN02597172	2013-12-09	GCA_000504625.1	alpha proteobacterium SCGC AAA240-E13	SCGC AAA240-E13	939306	d__Bacteria;p__Proteobacteria;c__Alphaproteobacteria;o__Pelagibacterales;f__Pelagibacteraceae;g__;s__	d__Bacteria;p__Proteobacteria;c__Alphaproteobacteria;o__Pelagibacterales;f__Pelagibacteraceae;x__unclassified Pelagibacteraceae;s__alpha proteobacterium SCGC AAA240-E13	1583	18	31	0
GB_GCA_000505065.1	72.8	0	89.5869	4	216246	31.1881	693530	d__Bacteria;p__Patescibacteria;c__Paceibacteria;o__UBA9983_A;f__UBA9973;g__UBA8515;s__UBA8515 sp000505065	Scaffold	RAAC_OD1_1.0	PRJNA216121	SAMN00998488	2013-12-09	GCA_000505065.1	Parcubacteria bacterium RAAC4_OD1_1	none	1394712	d__Bacteria;p__Candidatus Parcubacteria;c__;o__;f__;g__;s__	d__Bacteria;x__Bacteria incertae sedis;x__Bacteria candidate phyla;x__Patescibacteria group;x__Parcubacteria group;p__Candidatus Parcubacteria;x__unclassified Parcubacteria;s__Parcubacteria bacterium RAAC4_OD1_1	686	19	41	0
GB_GCA_000508305.1	99.4	0	87.9401	1	748482	36.3002	2061920	d__Archaea;p__Thermoproteota;c__Thermoprotei_A;o__Sulfolobales;f__Sulfolobaceae;g__Sulfolobus;s__Sulfolobus acidocaldarius_A	Complete Genome	ASM50830v1	PRJNA231215	SAMN03081514	2013-12-16	GCA_000508305.1	Sulfolobus acidocaldarius SUSAZ	SUSAZ	1435377	d__Archaea;p__Crenarchaeota;c__Thermoprotei;o__Sulfolobales;f__Sulfolobaceae;g__Sulfolobus;s__Sulfolobus acidocaldarius	d__Archaea;x__TACK group;p__Crenarchaeota;c__Thermoprotei;o__Sulfolobales;f__Sulfolobaceae;g__Sulfolobus;s__Sulfolobus acidocaldarius;x__Sulfolobus acidocaldarius SUSAZ	2208	19	46	0
GB_GCA_000508865.1	100	0	87.3759	225	959100	30.5785	3136515	d__Bacteria;p__Bacillota;c__Bacilli;o__Erysipelotrichales;f__Coprobacillaceae;g__Thomasclavelia;s__Thomasclavelia sp000508865	Contig	ASM50886v1	PRJDB521	SAMD00013706	2013-07-16	GCA_000508865.1	Clostridiales bacterium VE202-01	VE202-01	1232438	d__Bacteria;p__Firmicutes;c__Clostridia;o__Eubacteriales;f__;g__;s__	d__Bacteria;x__Terrabacteria group;p__Firmicutes;c__Clostridia;o__Eubacteriales;x__unclassified Eubacteriales;s__Clostridiales bacterium VE202-01	3211	18	41	0
GB_GCA_000509105.1	98.83	0	87.5415	143	2434064	45.8657	5306940	d__Bacteria;p__Bacillota_A;c__Clostridia;o__Lachnospirales;f__Lachnospiraceae;g__Muricomes;s__Muricomes sp000509105	Contig	ASM50910v1	PRJDB537	SAMD00012911	2013-07-16	GCA_000509105.1	Clostridiales bacterium VE202-21	VE202-21	1232453	d__Bacteria;p__Firmicutes;c__Clostridia;o__Eubacteriales;f__;g__;s__	d__Bacteria;x__Terrabacteria group;p__Firmicutes;c__Clostridia;o__Eubacteriales;x__unclassified Eubacteriales;s__Clostridiales bacterium VE202-21	5007	19	53	1
GB_GCA_000509225.1	100	0	90.4552	2	2119054	55.4114	3824226	d__Bacteria;p__Pseudomonadota;c__Alphaproteobacteria;o__Parvibaculales;f__Parvibaculaceae;g__Mf105b01;s__Mf105b01 sp000509225	Contig	ASM50922v1	PRJDB736	SAMD00036664	2013-06-25	GCA_000509225.1	alpha proteobacterium Mf 1.05b.01	none	1282876	d__Bacteria;p__Proteobacteria;c__Alphaproteobacteria;o__;f__;g__;s__	d__Bacteria;p__Proteobacteria;c__Alphaproteobacteria;x__unclassified Alphaproteobacteria;s__alpha proteobacterium Mf 1.05b.01	3725	19	44	0
GB_GCA_000510425.1	98.94	0	88.8417	29	697084	38.1012	1829558	d__Bacteria;p__Bacillota_A;c__Clostridia;o__Peptostreptococcales;f__Anaerovoracaceae;g__Hornefia;s__Hornefia nodata	Contig	EnATCC33099v1.0	PRJNA89653	SAMN00829151	2013-12-18	GCA_000510425.1	Eubacterium nodatum ATCC 33099	ATCC 33099	1161902	d__Bacteria;p__Firmicutes;c__Clostridia;o__Eubacteriales;f__;g__;s__[Eubacterium] nodatum	d__Bacteria;x__Terrabacteria group;p__Firmicutes;c__Clostridia;o__Eubacteriales;x__Eubacteriales incertae sedis;f__Eubacteriales Family XIII. Incertae Sedis;s__[Eubacterium] nodatum;x__Eubacterium nodatum ATCC 33099	1655	18	39	0
GB_GCA_000510845.1	81.64	0.07	94.7245	66	273578	29.6287	925141	d__Bacteria;p__Pseudomonadota;c__Alphaproteobacteria;o__Pelagibacterales;f__Pelagibacteraceae;g__Fonsibacter;s__Fonsibacter sp000510845	Scaffold	ASM51084v1	PRJNA77225	SAMN02597185	2013-12-18	GCA_000510845.1	alpha proteobacterium SCGC AAA028-D10	SCGC AAA028-D10	938641	d__Bacteria;p__Proteobacteria;c__Alphaproteobacteria;o__;f__;g__;s__	d__Bacteria;p__Proteobacteria;c__Alphaproteobacteria;x__unclassified Alphaproteobacteria;s__alpha proteobacterium SCGC AAA028-D10	1057	18	29	0
GB_GCA_000512675.1	77.96	0.47	78.2233	13	334019	32.143	1039565	d__Bacteria;p__Pseudomonadota;c__Alphaproteobacteria;o__Rickettsiales;f__Anaplasmataceae;g__Xenolissoclinum;s__Xenolissoclinum pacificiensis	Scaffold	X_pac_1.0	PRJNA219341	SAMN02597470	2014-01-02	GCA_000512675.1	Candidatus Xenolissoclinum pacificiensis L6	none	1401685	d__Bacteria;p__Proteobacteria;c__Alphaproteobacteria;o__Rickettsiales;f__Anaplasmataceae;g__Candidatus Xenolissoclinum;s__Candidatus Xenolissoclinum pacificiensis	d__Bacteria;p__Proteobacteria;c__Alphaproteobacteria;o__Rickettsiales;f__Anaplasmataceae;g__Candidatus Xenolissoclinum;s__Candidatus Xenolissoclinum pacificiensis;x__Candidatus Xenolissoclinum pacificiensis L6	928	18	27	0
GB_GCA_000513055.1	72.54	1.81	94.3182	81	278228	29.1444	954664	d__Bacteria;p__Pseudomonadota;c__Alphaproteobacteria;o__Pelagibacterales;f__Pelagibacteraceae;g__AAA240-E13;s__AAA240-E13 sp000513055	Contig	ASM51305v1	PRJNA232477	SAMN02597280	2014-01-03	GCA_000513055.1	alpha proteobacterium SCGC AAA288-N07	SCGC AAA288-N07	939346	d__Bacteria;p__Proteobacteria;c__Alphaproteobacteria;o__Pelagibacterales;f__Pelagibacteraceae;g__;s__	d__Bacteria;p__Proteobacteria;c__Alphaproteobacteria;o__Pelagibacterales;f__Pelagibacteraceae;x__unclassified Pelagibacteraceae;s__alpha proteobacterium SCGC AAA288-N07	1084	15	23	0
GB_GCA_000513075.1	56.02	0.11	93.7524	139	273538	30.0668	909786	d__Bacteria;p__Pseudomonadota;c__Alphaproteobacteria;o__Pelagibacterales;f__Pelagibacteraceae;g__AAA240-E13;s__AAA240-E13 sp000513075	Contig	ASM51307v1	PRJNA232476	SAMN02597281	2014-01-03	GCA_000513075.1	alpha proteobacterium SCGC AAA288-G21	SCGC AAA288-G21	939324	d__Bacteria;p__Proteobacteria;c__Alphaproteobacteria;o__Pelagibacterales;f__Pelagibacteraceae;g__;s__	d__Bacteria;p__Proteobacteria;c__Alphaproteobacteria;o__Pelagibacterales;f__Pelagibacteraceae;x__unclassified Pelagibacteraceae;s__alpha proteobacterium SCGC AAA288-G21	1075	17	24	0
GB_GCA_000517565.1	98.77	1.23	94.0746	2	583807	32.0777	1819992	d__Bacteria;p__Campylobacterota;c__Desulfurellia;o__Desulfurellales;f__Desulfurellaceae;g__Desulfurella;s__Desulfurella acetivorans	Complete Genome	ASM51756v1	PRJNA76511	SAMN02769651	2014-01-13	GCA_000517565.1	Desulfurella acetivorans A63	A63	694431	d__Bacteria;p__Proteobacteria;c__Deltaproteobacteria;o__Desulfurellales;f__Desulfurellaceae;g__Desulfurella;s__Desulfurella acetivorans	d__Bacteria;p__Proteobacteria;x__delta/epsilon subdivisions;c__Deltaproteobacteria;o__Desulfurellales;f__Desulfurellaceae;g__Desulfurella;s__Desulfurella acetivorans;x__Desulfurella acetivorans A63	1856	19	48	0
GB_GCA_000522425.1	91.07	8.55	81.26	1820	5092446	55.7881	9695168	d__Bacteria;p__Tectomicrobia;c__Entotheonellia;o__Entotheonellales;f__Entotheonellaceae;g__Entotheonella;s__Entotheonella factor	Scaffold	v3	PRJNA230050	SAMN02420412	2014-01-24	GCA_000522425.1	Candidatus Entotheonella factor	none	1429438	d__Bacteria;p__Candidatus Tectomicrobia;c__;o__;f__;g__Candidatus Entotheonella;s__Candidatus Entotheonella factor	d__Bacteria;x__Nitrospinae/Tectomicrobia group;p__Candidatus Tectomicrobia;g__Candidatus Entotheonella;s__Candidatus Entotheonella factor	9618	19	65	1
GB_GCA_000525025.1	100	0	92.0939	1	1273742	45.7058	2786829	d__Bacteria;p__Pseudomonadota;c__Gammaproteobacteria;o__Burkholderiales;f__Methylophilaceae;g__Methylophilus;s__Methylophilus sp000525025	Contig	ASM52502v1	PRJNA83449	SAMN02849406	2014-01-31	GCA_000525025.1	Methylophilaceae bacterium 11	11	1101195	d__Bacteria;p__Proteobacteria;c__Betaproteobacteria;o__Nitrosomonadales;f__Methylophilaceae;g__;s__	d__Bacteria;p__Proteobacteria;c__Betaproteobacteria;o__Nitrosomonadales;f__Methylophilaceae;x__unclassified Methylophilaceae;s__Methylophilaceae bacterium 11	2596	19	42	0
GB_GCA_000525675.1	97.75	0	90.7778	1	1301660	43.2878	3006992	d__Bacteria;p__Bdellovibrionota;c__Bdellovibrionia;o__Bdellovibrionales;f__Bdellovibrionaceae;g__Bdellovibrio;s__Bdellovibrio bacteriovorus_A	Complete Genome	ASM52567v1	PRJNA49011	SAMN03081425	2014-02-03	GCA_000525675.1	Bdellovibrio bacteriovorus W	W	765869	d__Bacteria;p__Proteobacteria;c__Oligoflexia;o__Bdellovibrionales;f__Bdellovibrionaceae;g__Bdellovibrio;s__Bdellovibrio bacteriovorus	d__Bacteria;p__Proteobacteria;c__Oligoflexia;o__Bdellovibrionales;f__Bdellovibrionaceae;g__Bdellovibrio;s__Bdellovibrio bacteriovorus;x__Bdellovibrio bacteriovorus W	2808	19	34	0
GB_GCA_000526255.1	98.65	0.68	89.7872	3	1546922	62.7422	2465519	d__Bacteria;p__Verrucomicrobiota;c__Verrucomicrobiae;o__Methylacidiphilales;f__Methylacidiphilaceae;g__Methylacidimicrobium;s__Methylacidimicrobium sp000526255	Contig	ASM52625v1	PRJNA185245	SAMN02584925	2014-01-14	GCA_000526255.1	Verrucomicrobia bacterium LP2A	LP2A	478741	d__Bacteria;p__Verrucomicrobia;c__;o__;f__;g__;s__	d__Bacteria;x__PVC group;p__Verrucomicrobia;x__unclassified Verrucomicrobia;s__Verrucomicrobia bacterium LP2A	2307	19	46	0
GB_GCA_000526415.1	97.58	0	89.5793	4	2943550	65.7738	4475263	d__Bacteria;p__Chloroflexota;c__Chloroflexia;o__Chloroflexales;f__Herpetosiphonaceae;g__JKG1;s__JKG1 sp000526415	Contig	ASM52641v1	PRJNA195828	SAMN02584935	2014-01-14	GCA_000526415.1	bacterium JKG1	JKG1	1128421	d__Bacteria;p__;c__;o__;f__;g__;s__	d__Bacteria;x__unclassified Bacteria;s__bacterium JKG1	3948	19	51	1
GB_GCA_000526435.1	96.75	1.21	85.8143	6	1220349	44.7827	2725044	d__Bacteria;p__Bacillota_A;c__Clostridia;o__Caldicoprobacterales;f__Caldicoprobacteraceae;g__Caldicoprobacter;s__Caldicoprobacter oshimai	Contig	ASM52643v1	PRJNA195830	SAMN02584936	2014-01-14	GCA_000526435.1	Caldicoprobacter oshimai DSM 21659	DSM 21659	1304880	d__Bacteria;p__Firmicutes;c__Clostridia;o__Eubacteriales;f__Caldicoprobacteraceae;g__Caldicoprobacter;s__Caldicoprobacter oshimai	d__Bacteria;x__Terrabacteria group;p__Firmicutes;c__Clostridia;o__Eubacteriales;f__Caldicoprobacteraceae;g__Caldicoprobacter;s__Caldicoprobacter oshimai;x__Caldicoprobacter oshimai DSM 21659	2525	19	53	0
GB_GCA_000526575.1	99.37	0	88.809	3	1937104	42.0629	4605255	d__Bacteria;p__Bacillota_A;c__Clostridia;o__Lachnospirales;f__Lachnospiraceae;g__Lacrimispora;s__Lacrimispora sp000526575	Contig	ASM52657v1	PRJNA196012	SAMN02584946	2014-01-14	GCA_000526575.1	Clostridium sp. 12(A)	12(A)	1163671	d__Bacteria;p__Firmicutes;c__Clostridia;o__Eubacteriales;f__Clostridiaceae;g__Clostridium;s__	d__Bacteria;x__Terrabacteria group;p__Firmicutes;c__Clostridia;o__Eubacteriales;f__Clostridiaceae;g__Clostridium;x__unclassified Clostridium;s__Clostridium sp. 12(A)	4243	19	69	1
GB_GCA_000531095.1	94.73	6.79	85.3453	171	5926004	64.0408	9269192	d__Bacteria;p__Planctomycetota;c__Planctomycetia;o__Gemmatales;f__Gemmataceae;g__Gemmata;s__Gemmata massiliana	Scaffold	IIL30	PRJEB621	SAMEA3138899	2014-01-28	GCA_000531095.1	Gemmata massiliana	IIL30	1210884	d__Bacteria;p__Planctomycetes;c__Planctomycetia;o__Gemmatales;f__Gemmataceae;g__Gemmata;s__Gemmata massiliana	d__Bacteria;x__PVC group;p__Planctomycetes;c__Planctomycetia;o__Gemmatales;f__Gemmataceae;g__Gemmata;s__Gemmata massiliana	8053	19	80	1
GB_GCA_000564995.1	100	0	88.3058	36	751872	48.2872	1557083	d__Bacteria;p__Actinomycetota;c__Coriobacteriia;o__Coriobacteriales;f__Atopobiaceae;g__Lancefieldella;s__Lancefieldella sp000564995	Contig	AspICM42bv1.0	PRJNA165895	SAMN02344600	2014-02-06	GCA_000564995.1	Atopobium sp. ICM42b	ICM42b	1190620	d__Bacteria;p__Actinobacteria;c__Coriobacteriia;o__Coriobacteriales;f__Atopobiaceae;g__Atopobium;s__	d__Bacteria;x__Terrabacteria group;p__Actinobacteria;c__Coriobacteriia;o__Coriobacteriales;f__Atopobiaceae;g__Atopobium;x__unclassified Atopobium;s__Atopobium sp. ICM42b	1334	19	46	0
GB_GCA_000565255.1	99.88	0	89.6226	46	845184	46.9835	1798894	d__Archaea;p__Thermoproteota;c__Thermoprotei_A;o__Sulfolobales;f__Sulfolobaceae;g__Aramenus;s__Aramenus sulfurataquae	Contig	Az1	PRJNA198460	SAMN03444554	2014-02-07	GCA_000565255.1	Candidatus Aramenus sulfurataquae	AZ1-illumnia	1326980	d__Archaea;p__Crenarchaeota;c__Thermoprotei;o__Sulfolobales;f__Sulfolobaceae;g__Candidatus Aramenus;s__Candidatus Aramenus sulfurataquae	d__Archaea;x__TACK group;p__Crenarchaeota;c__Thermoprotei;o__Sulfolobales;f__Sulfolobaceae;g__Candidatus Aramenus;s__Candidatus Aramenus sulfurataquae	2036	19	45	0
GB_GCA_000565345.1	97.57	0.18	85.7311	202	1665698	49.2872	3379634	d__Bacteria;p__Pseudomonadota;c__Gammaproteobacteria;o__Enterobacterales_A;f__Vibrionaceae;g__Salinivibrio;s__Salinivibrio costicola	Contig	costicolaLMG11651	PRJNA196485	SAMN02597457	2014-01-07	GCA_000565345.1	Salinivibrio costicola subsp. costicola ATCC 33508 = LMG 11651	LMG 11651	1269942	d__Bacteria;p__Proteobacteria;c__Gammaproteobacteria;o__Vibrionales;f__Vibrionaceae;g__Salinivibrio;s__Salinivibrio costicola	d__Bacteria;p__Proteobacteria;c__Gammaproteobacteria;o__Vibrionales;f__Vibrionaceae;g__Salinivibrio;s__Salinivibrio costicola;sb__Salinivibrio costicola subsp. costicola;x__Salinivibrio costicola subsp. costicola ATCC 33508 = LMG 11651	4004	19	79	0
GB_GCA_000583135.1	88.96	3.75	85.994	114	2018104	58.324	3460162	d__Bacteria;p__Pseudomonadota;c__Gammaproteobacteria;o__HK1;f__HK1;g__HK1;s__HK1 sp000583135	Contig	work bench 6.5 assembly of Candidatus Thioalkalivibrio spongium HK1	PRJNA238168	SAMN02641234	2014-02-28	GCA_000583135.1	Thioalkalivibrio sp. HK1	HK1	1469245	d__Bacteria;p__Proteobacteria;c__Gammaproteobacteria;o__Chromatiales;f__Ectothiorhodospiraceae;g__Thioalkalivibrio;s__	d__Bacteria;p__Proteobacteria;c__Gammaproteobacteria;o__Chromatiales;f__Ectothiorhodospiraceae;g__Thioalkalivibrio;x__unclassified Thioalkalivibrio;s__Thioalkalivibrio sp. HK1	2741	18	41	1
GB_GCA_000585015.1	92.6	0.05	86.4518	331	2849135	66.3173	4412715	d__Bacteria;p__Pseudomonadota;c__Gammaproteobacteria;o__Burkholderiales;f__Rhodocyclaceae;g__Accumulibacter;s__Accumulibacter sp000585015	Scaffold	capsk12	PRJNA236436	SAMN02445085	2014-03-03	GCA_000585015.1	Candidatus Accumulibacter adjunctus	none	1454001	d__Bacteria;p__Proteobacteria;c__Betaproteobacteria;o__;f__;g__Candidatus Accumulibacter;s__Candidatus Accumulibacter adjunctus	d__Bacteria;p__Proteobacteria;c__Betaproteobacteria;x__Betaproteobacteria incertae sedis;g__Candidatus Accumulibacter;s__Candidatus Accumulibacter adjunctus	3942	16	36	0
GB_GCA_000585075.1	100	0.03	88.3043	168	2946818	63.814	4626262	d__Bacteria;p__Pseudomonadota;c__Gammaproteobacteria;o__Burkholderiales;f__Rhodocyclaceae;g__Accumulibacter;s__Accumulibacter sp000585075	Scaffold	capba93	PRJNA236439	SAMN02445067	2014-03-03	GCA_000585075.1	Candidatus Accumulibacter regalis	none	1454004	d__Bacteria;p__Proteobacteria;c__Betaproteobacteria;o__;f__;g__Candidatus Accumulibacter;s__Candidatus Accumulibacter regalis	d__Bacteria;p__Proteobacteria;c__Betaproteobacteria;x__Betaproteobacteria incertae sedis;g__Candidatus Accumulibacter;s__Candidatus Accumulibacter regalis	4075	18	44	0
GB_GCA_000597885.1	99.7	0.89	86.9751	1	3097479	46.4695	6665617	d__Bacteria;p__Bacteroidota;c__Bacteroidia;o__Cytophagales;f__Cyclobacteriaceae;g__Cesiribacter;s__Cesiribacter sp000597885	Complete Genome	ASM59788v1	PRJNA178928	SAMN05771114	2014-03-19	GCA_000597885.1	Flammeovirgaceae bacterium 311	311	1257021	d__Bacteria;p__Bacteroidetes;c__Cytophagia;o__Cytophagales;f__Flammeovirgaceae;g__;s__	d__Bacteria;x__FCB group;x__Bacteroidetes/Chlorobi group;p__Bacteroidetes;c__Cytophagia;o__Cytophagales;f__Flammeovirgaceae;x__unclassified Flammeovirgaceae;s__Flammeovirgaceae bacterium 311	5538	19	47	0
GB_GCA_000612485.1	98.18	0	89.8287	1	2319272	62.6886	3699674	d__Bacteria;p__Pseudomonadota;c__Gammaproteobacteria;o__Burkholderiales;f__Burkholderiaceae_C;g__Bordetella;s__Bordetella holmesii	Complete Genome	ASM61248v1	PRJNA178410	SAMN02189846	2014-04-04	GCA_000612485.1	Bordetella holmesii ATCC 51541	ATCC 51541	1247649	d__Bacteria;p__Proteobacteria;c__Betaproteobacteria;o__Burkholderiales;f__Alcaligenaceae;g__Bordetella;s__Bordetella holmesii	d__Bacteria;p__Proteobacteria;c__Betaproteobacteria;o__Burkholderiales;f__Alcaligenaceae;g__Bordetella;s__Bordetella holmesii;x__Bordetella holmesii ATCC 51541	3863	19	56	1
GB_GCA_000613065.1	94.34	1.85	69.6034	857	2149013	39.1557	5488377	d__Bacteria;p__Cyanobacteriota;c__Cyanobacteriia;o__Cyanobacteriales;f__Nostocaceae;g__Richelia;s__Richelia intracellularis_B	Contig	RintRC_1	PRJEB5207	SAMEA3138990	2014-04-03	GCA_000613065.1	Richelia intracellularis	RC01	1164990	d__Bacteria;p__Cyanobacteria;c__;o__Nostocales;f__Nostocaceae;g__Richelia;s__Richelia intracellularis	d__Bacteria;x__Terrabacteria group;x__Cyanobacteria/Melainabacteria group;p__Cyanobacteria;o__Nostocales;f__Nostocaceae;g__Richelia;s__Richelia intracellularis	7703	18	38	0
GB_GCA_000620185.1	99.53	0.24	90.3339	26	3697458	72.6007	5093035	d__Bacteria;p__Actinomycetota;c__Actinomycetia;o__Mycobacteriales;f__Geodermatophilaceae;g__Blastococcus;s__Blastococcus sp000620185	Scaffold	ASM62018v1	PRJNA213790	SAMN02952994	2014-04-08	GCA_000620185.1	Geodermatophilaceae bacterium URHB0062	URHB0062	1380353	d__Bacteria;p__Actinobacteria;c__Actinomycetia;o__Geodermatophilales;f__Geodermatophilaceae;g__;s__	d__Bacteria;x__Terrabacteria group;p__Actinobacteria;c__Actinomycetia;o__Geodermatophilales;f__Geodermatophilaceae;x__unclassified Geodermatophilaceae;s__Geodermatophilaceae bacterium URHB0062	4796	19	47	0
GB_GCA_000620205.1	100	0.12	90.3013	31	3871303	73.9244	5236918	d__Bacteria;p__Actinomycetota;c__Actinomycetia;o__Mycobacteriales;f__Geodermatophilaceae;g__Modestobacter;s__Modestobacter sp000620205	Scaffold	ASM62020v1	PRJNA213781	SAMN02952995	2014-04-08	GCA_000620205.1	Geodermatophilaceae bacterium URHA0031	URHA0031	1380393	d__Bacteria;p__Actinobacteria;c__Actinomycetia;o__Geodermatophilales;f__Geodermatophilaceae;g__;s__	d__Bacteria;x__Terrabacteria group;p__Actinobacteria;c__Actinomycetia;o__Geodermatophilales;f__Geodermatophilaceae;x__unclassified Geodermatophilaceae;s__Geodermatophilaceae bacterium URHA0031	4938	19	48	0
GB_GCA_000620545.1	100	0.54	89.5825	19	3236592	70.8658	4567713	d__Bacteria;p__Actinomycetota;c__Actinomycetia;o__Actinomycetales;f__Dermatophilaceae;g__Terrabacter;s__Terrabacter sp000620545	Scaffold	ASM62054v1	PRJNA213758	SAMN02743946	2014-04-08	GCA_000620545.1	Intrasporangiaceae bacterium URHB0013	URHB0013	1380370	d__Bacteria;p__Actinobacteria;c__Actinomycetia;o__Micrococcales;f__Intrasporangiaceae;g__;s__	d__Bacteria;x__Terrabacteria group;p__Actinobacteria;c__Actinomycetia;o__Micrococcales;f__Intrasporangiaceae;x__unclassified Intrasporangiaceae;s__Intrasporangiaceae bacterium URHB0013	4118	19	48	1
GB_GCA_000621185.1	99.15	1.31	87.9893	36	2659537	56.5554	4710926	d__Bacteria;p__Pseudomonadota;c__Gammaproteobacteria;o__Enterobacterales;f__Enterobacteriaceae;g__Franconibacter;s__Franconibacter pulveris	Scaffold	ASM62118v1	PRJNA221041	SAMN02743983	2014-04-08	GCA_000621185.1	Franconibacter pulveris DSM 19144	DSM 19144	1121863	d__Bacteria;p__Proteobacteria;c__Gammaproteobacteria;o__Enterobacterales;f__Enterobacteriaceae;g__Franconibacter;s__Franconibacter pulveris	d__Bacteria;p__Proteobacteria;c__Gammaproteobacteria;o__Enterobacterales;f__Enterobacteriaceae;g__Franconibacter;s__Franconibacter pulveris;x__Franconibacter pulveris DSM 19144	4314	18	64	1
GB_GCA_000621405.1	98.21	0	91.5163	55	1401374	47.6271	2944241	d__Bacteria;p__Bacillota_A;c__Clostridia;o__Lachnospirales;f__Lachnospiraceae;g__NK4A144;s__NK4A144 sp000621405	Scaffold	ASM62140v1	PRJNA223011	SAMN02743990	2014-04-08	GCA_000621405.1	Lachnospiraceae bacterium AC3007	AC3007	1408322	d__Bacteria;p__Firmicutes;c__Clostridia;o__Eubacteriales;f__Lachnospiraceae;g__;s__	d__Bacteria;x__Terrabacteria group;p__Firmicutes;c__Clostridia;o__Eubacteriales;f__Lachnospiraceae;x__unclassified Lachnospiraceae;s__Lachnospiraceae bacterium AC3007	2650	18	49	0
GB_GCA_000621905.1	100	0	90.8618	58	1328036	39.374	3373099	d__Bacteria;p__Bacillota_A;c__Clostridia;o__Lachnospirales;f__Lachnospiraceae;g__NC2004;s__NC2004 sp000621905	Scaffold	ASM62190v1	PRJNA223464	SAMN02744018	2014-04-08	GCA_000621905.1	Lachnospiraceae bacterium NC2004	NC2004	1410626	d__Bacteria;p__Firmicutes;c__Clostridia;o__Eubacteriales;f__Lachnospiraceae;g__;s__	d__Bacteria;x__Terrabacteria group;p__Firmicutes;c__Clostridia;o__Eubacteriales;f__Lachnospiraceae;x__unclassified Lachnospiraceae;s__Lachnospiraceae bacterium NC2004	2863	18	40	0
GB_GCA_000621985.1	98.65	0	90.6604	35	1388830	40.634	3418360	d__Bacteria;p__Bacillota_A;c__Clostridia;o__Lachnospirales;f__Lachnospiraceae;g__V9D3004;s__V9D3004 sp000621985	Scaffold	ASM62198v1	PRJNA223478	SAMN02744022	2014-04-08	GCA_000621985.1	Lachnospiraceae bacterium V9D3004	V9D3004	1410632	d__Bacteria;p__Firmicutes;c__Clostridia;o__Eubacteriales;f__Lachnospiraceae;g__;s__	d__Bacteria;x__Terrabacteria group;p__Firmicutes;c__Clostridia;o__Eubacteriales;f__Lachnospiraceae;x__unclassified Lachnospiraceae;s__Lachnospiraceae bacterium V9D3004	2728	18	43	0
GB_GCA_000634215.1	97.74	0.54	90.5274	143	491920	31.3454	1569355	d__Bacteria;p__Cyanobacteriota;c__Cyanobacteriia;o__PCC-6307;f__Cyanobiaceae;g__Prochlorococcus_A;s__Prochlorococcus_A sp000634215	Contig	De novo assembly of single-cell genomes	PRJNA239872	SAMN02671344	2014-04-22	GCA_000634215.1	Prochlorococcus sp. scB243_495L20	scB243_495L20	1471473	d__Bacteria;p__Cyanobacteria;c__;o__Synechococcales;f__Prochlorococcaceae;g__Prochlorococcus;s__	d__Bacteria;x__Terrabacteria group;x__Cyanobacteria/Melainabacteria group;p__Cyanobacteria;o__Synechococcales;f__Prochlorococcaceae;g__Prochlorococcus;x__unclassified Prochlorococcus;s__Prochlorococcus sp. scB243_495L20	1886	18	36	0
GB_GCA_000634515.1	92.44	1.22	91.1436	237	457832	31.4958	1453628	d__Bacteria;p__Cyanobacteriota;c__Cyanobacteriia;o__PCC-6307;f__Cyanobiaceae;g__Prochlorococcus_A;s__Prochlorococcus_A sp000634515	Contig	De novo assembly of single-cell genomes	PRJNA239873	SAMN02671393	2014-04-22	GCA_000634515.1	Prochlorococcus sp. scB245a_520K10	scB245a_520K10	1471522	d__Bacteria;p__Cyanobacteria;c__;o__Synechococcales;f__Prochlorococcaceae;g__Prochlorococcus;s__	d__Bacteria;x__Terrabacteria group;x__Cyanobacteria/Melainabacteria group;p__Cyanobacteria;o__Synechococcales;f__Prochlorococcaceae;g__Prochlorococcus;x__unclassified Prochlorococcus;s__Prochlorococcus sp. scB245a_520K10	1840	18	34	0
GB_GCA_000634735.1	93.43	0.41	90.8456	144	478637	31.2823	1530056	d__Bacteria;p__Cyanobacteriota;c__Cyanobacteriia;o__PCC-6307;f__Cyanobiaceae;g__Prochlorococcus_A;s__Prochlorococcus_A sp000634735	Contig	De novo assembly of single-cell genomes	PRJNA239833	SAMN02671327	2014-04-22	GCA_000634735.1	Prochlorococcus sp. scB241_528N17	scB241_528N17	1471456	d__Bacteria;p__Cyanobacteria;c__;o__Synechococcales;f__Prochlorococcaceae;g__Prochlorococcus;s__	d__Bacteria;x__Terrabacteria group;x__Cyanobacteria/Melainabacteria group;p__Cyanobacteria;o__Synechococcales;f__Prochlorococcaceae;g__Prochlorococcus;x__unclassified Prochlorococcus;s__Prochlorococcus sp. scB241_528N17	1858	19	34	0
GB_GCA_000635495.1	96.92	0.27	90.3635	124	507893	31.3488	1620137	d__Bacteria;p__Cyanobacteriota;c__Cyanobacteriia;o__PCC-6307;f__Cyanobiaceae;g__Prochlorococcus_A;s__Prochlorococcus_A sp000635495	Contig	De novo assembly of single-cell genomes	PRJNA239872	SAMN02671343	2014-04-22	GCA_000635495.1	Prochlorococcus sp. scB243_495K23	scB243_495K23	1471472	d__Bacteria;p__Cyanobacteria;c__;o__Synechococcales;f__Prochlorococcaceae;g__Prochlorococcus;s__	d__Bacteria;x__Terrabacteria group;x__Cyanobacteria/Melainabacteria group;p__Cyanobacteria;o__Synechococcales;f__Prochlorococcaceae;g__Prochlorococcus;x__unclassified Prochlorococcus;s__Prochlorococcus sp. scB243_495K23	1950	19	37	0
GB_GCA_000648925.1	100	2.12	87.2134	168	5386572	62.5542	8611053	d__Bacteria;p__Pseudomonadota;c__Gammaproteobacteria;o__Burkholderiales;f__Burkholderiaceae;g__Caballeronia;s__Caballeronia jiangsuensis	Contig	SOAPdenovo v1.05	PRJNA238425	SAMN02671694	2014-04-29	GCA_000648925.1	Caballeronia jiangsuensis	MP-1	1458357	d__Bacteria;p__Proteobacteria;c__Betaproteobacteria;o__Burkholderiales;f__Burkholderiaceae;g__Caballeronia;s__Caballeronia jiangsuensis	d__Bacteria;p__Proteobacteria;c__Betaproteobacteria;o__Burkholderiales;f__Burkholderiaceae;g__Caballeronia;s__Caballeronia jiangsuensis	7948	19	58	1
GB_GCA_000681355.2	89.49	2.85	84.0308	262	1112903	42.9168	2593953	d__Bacteria;p__Bacillota_B;c__Desulfotomaculia;o__Desulfotomaculales;f__Nap2-2B;g__SCADC1-2-3;s__SCADC1-2-3 sp000681355	Scaffold	SCADC1_2_3	PRJNA243645	SAMN02719768	2014-07-31	GCA_000681355.2	Peptococcaceae bacterium SCADC1_2_3	SCADC1_2_3	1487582	d__Bacteria;p__Firmicutes;c__Clostridia;o__Eubacteriales;f__Peptococcaceae;g__;s__	d__Bacteria;x__Terrabacteria group;p__Firmicutes;c__Clostridia;o__Eubacteriales;f__Peptococcaceae;x__unclassified Peptococcaceae;s__Peptococcaceae bacterium SCADC1_2_3	2925	19	41	0
GB_GCA_000686145.1	98.59	1.41	81.8986	11	1026083	28.6337	3583479	d__Bacteria;p__Bacillota_A;c__Clostridia;o__Peptostreptococcales;f__Peptostreptococcaceae;g__Romboutsia_D;s__Romboutsia_D sp000686145	Contig	ASM68614v1	PRJNA242133	SAMN02743383	2014-05-08	GCA_000686145.1	Peptostreptococcaceae bacterium VA2	VA2	1476973	d__Bacteria;p__Firmicutes;c__Clostridia;o__Eubacteriales;f__Peptostreptococcaceae;g__;s__	d__Bacteria;x__Terrabacteria group;p__Firmicutes;c__Clostridia;o__Eubacteriales;f__Peptostreptococcaceae;x__unclassified Peptostreptococcaceae;s__Peptostreptococcaceae bacterium VA2	3461	19	214	1
GB_GCA_000687675.1	99.52	0	91.2882	26	1001665	36.8406	2718916	d__Bacteria;p__Bacillota_A;c__Clostridia;o__Lachnospirales;f__Lachnospiraceae;g__NK4A136;s__NK4A136 sp000687675	Contig	ASM68767v1	PRJNA223482	SAMN02743879	2014-04-08	GCA_000687675.1	Lachnospiraceae bacterium NC2008	NC2008	1410627	d__Bacteria;p__Firmicutes;c__Clostridia;o__Eubacteriales;f__Lachnospiraceae;g__;s__	d__Bacteria;x__Terrabacteria group;p__Firmicutes;c__Clostridia;o__Eubacteriales;f__Lachnospiraceae;x__unclassified Lachnospiraceae;s__Lachnospiraceae bacterium NC2008	2445	18	47	0
GB_GCA_000688615.1	100	0	89.2321	2	2837741	56.7431	5001037	d__Bacteria;p__Acidobacteriota;c__Terriglobia;o__Terriglobales;f__Acidobacteriaceae;g__Edaphobacter;s__Edaphobacter sp000688615	Contig	ASM68861v1	PRJNA205960	SAMN02951928	2014-04-08	GCA_000688615.1	Acidobacteriaceae bacterium KBS 146	KBS 146	639030	d__Bacteria;p__Acidobacteria;c__Acidobacteriia;o__Acidobacteriales;f__Acidobacteriaceae;g__;s__	d__Bacteria;p__Acidobacteria;c__Acidobacteriia;o__Acidobacteriales;f__Acidobacteriaceae;x__unclassified Acidobacteriaceae;s__Acidobacteriaceae bacterium KBS 146	4170	19	49	0
GB_GCA_000690595.2	99.57	0.38	83.9849	29	2470177	65.1121	3794337	d__Archaea;p__Halobacteriota;c__Halobacteria;o__Halobacteriales;f__Natrialbaceae;g__Natrinema;s__Natrinema mahii	Scaffold	ASM69059v2	PRJNA227069	SAMN02390968	2016-05-26	GCA_000690595.2	Haloterrigena mahii	H13	1416969	d__Archaea;p__Euryarchaeota;c__Halobacteria;o__Natrialbales;f__Natrialbaceae;g__Haloterrigena;s__Haloterrigena mahii	d__Archaea;p__Euryarchaeota;x__Stenosarchaea group;c__Halobacteria;o__Natrialbales;f__Natrialbaceae;g__Haloterrigena;s__Haloterrigena mahii	3789	19	49	0
GB_GCA_000701725.1	98.41	1.88	90.3003	97	1522701	48.3664	3148938	d__Bacteria;p__Bacillota;c__Bacilli;o__Erysipelotrichales;f__Erysipelotrichaceae;g__Bulleidia;s__Bulleidia sp000701725	Scaffold	ASM70172v1	PRJNA223066	SAMN02841154	2014-06-11	GCA_000701725.1	Erysipelotrichaceae bacterium NK3D112	NK3D112	877415	d__Bacteria;p__Firmicutes;c__Erysipelotrichia;o__Erysipelotrichales;f__Erysipelotrichaceae;g__;s__	d__Bacteria;x__Terrabacteria group;p__Firmicutes;c__Erysipelotrichia;o__Erysipelotrichales;f__Erysipelotrichaceae;x__unclassified Erysipelotrichaceae;s__Erysipelotrichaceae bacterium NK3D112	2923	19	46	0
GB_GCA_000701945.1	100	0	87.6184	25	1621610	51.9218	3125163	d__Bacteria;p__Bacillota_A;c__Clostridia;o__Oscillospirales;f__Ruminococcaceae;g__Ruminococcus;s__Ruminococcus flavefaciens_B	Scaffold	ASM70194v1	PRJNA223444	SAMN02841181	2014-06-11	GCA_000701945.1	Ruminococcus flavefaciens MC2020	MC2020	1410671	d__Bacteria;p__Firmicutes;c__Clostridia;o__Eubacteriales;f__Oscillospiraceae;g__Ruminococcus;s__Ruminococcus flavefaciens	d__Bacteria;x__Terrabacteria group;p__Firmicutes;c__Clostridia;o__Eubacteriales;f__Oscillospiraceae;g__Ruminococcus;s__Ruminococcus flavefaciens;x__Ruminococcus flavefaciens MC2020	2678	19	55	0
GB_GCA_000702245.1	98.66	0	90.2204	19	1273850	44.003	2895073	d__Bacteria;p__Bacillota_A;c__Clostridia;o__Lachnospirales;f__Lachnospiraceae;g__Eubacterium_Q;s__Eubacterium_Q sp000702245	Scaffold	ASM70224v1	PRJNA223496	SAMN02841226	2014-06-11	GCA_000702245.1	Lachnospiraceae bacterium C6A11	C6A11	1410622	d__Bacteria;p__Firmicutes;c__Clostridia;o__Eubacteriales;f__Lachnospiraceae;g__;s__	d__Bacteria;x__Terrabacteria group;p__Firmicutes;c__Clostridia;o__Eubacteriales;f__Lachnospiraceae;x__unclassified Lachnospiraceae;s__Lachnospiraceae bacterium C6A11	2331	18	41	0
GB_GCA_000702525.1	99.52	0	89.5515	2	1055142	41.2901	2555436	d__Bacteria;p__Bacillota_A;c__Clostridia;o__Lachnospirales;f__Lachnospiraceae;g__FD2005;s__FD2005 sp000702525	Contig	ASM70252v1	PRJNA217193	SAMN02841168	2014-06-11	GCA_000702525.1	Lachnospiraceae bacterium AC2012	AC2012	1392494	d__Bacteria;p__Firmicutes;c__Clostridia;o__Eubacteriales;f__Lachnospiraceae;g__;s__	d__Bacteria;x__Terrabacteria group;p__Firmicutes;c__Clostridia;o__Eubacteriales;f__Lachnospiraceae;x__unclassified Lachnospiraceae;s__Lachnospiraceae bacterium AC2012	2294	19	60	0
GB_GCA_000702545.1	100	0.08	87.8542	8	1905746	51.9858	3665894	d__Bacteria;p__Bacillota_C;c__Negativicutes;o__Selenomonadales;f__Selenomonadaceae;g__Selenomonas_B;s__Selenomonas_B ruminantium_A	Contig	ASM70254v1	PRJNA217197	SAMN02841170	2014-06-11	GCA_000702545.1	Selenomonas ruminantium AB3002	AB3002	1392502	d__Bacteria;p__Firmicutes;c__Negativicutes;o__Selenomonadales;f__Selenomonadaceae;g__Selenomonas;s__Selenomonas ruminantium	d__Bacteria;x__Terrabacteria group;p__Firmicutes;c__Negativicutes;o__Selenomonadales;f__Selenomonadaceae;g__Selenomonas;s__Selenomonas ruminantium;x__Selenomonas ruminantium AB3002	3450	19	68	0
GB_GCA_000710935.1	100	0.43	91.2747	109	1731899	56.1261	3085726	d__Bacteria;p__Pseudomonadota;c__Alphaproteobacteria;o__Sphingomonadales;f__Rhodothalassiaceae;g__Iodidimonas;s__Iodidimonas sp000710935	Contig	ASM71093v1	PRJDB1742	SAMD00000398	2014-06-12	GCA_000710935.1	alpha proteobacterium Q-1	Q-1	1492281	d__Bacteria;p__Proteobacteria;c__Alphaproteobacteria;o__;f__;g__;s__	d__Bacteria;p__Proteobacteria;c__Alphaproteobacteria;x__unclassified Alphaproteobacteria;s__alpha proteobacterium Q-1	2854	19	45	0
GB_GCA_000717275.1	99.61	0.56	90.8972	45	3708767	64.5223	5748041	d__Bacteria;p__Actinomycetota;c__Actinomycetia;o__Mycobacteriales;f__Mycobacteriaceae;g__Williamsia;s__Williamsia arboriphila	Contig	ASM71727v1	PRJNA238534	SAMN02645323	2014-07-01	GCA_000717275.1	Kitasatospora arboriphila	NRRL B-24581	258052	d__Bacteria;p__Actinobacteria;c__Actinomycetia;o__Streptomycetales;f__Streptomycetaceae;g__Kitasatospora;s__Kitasatospora arboriphila	d__Bacteria;x__Terrabacteria group;p__Actinobacteria;c__Actinomycetia;o__Streptomycetales;f__Streptomycetaceae;g__Kitasatospora;s__Kitasatospora arboriphila	5383	19	45	0
GB_GCA_000719025.1	98.65	2.7	89.7092	67	6274297	69.5464	9021743	d__Bacteria;p__Actinomycetota;c__Actinomycetia;o__Actinomycetales;f__Kineosporiaceae;g__Kineosporia;s__Kineosporia aurantiaca	Contig	ASM71902v1	PRJNA238534	SAMN02645213	2014-07-02	GCA_000719025.1	Kineosporia aurantiaca JCM 3230	NRRL B-16913	1306174	d__Bacteria;p__Actinobacteria;c__Actinomycetia;o__Kineosporiales;f__Kineosporiaceae;g__Kineosporia;s__Kineosporia aurantiaca	d__Bacteria;x__Terrabacteria group;p__Actinobacteria;c__Actinomycetia;o__Kineosporiales;f__Kineosporiaceae;g__Kineosporia;s__Kineosporia aurantiaca;x__Kineosporia aurantiaca JCM 3230	8049	19	59	0
GB_GCA_000720375.1	99.47	3.85	90.932	182	8230553	66.2777	12418284	d__Bacteria;p__Actinomycetota;c__Actinomycetia;o__Mycobacteriales;f__Pseudonocardiaceae;g__Kibdelosporangium;s__Kibdelosporangium sp000720375	Contig	ASM72037v1	PRJNA238534	SAMN02645355	2014-07-02	GCA_000720375.1	Rhodococcus rhodnii	NRRL B-16535	38312	d__Bacteria;p__Actinobacteria;c__Actinomycetia;o__Corynebacteriales;f__Nocardiaceae;g__Rhodococcus;s__Rhodococcus rhodnii	d__Bacteria;x__Terrabacteria group;p__Actinobacteria;c__Actinomycetia;o__Corynebacteriales;f__Nocardiaceae;g__Rhodococcus;s__Rhodococcus rhodnii	11452	20	68	2
GB_GCA_000721275.1	99.49	1.41	88.9901	255	5505918	73.6444	7476360	d__Bacteria;p__Actinomycetota;c__Actinomycetia;o__Streptomycetales;f__Streptomycetaceae;g__Streptomyces;s__Streptomyces sp000721275	Contig	ASM72127v1	PRJNA238534	SAMN02645266	2014-07-02	GCA_000721275.1	Microtetraspora glauca	NRRL B-3735	1996	d__Bacteria;p__Actinobacteria;c__Actinomycetia;o__Streptosporangiales;f__Streptosporangiaceae;g__Microtetraspora;s__Microtetraspora glauca	d__Bacteria;x__Terrabacteria group;p__Actinobacteria;c__Actinomycetia;o__Streptosporangiales;f__Streptosporangiaceae;g__Microtetraspora;s__Microtetraspora glauca	7012	19	67	0
GB_GCA_000722615.1	100	1.36	88.4039	62	3225046	62.8198	5134606	d__Bacteria;p__Pseudomonadota;c__Alphaproteobacteria;o__Rhizobiales;f__Rhizobiaceae;g__Pseudorhizobium;s__Pseudorhizobium pelagicum	Contig	ASM72261v1	PRJNA252589	SAMN02864219	2014-07-07	GCA_000722615.1	Pseudorhizobium pelagicum	R1-200B4	1509405	d__Bacteria;p__Proteobacteria;c__Alphaproteobacteria;o__Hyphomicrobiales;f__Rhizobiaceae;g__Pseudorhizobium;s__Pseudorhizobium pelagicum	d__Bacteria;p__Proteobacteria;c__Alphaproteobacteria;o__Hyphomicrobiales;f__Rhizobiaceae;x__Rhizobium/Agrobacterium group;g__Pseudorhizobium;s__Pseudorhizobium pelagicum	4968	19	48	0
GB_GCA_000723365.1	99.14	0.75	81.492	1	324716	31.5558	1029022	d__Bacteria;p__Bacillota;c__Bacilli;o__Mycoplasmatales;f__Mycoplasmoidaceae;g__Mycoplasmoides;s__Mycoplasmoides amphoriforme	Complete Genome	MAM001	PRJEB5305	SAMEA3865287	2014-05-12	GCA_000723365.1	Mycoplasma amphoriforme A39	A39	572419	d__Bacteria;p__Tenericutes;c__Mollicutes;o__Mycoplasmatales;f__Mycoplasmataceae;g__Mycoplasma;s__Mycoplasma amphoriforme	d__Bacteria;x__Terrabacteria group;p__Tenericutes;c__Mollicutes;o__Mycoplasmatales;f__Mycoplasmataceae;g__Mycoplasma;s__Mycoplasma amphoriforme;x__Mycoplasma amphoriforme A39	761	19	34	0
GB_GCA_000723505.1	99.04	0.64	89.3092	1	1413977	44.8992	3149227	d__Bacteria;p__Bacteroidota;c__Bacteroidia;o__Bacteroidales;f__Rikenellaceae;g__Mucinivorans;s__Mucinivorans hirudinis	Complete Genome	Mucivorans_M3_Nelson-Bomar-Fixed	PRJEB5062	SAMEA3139033	2014-06-15	GCA_000723505.1	Mucinivorans hirudinis	none	1433126	d__Bacteria;p__Bacteroidetes;c__Bacteroidia;o__Bacteroidales;f__Rikenellaceae;g__Mucinivorans;s__Mucinivorans hirudinis	d__Bacteria;x__FCB group;x__Bacteroidetes/Chlorobi group;p__Bacteroidetes;c__Bacteroidia;o__Bacteroidales;f__Rikenellaceae;g__Mucinivorans;s__Mucinivorans hirudinis	2921	19	39	0
GB_GCA_000724175.1	98.36	3.37	92.3759	59	1556501	50.8872	3059647	d__Bacteria;p__Bacteroidota;c__Chlorobia;o__Chlorobiales;f__Chloroherpetonaceae;g__GBChlB;s__GBChlB sp000724175	Scaffold	ASM72417v1	PRJNA254072	SAMN02899251	2014-07-08	GCA_000724175.1	[Candidatus Thermochlorobacteriaceae] bacterium GBChlB	none	1519464	d__Bacteria;p__Chlorobi;c__Chlorobia;o__Chlorobiales;f__Chloroherpetonaceae;g__;s__	d__Bacteria;x__FCB group;x__Bacteroidetes/Chlorobi group;p__Chlorobi;c__Chlorobia;o__Chlorobiales;f__Chloroherpetonaceae;x__unclassified Chloroherpetonaceae;s__[Candidatus Thermochlorobacteriaceae] bacterium GBChlB	2786	18	45	0
GB_GCA_000725195.1	65.35	3.86	77.506	259	605970	37.8402	1601393	d__Bacteria;p__Pseudomonadota;c__Gammaproteobacteria;o__Burkholderiales;f__Neisseriaceae;g__Snodgrassella;s__Snodgrassella alvi_G	Contig	sag_b_o02_noCtrl	PRJNA233318	SAMN02567660	2014-07-14	GCA_000725195.1	Snodgrassella alvi SCGC AB-598-O02	SCGC AB-598-O02	1443103	d__Bacteria;p__Proteobacteria;c__Betaproteobacteria;o__Neisseriales;f__Neisseriaceae;g__Snodgrassella;s__Snodgrassella alvi	d__Bacteria;p__Proteobacteria;c__Betaproteobacteria;o__Neisseriales;f__Neisseriaceae;g__Snodgrassella;s__Snodgrassella alvi;x__Snodgrassella alvi SCGC AB-598-O02	1578	18	35	0
GB_GCA_000733415.1	99.53	1.3	80.0241	122	3843669	50.7217	7866824	d__Bacteria;p__Cyanobacteriota;c__Cyanobacteriia;o__Elainellales;f__Elainellaceae;g__Elainella;s__Elainella sp000733415	Scaffold	ASM73341v1	PRJNA62993	SAMN02743038	2014-07-25	GCA_000733415.1	[Leptolyngbya] sp. JSC-1	JSC-1	1487953	d__Bacteria;p__Cyanobacteria;c__;o__;f__;g__;s__	d__Bacteria;x__Terrabacteria group;x__Cyanobacteria/Melainabacteria group;p__Cyanobacteria;x__unclassified Cyanobacteria;s__[Leptolyngbya] sp. JSC-1	6667	19	39	0
GB_GCA_000733915.1	98.4	0.32	89.9684	1	1900554	71.0904	2673433	d__Bacteria;p__Pseudomonadota;c__Alphaproteobacteria;o__Caulobacterales;f__Caulobacteraceae;g__PMMR1;s__PMMR1 sp000733915	Contig	ASM73391v1	PRJNA214301	SAMN02745000	2014-07-24	GCA_000733915.1	Caulobacteraceae bacterium PMMR1	PMMR1	1382303	d__Bacteria;p__Proteobacteria;c__Alphaproteobacteria;o__Caulobacterales;f__Caulobacteraceae;g__;s__	d__Bacteria;p__Proteobacteria;c__Alphaproteobacteria;o__Caulobacterales;f__Caulobacteraceae;x__unclassified Caulobacteraceae;s__Caulobacteraceae bacterium PMMR1	2648	19	43	0
GB_GCA_000737985.1	97.16	1.29	87.4651	136	2914971	65.7088	4436200	d__Bacteria;p__Pseudomonadota;c__Gammaproteobacteria;o__Pseudomonadales;f__Halomonadaceae;g__Salinicola;s__Salinicola sp000737985	Contig	Gammaproteobacteria1.0	PRJNA252802	SAMN02863077	2014-08-05	GCA_000737985.1	Gammaproteobacteria bacterium MFB021	MFB021	1492922	d__Bacteria;p__Proteobacteria;c__Gammaproteobacteria;o__;f__;g__;s__	d__Bacteria;p__Proteobacteria;c__Gammaproteobacteria;x__unclassified Gammaproteobacteria;s__Gammaproteobacteria bacterium MFB021	3997	18	69	4
GB_GCA_000739515.1	90.35	8.06	84.6795	348	3559254	50.6076	7147157	d__Bacteria;p__Moduliflexota;c__Moduliflexia;o__Moduliflexales;f__Moduliflexaceae;g__Moduliflexus;s__Moduliflexus flocculans	Scaffold	ASM73951v1	PRJDB2871	SAMD00016904	2014-08-12	GCA_000739515.1	Candidatus Moduliflexus flocculans	none	1499966	d__Bacteria;p__;c__;o__;f__;g__Candidatus Moduliflexus;s__Candidatus Moduliflexus flocculans	d__Bacteria;x__Bacteria incertae sedis;g__Candidatus Moduliflexus;s__Candidatus Moduliflexus flocculans	6002	19	52	1
GB_GCA_000739535.1	89.41	7.42	84.2045	197	3893012	47.2055	8384694	d__Bacteria;p__Moduliflexota;c__Moduliflexia;o__Moduliflexales;f__Moduliflexaceae;g__Vecturithrix;s__Vecturithrix granuli	Scaffold	ASM73953v1	PRJDB2872	SAMD00016905	2014-08-12	GCA_000739535.1	Candidatus Vecturithrix granuli	none	1499967	d__Bacteria;p__;c__;o__;f__;g__Candidatus Vecturithrix;s__Candidatus Vecturithrix granuli	d__Bacteria;x__Bacteria incertae sedis;g__Candidatus Vecturithrix;s__Candidatus Vecturithrix granuli	7066	16	42	1
GB_GCA_000739615.1	99.86	2.72	89.9695	66	4871288	62.4914	7795129	d__Bacteria;p__Verrucomicrobiota;c__Verrucomicrobiae;o__Verrucomicrobiales;f__Akkermansiaceae;g__Haloferula;s__Haloferula sp000739615	Contig	ASM73961v1	PRJDB1467	SAMD00036766	2014-07-03	GCA_000739615.1	Haloferula sp. BvORR071	none	1396141	d__Bacteria;p__Verrucomicrobia;c__Verrucomicrobiae;o__Verrucomicrobiales;f__Verrucomicrobiaceae;g__Haloferula;s__	d__Bacteria;x__PVC group;p__Verrucomicrobia;c__Verrucomicrobiae;o__Verrucomicrobiales;f__Verrucomicrobiaceae;g__Haloferula;x__unclassified Haloferula;s__Haloferula sp. BvORR071	6420	19	50	0
GB_GCA_000739635.1	100	4.9	87.5994	200	5189469	60.5079	8576512	d__Bacteria;p__Verrucomicrobiota;c__Verrucomicrobiae;o__Verrucomicrobiales;f__Verrucomicrobiaceae;g__Verrucomicrobium;s__Verrucomicrobium sp000739635	Contig	ASM73963v1	PRJDB1468	SAMD00036767	2014-07-03	GCA_000739635.1	Verrucomicrobium sp. BvORR034	none	1396418	d__Bacteria;p__Verrucomicrobia;c__Verrucomicrobiae;o__Verrucomicrobiales;f__Verrucomicrobiaceae;g__Verrucomicrobium;s__	d__Bacteria;x__PVC group;p__Verrucomicrobia;c__Verrucomicrobiae;o__Verrucomicrobiales;f__Verrucomicrobiaceae;g__Verrucomicrobium;x__unclassified Verrucomicrobium;s__Verrucomicrobium sp. BvORR034	7042	19	58	0
GB_GCA_000739655.1	99.32	2.86	87.5801	209	5284246	60.7808	8693933	d__Bacteria;p__Verrucomicrobiota;c__Verrucomicrobiae;o__Verrucomicrobiales;f__Verrucomicrobiaceae;g__Verrucomicrobium;s__Verrucomicrobium sp000739655	Contig	ASM73965v1	PRJDB1469	SAMD00036768	2014-07-03	GCA_000739655.1	Verrucomicrobium sp. BvORR106	none	1403819	d__Bacteria;p__Verrucomicrobia;c__Verrucomicrobiae;o__Verrucomicrobiales;f__Verrucomicrobiaceae;g__Verrucomicrobium;s__	d__Bacteria;x__PVC group;p__Verrucomicrobia;c__Verrucomicrobiae;o__Verrucomicrobiales;f__Verrucomicrobiaceae;g__Verrucomicrobium;x__unclassified Verrucomicrobium;s__Verrucomicrobium sp. BvORR106	7122	19	56	0
GB_GCA_000743035.1	80.92	2.83	85.6089	5	824724	37.9049	2175773	d__Bacteria;p__Pseudomonadota;c__Alphaproteobacteria;o__Caedimonadales;f__Caedimonadaceae;g__Paracaedimonas;s__Paracaedimonas acanthamoebae	Complete Genome	ASM74303v1	PRJNA254818	SAMN02905703	2014-08-22	GCA_000743035.1	Candidatus Paracaedimonas acanthamoebae	30173	244581	d__Bacteria;p__Proteobacteria;c__Alphaproteobacteria;o__Holosporales;f__Caedimonadaceae;g__Candidatus Paracaedimonas;s__Candidatus Paracaedimonas acanthamoebae	d__Bacteria;p__Proteobacteria;c__Alphaproteobacteria;o__Holosporales;f__Caedimonadaceae;g__Candidatus Paracaedimonas;s__Candidatus Paracaedimonas acanthamoebae	2059	19	43	0
GB_GCA_000743525.1	100	0.97	93.1652	40	1108102	41.634	2661738	d__Bacteria;p__Campylobacterota;c__Campylobacteria;o__Campylobacterales;f__Sulfurospirillaceae;g__Sulfurospirillum;s__Sulfurospirillum sp000743525	Scaffold	ASM74352v1	PRJNA258483	SAMN02998125	2014-08-25	GCA_000743525.1	Sulfurospirillum sp. SCADC	none	1537915	d__Bacteria;p__Proteobacteria;c__Epsilonproteobacteria;o__Campylobacterales;f__Sulfurospirillaceae;g__Sulfurospirillum;s__	d__Bacteria;p__Proteobacteria;x__delta/epsilon subdivisions;c__Epsilonproteobacteria;o__Campylobacterales;f__Sulfurospirillaceae;g__Sulfurospirillum;x__unclassified Sulfurospirillum;s__Sulfurospirillum sp. SCADC	2728	19	40	1
GB_GCA_000744935.1	97.93	6.15	79.9437	14	1301836	30.5151	4266201	d__Bacteria;p__Bacillota_A;c__Clostridia;o__Clostridiales;f__Clostridiaceae;g__Haloimpatiens;s__Haloimpatiens sp000744935	Contig	ASM74493v1	PRJNA239494	SAMN02744597	2014-08-28	GCA_000744935.1	Clostridium sp. KNHs214	KNHs214	1540257	d__Bacteria;p__Firmicutes;c__Clostridia;o__Eubacteriales;f__Clostridiaceae;g__Clostridium;s__	d__Bacteria;x__Terrabacteria group;p__Firmicutes;c__Clostridia;o__Eubacteriales;f__Clostridiaceae;g__Clostridium;x__unclassified Clostridium;s__Clostridium sp. KNHs214	3878	19	92	1
GB_GCA_000745135.1	99.69	1.04	89.1565	1	2821866	67.3268	4191297	d__Bacteria;p__Pseudomonadota;c__Alphaproteobacteria;o__Rhizobiales;f__Beijerinckiaceae;g__JAJKJG01;s__JAJKJG01 sp000745135	Contig	ASM74513v1	PRJNA245578	SAMN02745209	2014-08-28	GCA_000745135.1	Rhizobiales bacterium YIM 77505	YIM 77505	1411123	d__Bacteria;p__Proteobacteria;c__Alphaproteobacteria;o__Hyphomicrobiales;f__;g__;s__	d__Bacteria;p__Proteobacteria;c__Alphaproteobacteria;o__Hyphomicrobiales;x__unclassified Hyphomicrobiales;s__Rhizobiales bacterium YIM 77505	4017	19	45	0
GB_GCA_000746015.1	99.28	0.16	90.8363	50	1487347	39.9333	3724716	d__Bacteria;p__Bacillota_A;c__Clostridia;o__Lachnospirales;f__Lachnospiraceae;g__NK4A144;s__NK4A144 sp000746015	Scaffold	ASM74601v1	PRJNA223040	SAMN02744718	2014-08-28	GCA_000746015.1	Lachnospiraceae bacterium MA2020	MA2020	1408323	d__Bacteria;p__Firmicutes;c__Clostridia;o__Eubacteriales;f__Lachnospiraceae;g__;s__	d__Bacteria;x__Terrabacteria group;p__Firmicutes;c__Clostridia;o__Eubacteriales;f__Lachnospiraceae;x__unclassified Lachnospiraceae;s__Lachnospiraceae bacterium MA2020	3323	18	49	0
GB_GCA_000746585.2	99.05	3.08	85.6807	3	590001	30.7683	1917564	d__Bacteria;p__Pseudomonadota;c__Alphaproteobacteria;o__Rickettsiales;f__Arcanobacteraceae;g__Ac37b;s__Ac37b sp000746585	Complete Genome	ASM74658v2	PRJNA256465	SAMN02943453	2015-01-27	GCA_000746585.2	Rickettsiales bacterium Ac37b	Ac37b	1528098	d__Bacteria;p__Proteobacteria;c__Alphaproteobacteria;o__Rickettsiales;f__;g__;s__	d__Bacteria;p__Proteobacteria;c__Alphaproteobacteria;o__Rickettsiales;x__unclassified Rickettsiales;s__Rickettsiales bacterium Ac37b	1854	19	38	0
GB_GCA_000746765.1	86.89	0.97	90.5585	77	466535	34.2882	1360636	d__Archaea;p__Thermoproteota;c__Nitrososphaeria;o__Nitrososphaerales;f__Nitrosopumilaceae;g__Nitrosopumilus;s__Nitrosopumilus sp000746765	Contig	ASM74676v1	PRJNA248333	SAMN02869596	2014-08-29	GCA_000746765.1	Marine Group I thaumarchaeote SCGC AAA799-D11	SCGC AAA799-D11	1502291	d__Archaea;p__Thaumarchaeota;c__;o__;f__;g__;s__	d__Archaea;x__TACK group;p__Thaumarchaeota;x__Thaumarchaeota incertae sedis;x__Marine Group I;s__Marine Group I thaumarchaeote SCGC AAA799-D11	1737	18	40	0
GB_GCA_000747095.1	98.37	1.02	93.9376	176	1034379	49.1137	2107395	d__Bacteria;p__Campylobacterota;c__Campylobacteria;o__Campylobacterales;f__Sulfurimonadaceae;g__Sulfuricurvum;s__Sulfuricurvum sp000747095	Scaffold	ASM74709v1	PRJNA258484	SAMN02998127	2014-09-02	GCA_000747095.1	Sulfuricurvum sp. MLSB	none	1537917	d__Bacteria;p__Proteobacteria;c__Epsilonproteobacteria;o__Campylobacterales;f__Thiovulaceae;g__Sulfuricurvum;s__	d__Bacteria;p__Proteobacteria;x__delta/epsilon subdivisions;c__Epsilonproteobacteria;o__Campylobacterales;f__Thiovulaceae;g__Sulfuricurvum;x__unclassified Sulfuricurvum;s__Sulfuricurvum sp. MLSB	2304	19	41	0
GB_GCA_000747625.2	90.97	5.16	87.1508	244	1404341	43.9746	3193529	d__Bacteria;p__Desulfobacterota;c__Syntrophia;o__Syntrophales;f__Smithellaceae;g__Smithella;s__Smithella sp000747625	Contig	ASM74762v2	PRJNA246614	SAMN02768836	2014-10-10	GCA_000747625.2	Smithella sp. SCADC	none	1499107	d__Bacteria;p__Proteobacteria;c__Deltaproteobacteria;o__Syntrophales;f__Smithellaceae;g__Smithella;s__	d__Bacteria;p__Proteobacteria;x__delta/epsilon subdivisions;c__Deltaproteobacteria;o__Syntrophales;f__Smithellaceae;g__Smithella;x__unclassified Smithella;s__Smithella sp. SCADC	3324	19	52	2
GB_GCA_000751295.2	98.93	0.9	89.1785	9	4866540	68.2723	7130785	d__Bacteria;p__Pseudomonadota;c__Alphaproteobacteria;o__Rhizobiales;f__Phreatobacteraceae;g__Phreatobacter;s__Phreatobacter sp000751295	Scaffold	ASM75129v2	PRJEB6783	SAMEA2663723	2015-04-21	GCA_000751295.2	bacterium YEK0313	none	1522316	d__Bacteria;p__;c__;o__;f__;g__;s__	d__Bacteria;x__unclassified Bacteria;s__bacterium YEK0313	6618	19	50	1
GB_GCA_000751355.1	99.61	1.18	87.1541	7	3010289	61.3776	4904541	d__Bacteria;p__Pseudomonadota;c__Gammaproteobacteria;o__Burkholderiales;f__Burkholderiaceae_B;g__Polaromonas;s__Polaromonas sp000751355	Contig	Polaromonas sp strain CG9_12	PRJEB6335	SAMEA2591371	2014-08-01	GCA_000751355.1	Polaromonas sp. CG9_12	none	1504672	d__Bacteria;p__Proteobacteria;c__Betaproteobacteria;o__Burkholderiales;f__Comamonadaceae;g__Polaromonas;s__	d__Bacteria;p__Proteobacteria;c__Betaproteobacteria;o__Burkholderiales;f__Comamonadaceae;g__Polaromonas;x__unclassified Polaromonas;s__Polaromonas sp. CG9_12	4589	19	52	0
GB_GCA_000751555.1	98.6	2.1	87.0407	84	949066	29.6907	3196602	d__Bacteria;p__Bacillota_A;c__Clostridia;o__Tissierellales;f__Sporanaerobacteraceae;g__Anaerosalibacter;s__Anaerosalibacter massiliensis	Scaffold	Anaerosalibacter massiliensis ND1	PRJEB4196	SAMEA2537694	2014-08-01	GCA_000751555.1	Anaerosalibacter massiliensis	none	1347392	d__Bacteria;p__Firmicutes;c__Tissierellia;o__Tissierellales;f__Tissierellaceae;g__Anaerosalibacter;s__Anaerosalibacter massiliensis	d__Bacteria;x__Terrabacteria group;p__Firmicutes;c__Tissierellia;o__Tissierellales;f__Tissierellaceae;g__Anaerosalibacter;s__Anaerosalibacter massiliensis	3287	19	57	1
GB_GCA_000751595.1	100	0	90.7833	54	919814	35.8912	2562781	d__Bacteria;p__Bacteroidota;c__Bacteroidia;o__Flavobacteriales;f__Weeksellaceae;g__Weeksella;s__Weeksella massiliensis	Contig	Weeksella massiliensis	PRJEB5516	SAMEA2658122	2014-09-06	GCA_000751595.1	Weeksella massiliensis	none	1461577	d__Bacteria;p__Bacteroidetes;c__Flavobacteriia;o__Flavobacteriales;f__Weeksellaceae;g__Weeksella;s__Weeksella massiliensis	d__Bacteria;x__FCB group;x__Bacteroidetes/Chlorobi group;p__Bacteroidetes;c__Flavobacteriia;o__Flavobacteriales;f__Weeksellaceae;g__Weeksella;s__Weeksella massiliensis	2398	19	54	0
GB_GCA_000751835.1	99.87	1.21	90.0878	48	1234948	48.8955	2525687	d__Bacteria;p__Pseudomonadota;c__Gammaproteobacteria;o__Enterobacterales_A;f__Pasteurellaceae;g__Necropsobacter;s__Necropsobacter rosorum	Contig	Necropsobacter rosorum	PRJEB6880	SAMEA2672871	2014-09-02	GCA_000751835.1	Necropsobacter rosorum	none	908285	d__Bacteria;p__Proteobacteria;c__Gammaproteobacteria;o__Pasteurellales;f__Pasteurellaceae;g__Necropsobacter;s__Necropsobacter rosorum	d__Bacteria;p__Proteobacteria;c__Gammaproteobacteria;o__Pasteurellales;f__Pasteurellaceae;g__Necropsobacter;s__Necropsobacter rosorum	2335	18	51	1
GB_GCA_000752035.1	99.35	4.05	85.0957	33	1721935	39.9563	4309569	d__Bacteria;p__Bacillota;c__Bacilli;o__Bacillales;f__DSM-18226;g__Neobacillus;s__Neobacillus rubiinfantis	Contig	Bacillus rubiinfantis	PRJEB6468	SAMEA2602670	2014-07-15	GCA_000752035.1	Bacillus rubiinfantis	none	1499680	d__Bacteria;p__Firmicutes;c__Bacilli;o__Bacillales;f__Bacillaceae;g__Bacillus;s__Bacillus rubiinfantis	d__Bacteria;x__Terrabacteria group;p__Firmicutes;c__Bacilli;o__Bacillales;f__Bacillaceae;g__Bacillus;s__Bacillus rubiinfantis	4036	19	91	1
GB_GCA_000752215.1	98.66	0.98	88.1334	17	1918756	51.3351	3737722	d__Bacteria;p__Bacillota_A;c__Clostridia;o__Oscillospirales;f__Acutalibacteraceae;g__Caproiciproducens;s__Caproiciproducens sp000752215	Contig	Amazonia massiliensis	PRJEB6469	SAMEA2602734	2014-09-06	GCA_000752215.1	bacterium MS4	none	1120746	d__Bacteria;p__;c__;o__;f__;g__;s__	d__Bacteria;x__unclassified Bacteria;s__bacterium MS4	3533	19	52	0
GB_GCA_000752675.2	99.6	0	87.3794	16	1537818	62.6773	2456563	d__Bacteria;p__Actinomycetota;c__Coriobacteriia;o__Coriobacteriales;f__Atopobiaceae;g__Tractidigestivibacter;s__Tractidigestivibacter sp000752675	Scaffold	Jeddahella massiliensis	PRJEB6476	SAMEA2697683	2014-08-22	GCA_000752675.2	bacterium OL-1	human stool	1504822	d__Bacteria;p__;c__;o__;f__;g__;s__	d__Bacteria;x__unclassified Bacteria;s__bacterium OL-1	2166	19	45	0
GB_GCA_000752995.2	99.47	2.24	86.0467	46	1175972	46.0065	2602910	d__Bacteria;p__Pseudomonadota;c__Gammaproteobacteria;o__Enterobacterales_A;f__Pasteurellaceae;g__Necropsobacter;s__Necropsobacter massiliensis_B	Scaffold	ASM75299v2	PRJEB5521	SAMEA2697686	2014-08-22	GCA_000752995.2	Haemophilus massiliensis	none	1461579	d__Bacteria;p__Proteobacteria;c__Gammaproteobacteria;o__Pasteurellales;f__Pasteurellaceae;g__Haemophilus;s__Haemophilus massiliensis	d__Bacteria;p__Proteobacteria;c__Gammaproteobacteria;o__Pasteurellales;f__Pasteurellaceae;g__Haemophilus;s__Haemophilus massiliensis	2359	18	60	1
GB_GCA_000753575.1	92	1.33	90.1414	86	618125	29.2198	2115618	d__Bacteria;p__Bacillota;c__Bacilli;o__Izemoplasmatales;f__Izemoplasmataceae;g__JAFGXW01;s__JAFGXW01 sp000753575	Scaffold	IPHR2v1	PRJNA259563	SAMN03009493	2014-09-09	GCA_000753575.1	Candidatus Izimaplasma bacterium HR2	none	1541960	d__Bacteria;p__Tenericutes;c__Candidatus Izimaplasma;o__;f__;g__;s__	d__Bacteria;x__Terrabacteria group;p__Tenericutes;c__Candidatus Izimaplasma;x__unclassified Candidatus Izimaplasma;s__Candidatus Izimaplasma bacterium HR2	2280	19	54	0
GB_GCA_000753945.1	58.23	1.35	87.1563	333	704630	43.186	1635563	d__Bacteria;p__Desulfobacterota;c__Syntrophia;o__Syntrophales;f__Smithellaceae;g__Smithella;s__Smithella sp000753945	Scaffold	ASM75394v1	PRJNA259152	SAMN03002178	2014-09-10	GCA_000753945.1	Smithella sp. D17	D17	1538639	d__Bacteria;p__Proteobacteria;c__Deltaproteobacteria;o__Syntrophales;f__Smithellaceae;g__Smithella;s__	d__Bacteria;p__Proteobacteria;x__delta/epsilon subdivisions;c__Deltaproteobacteria;o__Syntrophales;f__Smithellaceae;g__Smithella;x__unclassified Smithella;s__Smithella sp. D17	1802	12	24	1
GB_GCA_000754265.1	99.58	0	87.4662	1	296144	38.9958	759425	d__Bacteria;p__Pseudomonadota;c__Gammaproteobacteria;o__Enterobacterales;f__Enterobacteriaceae;g__Baumannia;s__Baumannia cicadellinicola_B	Complete Genome	ASM75426v1	PRJNA255334	SAMN03290991	2014-09-12	GCA_000754265.1	Candidatus Baumannia cicadellinicola	BGSS	186490	d__Bacteria;p__Proteobacteria;c__Gammaproteobacteria;o__;f__;g__Candidatus Baumannia;s__Candidatus Baumannia cicadellinicola	d__Bacteria;p__Proteobacteria;c__Gammaproteobacteria;x__Gammaproteobacteria incertae sedis;g__Candidatus Baumannia;s__Candidatus Baumannia cicadellinicola	686	19	39	0
GB_GCA_000754445.1	85.63	0	94.6246	16	642398	59.2841	1083651	d__Bacteria;p__Actinomycetota;c__Actinomycetia;o__Actinomycetales;f__Microbacteriaceae;g__Pontimonas;s__Pontimonas sp000754445	Scaffold	ASM75444v1	PRJNA238866	SAMN02808401	2014-09-12	GCA_000754445.1	actinobacterium acMicro-4	none	1504317	d__Bacteria;p__Actinobacteria;c__Actinomycetia;o__;f__;g__;s__	d__Bacteria;x__Terrabacteria group;p__Actinobacteria;c__Actinomycetia;x__unclassified Actinomycetia;s__actinobacterium acMicro-4	1114	16	36	0
GB_GCA_000754455.1	58.57	0	94.3626	38	558156	57.3352	973534	d__Bacteria;p__Actinomycetota;c__Actinomycetia;o__Nanopelagicales;f__UBA12327;g__AcAMD-2;s__AcAMD-2 sp000754455	Scaffold	ASM75445v1	PRJNA238866	SAMN02808402	2014-09-12	GCA_000754455.1	actinobacterium acAMD-2	none	1504318	d__Bacteria;p__Actinobacteria;c__Actinomycetia;o__;f__;g__;s__	d__Bacteria;x__Terrabacteria group;p__Actinobacteria;c__Actinomycetia;x__unclassified Actinomycetia;s__actinobacterium acAMD-2	965	17	30	0
GB_GCA_000755705.1	100	1.33	91.5995	1	588820	31.3413	1878735	d__Bacteria;p__Bacillota;c__Bacilli;o__Izemoplasmatales;f__Izemoplasmataceae;g__Xianfuyuplasma;s__Xianfuyuplasma sp000755705	Complete Genome	ASM75570v1	PRJNA259530	SAMN03009086	2014-09-18	GCA_000755705.1	Candidatus Izimaplasma bacterium HR1	HR1	1541959	d__Bacteria;p__Tenericutes;c__Candidatus Izimaplasma;o__;f__;g__;s__	d__Bacteria;x__Terrabacteria group;p__Tenericutes;c__Candidatus Izimaplasma;x__unclassified Candidatus Izimaplasma;s__Candidatus Izimaplasma bacterium HR1	1815	19	39	0
GB_GCA_000756735.1	98.65	0.68	90.85	5	920755	32.6368	2821221	d__Bacteria;p__Chlamydiota;c__Chlamydiia;o__Chlamydiales;f__Parachlamydiaceae;g__Rubidus;s__Rubidus massiliensis	Contig	Chlamydia sp Rubis	PRJEB6078	SAMEA2610617	2014-09-15	GCA_000756735.1	Candidatus Rubidus massiliensis	none	1444712	d__Bacteria;p__Chlamydiae;c__Chlamydiia;o__Chlamydiales;f__Chlamydiaceae;g__Candidatus Rubidus;s__Candidatus Rubidus massiliensis	d__Bacteria;x__PVC group;p__Chlamydiae;c__Chlamydiia;o__Chlamydiales;f__Chlamydiaceae;g__Candidatus Rubidus;s__Candidatus Rubidus massiliensis	2453	19	37	0
GB_GCA_000758905.1	96.45	0	90.9201	19	595092	38.8585	1531433	d__Bacteria;p__Bacillota_A;c__Clostridia;o__Peptostreptococcales;f__Anaerovoracaceae;g__S5-A14a;s__S5-A14a sp000758905	Contig	04_NF_x40_HMP1635v01	PRJNA187466	SAMN02850931	2014-09-26	GCA_000758905.1	Clostridiales bacterium S5-A14a	S5-A14a	1230734	d__Bacteria;p__Firmicutes;c__Clostridia;o__Eubacteriales;f__;g__;s__	d__Bacteria;x__Terrabacteria group;p__Firmicutes;c__Clostridia;o__Eubacteriales;x__Eubacteriales incertae sedis;f__Eubacteriales Family XIII. Incertae Sedis;x__unclassified Clostridiales Family XIII. Incertae Sedis;s__Clostridiales bacterium S5-A14a	1382	19	41	0
GB_GCA_000759655.1	83.79	0	78.9374	1520	1979055	68.4897	2989625	d__Bacteria;p__Pseudomonadota;c__Alphaproteobacteria;o__Acetobacterales;f__Acetobacteraceae;g__Acidicaldus;s__Acidicaldus organivorans	Scaffold	ASM75965v1	PRJNA257903	SAMN02980076	2014-09-30	GCA_000759655.1	Acidicaldus organivorans	DX-1	209650	d__Bacteria;p__Proteobacteria;c__Alphaproteobacteria;o__Rhodospirillales;f__Acetobacteraceae;g__Acidicaldus;s__Acidicaldus organivorans	d__Bacteria;p__Proteobacteria;c__Alphaproteobacteria;o__Rhodospirillales;f__Acetobacteraceae;g__Acidicaldus;s__Acidicaldus organivorans	3157	20	42	0
GB_GCA_000759755.1	99.87	0.35	89.2191	30	2576639	52.0744	4947997	d__Bacteria;p__Pseudomonadota;c__Gammaproteobacteria;o__Enterobacterales;f__Enterobacteriaceae;g__Citrobacter;s__Citrobacter werkmanii	Contig	ASM75975v1	PRJDB11	SAMD00018685	2014-09-25	GCA_000759755.1	Citrobacter werkmanii NBRC 105721	NBRC 105721	1114921	d__Bacteria;p__Proteobacteria;c__Gammaproteobacteria;o__Enterobacterales;f__Enterobacteriaceae;g__Citrobacter;s__Citrobacter werkmanii	d__Bacteria;p__Proteobacteria;c__Gammaproteobacteria;o__Enterobacterales;f__Enterobacteriaceae;g__Citrobacter;x__Citrobacter freundii complex;s__Citrobacter werkmanii;x__Citrobacter werkmanii NBRC 105721	4644	18	68	1
GB_GCA_000761475.1	99.14	0.43	89.4037	28	2333614	63.7427	3660991	d__Bacteria;p__Pseudomonadota;c__Gammaproteobacteria;o__Pseudomonadales;f__Halomonadaceae;g__Chromohalobacter;s__Chromohalobacter israelensis	Contig	ASM76147v1	PRJNA258580	SAMN03000030	2014-10-01	GCA_000761475.1	Chromohalobacter israelensis	DSM 6768	141390	d__Bacteria;p__Proteobacteria;c__Gammaproteobacteria;o__Oceanospirillales;f__Halomonadaceae;g__Chromohalobacter;s__Chromohalobacter israelensis	d__Bacteria;p__Proteobacteria;c__Gammaproteobacteria;o__Oceanospirillales;f__Halomonadaceae;g__Chromohalobacter;s__Chromohalobacter israelensis	3385	19	61	0
GB_GCA_000767215.1	99.42	0.29	91.5122	841	2670303	73.8114	3617740	d__Bacteria;p__Actinomycetota;c__Actinomycetia;o__Actinomycetales;f__Cellulomonadaceae;g__Actinotalea;s__Actinotalea fermentans	Contig	ASM76721v1	PRJNA215137	SAMN02712077	2014-10-16	GCA_000767215.1	Actinotalea fermentans ATCC 43279 = JCM 9966 = DSM 3133	DSM 3133	862422	d__Bacteria;p__Actinobacteria;c__Actinomycetia;o__Micrococcales;f__Cellulomonadaceae;g__Actinotalea;s__Actinotalea fermentans	d__Bacteria;x__Terrabacteria group;p__Actinobacteria;c__Actinomycetia;o__Micrococcales;f__Cellulomonadaceae;g__Actinotalea;s__Actinotalea fermentans;x__Actinotalea fermentans ATCC 43279 = JCM 9966 = DSM 3133	3992	19	44	0
GB_GCA_000768855.1	98.92	1.08	86.5785	79	900101	37.6236	2392483	d__Bacteria;p__Bacteroidota;c__Bacteroidia;o__Bacteroidales;f__Paludibacteraceae;g__F0058;s__F0058 sp000768855	Contig	ASM76885v1	PRJNA253947	SAMN03002886	2014-10-27	GCA_000768855.1	Porphyromonadaceae bacterium COT-184 OH4590	COT-184 OH4590	1517682	d__Bacteria;p__Bacteroidetes;c__Bacteroidia;o__Bacteroidales;f__Porphyromonadaceae;g__;s__	d__Bacteria;x__FCB group;x__Bacteroidetes/Chlorobi group;p__Bacteroidetes;c__Bacteroidia;o__Bacteroidales;f__Porphyromonadaceae;x__unclassified Porphyromonadaceae;s__Porphyromonadaceae bacterium COT-184 OH4590	2157	19	42	0
GB_GCA_000769715.1	95.71	1.19	87.1505	235	2496473	59.2904	4211782	d__Bacteria;p__Desulfobacterota;c__Desulfobulbia;o__Desulfobulbales;f__Desulfocapsaceae;g__Desulfoprunum;s__Desulfoprunum sp000769715	Scaffold	ASM76971v1	PRJNA258302	SAMN02991556	2014-10-28	GCA_000769715.1	Desulfobulbus sp. Tol-SR	none	1536652	d__Bacteria;p__Proteobacteria;c__Deltaproteobacteria;o__Desulfobacterales;f__Desulfobulbaceae;g__Desulfobulbus;s__	d__Bacteria;p__Proteobacteria;x__delta/epsilon subdivisions;c__Deltaproteobacteria;o__Desulfobacterales;f__Desulfobulbaceae;g__Desulfobulbus;x__unclassified Desulfobulbus;s__Desulfobulbus sp. Tol-SR	3915	18	42	1
GB_GCA_000770195.1	98.08	0.38	92.9625	1	176751	28.5551	618983	d__Bacteria;p__Bacillota;c__Bacilli;o__Mycoplasmatales;f__Mycoplasmoidaceae;g__Malacoplasma_A;s__Malacoplasma_A girerdii	Complete Genome	ASM77019v1	PRJNA196996	SAMN02795945	2014-10-31	GCA_000770195.1	Candidatus Malacoplasma girerdii	VCU_M1	1318617	d__Bacteria;p__Tenericutes;c__;o__Mycoplasmoidales;f__Mycoplasmoidaceae;g__Malacoplasma;s__Candidatus Malacoplasma girerdii	d__Bacteria;x__Terrabacteria group;p__Tenericutes;o__Mycoplasmoidales;f__Mycoplasmoidaceae;g__Malacoplasma;s__Candidatus Malacoplasma girerdii	576	19	30	0
GB_GCA_000770645.1	93.82	5.49	85.8038	222	1347695	44.4046	3035900	d__Bacteria;p__Bacillota_B;c__Desulfitobacteriia;o__Desulfitobacteriales;f__Desulfitobacteriaceae;g__Desulfosporosinus;s__Desulfosporosinus sp000770645	Scaffold	ASM77064v1	PRJNA258301	SAMN02991555	2014-11-03	GCA_000770645.1	Desulfosporosinus sp. Tol-M	none	1536651	d__Bacteria;p__Firmicutes;c__Clostridia;o__Eubacteriales;f__Desulfitobacteriaceae;g__Desulfosporosinus;s__	d__Bacteria;x__Terrabacteria group;p__Firmicutes;c__Clostridia;o__Eubacteriales;f__Desulfitobacteriaceae;g__Desulfosporosinus;x__unclassified Desulfosporosinus;s__Desulfosporosinus sp. Tol-M	3013	19	49	1
GB_GCA_000785145.2	86.47	7	82.2168	489	3148317	41.413	7602235	d__Bacteria;p__Pseudomonadota;c__Gammaproteobacteria;o__Beggiatoales;f__Beggiatoaceae;g__Thiomargarita;s__Thiomargarita nelsonii_B	Contig	ASM78514v2	PRJNA266451	SAMN03165106	2019-04-12	GCA_000785145.2	Candidatus Thiomargarita nelsonii	Hydrate Ridge	1003181	d__Bacteria;p__Proteobacteria;c__Gammaproteobacteria;o__Thiotrichales;f__Thiotrichaceae;g__Thiomargarita;s__Candidatus Thiomargarita nelsonii	d__Bacteria;p__Proteobacteria;c__Gammaproteobacteria;o__Thiotrichales;f__Thiotrichaceae;g__Thiomargarita;s__Candidatus Thiomargarita nelsonii	7615	19	46	0
GB_GCA_000789255.1	99.84	0	92.1961	1	871618	46.8407	1860815	d__Archaea;p__Halobacteriota;c__Archaeoglobi;o__Archaeoglobales;f__Archaeoglobaceae;g__Geoglobus;s__Geoglobus acetivorans	Complete Genome	ASM78925v1	PRJNA261279	SAMN03070125	2014-12-04	GCA_000789255.1	Geoglobus acetivorans	SBH6	565033	d__Archaea;p__Euryarchaeota;c__Archaeoglobi;o__Archaeoglobales;f__Archaeoglobaceae;g__Geoglobus;s__Geoglobus acetivorans	d__Archaea;p__Euryarchaeota;c__Archaeoglobi;o__Archaeoglobales;f__Archaeoglobaceae;g__Geoglobus;s__Geoglobus acetivorans	2232	19	48	0
GB_GCA_000798955.1	90.43	2.24	87.7378	109	753042	38.2854	1967154	d__Bacteria;p__Bacillota;c__Bacilli;o__Culicoidibacterales;f__ZOR0006;g__ZOR0006;s__ZOR0006 sp000798955	Scaffold	ZOR0006.1	PRJNA205588	SAMN03021522	2014-12-08	GCA_000798955.1	Firmicutes bacterium ZOR0006	ZOR0006	1339252	d__Bacteria;p__Firmicutes;c__;o__;f__;g__;s__	d__Bacteria;x__Terrabacteria group;p__Firmicutes;x__unclassified Firmicutes sensu stricto;s__Firmicutes bacterium ZOR0006	1860	16	32	0
GB_GCA_000802045.1	93.28	4.21	86.0003	162	1478792	37.1868	3976663	d__Bacteria;p__Bacillota_B;c__Peptococcia;o__Peptococcales;f__BICA1-8;g__BICA1-8;s__BICA1-8 sp000802045	Contig	ASM80204v1	PRJNA257561	SAMN02953438	2014-12-16	GCA_000802045.1	Peptococcaceae bacterium BICA1-8	BIC-A1;1_c8;BIC-A1/1_c8	1531962	d__Bacteria;p__Firmicutes;c__Clostridia;o__Eubacteriales;f__Peptococcaceae;g__;s__	d__Bacteria;x__Terrabacteria group;p__Firmicutes;c__Clostridia;o__Eubacteriales;f__Peptococcaceae;x__unclassified Peptococcaceae;s__Peptococcaceae bacterium BICA1-8	4032	16	38	1
GB_GCA_000802095.1	99.37	2.53	86.537	33	2340836	49.3258	4745667	d__Bacteria;p__Bacillota_B;c__Desulfotomaculia;o__Desulfotomaculales;f__Desulfocucumaceae;g__BRHc4a;s__BRHc4a sp000802095	Contig	ASM80209v1	PRJNA257561	SAMN02953213	2014-12-16	GCA_000802095.1	Peptococcaceae bacterium BICA1-7	BIC-A1;1_c7;BIC-A1/1_c7	1531961	d__Bacteria;p__Firmicutes;c__Clostridia;o__Eubacteriales;f__Peptococcaceae;g__;s__	d__Bacteria;x__Terrabacteria group;p__Firmicutes;c__Clostridia;o__Eubacteriales;f__Peptococcaceae;x__unclassified Peptococcaceae;s__Peptococcaceae bacterium BICA1-7	4466	19	52	1
GB_GCA_000806015.1	57.01	0	87.6291	21	204291	30.1238	678285	d__Archaea;p__Nanoarchaeota;c__Nanoarchaeia;o__Pacearchaeales;f__GW2011-AR1;g__JWKY01;s__JWKY01 sp000806015	Scaffold	ASM80601v1	PRJNA268032	SAMN03217313	2014-12-19	GCA_000806015.1	archaeon GW2011_AR19	none	1579377	d__Archaea;p__;c__;o__;f__;g__;s__	d__Archaea;x__unclassified Archaea;s__archaeon GW2011_AR19	858	14	22	0
GB_GCA_000806115.1	76.64	0.93	89.833	4	420643	49.0132	858244	d__Archaea;p__Aenigmatarchaeota;c__Aenigmatarchaeia;o__GW2011-AR5;f__GW2011-AR5;g__GW2011-AR5;s__GW2011-AR5 sp000806115	Scaffold	ASM80611v1	PRJNA268032	SAMN03217303	2014-12-19	GCA_000806115.1	archaeon GW2011_AR5	none	1579367	d__Archaea;p__;c__;o__;f__;g__;s__	d__Archaea;x__unclassified Archaea;s__archaeon GW2011_AR5	1029	15	30	0
GB_GCA_000806155.1	73.29	0	91.8693	19	244477	29.7237	822540	d__Archaea;p__Nanoarchaeota;c__Nanoarchaeia;o__SCGC-AAA011-G17;f__GW2011-AR18;g__GW2011-AR18;s__GW2011-AR18 sp000806155	Scaffold	ASM80615v1	PRJNA268032	SAMN03217312	2014-12-19	GCA_000806155.1	archaeon GW2011_AR18	none	1579376	d__Archaea;p__;c__;o__;f__;g__;s__	d__Archaea;x__unclassified Archaea;s__archaeon GW2011_AR18	1062	12	20	0
GB_GCA_000817085.1	80.75	0.43	95.1426	45	713931	42.4274	1682797	d__Bacteria;p__Actinomycetota;c__Acidimicrobiia;o__Acidimicrobiales;f__MedAcidi-G1;g__MedAcidi-G1;s__MedAcidi-G1 sp000817085	Scaffold	ASM81708v1	PRJNA257723	SAMN03083478	2015-01-09	GCA_000817085.1	marine actinobacterium MedAcidi-G1	none	1550399	d__Bacteria;p__Actinobacteria;c__Actinomycetia;o__;f__;g__;s__	d__Bacteria;x__Terrabacteria group;p__Actinobacteria;c__Actinomycetia;x__unclassified Actinomycetia;s__marine actinobacterium MedAcidi-G1	1715	17	32	1
GB_GCA_000817105.1	90.17	0.85	94.0285	33	1085177	51.4318	2109986	d__Bacteria;p__Actinomycetota;c__Acidimicrobiia;o__Acidimicrobiales;f__TK06;g__MedAcidi-G3;s__MedAcidi-G3 sp000817105	Scaffold	ASM81710v1	PRJNA257723	SAMN03083481	2015-01-09	GCA_000817105.1	marine actinobacterium MedAcidi-G3	none	1550402	d__Bacteria;p__Actinobacteria;c__Actinomycetia;o__;f__;g__;s__	d__Bacteria;x__Terrabacteria group;p__Actinobacteria;c__Actinomycetia;x__unclassified Actinomycetia;s__marine actinobacterium MedAcidi-G3	2090	18	36	1
GB_GCA_000817115.1	83.76	0.43	95.387	30	645197	44.7699	1441181	d__Bacteria;p__Actinomycetota;c__Acidimicrobiia;o__Acidimicrobiales;f__MedAcidi-G1;g__MedAcidi-G2B;s__MedAcidi-G2B sp000817115	Scaffold	ASM81711v1	PRJNA257723	SAMN03083480	2015-01-09	GCA_000817115.1	marine actinobacterium MedAcidi-G2B	none	1550401	d__Bacteria;p__Actinobacteria;c__Actinomycetia;o__;f__;g__;s__	d__Bacteria;x__Terrabacteria group;p__Actinobacteria;c__Actinomycetia;x__unclassified Actinomycetia;s__marine actinobacterium MedAcidi-G2B	1435	17	26	0
GB_GCA_000817735.3	98.96	0.89	83.8528	26	2666009	44.6711	5969680	d__Bacteria;p__Cyanobacteriota;c__Cyanobacteriia;o__Cyanobacteriales;f__Chroococcidiopsidaceae;g__Chroococcidiopsis;s__Chroococcidiopsis millei	Scaffold	ASM81773v3	PRJNA267760	SAMN03200207	2020-03-13	GCA_000817735.3	Scytonema millei VB511283	VB511283	1245923	d__Bacteria;p__Cyanobacteria;c__;o__Nostocales;f__Scytonemataceae;g__Scytonema;s__Scytonema millei	d__Bacteria;x__Terrabacteria group;x__Cyanobacteria/Melainabacteria group;p__Cyanobacteria;o__Nostocales;f__Scytonemataceae;g__Scytonema;s__Scytonema millei;x__Scytonema millei VB511283	5359	20	55	0
GB_GCA_000825765.1	100	2.15	70.4273	187	429467	30.353	1414910	d__Bacteria;p__Pseudomonadota;c__Alphaproteobacteria;o__Rickettsiales;f__Anaplasmataceae;g__Ehrlichia;s__Ehrlichia minasensis	Contig	Assembly of Ehrlichia mineirensis	PRJEB7416	SAMEA2795788	2014-12-01	GCA_000825765.1	Ehrlichia minasensis	UFMG-EV	1242993	d__Bacteria;p__Proteobacteria;c__Alphaproteobacteria;o__Rickettsiales;f__Anaplasmataceae;g__Ehrlichia;s__Ehrlichia minasensis	d__Bacteria;p__Proteobacteria;c__Alphaproteobacteria;o__Rickettsiales;f__Anaplasmataceae;g__Ehrlichia;x__canis group;s__Ehrlichia minasensis	1165	19	36	0
GB_GCA_000828075.3	99.52	3.41	79.3695	165	4229496	45.0534	9468441	d__Bacteria;p__Cyanobacteriota;c__Cyanobacteriia;o__Cyanobacteriales;f__Nostocaceae;g__Tolypothrix_B;s__Tolypothrix_B campylonemoides	Scaffold	ASM82807v3	PRJNA271449	SAMN03274356	2019-10-25	GCA_000828075.3	Tolypothrix campylonemoides VB511288	VB511288	1245935	d__Bacteria;p__Cyanobacteria;c__;o__Nostocales;f__Tolypothrichaceae;g__Tolypothrix;s__Tolypothrix campylonemoides	d__Bacteria;x__Terrabacteria group;x__Cyanobacteria/Melainabacteria group;p__Cyanobacteria;o__Nostocales;f__Tolypothrichaceae;g__Tolypothrix;s__Tolypothrix campylonemoides;x__Tolypothrix campylonemoides VB511288	8338	19	60	0
GB_GCA_000828835.1	94.52	2.39	86.5198	1	1982226	41.2105	4810005	d__Bacteria;p__Pseudomonadota;c__Gammaproteobacteria;o__Beggiatoales;f__Beggiatoaceae;g__Thioploca;s__Thioploca ingrica	Complete Genome	ASM82883v1	PRJDB3057	SAMD00019192	2014-09-19	GCA_000828835.1	Thioploca ingrica	none	40754	d__Bacteria;p__Proteobacteria;c__Gammaproteobacteria;o__Thiotrichales;f__Thiotrichaceae;g__Thioploca;s__Thioploca ingrica	d__Bacteria;p__Proteobacteria;c__Gammaproteobacteria;o__Thiotrichales;f__Thiotrichaceae;g__Thioploca;s__Thioploca ingrica	3927	19	44	0
GB_GCA_000828975.1	99.38	0	90.9961	1	2172197	66.2953	3276549	d__Bacteria;p__Pseudomonadota;c__Gammaproteobacteria;o__Burkholderiales;f__Burkholderiaceae_A;g__GJ-E10;s__GJ-E10 sp000828975	Complete Genome	ASM82897v1	PRJDB1653	SAMD00020950	2014-11-15	GCA_000828975.1	Burkholderiales bacterium GJ-E10	GJ-E10	1469502	d__Bacteria;p__Proteobacteria;c__Betaproteobacteria;o__Burkholderiales;f__;g__;s__	d__Bacteria;p__Proteobacteria;c__Betaproteobacteria;o__Burkholderiales;x__unclassified Burkholderiales;s__Burkholderiales bacterium GJ-E10	3096	19	43	0
GB_GCA_000829755.1	99.32	1.35	89.1955	34	893323	38.7074	2307885	d__Bacteria;p__Chlamydiota;c__Chlamydiia;o__Chlamydiales;f__Parachlamydiaceae_A;g__HS-T3;s__HS-T3 sp000829755	Contig	ASM82975v1	PRJDB3331	SAMD00023373	2014-12-18	GCA_000829755.1	Parachlamydiaceae bacterium HS-T3	HS-T3	1314958	d__Bacteria;p__Chlamydiae;c__Chlamydiia;o__Parachlamydiales;f__Parachlamydiaceae;g__;s__	d__Bacteria;x__PVC group;p__Chlamydiae;c__Chlamydiia;o__Parachlamydiales;f__Parachlamydiaceae;x__unclassified Parachlamydiaceae;s__Parachlamydiaceae bacterium HS-T3	2093	19	40	0
GB_GCA_000830175.1	98.36	0.82	90.7729	74	1009193	39.6708	2543982	d__Bacteria;p__Campylobacterota;c__Campylobacteria;o__Campylobacterales;f__Sulfurovaceae;g__FS08-3;s__FS08-3 sp000830175	Scaffold	ASM83017v1	PRJNA259227	SAMN03002795	2015-01-29	GCA_000830175.1	Sulfurovum sp. FS08-3	none	1539065	d__Bacteria;p__Proteobacteria;c__Epsilonproteobacteria;o__Campylobacterales;f__Sulfurovaceae;g__Sulfurovum;s__	d__Bacteria;p__Proteobacteria;x__delta/epsilon subdivisions;c__Epsilonproteobacteria;o__Campylobacterales;f__Sulfurovaceae;g__Sulfurovum;x__unclassified Sulfurovum;s__Sulfurovum sp. FS08-3	2584	17	31	0
GB_GCA_000830255.1	98.37	0.61	95.3245	21	1075546	46.8853	2294002	d__Bacteria;p__Campylobacterota;c__Campylobacteria;o__Campylobacterales;f__Sulfurimonadaceae;g__PC08-66;s__PC08-66 sp000830255	Scaffold	ASM83025v1	PRJNA259227	SAMN03002796	2015-01-29	GCA_000830255.1	Sulfuricurvum sp. PC08-66	none	1539066	d__Bacteria;p__Proteobacteria;c__Epsilonproteobacteria;o__Campylobacterales;f__Thiovulaceae;g__Sulfuricurvum;s__	d__Bacteria;p__Proteobacteria;x__delta/epsilon subdivisions;c__Epsilonproteobacteria;o__Campylobacterales;f__Thiovulaceae;g__Sulfuricurvum;x__unclassified Sulfuricurvum;s__Sulfuricurvum sp. PC08-66	2346	19	38	0
GB_GCA_000830275.1	90.65	1.87	90.7002	1	534617	43.0647	1241428	d__Archaea;p__Iainarchaeota;c__Iainarchaeia;o__Iainarchaeales;f__GW2011-AR10;g__GW2011-AR10;s__GW2011-AR10 sp000830275	Complete Genome	ASM83027v1	PRJNA268032	SAMN03217306	2015-01-29	GCA_000830275.1	archaeon GW2011_AR10	none	1579370	d__Archaea;p__;c__;o__;f__;g__;s__	d__Archaea;x__unclassified Archaea;s__archaeon GW2011_AR10	1341	18	42	0
GB_GCA_000830295.1	86.92	0.93	92.7345	1	491872	42.4874	1157790	d__Archaea;p__Nanoarchaeota;c__Nanoarchaeia;o__Woesearchaeales;f__GW2011-AR15;g__GW2011-AR15;s__GW2011-AR15 sp000830295	Chromosome	ASM83029v1	PRJNA268032	SAMN03217309	2015-01-29	GCA_000830295.1	archaeon GW2011_AR15	none	1579373	d__Archaea;p__;c__;o__;f__;g__;s__	d__Archaea;x__unclassified Archaea;s__archaeon GW2011_AR15	1309	19	42	0
GB_GCA_000830315.1	75.47	0	92.5827	1	262674	31.6717	829411	d__Archaea;p__Nanoarchaeota;c__Nanoarchaeia;o__SCGC-AAA011-G17;f__GW2011-AR20;g__GW2011-AR20;s__GW2011-AR20 sp000830315	Complete Genome	ASM83031v1	PRJNA268032	SAMN03217314	2015-01-29	GCA_000830315.1	archaeon GW2011_AR20	none	1579378	d__Archaea;p__;c__;o__;f__;g__;s__	d__Archaea;x__unclassified Archaea;s__archaeon GW2011_AR20	1015	19	37	0
GB_GCA_000831005.1	95.48	0.07	89.4277	1	2635089	57.0794	4616532	d__Bacteria;p__Pseudomonadota;c__Gammaproteobacteria;o__Pseudomonadales;f__Oleiphilaceae;g__Marinobacter;s__Marinobacter salarius	Complete Genome	ASM83100v1	PRJNA227392	SAMN02401947	2014-02-05	GCA_000831005.1	Marinobacter salarius	R9SW1	1420917	d__Bacteria;p__Proteobacteria;c__Gammaproteobacteria;o__Pseudomonadales;f__Marinobacteraceae;g__Marinobacter;s__Marinobacter salarius	d__Bacteria;p__Proteobacteria;c__Gammaproteobacteria;o__Pseudomonadales;f__Marinobacteraceae;g__Marinobacter;s__Marinobacter salarius	5438	19	44	0
GB_GCA_000875945.1	96.89	0.63	79.8594	326	995218	33.655	3201622	d__Bacteria;p__Bacillota_A;c__Clostridia;o__Lachnospirales;f__Lachnospiraceae;g__TWA4;s__TWA4 sp000875945	Scaffold	TWA4_1	PRJNA217373	SAMN02991544	2015-02-13	GCA_000875945.1	Lachnospiraceae bacterium TWA4	TWA4	1392836	d__Bacteria;p__Firmicutes;c__Clostridia;o__Eubacteriales;f__Lachnospiraceae;g__;s__	d__Bacteria;x__Terrabacteria group;p__Firmicutes;c__Clostridia;o__Eubacteriales;f__Lachnospiraceae;x__unclassified Lachnospiraceae;s__Lachnospiraceae bacterium TWA4	3100	19	52	1
GB_GCA_000935965.1	98.68	1.21	89.4462	11	1042851	40.2371	2591764	d__Bacteria;p__Bacillota;c__Bacilli;o__Bacillales;f__Planococcaceae;g__Metalysinibacillus;s__Metalysinibacillus saudimassiliensis	Contig	PRJEB5506_assembly_1	PRJEB5506	SAMEA2659287	2014-08-22	GCA_000935965.1	Metalysinibacillus saudimassiliensis	13S34_air	1461583	d__Bacteria;p__Firmicutes;c__Bacilli;o__Bacillales;f__Planococcaceae;g__Metalysinibacillus;s__Metalysinibacillus saudimassiliensis	d__Bacteria;x__Terrabacteria group;p__Firmicutes;c__Bacilli;o__Bacillales;f__Planococcaceae;g__Metalysinibacillus;s__Metalysinibacillus saudimassiliensis	2615	19	77	0
GB_GCA_000952975.1	98.95	0	89.5451	1	558171	34.8455	1601846	d__Bacteria;p__Bacillota_A;c__Clostridia;o__Tissierellales;f__Peptoniphilaceae;g__Peptoniphilus_E;s__Peptoniphilus_E sp000952975	Complete Genome	D1G	PRJEB6908	SAMEA2681676	2014-09-08	GCA_000952975.1	Peptoniphilus sp. ING2-D1G	none	1912856	d__Bacteria;p__Firmicutes;c__Tissierellia;o__Tissierellales;f__Peptoniphilaceae;g__Peptoniphilus;s__	d__Bacteria;x__Terrabacteria group;p__Firmicutes;c__Tissierellia;o__Tissierellales;f__Peptoniphilaceae;g__Peptoniphilus;x__unclassified Peptoniphilus;s__Peptoniphilus sp. ING2-D1G	1541	19	53	0
GB_GCA_000953215.1	98.32	0.67	86.32	1	984317	44.1481	2229578	d__Bacteria;p__Bacillota_A;c__Clostridia;o__Oscillospirales;f__Ethanoligenenaceae;g__Ruminiclostridium_D;s__Ruminiclostridium_D cellulosi	Complete Genome	DG5	PRJEB6528	SAMEA2634676	2014-08-18	GCA_000953215.1	[Clostridium] cellulosi	none	29343	d__Bacteria;p__Firmicutes;c__Clostridia;o__Eubacteriales;f__Oscillospiraceae;g__;s__[Clostridium] cellulosi	d__Bacteria;x__Terrabacteria group;p__Firmicutes;c__Clostridia;o__Eubacteriales;f__Oscillospiraceae;x__Oscillospiraceae incertae sedis;s__[Clostridium] cellulosi	2017	19	59	0
GB_GCA_000953435.1	27.08	0	93.3658	1	90288	25.2555	357498	d__Bacteria;p__Pseudomonadota;c__Gammaproteobacteria;o__Evansiales;f__Evansiaceae;g__Evansia;s__Evansia muelleri	Complete Genome	CEM1.1	PRJEB4944	SAMEA2500319	2014-08-16	GCA_000953435.1	Candidatus Evansia muelleri	none	1495769	d__Bacteria;p__Proteobacteria;c__Gammaproteobacteria;o__Oceanospirillales;f__Halomonadaceae;g__Candidatus Evansia;s__Candidatus Evansia muelleri	d__Bacteria;p__Proteobacteria;c__Gammaproteobacteria;o__Oceanospirillales;f__Halomonadaceae;x__Zymobacter group;g__Candidatus Evansia;s__Candidatus Evansia muelleri	324	19	33	0
GB_GCA_000953475.1	99.32	1.01	84.6119	1	1027239	41.4766	2476671	d__Bacteria;p__Verrucomicrobiota;c__Verrucomicrobiae;o__Methylacidiphilales;f__Methylacidiphilaceae;g__Methylacidiphilum;s__Methylacidiphilum fumariolicum	Complete Genome	MfumSolVChr1	PRJEB6910	SAMEA2682029	2014-10-06	GCA_000953475.1	Methylacidiphilum fumariolicum SolV	none	1156937	d__Bacteria;p__Verrucomicrobia;c__Methylacidiphilae;o__Methylacidiphilales;f__Methylacidiphilaceae;g__Methylacidiphilum;s__Methylacidiphilum fumariolicum	d__Bacteria;x__PVC group;p__Verrucomicrobia;c__Methylacidiphilae;o__Methylacidiphilales;f__Methylacidiphilaceae;g__Methylacidiphilum;s__Methylacidiphilum fumariolicum;x__Methylacidiphilum fumariolicum SolV	2255	19	47	0
GB_GCA_000953695.1	99.7	1.22	87.0559	6	1783468	38.4772	4635126	d__Bacteria;p__Pseudomonadota;c__Gammaproteobacteria;o__Enterobacterales_A;f__Vibrionaceae;g__Aliivibrio;s__Aliivibrio wodanis	Complete Genome	AWOD1	PRJEB6963	SAMEA2735904	2014-09-30	GCA_000953695.1	Aliivibrio wodanis	none	80852	d__Bacteria;p__Proteobacteria;c__Gammaproteobacteria;o__Vibrionales;f__Vibrionaceae;g__Aliivibrio;s__Aliivibrio wodanis	d__Bacteria;p__Proteobacteria;c__Gammaproteobacteria;o__Vibrionales;f__Vibrionaceae;g__Aliivibrio;s__Aliivibrio wodanis	4168	19	89	0
GB_GCA_000953735.1	100	1.62	85.4094	3	2008653	39.4318	5093989	d__Bacteria;p__Pseudomonadota;c__Gammaproteobacteria;o__Enterobacterales_A;f__Moritellaceae;g__Moritella;s__Moritella viscosa	Complete Genome	MVIS1	PRJEB6964	SAMEA2735902	2014-09-30	GCA_000953735.1	Moritella viscosa	none	80854	d__Bacteria;p__Proteobacteria;c__Gammaproteobacteria;o__Alteromonadales;f__Moritellaceae;g__Moritella;s__Moritella viscosa	d__Bacteria;p__Proteobacteria;c__Gammaproteobacteria;o__Alteromonadales;f__Moritellaceae;g__Moritella;s__Moritella viscosa	4576	18	131	0
GB_GCA_000954095.1	96.17	46.77	88.641	656	1124784	35.754	3145901	d__Bacteria;p__Omnitrophota;c__Koll11;o__SKK-01;f__SKK-01;g__Omnitrophus_A;s__Omnitrophus_A magneticus	Contig	ASM95409v1	PRJNA273957	SAMN03316882	2015-03-16	GCA_000954095.1	Candidatus Omnitrophus magneticus	SKK-01	1609969	d__Bacteria;p__Candidatus Omnitrophica;c__;o__;f__;g__Candidatus Omnitrophus;s__Candidatus Omnitrophus magneticus	d__Bacteria;x__PVC group;p__Candidatus Omnitrophica;g__Candidatus Omnitrophus;s__Candidatus Omnitrophus magneticus	2922	19	50	0
GB_GCA_000955875.1	98.91	0.59	91.127	135	3480160	71.3867	4876735	d__Bacteria;p__Actinomycetota;c__Actinomycetia;o__Actinomycetales;f__Dermatophilaceae;g__Terrabacter;s__Terrabacter sp000955875	Scaffold	ASM95587v1	PRJNA275245	SAMN03340297	2015-03-18	GCA_000955875.1	Terrabacter sp. 28	28	1619947	d__Bacteria;p__Actinobacteria;c__Actinomycetia;o__Micrococcales;f__Intrasporangiaceae;g__Terrabacter;s__	d__Bacteria;x__Terrabacteria group;p__Actinobacteria;c__Actinomycetia;o__Micrococcales;f__Intrasporangiaceae;g__Terrabacter;x__unclassified Terrabacter;s__Terrabacter sp. 28	4493	20	50	1
GB_GCA_000960885.1	99.26	0	91.5188	207	980146	57.9514	1691324	d__Archaea;p__Thermoproteota;c__Thermoprotei;o__Thermoproteales;f__Thermoproteaceae;g__Thermoproteus;s__Thermoproteus sp000960885	Contig	ASM96088v1	PRJNA273893	SAMN03323733	2015-03-23	GCA_000960885.1	Thermoproteus sp. AZ2	none	1609232	d__Archaea;p__Crenarchaeota;c__Thermoprotei;o__Thermoproteales;f__Thermoproteaceae;g__Thermoproteus;s__	d__Archaea;x__TACK group;p__Crenarchaeota;c__Thermoprotei;o__Thermoproteales;f__Thermoproteaceae;g__Thermoproteus;x__unclassified Thermoproteus;s__Thermoproteus sp. AZ2	2197	12	33	0
GB_GCA_000961575.1	99.68	1.91	85.1904	48	2003056	47.9886	4174027	d__Bacteria;p__Bacillota_B;c__Desulfotomaculia;o__Desulfotomaculales;f__Desulfallaceae;g__BRH-c8a;s__BRH-c8a sp000961575	Contig	41k	PRJNA257561	SAMN03400145	2015-03-24	GCA_000961575.1	Peptococcaceae bacterium BRH_c8a	BRH_c8a	1629715	d__Bacteria;p__Firmicutes;c__Clostridia;o__Eubacteriales;f__Peptococcaceae;g__;s__	d__Bacteria;x__Terrabacteria group;p__Firmicutes;c__Clostridia;o__Eubacteriales;f__Peptococcaceae;x__unclassified Peptococcaceae;s__Peptococcaceae bacterium BRH_c8a	3970	19	48	2
GB_GCA_000961585.1	98.42	0.79	86.7395	98	1742420	49.8715	3493817	d__Bacteria;p__Bacillota_B;c__Desulfotomaculia;o__Desulfotomaculales;f__Desulfocucumaceae;g__BRHc4a;s__BRHc4a sp000961585	Contig	41k	PRJNA257561	SAMN03400146	2015-03-24	GCA_000961585.1	Peptococcaceae bacterium BRH_c4a	BRH_c4a	1629716	d__Bacteria;p__Firmicutes;c__Clostridia;o__Eubacteriales;f__Peptococcaceae;g__;s__	d__Bacteria;x__Terrabacteria group;p__Firmicutes;c__Clostridia;o__Eubacteriales;f__Peptococcaceae;x__unclassified Peptococcaceae;s__Peptococcaceae bacterium BRH_c4a	3529	19	46	1
GB_GCA_000961595.1	98.1	0.55	83.9852	66	1725567	47.6074	3624575	d__Bacteria;p__Bacillota_B;c__Desulfotomaculia;o__Desulfotomaculales;f__Desulfocucumaceae;g__Desulfocucumis;s__Desulfocucumis sp000961595	Contig	41k	PRJNA257561	SAMN03400147	2015-03-24	GCA_000961595.1	Peptococcaceae bacterium BRH_c4b	BRH_c4b	1629717	d__Bacteria;p__Firmicutes;c__Clostridia;o__Eubacteriales;f__Peptococcaceae;g__;s__	d__Bacteria;x__Terrabacteria group;p__Firmicutes;c__Clostridia;o__Eubacteriales;f__Peptococcaceae;x__unclassified Peptococcaceae;s__Peptococcaceae bacterium BRH_c4b	3632	19	48	1
GB_GCA_000961645.1	89.71	1.11	88.7207	140	2027898	57.3942	3533282	d__Bacteria;p__Pseudomonadota;c__Gammaproteobacteria;o__Pseudomonadales;f__Porticoccaceae;g__BRH-c0;s__BRH-c0 sp000961645	Contig	41k	PRJNA257561	SAMN03400151	2015-03-24	GCA_000961645.1	Gammaproteobacteria bacterium BRH_c0	BRH_c0	1629722	d__Bacteria;p__Proteobacteria;c__Gammaproteobacteria;o__;f__;g__;s__	d__Bacteria;p__Proteobacteria;c__Gammaproteobacteria;x__unclassified Gammaproteobacteria;s__Gammaproteobacteria bacterium BRH_c0	3254	17	32	0
GB_GCA_000961655.1	98.39	2.58	85.6977	91	3301925	55.0541	5997605	d__Bacteria;p__Desulfobacterota;c__Desulfobacteria;o__Desulfobacterales;f__Desulfosarcinaceae;g__Desulfatitalea;s__Desulfatitalea sp000961655	Contig	41k	PRJNA257561	SAMN03400142	2015-03-24	GCA_000961655.1	Desulfatitalea sp. BRH_c12	BRH_c12	1629708	d__Bacteria;p__Proteobacteria;c__Deltaproteobacteria;o__Desulfobacterales;f__Desulfobacteraceae;g__Desulfatitalea;s__	d__Bacteria;p__Proteobacteria;x__delta/epsilon subdivisions;c__Deltaproteobacteria;o__Desulfobacterales;f__Desulfobacteraceae;g__Desulfatitalea;x__unclassified Desulfatitalea;s__Desulfatitalea sp. BRH_c12	5134	19	49	1
GB_GCA_000961725.1	99.87	0.89	87.9638	72	3367171	51.6766	6515854	d__Bacteria;p__Desulfobacterota;c__Desulfobulbia;o__Desulfobulbales;f__Desulfocapsaceae;g__Desulforhopalus;s__Desulforhopalus sp000961725	Contig	41k	PRJNA257561	SAMN03400143	2015-03-24	GCA_000961725.1	Desulfobulbaceae bacterium BRH_c16a	BRH_c16a	1629713	d__Bacteria;p__Proteobacteria;c__Deltaproteobacteria;o__Desulfobacterales;f__Desulfobulbaceae;g__;s__	d__Bacteria;p__Proteobacteria;x__delta/epsilon subdivisions;c__Deltaproteobacteria;o__Desulfobacterales;f__Desulfobulbaceae;x__unclassified Desulfobulbaceae;s__Desulfobulbaceae bacterium BRH_c16a	5792	19	53	1
GB_GCA_000961745.1	78.03	0.5	89.2269	274	2558279	65.3977	3911879	d__Bacteria;p__Pseudomonadota;c__Alphaproteobacteria;o__Rhodospirillales;f__Rhodospirillaceae;g__BRH-c57;s__BRH-c57 sp000961745	Contig	41k	PRJNA257561	SAMN03400148	2015-03-24	GCA_000961745.1	Rhodospirillaceae bacterium BRH_c57	BRH_c57	1629718	d__Bacteria;p__Proteobacteria;c__Alphaproteobacteria;o__Rhodospirillales;f__Rhodospirillaceae;g__;s__	d__Bacteria;p__Proteobacteria;c__Alphaproteobacteria;o__Rhodospirillales;f__Rhodospirillaceae;x__unclassified Rhodospirillaceae;s__Rhodospirillaceae bacterium BRH_c57	3893	18	43	0
GB_GCA_000961765.1	98.47	4.95	84.9438	92	1671607	37.0409	4512870	d__Bacteria;p__Bacillota_B;c__Peptococcia;o__Peptococcales;f__BICA1-8;g__BICA1-8;s__BICA1-8 sp000961765	Contig	41k	PRJNA257561	SAMN03400150	2015-03-24	GCA_000961765.1	Clostridiaceae bacterium BRH_c20a	BRH_c20a	1629719	d__Bacteria;p__Firmicutes;c__Clostridia;o__Eubacteriales;f__Clostridiaceae;g__;s__	d__Bacteria;x__Terrabacteria group;p__Firmicutes;c__Clostridia;o__Eubacteriales;f__Clostridiaceae;x__unclassified Clostridiaceae;s__Clostridiaceae bacterium BRH_c20a	4482	19	59	0
GB_GCA_000961805.1	94.9	4.08	84.2014	348	2574262	42.7108	6027195	d__Bacteria;p__Bacillota_B;c__Desulfitobacteriia;o__Desulfitobacteriales;f__Desulfitobacteriaceae;g__Desulfosporosinus;s__Desulfosporosinus sp000961805	Contig	41k	PRJNA257561	SAMN03400144	2015-03-24	GCA_000961805.1	Peptococcaceae bacterium BRH_c23	BRH_c23	1629714	d__Bacteria;p__Firmicutes;c__Clostridia;o__Eubacteriales;f__Peptococcaceae;g__;s__	d__Bacteria;x__Terrabacteria group;p__Firmicutes;c__Clostridia;o__Eubacteriales;f__Peptococcaceae;x__unclassified Peptococcaceae;s__Peptococcaceae bacterium BRH_c23	5912	14	27	1
GB_GCA_000961845.1	95	1.08	92.6928	69	940090	32.223	2917452	d__Bacteria;p__Bacteroidota;c__Bacteroidia;o__Flavobacteriales;f__Vicingaceae;g__BRH-c54;s__BRH-c54 sp000961845	Contig	41k	PRJNA257561	SAMN03400155	2015-03-24	GCA_000961845.1	Flavobacteriales bacterium BRH_c54	BRH_c54	1629721	d__Bacteria;p__Bacteroidetes;c__Flavobacteriia;o__Flavobacteriales;f__;g__;s__	d__Bacteria;x__FCB group;x__Bacteroidetes/Chlorobi group;p__Bacteroidetes;c__Flavobacteriia;o__Flavobacteriales;x__unclassified Flavobacteriales;s__Flavobacteriales bacterium BRH_c54	2549	17	28	0
GB_GCA_000963575.1	99.99	0.77	88.026	1	2803550	54.8894	5107633	d__Bacteria;p__Pseudomonadota;c__Gammaproteobacteria;o__Enterobacterales;f__Enterobacteriaceae;g__Cedecea;s__Cedecea michiganensis_A	Complete Genome	ASM96357v1	PRJNA278789	SAMN03431443	2015-03-26	GCA_000963575.1	Klebsiella michiganensis	RC10	1134687	d__Bacteria;p__Proteobacteria;c__Gammaproteobacteria;o__Enterobacterales;f__Enterobacteriaceae;g__Klebsiella;s__Klebsiella michiganensis	d__Bacteria;p__Proteobacteria;c__Gammaproteobacteria;o__Enterobacterales;f__Enterobacteriaceae;x__Klebsiella/Raoultella group;g__Klebsiella;s__Klebsiella michiganensis	4701	19	84	1
GB_GCA_000964245.1	99.5	0.86	89.7035	1	2101979	47.7184	4404964	d__Bacteria;p__Pseudomonadota;c__Gammaproteobacteria;o__Pseudomonadales;f__Cellvibrionaceae;g__1162T-S-0a-05;s__1162T-S-0a-05 sp000964245	Contig	ASM96424v1	PRJNA187105	SAMN02746023	2015-03-27	GCA_000964245.1	Cellvibrionaceae bacterium 1162T.S.0a.05	1162T.S.0a.05	1286364	d__Bacteria;p__Proteobacteria;c__Gammaproteobacteria;o__Cellvibrionales;f__Cellvibrionaceae;g__;s__	d__Bacteria;p__Proteobacteria;c__Gammaproteobacteria;o__Cellvibrionales;f__Cellvibrionaceae;x__unclassified Cellvibrionaceae;s__Cellvibrionaceae bacterium 1162T.S.0a.05	3642	19	39	0
GB_GCA_000965745.1	97.94	0	88.8109	1	1033559	46.4169	2226687	d__Archaea;p__Thermoplasmatota;c__Thermoplasmata;o__Thermoplasmatales;f__Thermoplasmataceae;g__GCA-965745;s__GCA-965745 sp000965745	Chromosome	ASM96574v1	PRJNA256113	SAMN02940502	2015-03-30	GCA_000965745.1	uncultured archaeon	none	115547	d__Archaea;p__;c__;o__;f__;g__;s__	d__Archaea;x__environmental samples;s__uncultured archaeon	2292	19	46	0
GB_GCA_000967895.1	99.71	1.4	89.2326	1	1857705	42.1594	4406383	d__Bacteria;p__Pseudomonadota;c__Gammaproteobacteria;o__Pseudomonadales;f__DSM-6294;g__Oleispira;s__Oleispira antarctica	Complete Genome	ASM96789v1	PRJEA42413	SAMEA4532328	2013-05-31	GCA_000967895.1	Oleispira antarctica RB-8	none	698738	d__Bacteria;p__Proteobacteria;c__Gammaproteobacteria;o__Oceanospirillales;f__Oceanospirillaceae;g__Oleispira;s__Oleispira antarctica	d__Bacteria;p__Proteobacteria;c__Gammaproteobacteria;o__Oceanospirillales;f__Oceanospirillaceae;g__Oleispira;s__Oleispira antarctica;x__Oleispira antarctica RB-8	3959	19	50	0
GB_GCA_000970895.1	45.29	1.9	88.0993	151	268358	32.6254	822563	d__Bacteria;p__Pseudomonadota;c__Alphaproteobacteria;o__Rickettsiales;f__Arcanobacteraceae;g__Arcanobacter;s__Arcanobacter lacustris	Contig	ASM97089v1	PRJNA272967	SAMN03288865	2015-04-08	GCA_000970895.1	Candidatus Arcanobacter lacustris	SCGC AAA041-L04	1607817	d__Bacteria;p__Proteobacteria;c__Alphaproteobacteria;o__Rickettsiales;f__;g__Candidatus Arcanobacter;s__Candidatus Arcanobacter lacustris	d__Bacteria;p__Proteobacteria;c__Alphaproteobacteria;o__Rickettsiales;x__Rickettsiales genera incertae sedis;g__Candidatus Arcanobacter;s__Candidatus Arcanobacter lacustris	882	11	13	0
GB_GCA_000972765.1	98.63	1.37	90.9777	1	2451694	61.277	4001000	d__Bacteria;p__Verrucomicrobiota;c__Verrucomicrobiae;o__Opitutales;f__Opitutaceae;g__IMCC26134_A;s__IMCC26134_A sp000972765	Complete Genome	ASM97276v1	PRJNA279927	SAMN03452270	2015-04-16	GCA_000972765.1	Verrucomicrobia bacterium IMCC26134	IMCC26134	1637999	d__Bacteria;p__Verrucomicrobia;c__;o__;f__;g__;s__	d__Bacteria;x__PVC group;p__Verrucomicrobia;x__unclassified Verrucomicrobia;s__Verrucomicrobia bacterium IMCC26134	3080	19	47	0
GB_GCA_000974665.1	99.03	0.6	91.8694	5	2565945	63.3059	4053247	d__Bacteria;p__Pseudomonadota;c__Alphaproteobacteria;o__Caulobacterales;f__TH1-2;g__Vitreimonas;s__Vitreimonas sp000974665	Contig	ASM97466v1	PRJDB3470	SAMD00025051	2015-02-07	GCA_000974665.1	alpha proteobacterium U9-1i	U9-1i	1605283	d__Bacteria;p__Proteobacteria;c__Alphaproteobacteria;o__;f__;g__;s__	d__Bacteria;p__Proteobacteria;c__Alphaproteobacteria;x__unclassified Alphaproteobacteria;s__alpha proteobacterium U9-1i	4123	19	45	0
GB_GCA_000980375.1	89.74	0.85	91.9638	40	755210	36.7612	2054369	d__Bacteria;p__Cyanobacteriota;c__Vampirovibrionia;o__Gastranaerophilales;f__Gastranaerophilaceae;g__Limenecus;s__Limenecus avicola	Contig	ASM98037v1	PRJNA277012	SAMN03449997	2015-04-24	GCA_000980375.1	Clostridium sp. K4410.MGS-306	K4410.MGS-306	1637501	d__Bacteria;p__Firmicutes;c__Clostridia;o__Eubacteriales;f__Clostridiaceae;g__Clostridium;s__	d__Bacteria;x__Terrabacteria group;p__Firmicutes;c__Clostridia;o__Eubacteriales;f__Clostridiaceae;g__Clostridium;x__unclassified Clostridium;s__Clostridium sp. K4410.MGS-306	1978	19	41	0
GB_GCA_000980495.1	100	1.9	87.5808	208	1069677	49.2558	2171676	d__Bacteria;p__Pseudomonadota;c__Gammaproteobacteria;o__Burkholderiales;f__Burkholderiaceae_A;g__Parasutterella;s__Parasutterella gallistercoris	Contig	ASM98049v1	PRJNA277012	SAMN03450005	2015-04-24	GCA_000980495.1	Acinetobacter sp. N54.MGS-139	N54.MGS-139	1637509	d__Bacteria;p__Proteobacteria;c__Gammaproteobacteria;o__Moraxellales;f__Moraxellaceae;g__Acinetobacter;s__	d__Bacteria;p__Proteobacteria;c__Gammaproteobacteria;o__Moraxellales;f__Moraxellaceae;g__Acinetobacter;x__unclassified Acinetobacter;s__Acinetobacter sp. N54.MGS-139	2142	18	54	0
GB_GCA_000980705.1	87.25	0.73	87.026	129	1477368	49.9803	2956608	d__Bacteria;p__Bacillota_A;c__Clostridia;o__Oscillospirales;f__Ruminococcaceae;g__Ruminococcus_C;s__Ruminococcus_C sp000980705	Scaffold	ASM98070v1	PRJNA277012	SAMN03456688	2015-04-24	GCA_000980705.1	Ruminococcus sp. UNK.MGS-30	UNK.MGS-30	1638786	d__Bacteria;p__Firmicutes;c__Clostridia;o__Eubacteriales;f__Oscillospiraceae;g__Ruminococcus;s__	d__Bacteria;x__Terrabacteria group;p__Firmicutes;c__Clostridia;o__Eubacteriales;f__Oscillospiraceae;g__Ruminococcus;x__unclassified Ruminococcus;s__Ruminococcus sp. UNK.MGS-30	2737	19	52	0
GB_GCA_000980735.1	58.59	1.42	87.4381	263	533216	44.3046	1246945	d__Bacteria;p__WOR-3;c__Hydrothermia;o__LBFQ01;f__LBFQ01;g__Caldipriscus;s__Caldipriscus sp000980735	Scaffold	ASM98073v1	PRJNA280379	SAMN03460240	2015-04-24	GCA_000980735.1	Candidatus Caldipriscus sp. T1.2	T1.2	1643675	d__Bacteria;p__Candidatus Pyropristinus;c__;o__;f__;g__Candidatus Caldipriscus;s__	d__Bacteria;x__Bacteria incertae sedis;x__Bacteria candidate phyla;p__Candidatus Pyropristinus;g__Candidatus Caldipriscus;x__unclassified Candidatus Caldipriscus;s__Candidatus Caldipriscus sp. T1.2	1396	18	40	0
GB_GCA_000981645.1	91.47	0	86.0719	255	1094787	38.1931	2891733	d__Bacteria;p__Bacteroidota;c__Bacteroidia;o__Flavobacteriales;f__UA16;g__ASP10-05a;s__ASP10-05a sp000981645	Scaffold	ASM98164v1	PRJNA276743	SAMN03380217	2015-04-28	GCA_000981645.1	Cryomorphaceae bacterium ASP10-05a	none	1622232	d__Bacteria;p__Bacteroidetes;c__Flavobacteriia;o__Flavobacteriales;f__Cryomorphaceae;g__;s__	d__Bacteria;x__FCB group;x__Bacteroidetes/Chlorobi group;p__Bacteroidetes;c__Flavobacteriia;o__Flavobacteriales;f__Cryomorphaceae;x__unclassified Cryomorphaceae;s__Cryomorphaceae bacterium ASP10-05a	2398	18	29	0
GB_GCA_000981705.1	83.92	0.56	81.878	459	1327934	48.057	2806369	d__Bacteria;p__Pseudomonadota;c__Alphaproteobacteria;o__Rhodobacterales;f__Rhodobacteraceae;g__Planktomarina;s__Planktomarina sp000981705	Scaffold	ASM98170v1	PRJNA276743	SAMN03380216	2015-04-28	GCA_000981705.1	Rhodobacteraceae bacterium ASP10-04a	none	1622230	d__Bacteria;p__Proteobacteria;c__Alphaproteobacteria;o__Rhodobacterales;f__Rhodobacteraceae;g__;s__	d__Bacteria;p__Proteobacteria;c__Alphaproteobacteria;o__Rhodobacterales;f__Rhodobacteraceae;x__unclassified Rhodobacteraceae;s__Rhodobacteraceae bacterium ASP10-04a	2630	18	33	0
GB_GCA_000985875.1	99.28	0.75	88.5254	54	3945109	61.5537	6409219	d__Bacteria;p__Pseudomonadota;c__Alphaproteobacteria;o__Rhizobiales;f__Rhizobiaceae;g__Neorhizobium;s__Neorhizobium galegae_C	Contig	NgalHAMBI1146Draft	PRJEB6976	SAMEA2698475	2015-04-29	GCA_000985875.1	Neorhizobium galegae bv. officinalis	none	323656	d__Bacteria;p__Proteobacteria;c__Alphaproteobacteria;o__Hyphomicrobiales;f__Rhizobiaceae;g__Neorhizobium;s__Neorhizobium galegae	d__Bacteria;p__Proteobacteria;c__Alphaproteobacteria;o__Hyphomicrobiales;f__Rhizobiaceae;x__Rhizobium/Agrobacterium group;g__Neorhizobium;s__Neorhizobium galegae;x__Neorhizobium galegae bv. officinalis	6099	19	43	0
GB_GCA_000987045.1	99.36	5.61	85.7086	156	2716262	54.5806	4981858	d__Bacteria;p__Bacillota_B;c__Moorellia;o__PH28-bin88;f__PH28-bin88;g__PH28-bin88;s__PH28-bin88 sp000987045	Scaffold	ASM98704v1	PRJNA272887	SAMN03287581	2015-05-01	GCA_000987045.1	Clostridiales bacterium PH28_bin88	none	1605376	d__Bacteria;p__Firmicutes;c__Clostridia;o__Eubacteriales;f__;g__;s__	d__Bacteria;x__Terrabacteria group;p__Firmicutes;c__Clostridia;o__Eubacteriales;x__unclassified Eubacteriales;s__Clostridiales bacterium PH28_bin88	4915	19	51	1
GB_GCA_000989185.1	88.76	0.27	92.6594	7	292996	27.5827	1062320	d__Bacteria;p__Dependentiae;c__Babeliae;o__Babeliales;f__UASB340;g__UASB340;s__UASB340 sp000989185	Scaffold	ASM98918v1	PRJNA273161	SAMN03319238	2015-05-07	GCA_000989185.1	candidate division TM6 bacterium GW2011_GWF2_28_16	none	1619077	d__Bacteria;p__;c__;o__;f__;g__;s__	d__Bacteria;x__Bacteria incertae sedis;x__Bacteria candidate phyla;x__Candidatus Dependentiae;x__unclassified Candidatus Dependentiae;s__candidate division TM6 bacterium GW2011_GWF2_28_16	948	19	41	0
GB_GCA_000989195.1	54.67	0.81	86.1253	57	339710	30.5087	1113702	d__Bacteria;p__Dependentiae;c__Babeliae;o__Babeliales;f__Vermiphilaceae;g__GWF2-30-66;s__GWF2-30-66 sp000989195	Scaffold	ASM98919v1	PRJNA273161	SAMN03319241	2015-05-07	GCA_000989195.1	candidate division TM6 bacterium GW2011_GWF2_30_66	none	1619078	d__Bacteria;p__;c__;o__;f__;g__;s__	d__Bacteria;x__Bacteria incertae sedis;x__Bacteria candidate phyla;x__Candidatus Dependentiae;x__unclassified Candidatus Dependentiae;s__candidate division TM6 bacterium GW2011_GWF2_30_66	923	19	33	0
GB_GCA_000989305.1	74.84	0	93.397	18	305641	37.743	809864	d__Bacteria;p__Patescibacteria;c__Microgenomatia;o__UBA12405;f__UBA12405;g__UBA12158;s__UBA12158 sp000989305	Scaffold	ASM98930v1	PRJNA273161	SAMN03319375	2015-05-07	GCA_000989305.1	Candidatus Shapirobacteria bacterium GW2011_GWF2_37_20	none	1618492	d__Bacteria;p__Candidatus Shapirobacteria;c__;o__;f__;g__;s__	d__Bacteria;x__Bacteria incertae sedis;x__Bacteria candidate phyla;x__Patescibacteria group;x__Microgenomates group;p__Candidatus Shapirobacteria;s__Candidatus Shapirobacteria bacterium GW2011_GWF2_37_20	924	19	46	0
GB_GCA_000989515.1	78.36	0	90.0887	8	205459	30.7944	667288	d__Bacteria;p__Patescibacteria;c__Paceibacteria;o__UBA9983_A;f__UBA9973;g__UBA9973;s__UBA9973 sp000989515	Scaffold	ASM98951v1	PRJNA273161	SAMN03319254	2015-05-07	GCA_000989515.1	Candidatus Nomurabacteria bacterium GW2011_GWE1_32_28	none	1618760	d__Bacteria;p__Candidatus Nomurabacteria;c__;o__;f__;g__;s__	d__Bacteria;x__Bacteria incertae sedis;x__Bacteria candidate phyla;x__Patescibacteria group;x__Parcubacteria group;p__Candidatus Nomurabacteria;s__Candidatus Nomurabacteria bacterium GW2011_GWE1_32_28	673	20	39	0
GB_GCA_000989525.1	85.33	0	88.7544	11	322768	32.6956	987212	d__Bacteria;p__Dependentiae;c__Babeliae;o__Babeliales;f__GWF2-32-72;g__GWF2-32-72;s__GWF2-32-72 sp000989525	Scaffold	ASM98952v1	PRJNA273161	SAMN03319255	2015-05-07	GCA_000989525.1	candidate division TM6 bacterium GW2011_GWF2_32_72	none	1619079	d__Bacteria;p__;c__;o__;f__;g__;s__	d__Bacteria;x__Bacteria incertae sedis;x__Bacteria candidate phyla;x__Candidatus Dependentiae;x__unclassified Candidatus Dependentiae;s__candidate division TM6 bacterium GW2011_GWF2_32_72	883	19	41	0
GB_GCA_000989565.1	75.49	1.12	90.5925	31	412585	32.7478	1259947	d__Bacteria;p__Patescibacteria;c__Gracilibacteria;o__UBA1369;f__GWC2-33-13;g__GWC2-33-13;s__GWC2-33-13 sp000989565	Scaffold	ASM98956v1	PRJNA273161	SAMN03319256	2015-05-07	GCA_000989565.1	Candidatus Peregrinibacteria bacterium GW2011_GWA2_33_10	none	1619054	d__Bacteria;p__Candidatus Peregrinibacteria;c__;o__;f__;g__;s__	d__Bacteria;x__Bacteria incertae sedis;x__Bacteria candidate phyla;p__Candidatus Peregrinibacteria;x__unclassified Candidatus Peregrinibacteria;s__Candidatus Peregrinibacteria bacterium GW2011_GWA2_33_10	1139	19	37	0
GB_GCA_000989675.1	70.61	0	91.331	46	200964	32.8624	612802	d__Bacteria;p__Patescibacteria;c__Dojkabacteria;o__SC72;f__SC72;g__UBA12044;s__UBA12044 sp000989675	Scaffold	ASM98967v1	PRJNA273161	SAMN03319261	2015-05-07	GCA_000989675.1	candidate division WS6 bacterium GW2011_GWE2_33_157	none	1619095	d__Bacteria;p__;c__;o__;f__;g__;s__	d__Bacteria;x__Bacteria incertae sedis;x__Bacteria candidate phyla;x__Candidatus Dojkabacteria;s__candidate division WS6 bacterium GW2011_GWE2_33_157	627	16	41	0
GB_GCA_000989765.1	70.22	0	94.4499	19	282919	32.8966	860025	d__Bacteria;p__Patescibacteria;c__Microgenomatia;o__GWA2-44-7;f__UBA8517;g__UBA12026;s__UBA12026 sp000989765	Contig	ASM98976v1	PRJNA273161	SAMN03319264	2015-05-07	GCA_000989765.1	Candidatus Woesebacteria bacterium GW2011_GWB1_33_22	none	1618566	d__Bacteria;p__Candidatus Woesebacteria;c__;o__;f__;g__;s__	d__Bacteria;x__Bacteria incertae sedis;x__Bacteria candidate phyla;x__Patescibacteria group;x__Microgenomates group;p__Candidatus Woesebacteria;s__Candidatus Woesebacteria bacterium GW2011_GWB1_33_22	998	18	37	0
GB_GCA_000989955.1	88.14	2.25	87.1639	27	550641	37.0383	1486996	d__Bacteria;p__Dependentiae;c__Babeliae;o__Babeliales;f__RVW-14;g__GWF2-37-49;s__GWF2-37-49 sp000989955	Scaffold	ASM98995v1	PRJNA273161	SAMN03319378	2015-05-07	GCA_000989955.1	candidate division TM6 bacterium GW2011_GWF2_37_49	none	1619083	d__Bacteria;p__;c__;o__;f__;g__;s__	d__Bacteria;x__Bacteria incertae sedis;x__Bacteria candidate phyla;x__Candidatus Dependentiae;x__unclassified Candidatus Dependentiae;s__candidate division TM6 bacterium GW2011_GWF2_37_49	1232	19	45	0
GB_GCA_000990005.1	56.44	0	93.9903	14	277805	32.8603	845411	d__Bacteria;p__Patescibacteria;c__Microgenomatia;o__GWA2-44-7;f__UBA8517;g__UBA12026;s__UBA12026 sp000990005	Contig	ASM99000v1	PRJNA273161	SAMN03319273	2015-05-07	GCA_000990005.1	Candidatus Woesebacteria bacterium GW2011_GWB1_33_38	none	1618567	d__Bacteria;p__Candidatus Woesebacteria;c__;o__;f__;g__;s__	d__Bacteria;x__Bacteria incertae sedis;x__Bacteria candidate phyla;x__Patescibacteria group;x__Microgenomates group;p__Candidatus Woesebacteria;s__Candidatus Woesebacteria bacterium GW2011_GWB1_33_38	1051	16	32	0
GB_GCA_000990325.1	80.24	0	90.5638	23	264040	34.4249	767161	d__Bacteria;p__Patescibacteria;c__Paceibacteria;o__UBA9983_A;f__UBA9973;g__UBA8515;s__UBA8515 sp000990325	Scaffold	ASM99032v1	PRJNA273161	SAMN03319286	2015-05-07	GCA_000990325.1	Candidatus Nomurabacteria bacterium GW2011_GWE2_34_25	none	1618764	d__Bacteria;p__Candidatus Nomurabacteria;c__;o__;f__;g__;s__	d__Bacteria;x__Bacteria incertae sedis;x__Bacteria candidate phyla;x__Patescibacteria group;x__Parcubacteria group;p__Candidatus Nomurabacteria;s__Candidatus Nomurabacteria bacterium GW2011_GWE2_34_25	801	19	39	0
GB_GCA_000990355.1	68.48	0	88.8911	24	399403	36.2305	1102395	d__Bacteria;p__Patescibacteria;c__ABY1;o__Magasanikbacterales;f__UBA922;g__GWC2-37-14;s__GWC2-37-14 sp000990355	Contig	ASM99035v1	PRJNA273161	SAMN03319371	2015-05-07	GCA_000990355.1	Candidatus Magasanikbacteria bacterium GW2011_GWC2_37_14	none	1619046	d__Bacteria;p__Candidatus Magasanikbacteria;c__;o__;f__;g__;s__	d__Bacteria;x__Bacteria incertae sedis;x__Bacteria candidate phyla;x__Patescibacteria group;x__Parcubacteria group;p__Candidatus Magasanikbacteria;s__Candidatus Magasanikbacteria bacterium GW2011_GWC2_37_14	992	19	49	0
GB_GCA_000990445.1	54.86	0	91.1251	82	359192	37.3261	962621	d__Bacteria;p__Patescibacteria;c__Microgenomatia;o__UBA1406;f__GWC2-37-13;g__UBA1450;s__UBA1450 sp000990445	Scaffold	ASM99044v1	PRJNA273161	SAMN03319383	2015-05-07	GCA_000990445.1	Candidatus Roizmanbacteria bacterium GW2011_GWA2_37_7	none	1618481	d__Bacteria;p__Candidatus Roizmanbacteria;c__;o__;f__;g__;s__	d__Bacteria;x__Bacteria incertae sedis;x__Bacteria candidate phyla;x__Patescibacteria group;x__Microgenomates group;p__Candidatus Roizmanbacteria;s__Candidatus Roizmanbacteria bacterium GW2011_GWA2_37_7	1088	16	24	0
GB_GCA_000990585.1	66.05	0.93	88.6783	7	336257	36.4303	923070	d__Bacteria;p__Patescibacteria;c__Paceibacteria;o__Moranbacterales;f__UBA9337;g__UBA12151;s__UBA12151 sp000990585	Scaffold	ASM99058v1	PRJNA273161	SAMN03319298	2015-05-07	GCA_000990585.1	Candidatus Moranbacteria bacterium GW2011_GWE2_35_2-	none	1618712	d__Bacteria;p__Candidatus Moranbacteria;c__;o__;f__;g__;s__	d__Bacteria;x__Bacteria incertae sedis;x__Bacteria candidate phyla;x__Patescibacteria group;x__Parcubacteria group;p__Candidatus Moranbacteria;s__Candidatus Moranbacteria bacterium GW2011_GWE2_35_2-	908	19	42	0
GB_GCA_000990945.1	68.26	1.12	82.4639	80	429967	35.1794	1222490	d__Bacteria;p__Patescibacteria;c__Paceibacteria;o__Moranbacterales;f__UBA9337;g__UBA9337;s__UBA9337 sp000990945	Scaffold	ASM99094v1	PRJNA273161	SAMN03319312	2015-05-07	GCA_000990945.1	Candidatus Moranbacteria bacterium GW2011_GWF2_35_54	none	1618722	d__Bacteria;p__Candidatus Moranbacteria;c__;o__;f__;g__;s__	d__Bacteria;x__Bacteria incertae sedis;x__Bacteria candidate phyla;x__Patescibacteria group;x__Parcubacteria group;p__Candidatus Moranbacteria;s__Candidatus Moranbacteria bacterium GW2011_GWF2_35_54	1274	18	36	0
GB_GCA_000991135.1	75.55	0	93.1799	18	366983	36.9011	994505	d__Bacteria;p__Patescibacteria;c__Microgenomatia;o__UBA1406;f__GWC2-37-13;g__GWC2-37-13;s__GWC2-37-13 sp000991135	Contig	ASM99113v1	PRJNA273161	SAMN03319367	2015-05-07	GCA_000991135.1	Candidatus Roizmanbacteria bacterium GW2011_GWC1_37_12	none	1618483	d__Bacteria;p__Candidatus Roizmanbacteria;c__;o__;f__;g__;s__	d__Bacteria;x__Bacteria incertae sedis;x__Bacteria candidate phyla;x__Patescibacteria group;x__Microgenomates group;p__Candidatus Roizmanbacteria;s__Candidatus Roizmanbacteria bacterium GW2011_GWC1_37_12	1035	20	45	0
GB_GCA_000991185.1	57.8	0	88.9432	42	210350	33.9848	619203	d__Bacteria;p__Patescibacteria;c__UBA1384;o__GWA2-35-9;f__GWA2-35-9;g__GWA2-35-9;s__GWA2-35-9 sp000991185	Scaffold	ASM99118v1	PRJNA273161	SAMN03319322	2015-05-07	GCA_000991185.1	Berkelbacteria bacterium GW2011_GWA2_35_9	none	1618333	d__Bacteria;p__Candidatus Berkelbacteria;c__;o__;f__;g__;s__	d__Bacteria;x__Bacteria incertae sedis;x__Bacteria candidate phyla;p__Candidatus Berkelbacteria;s__Berkelbacteria bacterium GW2011_GWA2_35_9	691	17	35	0
GB_GCA_000991205.1	56.93	0.99	89.615	53	289449	36.2441	798870	d__Bacteria;p__Patescibacteria;c__ABY1;o__UBA1558;f__GWA2-36-10;g__GWA2-36-10;s__GWA2-36-10 sp000991205	Scaffold	ASM99120v1	PRJNA273161	SAMN03319323	2015-05-07	GCA_000991205.1	Parcubacteria group bacterium GW2011_GWA2_36_10	none	1618808	d__Bacteria;p__;c__;o__;f__;g__;s__	d__Bacteria;x__Bacteria incertae sedis;x__Bacteria candidate phyla;x__Patescibacteria group;x__Parcubacteria group;x__unclassified Parcubacteria group;s__Parcubacteria group bacterium GW2011_GWA2_36_10	849	16	36	0
GB_GCA_000991245.1	71.29	0	85.9981	11	382469	36.5249	1047167	d__Bacteria;p__Patescibacteria;c__Paceibacteria;o__Moranbacterales;f__GWC2-37-73;g__UBA12068;s__UBA12068 sp000991245	Scaffold	ASM99124v1	PRJNA273161	SAMN03319324	2015-05-07	GCA_000991245.1	Parcubacteria group bacterium GW2011_GWC1_36_108	none	1618894	d__Bacteria;p__;c__;o__;f__;g__;s__	d__Bacteria;x__Bacteria incertae sedis;x__Bacteria candidate phyla;x__Patescibacteria group;x__Parcubacteria group;x__unclassified Parcubacteria group;s__Parcubacteria group bacterium GW2011_GWC1_36_108	1013	18	39	0
GB_GCA_000991405.1	80.05	2.25	89.8195	5	290739	36.1918	803389	d__Bacteria;p__Patescibacteria;c__Paceibacteria;o__UBA9983_A;f__UBA9973;g__UBA8515;s__UBA8515 sp000991405	Scaffold	ASM99140v1	PRJNA273161	SAMN03319333	2015-05-07	GCA_000991405.1	Candidatus Nomurabacteria bacterium GW2011_GWD2_36_14	none	1618758	d__Bacteria;p__Candidatus Nomurabacteria;c__;o__;f__;g__;s__	d__Bacteria;x__Bacteria incertae sedis;x__Bacteria candidate phyla;x__Patescibacteria group;x__Parcubacteria group;p__Candidatus Nomurabacteria;s__Candidatus Nomurabacteria bacterium GW2011_GWD2_36_14	817	19	42	0
GB_GCA_000991415.1	71.53	0	91.3732	24	216045	34.9892	617508	d__Bacteria;p__Patescibacteria;c__Paceibacteria;o__UBA9983_A;f__UBA9973;g__UBA9973;s__UBA9973 sp000991415	Scaffold	ASM99141v1	PRJNA273161	SAMN03319334	2015-05-07	GCA_000991415.1	Candidatus Nomurabacteria bacterium GW2011_GWA1_36_15	none	1618728	d__Bacteria;p__Candidatus Nomurabacteria;c__;o__;f__;g__;s__	d__Bacteria;x__Bacteria incertae sedis;x__Bacteria candidate phyla;x__Patescibacteria group;x__Parcubacteria group;p__Candidatus Nomurabacteria;s__Candidatus Nomurabacteria bacterium GW2011_GWA1_36_15	652	19	41	0
GB_GCA_000991575.1	84.2	0	89.9397	18	384731	35.9514	1070204	d__Bacteria;p__Dependentiae;c__Babeliae;o__Babeliales;f__UBA12409;g__UBA12409;s__UBA12409 sp000991575	Scaffold	ASM99157v1	PRJNA273161	SAMN03319342	2015-05-07	GCA_000991575.1	candidate division TM6 bacterium GW2011_GWE2_36_25	none	1619074	d__Bacteria;p__;c__;o__;f__;g__;s__	d__Bacteria;x__Bacteria incertae sedis;x__Bacteria candidate phyla;x__Candidatus Dependentiae;x__unclassified Candidatus Dependentiae;s__candidate division TM6 bacterium GW2011_GWE2_36_25	1073	18	39	0
GB_GCA_000991645.1	66.44	0.99	85.8944	66	362689	36.0603	1005841	d__Bacteria;p__Patescibacteria;c__Paceibacteria;o__Moranbacterales;f__GWC2-37-73;g__UBA12068;s__UBA12068 sp000991645	Scaffold	ASM99164v1	PRJNA273161	SAMN03319345	2015-05-07	GCA_000991645.1	Candidatus Moranbacteria bacterium GW2011_GWE2_36_40	none	1618713	d__Bacteria;p__Candidatus Moranbacteria;c__;o__;f__;g__;s__	d__Bacteria;x__Bacteria incertae sedis;x__Bacteria candidate phyla;x__Patescibacteria group;x__Parcubacteria group;p__Candidatus Moranbacteria;s__Candidatus Moranbacteria bacterium GW2011_GWE2_36_40	973	16	33	0
GB_GCA_000991805.1	68.73	0	91.6631	60	203618	35.8257	568435	d__Bacteria;p__Patescibacteria;c__Dojkabacteria;o__SC72;f__SC72;g__UBA12078;s__UBA12078 sp000991805	Scaffold	ASM99180v1	PRJNA273161	SAMN03319353	2015-05-07	GCA_000991805.1	candidate division WS6 bacterium GW2011_GWC2_36_7	none	1619091	d__Bacteria;p__;c__;o__;f__;g__;s__	d__Bacteria;x__Bacteria incertae sedis;x__Bacteria candidate phyla;x__Candidatus Dojkabacteria;s__candidate division WS6 bacterium GW2011_GWC2_36_7	617	19	38	0
GB_GCA_000992015.1	60.4	0.66	88.9113	44	261849	36.5708	716262	d__Bacteria;p__Patescibacteria;c__Paceibacteria;o__Paceibacterales;f__Staskawiczbacteraceae;g__GWA2-37-10;s__GWA2-37-10 sp000992015	Scaffold	ASM99201v1	PRJNA273161	SAMN03319364	2015-05-07	GCA_000992015.1	Parcubacteria group bacterium GW2011_GWA2_37_10	none	1618810	d__Bacteria;p__;c__;o__;f__;g__;s__	d__Bacteria;x__Bacteria incertae sedis;x__Bacteria candidate phyla;x__Patescibacteria group;x__Parcubacteria group;x__unclassified Parcubacteria group;s__Parcubacteria group bacterium GW2011_GWA2_37_10	840	17	39	0
GB_GCA_000992085.1	65.91	0	90.1181	45	316028	36.5516	864631	d__Bacteria;p__Patescibacteria;c__ABY1;o__Magasanikbacterales;f__GWA2-37-8;g__GWA2-37-8;s__GWA2-37-8 sp000992085	Scaffold	ASM99208v1	PRJNA273161	SAMN03319387	2015-05-07	GCA_000992085.1	Candidatus Magasanikbacteria bacterium GW2011_GWA2_37_8	none	1619036	d__Bacteria;p__Candidatus Magasanikbacteria;c__;o__;f__;g__;s__	d__Bacteria;x__Bacteria incertae sedis;x__Bacteria candidate phyla;x__Patescibacteria group;x__Parcubacteria group;p__Candidatus Magasanikbacteria;s__Candidatus Magasanikbacteria bacterium GW2011_GWA2_37_8	840	18	39	0
GB_GCA_000992165.1	53.47	0	84.4064	59	307741	37.2911	825775	d__Bacteria;p__Patescibacteria;c__Paceibacteria;o__Moranbacterales;f__GWC2-37-73;g__GWC2-37-8;s__GWC2-37-8 sp000992165	Scaffold	ASM99216v1	PRJNA273161	SAMN03319392	2015-05-07	GCA_000992165.1	Candidatus Moranbacteria bacterium GW2011_GWC2_37_8	none	1618698	d__Bacteria;p__Candidatus Moranbacteria;c__;o__;f__;g__;s__	d__Bacteria;x__Bacteria incertae sedis;x__Bacteria candidate phyla;x__Patescibacteria group;x__Parcubacteria group;p__Candidatus Moranbacteria;s__Candidatus Moranbacteria bacterium GW2011_GWC2_37_8	835	16	33	0
GB_GCA_000992305.1	76.34	0.07	90.7968	30	402570	38.2772	1051759	d__Bacteria;p__Dependentiae;c__Babeliae;o__Babeliales;f__RVW-14;g__GWF2-38-10;s__GWF2-38-10 sp000992305	Scaffold	ASM99230v1	PRJNA273161	SAMN03319398	2015-05-07	GCA_000992305.1	candidate division TM6 bacterium GW2011_GWF2_38_10	none	1619084	d__Bacteria;p__;c__;o__;f__;g__;s__	d__Bacteria;x__Bacteria incertae sedis;x__Bacteria candidate phyla;x__Candidatus Dependentiae;x__unclassified Candidatus Dependentiae;s__candidate division TM6 bacterium GW2011_GWF2_38_10	907	17	37	0
GB_GCA_000992325.1	58.22	0.99	84.9246	40	349311	37.328	935829	d__Bacteria;p__Patescibacteria;c__Paceibacteria;o__Moranbacterales;f__GWC2-37-73;g__UBA12068;s__UBA12068 sp000992325	Scaffold	ASM99232v1	PRJNA273161	SAMN03319399	2015-05-07	GCA_000992325.1	Parcubacteria group bacterium GW2011_GWD2_38_11	none	1618941	d__Bacteria;p__;c__;o__;f__;g__;s__	d__Bacteria;x__Bacteria incertae sedis;x__Bacteria candidate phyla;x__Patescibacteria group;x__Parcubacteria group;x__unclassified Parcubacteria group;s__Parcubacteria group bacterium GW2011_GWD2_38_11	911	18	42	0
GB_GCA_000992345.1	68.07	0	87.3737	24	251916	37.3576	674362	d__Bacteria;p__Patescibacteria;c__Paceibacteria;o__GWC2-36-17;f__GWC2-36-17;g__GWC2-36-17;s__GWC2-36-17 sp000992345	Scaffold	ASM99234v1	PRJNA273161	SAMN03319400	2015-05-07	GCA_000992345.1	Parcubacteria group bacterium GW2011_GWD2_38_12	none	1618942	d__Bacteria;p__;c__;o__;f__;g__;s__	d__Bacteria;x__Bacteria incertae sedis;x__Bacteria candidate phyla;x__Patescibacteria group;x__Parcubacteria group;x__unclassified Parcubacteria group;s__Parcubacteria group bacterium GW2011_GWD2_38_12	673	17	36	0
GB_GCA_000992395.1	58.91	0	87.8774	77	395722	38.1967	1036782	d__Bacteria;p__Patescibacteria;c__ABY1;o__Buchananbacterales;f__GWA2-38-13;g__GWA2-38-13;s__GWA2-38-13 sp000992395	Scaffold	ASM99239v1	PRJNA273161	SAMN03319403	2015-05-07	GCA_000992395.1	Parcubacteria group bacterium GW2011_GWA2_38_13	none	1618811	d__Bacteria;p__;c__;o__;f__;g__;s__	d__Bacteria;x__Bacteria incertae sedis;x__Bacteria candidate phyla;x__Patescibacteria group;x__Parcubacteria group;x__unclassified Parcubacteria group;s__Parcubacteria group bacterium GW2011_GWA2_38_13	1048	17	37	0
GB_GCA_000992445.2	74.01	0	88.8464	31	330703	37.8278	874952	d__Bacteria;p__Patescibacteria;c__Paceibacteria;o__GWA2-38-13b;f__GWA2-38-13b;g__GWA2-38-13b;s__GWA2-38-13b sp000992445	Scaffold	ASM99244v2	PRJNA273161	SAMN03319405	2017-06-16	GCA_000992445.2	Parcubacteria group bacterium GW2011_GWA2_38_13b	GW2011_GWA2_38_13b	1618780	d__Bacteria;p__;c__;o__;f__;g__;s__	d__Bacteria;x__Bacteria incertae sedis;x__Bacteria candidate phyla;x__Patescibacteria group;x__Parcubacteria group;x__unclassified Parcubacteria group;s__Parcubacteria group bacterium GW2011_GWA2_38_13b	886	19	50	0
GB_GCA_000992695.1	82.31	0.99	91.7473	23	468681	37.984	1233900	d__Bacteria;p__Patescibacteria;c__Gracilibacteria;o__UBA1369;f__UBA12463;g__UBA12463;s__UBA12463 sp000992695	Contig	ASM99269v1	PRJNA273161	SAMN03319418	2015-05-07	GCA_000992695.1	Candidatus Peregrinibacteria bacterium GW2011_GWF2_38_29	none	1619066	d__Bacteria;p__Candidatus Peregrinibacteria;c__;o__;f__;g__;s__	d__Bacteria;x__Bacteria incertae sedis;x__Bacteria candidate phyla;p__Candidatus Peregrinibacteria;x__unclassified Candidatus Peregrinibacteria;s__Candidatus Peregrinibacteria bacterium GW2011_GWF2_38_29	1162	19	44	0
GB_GCA_000993025.1	56.84	0	88.4322	64	394818	38.0119	1038907	d__Bacteria;p__Patescibacteria;c__Microgenomatia;o__GWA2-44-7;f__UBA8517;g__GWB1-38-13;s__GWB1-38-13 sp000993025	Scaffold	ASM99302v1	PRJNA273161	SAMN03319435	2015-05-07	GCA_000993025.1	Candidatus Woesebacteria bacterium GW2011_GWA1_38_8	none	1618547	d__Bacteria;p__Candidatus Woesebacteria;c__;o__;f__;g__;s__	d__Bacteria;x__Bacteria incertae sedis;x__Bacteria candidate phyla;x__Patescibacteria group;x__Microgenomates group;p__Candidatus Woesebacteria;s__Candidatus Woesebacteria bacterium GW2011_GWA1_38_8	1122	19	45	0
GB_GCA_000993115.1	55.78	0	90.8082	33	339668	37.5794	903868	d__Bacteria;p__Patescibacteria;c__Microgenomatia;o__GWA2-44-7;f__UBA8517;g__GWC1-37-12b;s__GWC1-37-12b sp000993115	Contig	ASM99311v1	PRJNA273161	SAMN03319439	2015-05-07	GCA_000993115.1	Candidatus Woesebacteria bacterium GW2011_GWB1_38_8b	none	1618571	d__Bacteria;p__Candidatus Woesebacteria;c__;o__;f__;g__;s__	d__Bacteria;x__Bacteria incertae sedis;x__Bacteria candidate phyla;x__Patescibacteria group;x__Microgenomates group;p__Candidatus Woesebacteria;s__Candidatus Woesebacteria bacterium GW2011_GWB1_38_8b	1009	20	43	0
GB_GCA_000993205.1	58.42	0	91.9031	17	425718	39.3066	1083071	d__Bacteria;p__Patescibacteria;c__Microgenomatia;o__GWA2-44-7;f__UBA8517;g__GWB1-39-10;s__GWB1-39-10 sp000993205	Contig	ASM99320v1	PRJNA273161	SAMN03319446	2015-05-07	GCA_000993205.1	Candidatus Woesebacteria bacterium GW2011_GWB1_39_10	none	1618572	d__Bacteria;p__Candidatus Woesebacteria;c__;o__;f__;g__;s__	d__Bacteria;x__Bacteria incertae sedis;x__Bacteria candidate phyla;x__Patescibacteria group;x__Microgenomates group;p__Candidatus Woesebacteria;s__Candidatus Woesebacteria bacterium GW2011_GWB1_39_10	1210	20	50	0
GB_GCA_000993275.1	73.76	0.11	85.4836	36	421105	38.3222	1098928	d__Bacteria;p__Patescibacteria;c__CPR2;o__CPR2;f__CPR2;g__GWC2-39-10;s__GWC2-39-10 sp000993275	Scaffold	ASM99327v1	PRJNA273161	SAMN03319447	2015-05-07	GCA_000993275.1	candidate division CPR2 bacterium GW2011_GWC2_39_10	none	1618345	d__Bacteria;p__candidate division CPR2;c__;o__;f__;g__;s__	d__Bacteria;x__Bacteria incertae sedis;x__Bacteria candidate phyla;p__candidate division CPR2;s__candidate division CPR2 bacterium GW2011_GWC2_39_10	1142	19	38	0
GB_GCA_000993405.1	72.26	0	90.7078	56	589772	38.9475	1514276	d__Bacteria;p__Patescibacteria;c__Microgenomatia;o__GWA2-44-7;f__UBA8517;g__GWB1-39-12;s__GWB1-39-12 sp000993405	Contig	ASM99340v1	PRJNA273161	SAMN03319453	2015-05-07	GCA_000993405.1	Candidatus Woesebacteria bacterium GW2011_GWB1_39_12	none	1618574	d__Bacteria;p__Candidatus Woesebacteria;c__;o__;f__;g__;s__	d__Bacteria;x__Bacteria incertae sedis;x__Bacteria candidate phyla;x__Patescibacteria group;x__Microgenomates group;p__Candidatus Woesebacteria;s__Candidatus Woesebacteria bacterium GW2011_GWB1_39_12	1851	19	55	0
GB_GCA_000993535.1	52.48	0	90.4115	57	474603	40.7455	1164937	d__Bacteria;p__Patescibacteria;c__ABY1;o__SG8-24;f__GWF2-40-263;g__UBA12478;s__UBA12478 sp000993535	Scaffold	ASM99353v1	PRJNA273161	SAMN03319459	2015-05-07	GCA_000993535.1	Candidatus Uhrbacteria bacterium GW2011_GWF2_39_13	none	1618995	d__Bacteria;p__Candidatus Uhrbacteria;c__;o__;f__;g__;s__	d__Bacteria;x__Bacteria incertae sedis;x__Bacteria candidate phyla;x__Patescibacteria group;x__Parcubacteria group;p__Candidatus Uhrbacteria;s__Candidatus Uhrbacteria bacterium GW2011_GWF2_39_13	1089	15	20	0
GB_GCA_000993565.1	79.15	0	92.8265	2	348264	38.7256	899311	d__Bacteria;p__Patescibacteria;c__Dojkabacteria;o__SC72;f__SC72;g__GWF2-39-15;s__GWF2-39-15 sp000993565	Contig	ASM99356v1	PRJNA273161	SAMN03319463	2015-05-07	GCA_000993565.1	candidate division WS6 bacterium GW2011_GWF2_39_15	none	1619100	d__Bacteria;p__;c__;o__;f__;g__;s__	d__Bacteria;x__Bacteria incertae sedis;x__Bacteria candidate phyla;x__Candidatus Dojkabacteria;s__candidate division WS6 bacterium GW2011_GWF2_39_15	893	19	47	0
GB_GCA_000993595.1	82.48	0	92.3949	24	509372	38.4677	1324263	d__Bacteria;p__Patescibacteria;c__Gracilibacteria;o__UBA1369;f__UBA12463;g__UBA12463;s__UBA12463 sp000993595	Scaffold	ASM99359v1	PRJNA273161	SAMN03319462	2015-05-07	GCA_000993595.1	Candidatus Peregrinibacteria bacterium GW2011_GWC2_39_14	none	1619062	d__Bacteria;p__Candidatus Peregrinibacteria;c__;o__;f__;g__;s__	d__Bacteria;x__Bacteria incertae sedis;x__Bacteria candidate phyla;p__Candidatus Peregrinibacteria;x__unclassified Candidatus Peregrinibacteria;s__Candidatus Peregrinibacteria bacterium GW2011_GWC2_39_14	1248	17	39	0
GB_GCA_000993615.1	86.63	1.98	91.6978	16	507773	38.8037	1308673	d__Bacteria;p__Patescibacteria;c__Gracilibacteria;o__UBA1369;f__UBA12473;g__UBA12473;s__UBA12473 sp000993615	Scaffold	ASM99361v1	PRJNA273161	SAMN03319465	2015-05-07	GCA_000993615.1	Candidatus Peregrinibacteria bacterium GW2011_GWF2_39_17	none	1619067	d__Bacteria;p__Candidatus Peregrinibacteria;c__;o__;f__;g__;s__	d__Bacteria;x__Bacteria incertae sedis;x__Bacteria candidate phyla;p__Candidatus Peregrinibacteria;x__unclassified Candidatus Peregrinibacteria;s__Candidatus Peregrinibacteria bacterium GW2011_GWF2_39_17	1128	19	47	0
GB_GCA_000993685.1	58.58	0	88.9475	32	406901	38.983	1043864	d__Bacteria;p__Patescibacteria;c__Microgenomatia;o__GWA2-44-7;f__UBA8517;g__GWB1-38-13;s__GWB1-38-13 sp000993685	Scaffold	ASM99368v1	PRJNA273161	SAMN03319468	2015-05-07	GCA_000993685.1	Candidatus Woesebacteria bacterium GW2011_GWA1_39_21	none	1618550	d__Bacteria;p__Candidatus Woesebacteria;c__;o__;f__;g__;s__	d__Bacteria;x__Bacteria incertae sedis;x__Bacteria candidate phyla;x__Patescibacteria group;x__Microgenomates group;p__Candidatus Woesebacteria;s__Candidatus Woesebacteria bacterium GW2011_GWA1_39_21	1107	19	36	0
GB_GCA_000994805.1	65.83	0.19	91.573	35	225427	41.1385	548203	d__Bacteria;p__Patescibacteria;c__Paceibacteria;o__UBA10092;f__UBA10092;g__GWA1-42-19;s__GWA1-42-19 sp000994805	Scaffold	ASM99480v1	PRJNA273161	SAMN03319677	2015-05-07	GCA_000994805.1	Candidatus Azambacteria bacterium GW2011_GWA2_42_9	none	1618613	d__Bacteria;p__Candidatus Azambacteria;c__;o__;f__;g__;s__	d__Bacteria;x__Bacteria incertae sedis;x__Bacteria candidate phyla;x__Patescibacteria group;x__Parcubacteria group;p__Candidatus Azambacteria;s__Candidatus Azambacteria bacterium GW2011_GWA2_42_9	626	14	29	0
GB_GCA_000994815.1	57.33	0	93.4077	63	313801	44.0961	712044	d__Bacteria;p__Patescibacteria;c__WWE3;o__UBA101185;f__UBA10185;g__UBA10185;s__UBA10185 sp000994815	Scaffold	ASM99481v1	PRJNA273161	SAMN03319812	2015-05-07	GCA_000994815.1	candidate division WWE3 bacterium GW2011_GWC2_44_9	none	1619125	d__Bacteria;p__candidate division WWE3;c__;o__;f__;g__;s__	d__Bacteria;x__Bacteria incertae sedis;x__Bacteria candidate phyla;p__candidate division WWE3;s__candidate division WWE3 bacterium GW2011_GWC2_44_9	787	19	41	0
GB_GCA_000995065.1	75	0.46	86.0203	14	439774	39.1393	1123966	d__Bacteria;p__Patescibacteria;c__CPR2;o__CPR2;f__CPR2;g__UBA9978;s__UBA9978 sp000995065	Scaffold	ASM99506v1	PRJNA273161	SAMN03319476	2015-05-07	GCA_000995065.1	candidate division CPR2 bacterium GW2011_GWC2_39_35	none	1618346	d__Bacteria;p__candidate division CPR2;c__;o__;f__;g__;s__	d__Bacteria;x__Bacteria incertae sedis;x__Bacteria candidate phyla;p__candidate division CPR2;s__candidate division CPR2 bacterium GW2011_GWC2_39_35	1138	19	44	0
GB_GCA_000995125.1	50	0	88.2627	32	234424	38.5237	608519	d__Bacteria;p__Patescibacteria;c__Paceibacteria;o__Moranbacterales;f__UBA2206;g__UBA2282;s__UBA2282 sp000995125	Contig	ASM99512v1	PRJNA273161	SAMN03319479	2015-05-07	GCA_000995125.1	Candidatus Moranbacteria bacterium GW2011_GWA2_39_41	none	1618695	d__Bacteria;p__Candidatus Moranbacteria;c__;o__;f__;g__;s__	d__Bacteria;x__Bacteria incertae sedis;x__Bacteria candidate phyla;x__Patescibacteria group;x__Parcubacteria group;p__Candidatus Moranbacteria;s__Candidatus Moranbacteria bacterium GW2011_GWA2_39_41	627	17	23	0
GB_GCA_000995135.1	64	0	87.1881	53	374056	38.5727	969910	d__Bacteria;p__Patescibacteria;c__ABY1;o__BM507;f__GWE2-39-37;g__GWE2-39-37;s__GWE2-39-37 sp000995135	Scaffold	ASM99513v1	PRJNA273161	SAMN03319477	2015-05-07	GCA_000995135.1	Parcubacteria group bacterium GW2011_GWE2_39_37	none	1618950	d__Bacteria;p__;c__;o__;f__;g__;s__	d__Bacteria;x__Bacteria incertae sedis;x__Bacteria candidate phyla;x__Patescibacteria group;x__Parcubacteria group;x__unclassified Parcubacteria group;s__Parcubacteria group bacterium GW2011_GWE2_39_37	1021	16	28	0
GB_GCA_000995185.1	68.81	0	94.2232	19	370169	41.3857	894452	d__Bacteria;p__Patescibacteria;c__Microgenomatia;o__GWA2-44-7;f__UBA8517;g__GWC1-42-9;s__GWC1-42-9 sp000995185	Contig	ASM99518v1	PRJNA273161	SAMN03319680	2015-05-07	GCA_000995185.1	Candidatus Woesebacteria bacterium GW2011_GWC1_42_9	none	1618584	d__Bacteria;p__Candidatus Woesebacteria;c__;o__;f__;g__;s__	d__Bacteria;x__Bacteria incertae sedis;x__Bacteria candidate phyla;x__Patescibacteria group;x__Microgenomates group;p__Candidatus Woesebacteria;s__Candidatus Woesebacteria bacterium GW2011_GWC1_42_9	1014	20	47	0
GB_GCA_000995415.1	67.88	0.25	89.9544	60	600978	42.438	1416294	d__Bacteria;p__Patescibacteria;c__Microgenomatia;o__UBA10105;f__UBA10105;g__UBA10105;s__UBA10105 sp000995415	Scaffold	ASM99541v1	PRJNA273161	SAMN03319684	2015-05-07	GCA_000995415.1	Candidatus Gottesmanbacteria bacterium GW2011_GWC1_43_10	none	1618449	d__Bacteria;p__Candidatus Gottesmanbacteria;c__;o__;f__;g__;s__	d__Bacteria;x__Bacteria incertae sedis;x__Bacteria candidate phyla;x__Patescibacteria group;x__Microgenomates group;p__Candidatus Gottesmanbacteria;s__Candidatus Gottesmanbacteria bacterium GW2011_GWC1_43_10	1507	18	34	0
GB_GCA_000995845.1	64.36	0	88.9372	71	318795	42.5321	749988	d__Bacteria;p__Patescibacteria;c__ABY1;o__Veblenbacterales;f__UBA10138;g__UBA10138;s__UBA10138 sp000995845	Scaffold	ASM99584v1	PRJNA273161	SAMN03319686	2015-05-07	GCA_000995845.1	Parcubacteria group bacterium GW2011_GWD2_43_10	none	1618945	d__Bacteria;p__;c__;o__;f__;g__;s__	d__Bacteria;x__Bacteria incertae sedis;x__Bacteria candidate phyla;x__Patescibacteria group;x__Parcubacteria group;x__unclassified Parcubacteria group;s__Parcubacteria group bacterium GW2011_GWD2_43_10	804	15	39	0
GB_GCA_000995965.1	89.5	0	88.1827	10	500087	43.8118	1141452	d__Bacteria;p__Patescibacteria;c__Paceibacteria;o__Moranbacterales;f__UBA11712;g__UBA11712;s__UBA11712 sp000995965	Contig	ASM99596v1	PRJNA273161	SAMN03319508	2015-05-07	GCA_000995965.1	Candidatus Moranbacteria bacterium GW2011_GWC2_40_12	none	1618699	d__Bacteria;p__Candidatus Moranbacteria;c__;o__;f__;g__;s__	d__Bacteria;x__Bacteria incertae sedis;x__Bacteria candidate phyla;x__Patescibacteria group;x__Parcubacteria group;p__Candidatus Moranbacteria;s__Candidatus Moranbacteria bacterium GW2011_GWC2_40_12	1180	19	46	0
GB_GCA_000996025.1	61.68	1.98	86.7966	29	249397	39.134	637511	d__Bacteria;p__Patescibacteria;c__Paceibacteria;o__UBA9983_A;f__Zambryskibacteraceae;g__C7867-006;s__C7867-006 sp000996025	Scaffold	ASM99602v1	PRJNA273161	SAMN03319510	2015-05-07	GCA_000996025.1	Parcubacteria group bacterium GW2011_GWA2_40_14	none	1618814	d__Bacteria;p__;c__;o__;f__;g__;s__	d__Bacteria;x__Bacteria incertae sedis;x__Bacteria candidate phyla;x__Patescibacteria group;x__Parcubacteria group;x__unclassified Parcubacteria group;s__Parcubacteria group bacterium GW2011_GWA2_40_14	704	17	28	0
GB_GCA_000996035.1	78.58	0	90.294	27	292253	40.1149	728949	d__Bacteria;p__Patescibacteria;c__Paceibacteria;o__UBA9983;f__UBA9983;g__UBA9983;s__UBA9983 sp000996035	Scaffold	ASM99603v1	PRJNA273161	SAMN03319512	2015-05-07	GCA_000996035.1	Parcubacteria group bacterium GW2011_GWA2_40_143	none	1618815	d__Bacteria;p__;c__;o__;f__;g__;s__	d__Bacteria;x__Bacteria incertae sedis;x__Bacteria candidate phyla;x__Patescibacteria group;x__Parcubacteria group;x__unclassified Parcubacteria group;s__Parcubacteria group bacterium GW2011_GWA2_40_143	779	19	44	0
GB_GCA_000996085.1	60.72	0	85.8753	39	379840	40.2153	944541	d__Bacteria;p__Patescibacteria;c__Paceibacteria;o__Terrybacterales;f__GWB1-40-14;g__GWB1-40-14;s__GWB1-40-14 sp000996085	Scaffold	ASM99608v1	PRJNA273161	SAMN03319511	2015-05-07	GCA_000996085.1	Parcubacteria group bacterium GW2011_GWB1_40_14	none	1618865	d__Bacteria;p__;c__;o__;f__;g__;s__	d__Bacteria;x__Bacteria incertae sedis;x__Bacteria candidate phyla;x__Patescibacteria group;x__Parcubacteria group;x__unclassified Parcubacteria group;s__Parcubacteria group bacterium GW2011_GWB1_40_14	1013	19	54	0
GB_GCA_000996205.1	78.58	0	84.6669	27	307204	40.3729	760931	d__Bacteria;p__Patescibacteria;c__Paceibacteria;o__UBA9983_A;f__GWA1-40-21;g__GWA1-40-21;s__GWA1-40-21 sp000996205	Scaffold	ASM99620v1	PRJNA273161	SAMN03319519	2015-05-07	GCA_000996205.1	Parcubacteria group bacterium GW2011_GWA1_40_21	none	1618784	d__Bacteria;p__;c__;o__;f__;g__;s__	d__Bacteria;x__Bacteria incertae sedis;x__Bacteria candidate phyla;x__Patescibacteria group;x__Parcubacteria group;x__unclassified Parcubacteria group;s__Parcubacteria group bacterium GW2011_GWA1_40_21	832	19	43	0
GB_GCA_000996245.1	71.78	2.97	86.6046	38	485440	39.7154	1222335	d__Bacteria;p__Patescibacteria;c__ABY1;o__UBA11705;f__JABHMO01;g__GWC2-39-14;s__GWC2-39-14 sp000996245	Scaffold	ASM99624v1	PRJNA273161	SAMN03319520	2015-05-07	GCA_000996245.1	Parcubacteria group bacterium GW2011_GWA2_40_23	none	1618816	d__Bacteria;p__;c__;o__;f__;g__;s__	d__Bacteria;x__Bacteria incertae sedis;x__Bacteria candidate phyla;x__Patescibacteria group;x__Parcubacteria group;x__unclassified Parcubacteria group;s__Parcubacteria group bacterium GW2011_GWA2_40_23	1226	19	43	0
GB_GCA_000996275.1	85.39	0	90.1023	9	475498	41.7592	1138813	d__Bacteria;p__Dependentiae;c__Babeliae;o__Babeliales;f__Babeliaceae;g__UBA12395;s__UBA12395 sp000996275	Scaffold	ASM99627v1	PRJNA273161	SAMN03319667	2015-05-07	GCA_000996275.1	candidate division TM6 bacterium GW2011_GWE2_42_60	none	1619076	d__Bacteria;p__;c__;o__;f__;g__;s__	d__Bacteria;x__Bacteria incertae sedis;x__Bacteria candidate phyla;x__Candidatus Dependentiae;x__unclassified Candidatus Dependentiae;s__candidate division TM6 bacterium GW2011_GWE2_42_60	941	19	40	0
GB_GCA_000996355.1	69.8	0	90.6226	28	441715	41.4232	1066372	d__Bacteria;p__Patescibacteria;c__ABY1;o__SG8-24;f__GWF2-40-263;g__UBA10014;s__UBA10014 sp000996355	Scaffold	ASM99635v1	PRJNA273161	SAMN03319564	2015-05-07	GCA_000996355.1	Candidatus Uhrbacteria bacterium GW2011_GWC2_41_11	none	1618985	d__Bacteria;p__Candidatus Uhrbacteria;c__;o__;f__;g__;s__	d__Bacteria;x__Bacteria incertae sedis;x__Bacteria candidate phyla;x__Patescibacteria group;x__Parcubacteria group;p__Candidatus Uhrbacteria;s__Candidatus Uhrbacteria bacterium GW2011_GWC2_41_11	1050	19	47	0
GB_GCA_000996695.1	50.39	0	86.6007	39	387047	41.1716	940304	d__Bacteria;p__Dependentiae;c__Babeliae;o__Babeliales;f__Babeliaceae;g__GWE2-41-16;s__GWE2-41-16 sp000996695	Scaffold	ASM99669v1	PRJNA273161	SAMN03319576	2015-05-07	GCA_000996695.1	candidate division TM6 bacterium GW2011_GWE2_41_16	none	1619075	d__Bacteria;p__;c__;o__;f__;g__;s__	d__Bacteria;x__Bacteria incertae sedis;x__Bacteria candidate phyla;x__Candidatus Dependentiae;x__unclassified Candidatus Dependentiae;s__candidate division TM6 bacterium GW2011_GWE2_41_16	851	19	37	0
GB_GCA_000996895.1	75.71	0	92.1086	22	344630	41.1756	837228	d__Bacteria;p__Patescibacteria;c__WWE3;o__UBA101185;f__UBA10185;g__UBA8498;s__UBA8498 sp000996895	Scaffold	ASM99689v1	PRJNA273161	SAMN03319584	2015-05-07	GCA_000996895.1	candidate division WWE3 bacterium GW2011_GWC2_41_23	none	1619123	d__Bacteria;p__candidate division WWE3;c__;o__;f__;g__;s__	d__Bacteria;x__Bacteria incertae sedis;x__Bacteria candidate phyla;p__candidate division WWE3;s__candidate division WWE3 bacterium GW2011_GWC2_41_23	859	17	43	0
GB_GCA_000997105.1	51.53	0	90.8133	76	322544	42.1552	765206	d__Bacteria;p__Patescibacteria;c__Microgenomatia;o__Daviesbacterales;f__UBA10151;g__2-01-FULL-43-38;s__2-01-FULL-43-38 sp000997105	Scaffold	ASM99710v1	PRJNA273161	SAMN03319670	2015-05-07	GCA_000997105.1	Candidatus Daviesbacteria bacterium GW2011_GWA2_42_7	none	1618425	d__Bacteria;p__Candidatus Daviesbacteria;c__;o__;f__;g__;s__	d__Bacteria;x__Bacteria incertae sedis;x__Bacteria candidate phyla;x__Patescibacteria group;x__Microgenomates group;p__Candidatus Daviesbacteria;s__Candidatus Daviesbacteria bacterium GW2011_GWA2_42_7	917	16	32	0
GB_GCA_000997355.1	68.5	1.72	90.321	57	388148	41.3762	938148	d__Bacteria;p__Patescibacteria;c__WWE3;o__UBA101185;f__UBA10185;g__GWB1-41-6;s__GWB1-41-6 sp000997355	Scaffold	ASM99735v1	PRJNA273161	SAMN03319601	2015-05-07	GCA_000997355.1	candidate division WWE3 bacterium GW2011_GWB1_41_6	none	1619112	d__Bacteria;p__candidate division WWE3;c__;o__;f__;g__;s__	d__Bacteria;x__Bacteria incertae sedis;x__Bacteria candidate phyla;p__candidate division WWE3;s__candidate division WWE3 bacterium GW2011_GWB1_41_6	1083	17	31	0
GB_GCA_000997385.1	60.65	0.93	92.3632	7	418631	39.6558	1055662	d__Bacteria;p__Patescibacteria;c__Microgenomatia;o__Daviesbacterales;f__UBA10151;g__GWC1-40-9;s__GWC1-40-9 sp000997385	Contig	ASM99738v1	PRJNA273161	SAMN03319602	2015-05-07	GCA_000997385.1	Candidatus Daviesbacteria bacterium GW2011_GWA1_41_61	none	1618419	d__Bacteria;p__Candidatus Daviesbacteria;c__;o__;f__;g__;s__	d__Bacteria;x__Bacteria incertae sedis;x__Bacteria candidate phyla;x__Patescibacteria group;x__Microgenomates group;p__Candidatus Daviesbacteria;s__Candidatus Daviesbacteria bacterium GW2011_GWA1_41_61	1103	19	46	0
GB_GCA_000997405.1	62.41	0.94	92.4323	61	222974	40.6911	548199	d__Bacteria;p__Patescibacteria;c__Microgenomatia;o__GWA2-44-7;f__UBA8517;g__UBA8517;s__UBA8517 sp000997405	Scaffold	ASM99740v1	PRJNA273161	SAMN03319603	2015-05-07	GCA_000997405.1	Candidatus Woesebacteria bacterium GW2011_GWA1_41_7	none	1618556	d__Bacteria;p__Candidatus Woesebacteria;c__;o__;f__;g__;s__	d__Bacteria;x__Bacteria incertae sedis;x__Bacteria candidate phyla;x__Patescibacteria group;x__Microgenomates group;p__Candidatus Woesebacteria;s__Candidatus Woesebacteria bacterium GW2011_GWA1_41_7	666	16	20	0
GB_GCA_000997465.1	50.21	0	87.5587	35	198987	40.8077	487691	d__Bacteria;p__Patescibacteria;c__Paceibacteria;o__UBA6257;f__HR35;g__LCBW01;s__LCBW01 sp000997465	Scaffold	ASM99746v1	PRJNA273161	SAMN03319605	2015-05-07	GCA_000997465.1	Parcubacteria group bacterium GW2011_GWC1_41_7	none	1618904	d__Bacteria;p__;c__;o__;f__;g__;s__	d__Bacteria;x__Bacteria incertae sedis;x__Bacteria candidate phyla;x__Patescibacteria group;x__Parcubacteria group;x__unclassified Parcubacteria group;s__Parcubacteria group bacterium GW2011_GWC1_41_7	551	17	28	0
GB_GCA_000997475.1	60.5	0.99	84.2809	60	310873	42.536	731091	d__Bacteria;p__Patescibacteria;c__Paceibacteria;o__Portnoybacterales;f__GWB1-42-6;g__GWB1-42-6;s__GWB1-42-6 sp000997475	Scaffold	ASM99747v1	PRJNA273161	SAMN03319663	2015-05-07	GCA_000997475.1	Parcubacteria group bacterium GW2011_GWB1_42_6	none	1618870	d__Bacteria;p__;c__;o__;f__;g__;s__	d__Bacteria;x__Bacteria incertae sedis;x__Bacteria candidate phyla;x__Patescibacteria group;x__Parcubacteria group;x__unclassified Parcubacteria group;s__Parcubacteria group bacterium GW2011_GWB1_42_6	795	16	31	0
GB_GCA_000997945.1	65.59	0	86.5366	48	430929	41.7321	1032611	d__Bacteria;p__Patescibacteria;c__ABY1;o__BM507;f__GWC2-42-12;g__GWC2-42-12;s__GWC2-42-12 sp000997945	Contig	ASM99794v1	PRJNA273161	SAMN03319624	2015-05-07	GCA_000997945.1	Parcubacteria group bacterium GW2011_GWC2_42_12	none	1618926	d__Bacteria;p__;c__;o__;f__;g__;s__	d__Bacteria;x__Bacteria incertae sedis;x__Bacteria candidate phyla;x__Patescibacteria group;x__Parcubacteria group;x__unclassified Parcubacteria group;s__Parcubacteria group bacterium GW2011_GWC2_42_12	992	19	36	0
GB_GCA_000998025.1	53.77	0.39	91.6395	72	418673	43.4137	964574	d__Bacteria;p__Patescibacteria;c__Microgenomatia;o__UBA1400;f__MFAQ01;g__UBA10133;s__UBA10133 sp000998025	Scaffold	ASM99802v1	PRJNA273161	SAMN03319798	2015-05-07	GCA_000998025.1	Candidatus Collierbacteria bacterium GW2011_GWB1_44_6	none	1618384	d__Bacteria;p__Candidatus Collierbacteria;c__;o__;f__;g__;s__	d__Bacteria;x__Bacteria incertae sedis;x__Bacteria candidate phyla;x__Patescibacteria group;x__Microgenomates group;p__Candidatus Collierbacteria;s__Candidatus Collierbacteria bacterium GW2011_GWB1_44_6	1124	19	41	0
GB_GCA_000998045.1	63.83	1.17	85.6028	45	452951	42.0285	1077788	d__Bacteria;p__Patescibacteria;c__Paceibacteria;o__UBA9983_A;f__J119;g__UBA12088;s__UBA12088 sp000998045	Scaffold	ASM99804v1	PRJNA273161	SAMN03319627	2015-05-07	GCA_000998045.1	Parcubacteria group bacterium GW2011_GWD2_42_14	none	1618944	d__Bacteria;p__;c__;o__;f__;g__;s__	d__Bacteria;x__Bacteria incertae sedis;x__Bacteria candidate phyla;x__Patescibacteria group;x__Parcubacteria group;x__unclassified Parcubacteria group;s__Parcubacteria group bacterium GW2011_GWD2_42_14	1080	17	34	0
GB_GCA_000998135.1	62.93	0	84.8567	22	514241	41.3384	1244279	d__Bacteria;p__Patescibacteria;c__Paceibacteria;o__Sungbacterales;f__GWA2-42-14;g__GWA2-42-14;s__GWA2-42-14 sp000998135	Scaffold	ASM99813v1	PRJNA273161	SAMN03319630	2015-05-07	GCA_000998135.1	Parcubacteria group bacterium GW2011_GWA2_42_14	none	1618820	d__Bacteria;p__;c__;o__;f__;g__;s__	d__Bacteria;x__Bacteria incertae sedis;x__Bacteria candidate phyla;x__Patescibacteria group;x__Parcubacteria group;x__unclassified Parcubacteria group;s__Parcubacteria group bacterium GW2011_GWA2_42_14	1302	18	46	0
GB_GCA_000998185.1	59.41	0	84.9432	83	340616	41.9104	813650	d__Bacteria;p__Patescibacteria;c__ABY1;o__UBA2196;f__GWA2-42-15;g__GWA2-42-15;s__GWA2-42-15 sp000998185	Scaffold	ASM99818v1	PRJNA273161	SAMN03319631	2015-05-07	GCA_000998185.1	Candidatus Kuenenbacteria bacterium GW2011_GWA2_42_15	none	1618677	d__Bacteria;p__Candidatus Kuenenbacteria;c__;o__;f__;g__;s__	d__Bacteria;x__Bacteria incertae sedis;x__Bacteria candidate phyla;x__Patescibacteria group;x__Parcubacteria group;p__Candidatus Kuenenbacteria;s__Candidatus Kuenenbacteria bacterium GW2011_GWA2_42_15	861	17	42	0
GB_GCA_000998275.1	57.34	0	92.0162	17	307156	42.0394	730827	d__Bacteria;p__Patescibacteria;c__Microgenomatia;o__UBA1400;f__MFAQ01;g__UBA2277;s__UBA2277 sp000998275	Scaffold	ASM99827v1	PRJNA273161	SAMN03319635	2015-05-07	GCA_000998275.1	Candidatus Collierbacteria bacterium GW2011_GWA2_42_17	none	1618378	d__Bacteria;p__Candidatus Collierbacteria;c__;o__;f__;g__;s__	d__Bacteria;x__Bacteria incertae sedis;x__Bacteria candidate phyla;x__Patescibacteria group;x__Microgenomates group;p__Candidatus Collierbacteria;s__Candidatus Collierbacteria bacterium GW2011_GWA2_42_17	806	20	41	0
GB_GCA_000998425.1	58.09	0.85	89.3898	19	287547	42.3706	678769	d__Bacteria;p__Patescibacteria;c__Paceibacteria;o__UBA9983_A;f__UBA1539_A;g__UBA1550;s__UBA1550 sp000998425	Scaffold	ASM99842v1	PRJNA273161	SAMN03319641	2015-05-07	GCA_000998425.1	Candidatus Nomurabacteria bacterium GW2011_GWC2_42_20	none	1618756	d__Bacteria;p__Candidatus Nomurabacteria;c__;o__;f__;g__;s__	d__Bacteria;x__Bacteria incertae sedis;x__Bacteria candidate phyla;x__Patescibacteria group;x__Parcubacteria group;p__Candidatus Nomurabacteria;s__Candidatus Nomurabacteria bacterium GW2011_GWC2_42_20	727	19	38	0
GB_GCA_000998805.1	56.01	1.12	83.9372	52	392254	42.222	929441	d__Bacteria;p__Patescibacteria;c__Paceibacteria;o__UBA9983_A;f__J119;g__UBA12088;s__UBA12088 sp000998805	Scaffold	ASM99880v1	PRJNA273161	SAMN03319689	2015-05-07	GCA_000998805.1	Parcubacteria group bacterium GW2011_GWA2_43_11	none	1618825	d__Bacteria;p__;c__;o__;f__;g__;s__	d__Bacteria;x__Bacteria incertae sedis;x__Bacteria candidate phyla;x__Patescibacteria group;x__Parcubacteria group;x__unclassified Parcubacteria group;s__Parcubacteria group bacterium GW2011_GWA2_43_11	967	16	32	0
GB_GCA_000999025.1	70.18	0.46	90.3006	30	421991	43.4572	971252	d__Bacteria;p__Patescibacteria;c__ABY1;o__GWA2-43-13;f__GWA2-43-13;g__GWA2-43-13;s__GWA2-43-13 sp000999025	Scaffold	ASM99902v1	PRJNA273161	SAMN03319699	2015-05-07	GCA_000999025.1	Parcubacteria group bacterium GW2011_GWA2_43_13	none	1618826	d__Bacteria;p__;c__;o__;f__;g__;s__	d__Bacteria;x__Bacteria incertae sedis;x__Bacteria candidate phyla;x__Patescibacteria group;x__Parcubacteria group;x__unclassified Parcubacteria group;s__Parcubacteria group bacterium GW2011_GWA2_43_13	894	19	46	0
GB_GCA_000999095.1	71.95	0	93.8988	25	713567	43.2309	1650629	d__Bacteria;p__Patescibacteria;c__Microgenomatia;o__2-02-FULL-39-11;f__2-02-FULL-39-11;g__GWA2-43-14;s__GWA2-43-14 sp000999095	Scaffold	ASM99909v1	PRJNA273161	SAMN03319702	2015-05-07	GCA_000999095.1	Candidatus Gottesmanbacteria bacterium GW2011_GWA2_43_14	none	1618443	d__Bacteria;p__Candidatus Gottesmanbacteria;c__;o__;f__;g__;s__	d__Bacteria;x__Bacteria incertae sedis;x__Bacteria candidate phyla;x__Patescibacteria group;x__Microgenomates group;p__Candidatus Gottesmanbacteria;s__Candidatus Gottesmanbacteria bacterium GW2011_GWA2_43_14	1699	20	47	0
GB_GCA_000999175.1	56.32	0.86	89.1187	41	265862	43.5251	610871	d__Bacteria;p__Patescibacteria;c__Paceibacteria;o__UBA9983_A;f__DSPV01;g__2-02-FULL-44-35;s__2-02-FULL-44-35 sp000999175	Scaffold	ASM99917v1	PRJNA273161	SAMN03319801	2015-05-07	GCA_000999175.1	Parcubacteria group bacterium GW2011_GWB1_44_7	none	1618876	d__Bacteria;p__;c__;o__;f__;g__;s__	d__Bacteria;x__Bacteria incertae sedis;x__Bacteria candidate phyla;x__Patescibacteria group;x__Parcubacteria group;x__unclassified Parcubacteria group;s__Parcubacteria group bacterium GW2011_GWB1_44_7	698	16	43	0
GB_GCA_000999315.1	83.8	0	91.9331	17	519152	43.0924	1204769	d__Bacteria;p__Patescibacteria;c__Gracilibacteria;o__UBA1369;f__UBA12470;g__UBA12470;s__UBA12470 sp000999315	Scaffold	ASM99931v1	PRJNA273161	SAMN03319709	2015-05-07	GCA_000999315.1	Candidatus Peregrinibacteria bacterium GW2011_GWF2_43_17	none	1619068	d__Bacteria;p__Candidatus Peregrinibacteria;c__;o__;f__;g__;s__	d__Bacteria;x__Bacteria incertae sedis;x__Bacteria candidate phyla;p__Candidatus Peregrinibacteria;x__unclassified Candidatus Peregrinibacteria;s__Candidatus Peregrinibacteria bacterium GW2011_GWF2_43_17	1135	19	43	0
GB_GCA_000999395.1	69.83	0.86	86.8948	74	436080	46.4236	939924	d__Bacteria;p__Patescibacteria;c__Paceibacteria;o__UBA9983_A;f__UBA6899;g__MHLP01;s__MHLP01 sp000999395	Scaffold	ASM99939v1	PRJNA273161	SAMN03319935	2015-05-07	GCA_000999395.1	Parcubacteria group bacterium GW2011_GWA2_47_7	none	1618846	d__Bacteria;p__;c__;o__;f__;g__;s__	d__Bacteria;x__Bacteria incertae sedis;x__Bacteria candidate phyla;x__Patescibacteria group;x__Parcubacteria group;x__unclassified Parcubacteria group;s__Parcubacteria group bacterium GW2011_GWA2_47_7	1017	17	39	0
GB_GCA_000999465.1	75.98	0	90.9867	24	270090	43.3277	623370	d__Bacteria;p__Patescibacteria;c__Paceibacteria;o__UBA9983_A;f__UBA9973;g__UBA9973;s__UBA9973 sp000999465	Contig	ASM99946v1	PRJNA273161	SAMN03319714	2015-05-07	GCA_000999465.1	Candidatus Nomurabacteria bacterium GW2011_GWB1_43_19	none	1618745	d__Bacteria;p__Candidatus Nomurabacteria;c__;o__;f__;g__;s__	d__Bacteria;x__Bacteria incertae sedis;x__Bacteria candidate phyla;x__Patescibacteria group;x__Parcubacteria group;p__Candidatus Nomurabacteria;s__Candidatus Nomurabacteria bacterium GW2011_GWB1_43_19	669	18	36	0
GB_GCA_000999595.1	52.64	0	89.4745	107	520264	43.4814	1196777	d__Bacteria;p__Patescibacteria;c__Microgenomatia;o__GWA2-44-7;f__GWA2-44-7;g__GWA2-44-7;s__GWA2-44-7 sp000999595	Scaffold	ASM99959v1	PRJNA273161	SAMN03319799	2015-05-07	GCA_000999595.1	Microgenomates group bacterium GW2011_GWA2_44_7	none	1618500	d__Bacteria;p__;c__;o__;f__;g__;s__	d__Bacteria;x__Bacteria incertae sedis;x__Bacteria candidate phyla;x__Patescibacteria group;x__Microgenomates group;x__unclassified Microgenomates group;s__Microgenomates group bacterium GW2011_GWA2_44_7	1348	18	38	0
GB_GCA_000999715.1	69.31	0.99	89.9111	6	380335	43.2799	878791	d__Bacteria;p__Patescibacteria;c__ABY1;o__BM507;f__UBA12465;g__UBA12465;s__UBA12465 sp000999715	Scaffold	ASM99971v1	PRJNA273161	SAMN03319724	2015-05-07	GCA_000999715.1	Candidatus Falkowbacteria bacterium GW2011_GWF2_43_32	none	1618643	d__Bacteria;p__Candidatus Falkowbacteria;c__;o__;f__;g__;s__	d__Bacteria;x__Bacteria incertae sedis;x__Bacteria candidate phyla;x__Patescibacteria group;x__Parcubacteria group;p__Candidatus Falkowbacteria;s__Candidatus Falkowbacteria bacterium GW2011_GWF2_43_32	835	18	46	0
GB_GCA_001000065.1	78.02	0	89.5615	4	477544	42.2934	1129123	d__Bacteria;p__Dependentiae;c__Babeliae;o__Babeliales;f__Babeliaceae;g__UBA12395;s__UBA12395 sp001000065	Contig	ASM100006v1	PRJNA273161	SAMN03319738	2015-05-07	GCA_001000065.1	candidate division TM6 bacterium GW2011_GWF2_43_87	none	1619086	d__Bacteria;p__;c__;o__;f__;g__;s__	d__Bacteria;x__Bacteria incertae sedis;x__Bacteria candidate phyla;x__Candidatus Dependentiae;x__unclassified Candidatus Dependentiae;s__candidate division TM6 bacterium GW2011_GWF2_43_87	892	18	34	0
GB_GCA_001000545.1	64.08	0.86	86.173	22	228920	46.7713	489564	d__Bacteria;p__Patescibacteria;c__Paceibacteria;o__UBA9983_A;f__DSPV01;g__LCOC01;s__LCOC01 sp001000545	Scaffold	ASM100054v1	PRJNA273161	SAMN03319925	2015-05-07	GCA_001000545.1	Parcubacteria group bacterium GW2011_GWA2_47_21	none	1618843	d__Bacteria;p__;c__;o__;f__;g__;s__	d__Bacteria;x__Bacteria incertae sedis;x__Bacteria candidate phyla;x__Patescibacteria group;x__Parcubacteria group;x__unclassified Parcubacteria group;s__Parcubacteria group bacterium GW2011_GWA2_47_21	532	17	43	0
GB_GCA_001000675.1	58.95	0.85	88.2129	6	401385	43.5039	922656	d__Bacteria;p__Patescibacteria;c__Paceibacteria;o__UBA6257;f__UBA9933;g__UBA9933;s__UBA9933 sp001000675	Scaffold	ASM100067v1	PRJNA273161	SAMN03319761	2015-05-07	GCA_001000675.1	Candidatus Wolfebacteria bacterium GW2011_GWE2_44_13	none	1619017	d__Bacteria;p__Candidatus Wolfebacteria;c__;o__;f__;g__;s__	d__Bacteria;x__Bacteria incertae sedis;x__Bacteria candidate phyla;x__Patescibacteria group;x__Parcubacteria group;p__Candidatus Wolfebacteria;s__Candidatus Wolfebacteria bacterium GW2011_GWE2_44_13	940	17	44	0
GB_GCA_001000865.1	61.69	0.99	91.2382	40	374134	43.4611	860944	d__Bacteria;p__Patescibacteria;c__Microgenomatia;o__UBA1400;f__MFAQ01;g__UBA10133;s__UBA10133 sp001000865	Scaffold	ASM100086v1	PRJNA273161	SAMN03319770	2015-05-07	GCA_001000865.1	Candidatus Collierbacteria bacterium GW2011_GWC2_44_18	none	1618392	d__Bacteria;p__Candidatus Collierbacteria;c__;o__;f__;g__;s__	d__Bacteria;x__Bacteria incertae sedis;x__Bacteria candidate phyla;x__Patescibacteria group;x__Microgenomates group;p__Candidatus Collierbacteria;s__Candidatus Collierbacteria bacterium GW2011_GWC2_44_18	984	18	38	0
GB_GCA_001001045.1	53.87	0	92.5132	21	260660	43.7254	596129	d__Bacteria;p__Patescibacteria;c__Microgenomatia;o__GWA2-44-7;f__UBA8517;g__UBA8517;s__UBA8517 sp001001045	Contig	ASM100104v1	PRJNA273161	SAMN03319777	2015-05-07	GCA_001001045.1	Candidatus Woesebacteria bacterium GW2011_GWA1_44_23	none	1618558	d__Bacteria;p__Candidatus Woesebacteria;c__;o__;f__;g__;s__	d__Bacteria;x__Bacteria incertae sedis;x__Bacteria candidate phyla;x__Patescibacteria group;x__Microgenomates group;p__Candidatus Woesebacteria;s__Candidatus Woesebacteria bacterium GW2011_GWA1_44_23	692	15	30	0
GB_GCA_001001115.1	52.28	0	92.7395	5	191091	41.8099	457184	d__Bacteria;p__Patescibacteria;c__Paceibacteria;o__UBA6257;f__UBA9933;g__GWA1-44-24;s__GWA1-44-24 sp001001115	Scaffold	ASM100111v1	PRJNA273161	SAMN03319780	2015-05-07	GCA_001001115.1	Candidatus Wolfebacteria bacterium GW2011_GWA1_44_24	none	1619002	d__Bacteria;p__Candidatus Wolfebacteria;c__;o__;f__;g__;s__	d__Bacteria;x__Bacteria incertae sedis;x__Bacteria candidate phyla;x__Patescibacteria group;x__Parcubacteria group;p__Candidatus Wolfebacteria;s__Candidatus Wolfebacteria bacterium GW2011_GWA1_44_24	485	18	39	0
GB_GCA_001001185.1	70.82	0	88.9787	25	224777	45.3285	495887	d__Bacteria;p__Patescibacteria;c__Paceibacteria;o__UBA6257;f__Brennerbacteraceae;g__UBA10122;s__UBA10122 sp001001185	Contig	ASM100118v1	PRJNA273161	SAMN03319820	2015-05-07	GCA_001001185.1	Parcubacteria group bacterium GW2011_GWB1_45_10	none	1618877	d__Bacteria;p__;c__;o__;f__;g__;s__	d__Bacteria;x__Bacteria incertae sedis;x__Bacteria candidate phyla;x__Patescibacteria group;x__Parcubacteria group;x__unclassified Parcubacteria group;s__Parcubacteria group bacterium GW2011_GWB1_45_10	525	17	36	0
GB_GCA_001001205.1	72.66	0	87.5455	77	514106	45.2772	1135682	d__Bacteria;p__Patescibacteria;c__ABY1;o__UBA1558;f__UBA10009;g__UBA10009;s__UBA10009 sp001001205	Scaffold	ASM100120v1	PRJNA273161	SAMN03319822	2015-05-07	GCA_001001205.1	Parcubacteria group bacterium GW2011_GWF2_45_11	none	1618973	d__Bacteria;p__;c__;o__;f__;g__;s__	d__Bacteria;x__Bacteria incertae sedis;x__Bacteria candidate phyla;x__Patescibacteria group;x__Parcubacteria group;x__unclassified Parcubacteria group;s__Parcubacteria group bacterium GW2011_GWF2_45_11	1115	19	39	0
GB_GCA_001001285.1	75.99	0	92.0889	29	333471	44.1238	755799	d__Bacteria;p__Patescibacteria;c__Paceibacteria;o__UBA9983;f__2-01-FULL-45-33;g__GWA1-44-29;s__GWA1-44-29 sp001001285	Scaffold	ASM100128v1	PRJNA273161	SAMN03319824	2015-05-07	GCA_001001285.1	Parcubacteria group bacterium GW2011_GWC1_45_13	none	1618914	d__Bacteria;p__;c__;o__;f__;g__;s__	d__Bacteria;x__Bacteria incertae sedis;x__Bacteria candidate phyla;x__Patescibacteria group;x__Parcubacteria group;x__unclassified Parcubacteria group;s__Parcubacteria group bacterium GW2011_GWC1_45_13	842	18	43	0
GB_GCA_001001345.1	68.32	0	86.1802	32	402593	45.314	888454	d__Bacteria;p__Patescibacteria;c__Paceibacteria;o__Moranbacterales;f__GWC2-37-73;g__UBA12053;s__UBA12053 sp001001345	Contig	ASM100134v1	PRJNA273161	SAMN03319826	2015-05-07	GCA_001001345.1	Parcubacteria group bacterium GW2011_GWC1_45_14	none	1618915	d__Bacteria;p__;c__;o__;f__;g__;s__	d__Bacteria;x__Bacteria incertae sedis;x__Bacteria candidate phyla;x__Patescibacteria group;x__Parcubacteria group;x__unclassified Parcubacteria group;s__Parcubacteria group bacterium GW2011_GWC1_45_14	934	18	37	0
GB_GCA_001001375.1	55.12	0	91.8207	54	431573	47.2108	914308	d__Bacteria;p__Patescibacteria;c__Microgenomatia;o__GWA2-44-7;f__Amesbacteraceae;g__GWC1-47-15;s__GWC1-47-15 sp001001375	Scaffold	ASM100137v1	PRJNA273161	SAMN03319917	2015-05-07	GCA_001001375.1	Candidatus Amesbacteria bacterium GW2011_GWC1_47_15	none	1618364	d__Bacteria;p__Candidatus Amesbacteria;c__;o__;f__;g__;s__	d__Bacteria;x__Bacteria incertae sedis;x__Bacteria candidate phyla;x__Patescibacteria group;x__Microgenomates group;p__Candidatus Amesbacteria;s__Candidatus Amesbacteria bacterium GW2011_GWC1_47_15	1093	18	40	0
GB_GCA_001001485.1	62.09	0	92.4536	24	391943	43.8528	894216	d__Bacteria;p__Patescibacteria;c__Microgenomatia;o__UBA1400;f__MFAQ01;g__UBA10133;s__UBA10133 sp001001485	Scaffold	ASM100148v1	PRJNA273161	SAMN03319832	2015-05-07	GCA_001001485.1	Candidatus Collierbacteria bacterium GW2011_GWB2_45_17	none	1618388	d__Bacteria;p__Candidatus Collierbacteria;c__;o__;f__;g__;s__	d__Bacteria;x__Bacteria incertae sedis;x__Bacteria candidate phyla;x__Patescibacteria group;x__Microgenomates group;p__Candidatus Collierbacteria;s__Candidatus Collierbacteria bacterium GW2011_GWB2_45_17	1023	20	47	0
GB_GCA_001001555.1	52.72	0	93.3566	23	375277	46.1197	813806	d__Bacteria;p__Patescibacteria;c__Microgenomatia;o__GWA2-44-7;f__Amesbacteraceae;g__GWC2-45-19;s__GWC2-45-19 sp001001555	Scaffold	ASM100155v1	PRJNA273161	SAMN03319836	2015-05-07	GCA_001001555.1	Candidatus Amesbacteria bacterium GW2011_GWC2_45_19	none	1618366	d__Bacteria;p__Candidatus Amesbacteria;c__;o__;f__;g__;s__	d__Bacteria;x__Bacteria incertae sedis;x__Bacteria candidate phyla;x__Patescibacteria group;x__Microgenomates group;p__Candidatus Amesbacteria;s__Candidatus Amesbacteria bacterium GW2011_GWC2_45_19	943	20	43	0
GB_GCA_001001625.1	52.76	0	87.0193	74	342332	45.139	759973	d__Bacteria;p__Patescibacteria;c__Paceibacteria;o__Sungbacterales;f__HO2-52-23;g__LCKU01;s__LCKU01 sp001001625	Scaffold	ASM100162v1	PRJNA273161	SAMN03319838	2015-05-07	GCA_001001625.1	Parcubacteria group bacterium GW2011_GWA2_45_30	none	1618834	d__Bacteria;p__;c__;o__;f__;g__;s__	d__Bacteria;x__Bacteria incertae sedis;x__Bacteria candidate phyla;x__Patescibacteria group;x__Parcubacteria group;x__unclassified Parcubacteria group;s__Parcubacteria group bacterium GW2011_GWA2_45_30	807	14	33	0
GB_GCA_001001705.1	55.61	0.99	89.5776	27	391538	46.4839	842361	d__Bacteria;p__Patescibacteria;c__ABY1;o__GWA2-47-26;f__GWA2-47-26;g__GWA2-47-26;s__GWA2-47-26 sp001001705	Scaffold	ASM100170v1	PRJNA273161	SAMN03319929	2015-05-07	GCA_001001705.1	Parcubacteria group bacterium GW2011_GWA2_47_26	none	1618844	d__Bacteria;p__;c__;o__;f__;g__;s__	d__Bacteria;x__Bacteria incertae sedis;x__Bacteria candidate phyla;x__Patescibacteria group;x__Parcubacteria group;x__unclassified Parcubacteria group;s__Parcubacteria group bacterium GW2011_GWA2_47_26	825	18	35	0
GB_GCA_001001795.1	58.8	0.57	89.3834	60	299543	45.5875	657337	d__Bacteria;p__Patescibacteria;c__Paceibacteria;o__UBA6257;f__Brennerbacteraceae;g__GWF1-45-5;s__GWF1-45-5 sp001001795	Scaffold	ASM100179v1	PRJNA273161	SAMN03319845	2015-05-07	GCA_001001795.1	Parcubacteria group bacterium GW2011_GWF1_45_5	none	1618958	d__Bacteria;p__;c__;o__;f__;g__;s__	d__Bacteria;x__Bacteria incertae sedis;x__Bacteria candidate phyla;x__Patescibacteria group;x__Parcubacteria group;x__unclassified Parcubacteria group;s__Parcubacteria group bacterium GW2011_GWF1_45_5	737	18	45	0
GB_GCA_001001925.1	58.42	0	91.1859	60	325325	44.9614	723952	d__Bacteria;p__Patescibacteria;c__ABY1;o__Magasanikbacterales;f__UBA10146;g__UBA10146;s__UBA10146 sp001001925	Scaffold	ASM100192v1	PRJNA273161	SAMN03319851	2015-05-07	GCA_001001925.1	Candidatus Magasanikbacteria bacterium GW2011_GWC2_45_8	none	1619050	d__Bacteria;p__Candidatus Magasanikbacteria;c__;o__;f__;g__;s__	d__Bacteria;x__Bacteria incertae sedis;x__Bacteria candidate phyla;x__Patescibacteria group;x__Parcubacteria group;p__Candidatus Magasanikbacteria;s__Candidatus Magasanikbacteria bacterium GW2011_GWC2_45_8	727	17	31	0
GB_GCA_001002135.1	66.36	0	92.3964	13	428775	46.6156	919891	d__Bacteria;p__Patescibacteria;c__Microgenomatia;o__UBA1400;f__PJMF01;g__UBA10119;s__UBA10119 sp001002135	Scaffold	ASM100213v1	PRJNA273161	SAMN03319859	2015-05-07	GCA_001002135.1	Candidatus Pacebacteria bacterium GW2011_GWA1_46_10	none	1618469	d__Bacteria;p__Candidatus Pacebacteria;c__;o__;f__;g__;s__	d__Bacteria;x__Bacteria incertae sedis;x__Bacteria candidate phyla;x__Patescibacteria group;x__Microgenomates group;p__Candidatus Pacebacteria;s__Candidatus Pacebacteria bacterium GW2011_GWA1_46_10	947	20	48	0
GB_GCA_001002285.1	63.68	0	92.9886	8	414763	45.387	913836	d__Bacteria;p__Patescibacteria;c__Microgenomatia;o__UBA1400;f__UBA12028;g__UBA12028;s__UBA12028 sp001002285	Contig	ASM100228v1	PRJNA273161	SAMN03319867	2015-05-07	GCA_001002285.1	Microgenomates group bacterium GW2011_GWC1_46_15	none	1618526	d__Bacteria;p__;c__;o__;f__;g__;s__	d__Bacteria;x__Bacteria incertae sedis;x__Bacteria candidate phyla;x__Patescibacteria group;x__Microgenomates group;x__unclassified Microgenomates group;s__Microgenomates group bacterium GW2011_GWC1_46_15	991	19	44	0
GB_GCA_001002325.1	58.91	0	93.3296	15	468835	46.9705	998151	d__Bacteria;p__Patescibacteria;c__Microgenomatia;o__GWA2-44-7;f__Amesbacteraceae;g__UBA12042;s__UBA12042 sp001002325	Contig	ASM100232v1	PRJNA273161	SAMN03319922	2015-05-07	GCA_001002325.1	Candidatus Amesbacteria bacterium GW2011_GWB1_47_19	none	1618360	d__Bacteria;p__Candidatus Amesbacteria;c__;o__;f__;g__;s__	d__Bacteria;x__Bacteria incertae sedis;x__Bacteria candidate phyla;x__Patescibacteria group;x__Microgenomates group;p__Candidatus Amesbacteria;s__Candidatus Amesbacteria bacterium GW2011_GWB1_47_19	1115	20	45	0
GB_GCA_001002405.1	52.85	0.5	93.9948	40	323995	46.7842	692671	d__Bacteria;p__Patescibacteria;c__Microgenomatia;o__GWA2-44-7;f__Amesbacteraceae;g__GWC2-45-19;s__GWC2-45-19 sp001002405	Scaffold	ASM100240v1	PRJNA273161	SAMN03319923	2015-05-07	GCA_001002405.1	Candidatus Amesbacteria bacterium GW2011_GWA1_47_20	none	1618354	d__Bacteria;p__Candidatus Amesbacteria;c__;o__;f__;g__;s__	d__Bacteria;x__Bacteria incertae sedis;x__Bacteria candidate phyla;x__Patescibacteria group;x__Microgenomates group;p__Candidatus Amesbacteria;s__Candidatus Amesbacteria bacterium GW2011_GWA1_47_20	872	18	40	0
GB_GCA_001002415.1	58.82	0	94.0345	27	313647	46.5444	674048	d__Bacteria;p__Patescibacteria;c__Microgenomatia;o__UBA1400;f__UBA12108;g__UBA12108;s__UBA12108 sp001002415	Scaffold	ASM100241v1	PRJNA273161	SAMN03319871	2015-05-07	GCA_001002415.1	Microgenomates group bacterium GW2011_GWF2_46_18	none	1618540	d__Bacteria;p__;c__;o__;f__;g__;s__	d__Bacteria;x__Bacteria incertae sedis;x__Bacteria candidate phyla;x__Patescibacteria group;x__Microgenomates group;x__unclassified Microgenomates group;s__Microgenomates group bacterium GW2011_GWF2_46_18	746	18	42	0
GB_GCA_001002765.1	70.79	0.99	90.2532	36	484271	45.8901	1055601	d__Bacteria;p__Patescibacteria;c__ABY1;o__SG8-24;f__GWF2-40-263;g__UBA12393;s__UBA12393 sp001002765	Scaffold	ASM100276v1	PRJNA273161	SAMN03319888	2015-05-07	GCA_001002765.1	Candidatus Uhrbacteria bacterium GW2011_GWE2_46_68	none	1618994	d__Bacteria;p__Candidatus Uhrbacteria;c__;o__;f__;g__;s__	d__Bacteria;x__Bacteria incertae sedis;x__Bacteria candidate phyla;x__Patescibacteria group;x__Parcubacteria group;p__Candidatus Uhrbacteria;s__Candidatus Uhrbacteria bacterium GW2011_GWE2_46_68	1021	18	46	0
GB_GCA_001003205.1	57.97	0	90.8436	50	213706	47.3874	451387	d__Bacteria;p__Patescibacteria;c__Paceibacteria;o__UBA6257;f__WO2-44-18;g__2011-GWA2-47-8b;s__2011-GWA2-47-8b sp001003205	Scaffold	ASM100320v1	PRJNA273161	SAMN03319943	2015-05-07	GCA_001003205.1	Parcubacteria group bacterium GW2011_GWA2_47_8b	none	1618848	d__Bacteria;p__;c__;o__;f__;g__;s__	d__Bacteria;x__Bacteria incertae sedis;x__Bacteria candidate phyla;x__Patescibacteria group;x__Parcubacteria group;x__unclassified Parcubacteria group;s__Parcubacteria group bacterium GW2011_GWA2_47_8b	545	17	29	0
GB_GCA_001003385.1	57.83	0.5	94.1881	61	333725	47.0441	709943	d__Bacteria;p__Patescibacteria;c__Microgenomatia;o__UBA1400;f__UBA12108;g__LCPA01;s__LCPA01 sp001003385	Scaffold	ASM100338v1	PRJNA273161	SAMN03319949	2015-05-07	GCA_001003385.1	Microgenomates group bacterium GW2011_GWF2_47_9	none	1618541	d__Bacteria;p__;c__;o__;f__;g__;s__	d__Bacteria;x__Bacteria incertae sedis;x__Bacteria candidate phyla;x__Patescibacteria group;x__Microgenomates group;x__unclassified Microgenomates group;s__Microgenomates group bacterium GW2011_GWF2_47_9	784	16	28	0
GB_GCA_001003475.1	71.91	0	89.8885	14	338314	48.9638	691147	d__Bacteria;p__Patescibacteria;c__Paceibacteria;o__UBA6257;f__GWB1-50-10;g__GWA1-48-11;s__GWA1-48-11 sp001003475	Scaffold	ASM100347v1	PRJNA273161	SAMN03319954	2015-05-07	GCA_001003475.1	Candidatus Jorgensenbacteria bacterium GW2011_GWA1_48_11	none	1618660	d__Bacteria;p__Candidatus Jorgensenbacteria;c__;o__;f__;g__;s__	d__Bacteria;x__Bacteria incertae sedis;x__Bacteria candidate phyla;x__Patescibacteria group;x__Parcubacteria group;p__Candidatus Jorgensenbacteria;s__Candidatus Jorgensenbacteria bacterium GW2011_GWA1_48_11	742	19	45	0
GB_GCA_001003605.1	61.51	0.17	85.3871	32	491092	47.8195	1027221	d__Bacteria;p__Patescibacteria;c__Paceibacteria;o__UBA9983_A;f__UBA10002;g__UBA10002;s__UBA10002 sp001003605	Scaffold	ASM100360v1	PRJNA273161	SAMN03319960	2015-05-07	GCA_001003605.1	Parcubacteria group bacterium GW2011_GWC2_48_17	none	1618933	d__Bacteria;p__;c__;o__;f__;g__;s__	d__Bacteria;x__Bacteria incertae sedis;x__Bacteria candidate phyla;x__Patescibacteria group;x__Parcubacteria group;x__unclassified Parcubacteria group;s__Parcubacteria group bacterium GW2011_GWC2_48_17	1106	20	45	0
GB_GCA_001003705.1	67.43	0	90.6319	45	605925	48.0997	1259749	d__Bacteria;p__Patescibacteria;c__ABY1;o__UBA10025;f__UBA10025;g__UBA10025;s__UBA10025 sp001003705	Scaffold	ASM100370v1	PRJNA273161	SAMN03319965	2015-05-07	GCA_001003705.1	Parcubacteria group bacterium GW2011_GWA2_48_9	none	1618850	d__Bacteria;p__;c__;o__;f__;g__;s__	d__Bacteria;x__Bacteria incertae sedis;x__Bacteria candidate phyla;x__Patescibacteria group;x__Parcubacteria group;x__unclassified Parcubacteria group;s__Parcubacteria group bacterium GW2011_GWA2_48_9	1328	20	51	0
GB_GCA_001003725.1	60.4	0	90.9708	44	507954	47.5922	1067676	d__Bacteria;p__Patescibacteria;c__Saccharimonadia;o__Saccharimonadales;f__UBA10027;g__UBA10027;s__UBA10027 sp001003725	Scaffold	ASM100372v1	PRJNA273161	SAMN03319966	2015-05-07	GCA_001003725.1	Candidatus Saccharibacteria bacterium GW2011_GWC2_48_9	none	1619071	d__Bacteria;p__Candidatus Saccharibacteria;c__;o__;f__;g__;s__	d__Bacteria;x__Bacteria incertae sedis;x__Bacteria candidate phyla;p__Candidatus Saccharibacteria;x__unclassified Candidatus Saccharibacteria;s__Candidatus Saccharibacteria bacterium GW2011_GWC2_48_9	1193	19	39	0
GB_GCA_001003855.1	59.41	0	86.8569	71	412288	47.336	871566	d__Bacteria;p__Patescibacteria;c__Paceibacteria;o__Moranbacterales;f__GWC2-37-73;g__UBA12053;s__UBA12053 sp001003855	Scaffold	ASM100385v1	PRJNA273161	SAMN03319972	2015-05-07	GCA_001003855.1	Candidatus Moranbacteria bacterium GW2011_GWE1_49_15	none	1618710	d__Bacteria;p__Candidatus Moranbacteria;c__;o__;f__;g__;s__	d__Bacteria;x__Bacteria incertae sedis;x__Bacteria candidate phyla;x__Patescibacteria group;x__Parcubacteria group;p__Candidatus Moranbacteria;s__Candidatus Moranbacteria bacterium GW2011_GWE1_49_15	919	16	30	0
GB_GCA_001004005.1	67.82	0	85.138	49	445766	49.0104	909954	d__Bacteria;p__Patescibacteria;c__Paceibacteria;o__UBA9983_A;f__UBA10002;g__UBA10002;s__UBA10002 sp001004005	Scaffold	ASM100400v1	PRJNA273161	SAMN03319981	2015-05-07	GCA_001004005.1	Parcubacteria group bacterium GW2011_GWA2_49_9	none	1618852	d__Bacteria;p__;c__;o__;f__;g__;s__	d__Bacteria;x__Bacteria incertae sedis;x__Bacteria candidate phyla;x__Patescibacteria group;x__Parcubacteria group;x__unclassified Parcubacteria group;s__Parcubacteria group bacterium GW2011_GWA2_49_9	1036	18	38	0
GB_GCA_001004105.1	77.01	0	90.9231	10	329242	48.7712	675076	d__Bacteria;p__Patescibacteria;c__Paceibacteria;o__UBA6257;f__GWB1-50-10;g__GWB1-50-10;s__GWB1-50-10 sp001004105	Contig	ASM100410v1	PRJNA273161	SAMN03319986	2015-05-07	GCA_001004105.1	Candidatus Jorgensenbacteria bacterium GW2011_GWB1_50_10	none	1618665	d__Bacteria;p__Candidatus Jorgensenbacteria;c__;o__;f__;g__;s__	d__Bacteria;x__Bacteria incertae sedis;x__Bacteria candidate phyla;x__Patescibacteria group;x__Parcubacteria group;p__Candidatus Jorgensenbacteria;s__Candidatus Jorgensenbacteria bacterium GW2011_GWB1_50_10	747	20	43	0
GB_GCA_001004885.1	72.28	0	87.505	24	693189	55.4732	1249622	d__Bacteria;p__Patescibacteria;c__ABY1;o__Magasanikbacterales;f__UBA922;g__GWA2-56-11;s__GWA2-56-11 sp001004885	Scaffold	ASM100488v1	PRJNA273161	SAMN03320026	2015-05-07	GCA_001004885.1	Candidatus Magasanikbacteria bacterium GW2011_GWA2_56_11	none	1619044	d__Bacteria;p__Candidatus Magasanikbacteria;c__;o__;f__;g__;s__	d__Bacteria;x__Bacteria incertae sedis;x__Bacteria candidate phyla;x__Patescibacteria group;x__Parcubacteria group;p__Candidatus Magasanikbacteria;s__Candidatus Magasanikbacteria bacterium GW2011_GWA2_56_11	1216	18	46	0
GB_GCA_001004905.1	58.09	0.08	90.6913	11	398671	56.5967	704490	d__Bacteria;p__Patescibacteria;c__Paceibacteria;o__UBA9983_A;f__UBA2103;g__C7867-001;s__C7867-001 sp001004905	Scaffold	ASM100490v1	PRJNA273161	SAMN03320027	2015-05-07	GCA_001004905.1	Parcubacteria group bacterium GW2011_GWA1_56_13	none	1618803	d__Bacteria;p__;c__;o__;f__;g__;s__	d__Bacteria;x__Bacteria incertae sedis;x__Bacteria candidate phyla;x__Patescibacteria group;x__Parcubacteria group;x__unclassified Parcubacteria group;s__Parcubacteria group bacterium GW2011_GWA1_56_13	784	19	47	0
GB_GCA_001005265.1	98.68	0	87.7772	1	848833	49.187	1725728	d__Bacteria;p__Chloroflexota;c__Dehalococcoidia;o__Dehalococcoidales;f__Dehalococcoidaceae;g__Dehalogenimonas;s__Dehalogenimonas sp001005265	Complete Genome	ASM100526v1	PRJNA269960	SAMN03565657	2015-05-08	GCA_001005265.1	Dehalogenimonas sp. WBC-2	none	943347	d__Bacteria;p__Chloroflexi;c__Dehalococcoidia;o__;f__;g__Dehalogenimonas;s__	d__Bacteria;x__Terrabacteria group;p__Chloroflexi;c__Dehalococcoidia;g__Dehalogenimonas;x__unclassified Dehalogenimonas;s__Dehalogenimonas sp. WBC-2	1730	19	48	1
GB_GCA_001007665.1	96.06	0.36	87.6461	117	1297816	60.9314	2129964	d__Bacteria;p__Cyanobacteriota;c__Cyanobacteriia;o__PCC-6307;f__Cyanobiaceae;g__Synechococcus_B;s__Synechococcus_B spongiarum_B	Contig	ASM100766v1	PRJNA255756	SAMN03003633	2015-05-14	GCA_001007665.1	Candidatus Synechococcus spongiarum SP3	SP3	1604020	d__Bacteria;p__Cyanobacteria;c__;o__Synechococcales;f__Synechococcaceae;g__Synechococcus;s__Candidatus Synechococcus spongiarum	d__Bacteria;x__Terrabacteria group;x__Cyanobacteria/Melainabacteria group;p__Cyanobacteria;o__Synechococcales;f__Synechococcaceae;g__Synechococcus;s__Candidatus Synechococcus spongiarum;x__Candidatus Synechococcus spongiarum SP3	2356	19	42	0
GB_GCA_001007975.1	78.45	0	90.5497	1	348199	33.3283	1044756	d__Bacteria;p__Patescibacteria;c__JAEDAM01;o__Absconditabacterales;f__Absconditicoccaceae;g__Aalborg-AAW-1;s__Aalborg-AAW-1 sp001007975	Complete Genome	ASM100797v1	PRJNA280491	SAMN03486750	2015-05-15	GCA_001007975.1	candidate division SR1 bacterium Aalborg_AAW-1	Aalborg_AAW-1	1643353	d__Bacteria;p__Candidatus Absconditabacteria;c__;o__;f__;g__;s__	d__Bacteria;x__Bacteria incertae sedis;x__Bacteria candidate phyla;p__Candidatus Absconditabacteria;x__unclassified Candidatus Absconditabacteria;s__candidate division SR1 bacterium Aalborg_AAW-1	996	19	37	0
GB_GCA_001023575.1	99.15	1.28	92.6193	1	1365084	55.4493	2461858	d__Bacteria;p__Actinomycetota;c__Acidimicrobiia;o__IMCC26256;f__IMCC26256;g__IMCC26256;s__IMCC26256 sp001023575	Complete Genome	ASM102357v1	PRJNA282858	SAMN03481557	2015-06-10	GCA_001023575.1	Actinobacteria bacterium IMCC26256	IMCC26256	1650658	d__Bacteria;p__Actinobacteria;c__Actinomycetia;o__;f__;g__;s__	d__Bacteria;x__Terrabacteria group;p__Actinobacteria;c__Actinomycetia;x__unclassified Actinomycetia;s__Actinobacteria bacterium IMCC26256	2310	19	45	0
GB_GCA_001025035.1	97.44	1.28	93.0089	10	1899162	57.2589	3316799	d__Bacteria;p__Actinomycetota;c__Acidimicrobiia;o__Acidimicrobiales;f__Microtrichaceae;g__IMCC26207;s__IMCC26207 sp001025035	Contig	ASM102503v1	PRJNA281022	SAMN03480620	2015-06-10	GCA_001025035.1	Actinobacteria bacterium IMCC26207	IMCC26207	1641811	d__Bacteria;p__Actinobacteria;c__Actinomycetia;o__;f__;g__;s__	d__Bacteria;x__Terrabacteria group;p__Actinobacteria;c__Actinomycetia;x__unclassified Actinomycetia;s__Actinobacteria bacterium IMCC26207	2985	19	45	0
GB_GCA_001028025.1	99.42	0.58	87.6164	184	2283992	45.5501	5014239	d__Bacteria;p__Bacillota_A;c__Clostridia;o__Lachnospirales;f__Lachnospiraceae;g__Muricomes;s__Muricomes fissicatena_A	Contig	ASM102802v1	PRJNA283563	SAMN03652781	2015-06-15	GCA_001028025.1	Faecalicatena fissicatena	KCTC 15010	290055	d__Bacteria;p__Firmicutes;c__Clostridia;o__Eubacteriales;f__Lachnospiraceae;g__Faecalicatena;s__Faecalicatena fissicatena	d__Bacteria;x__Terrabacteria group;p__Firmicutes;c__Clostridia;o__Eubacteriales;f__Lachnospiraceae;g__Faecalicatena;s__Faecalicatena fissicatena	4397	19	53	1
GB_GCA_001028815.1	95.55	2.82	90.4838	36	1441704	54.3835	2701748	d__Bacteria;p__Bacillota_G;c__Limnochordia;o__DTU010;f__DTU010;g__1109;s__1109 sp001028815	Scaffold	ASM102881v1	PRJNA283204	SAMN03659008	2015-06-16	GCA_001028815.1	Peptococcaceae bacterium 1109	1109	1655638	d__Bacteria;p__Firmicutes;c__Clostridia;o__Eubacteriales;f__Peptococcaceae;g__;s__	d__Bacteria;x__Terrabacteria group;p__Firmicutes;c__Clostridia;o__Eubacteriales;f__Peptococcaceae;x__unclassified Peptococcaceae;s__Peptococcaceae bacterium 1109	2560	19	48	0
GB_GCA_001029295.1	98.28	4.21	83.7638	64	2790227	52.5835	5306296	d__Bacteria;p__Bacillota_B;c__Desulfitobacteriia;o__Desulfitobacteriales;f__Desulfitobacteriaceae;g__Acididesulfobacillus;s__Acididesulfobacillus sp001029295	Contig	ASM102929v1	PRJNA285482	SAMN03754344	2015-06-17	GCA_001029295.1	Peptococcaceae bacterium CEB3	CEB3	999898	d__Bacteria;p__Firmicutes;c__Clostridia;o__Eubacteriales;f__Peptococcaceae;g__;s__	d__Bacteria;x__Terrabacteria group;p__Firmicutes;c__Clostridia;o__Eubacteriales;f__Peptococcaceae;x__unclassified Peptococcaceae;s__Peptococcaceae bacterium CEB3	5136	19	52	1
GB_GCA_001029635.1	60.09	1.71	87.5291	1	459890	46.7156	984447	d__Bacteria;p__Patescibacteria;c__Paceibacteria;o__UBA6257;f__UBA9933;g__UBA9933;s__UBA9933 sp001029635	Complete Genome	ASM102963v1	PRJNA273161	SAMN03319901	2015-06-19	GCA_001029635.1	Candidatus Wolfebacteria bacterium GW2011_GWB1_47_1	none	1619007	d__Bacteria;p__Candidatus Wolfebacteria;c__;o__;f__;g__;s__	d__Bacteria;x__Bacteria incertae sedis;x__Bacteria candidate phyla;x__Patescibacteria group;x__Parcubacteria group;p__Candidatus Wolfebacteria;s__Candidatus Wolfebacteria bacterium GW2011_GWB1_47_1	1028	19	45	0
GB_GCA_001029675.1	66.5	0	95.3294	1	513630	48.9224	1049888	d__Bacteria;p__Patescibacteria;c__Microgenomatia;o__UBA1400;f__CG1-02-47-37;g__GWC1-49-16;s__GWC1-49-16 sp001029675	Complete Genome	ASM102967v1	PRJNA273161	SAMN03319974	2015-06-19	GCA_001029675.1	Candidatus Beckwithbacteria bacterium GW2011_GWC1_49_16	none	1618372	d__Bacteria;p__Candidatus Beckwithbacteria;c__;o__;f__;g__;s__	d__Bacteria;x__Bacteria incertae sedis;x__Bacteria candidate phyla;x__Patescibacteria group;x__Microgenomates group;p__Candidatus Beckwithbacteria;s__Candidatus Beckwithbacteria bacterium GW2011_GWC1_49_16	1117	20	47	0
GB_GCA_001029695.1	65.1	0	90.3814	1	477685	45.9895	1038683	d__Bacteria;p__Patescibacteria;c__Saccharimonadia;o__Saccharimonadales;f__UBA1547_A;g__2011-GWC2-44-17;s__2011-GWC2-44-17 sp001029695	Complete Genome	ASM102969v1	PRJNA273161	SAMN03319767	2015-06-19	GCA_001029695.1	Candidatus Saccharibacteria bacterium GW2011_GWC2_44_17	none	1619070	d__Bacteria;p__Candidatus Saccharibacteria;c__;o__;f__;g__;s__	d__Bacteria;x__Bacteria incertae sedis;x__Bacteria candidate phyla;p__Candidatus Saccharibacteria;x__unclassified Candidatus Saccharibacteria;s__Candidatus Saccharibacteria bacterium GW2011_GWC2_44_17	1092	19	40	0
GB_GCA_001029715.1	64.85	0.5	93.4178	1	306986	35.9867	853053	d__Bacteria;p__Patescibacteria;c__Microgenomatia;o__UBA1400;f__PJMF01;g__UBA1364;s__UBA1364 sp001029715	Complete Genome	ASM102971v1	PRJNA273161	SAMN03319330	2015-06-19	GCA_001029715.1	candidate division TM6 bacterium GW2011_GWF2_28_16	none	1619077	d__Bacteria;p__;c__;o__;f__;g__;s__	d__Bacteria;x__Bacteria incertae sedis;x__Bacteria candidate phyla;x__Candidatus Dependentiae;x__unclassified Candidatus Dependentiae;s__candidate division TM6 bacterium GW2011_GWF2_28_16	857	20	48	0
GB_GCA_001029735.1	69.8	0	88.9697	1	356972	39.0108	915059	d__Bacteria;p__Patescibacteria;c__UBA1384;o__UBA12157;f__UBA12157;g__GWE1-39-12;s__GWE1-39-12 sp001029735	Complete Genome	ASM102973v1	PRJNA273161	SAMN03319457	2015-06-19	GCA_001029735.1	Berkelbacteria bacterium GW2011_GWE1_39_12	none	1618337	d__Bacteria;p__Candidatus Berkelbacteria;c__;o__;f__;g__;s__	d__Bacteria;x__Bacteria incertae sedis;x__Bacteria candidate phyla;p__Candidatus Berkelbacteria;s__Berkelbacteria bacterium GW2011_GWE1_39_12	997	18	43	0
GB_GCA_001029755.1	73.82	0	93.6891	1	252045	30.7575	819458	d__Bacteria;p__Patescibacteria;c__Microgenomatia;o__GWA2-44-7;f__UBA8517;g__GWF1-31-35;s__GWF1-31-35 sp001029755	Complete Genome	ASM102975v1	PRJNA273161	SAMN03319246	2015-06-19	GCA_001029755.1	Candidatus Woesebacteria bacterium GW2011_GWF1_31_35	none	1618600	d__Bacteria;p__Candidatus Woesebacteria;c__;o__;f__;g__;s__	d__Bacteria;x__Bacteria incertae sedis;x__Bacteria candidate phyla;x__Patescibacteria group;x__Microgenomates group;p__Candidatus Woesebacteria;s__Candidatus Woesebacteria bacterium GW2011_GWF1_31_35	912	19	43	0
GB_GCA_001029775.1	63.65	0	83.7287	1	261782	34.7823	752630	d__Bacteria;p__Patescibacteria;c__Paceibacteria;o__UBA9983_A;f__UBA12079;g__UBA12079;s__UBA12079 sp001029775	Complete Genome	ASM102977v1	PRJNA273161	SAMN03319287	2015-06-19	GCA_001029775.1	Candidatus Campbellbacteria bacterium GW2011_OD1_34_28	none	1618633	d__Bacteria;p__Candidatus Campbellbacteria;c__;o__;f__;g__;s__	d__Bacteria;x__Bacteria incertae sedis;x__Bacteria candidate phyla;x__Patescibacteria group;x__Parcubacteria group;p__Candidatus Campbellbacteria;s__Candidatus Campbellbacteria bacterium GW2011_OD1_34_28	740	20	36	0
GB_GCA_001029795.1	73.43	0	89.5634	1	312346	51.8291	602646	d__Bacteria;p__Patescibacteria;c__Kazan-3B-28;o__Kazan-3B-28;f__Kazan-3B-28;g__Kazan-3B-28;s__Kazan-3B-28 sp001029795	Complete Genome	ASM102979v1	PRJNA273161	SAMN03319988	2015-06-19	GCA_001029795.1	candidate division Kazan bacterium GW2011_GWA1_50_15	none	1620412	d__Bacteria;p__;c__;o__;f__;g__;s__	d__Bacteria;x__Bacteria incertae sedis;x__Bacteria candidate phyla;x__candidate division Kazan-3B-28;s__candidate division Kazan bacterium GW2011_GWA1_50_15	594	19	50	0
GB_GCA_001038565.1	97.35	2.21	81.0378	72	1692931	37.9274	4487412	d__Bacteria;p__Bacillota;c__Bacilli;o__Bacillales_H;f__Bacillaceae_D;g__Alkalihalobacillus;s__Alkalihalobacillus pseudalcaliphilus	Scaffold	ASM103856v1	PRJNA286830	SAMN03770918	2015-06-23	GCA_001038565.1	Alkalihalobacillus pseudalcaliphilus	DSM 8725	79884	d__Bacteria;p__Firmicutes;c__Bacilli;o__Bacillales;f__Bacillaceae;g__Alkalihalobacillus;s__Alkalihalobacillus pseudalcaliphilus	d__Bacteria;x__Terrabacteria group;p__Firmicutes;c__Bacilli;o__Bacillales;f__Bacillaceae;g__Alkalihalobacillus;s__Alkalihalobacillus pseudalcaliphilus	4282	19	75	0
GB_GCA_001044195.1	83.47	1.14	81.9637	276	1388144	38.0764	3645683	d__Bacteria;p__Pseudomonadota;c__Gammaproteobacteria;o__Chromatiales;f__Chromatiaceae;g__Achromatium;s__Achromatium palustre	Contig	ASM104419v1	PRJNA251325	SAMN03742159	2015-07-01	GCA_001044195.1	Candidatus Achromatium palustre	Sipp_2015	1662188	d__Bacteria;p__Proteobacteria;c__Gammaproteobacteria;o__Thiotrichales;f__Thiotrichaceae;g__Achromatium;s__Candidatus Achromatium palustre	d__Bacteria;p__Proteobacteria;c__Gammaproteobacteria;o__Thiotrichales;f__Thiotrichaceae;g__Achromatium;s__Candidatus Achromatium palustre	3397	18	42	0
GB_GCA_001044335.1	99.13	0	95.4581	1	479933	35.4766	1352914	d__Bacteria;p__Pseudomonadota;c__Gammaproteobacteria;o__Burkholderiales;f__Methylophilaceae;g__BACL14;s__BACL14 sp001044335	Chromosome	ASM104433v1	PRJNA276503	SAMN03377046	2015-07-01	GCA_001044335.1	Methylophilales bacterium MBRSF5	MBRSF5	1623448	d__Bacteria;p__Proteobacteria;c__Betaproteobacteria;o__Nitrosomonadales;f__;g__;s__	d__Bacteria;p__Proteobacteria;c__Betaproteobacteria;o__Nitrosomonadales;x__unclassified Nitrosomonadales;s__Methylophilales bacterium MBRSF5	1422	19	37	0
GB_GCA_001045525.1	97.74	3.3	85.9369	160	1903470	42.9215	4434773	d__Bacteria;p__Fibrobacterota;c__Chitinivibrionia;o__Chitinivibrionales;f__Chitinispirillaceae;g__Chitinispirillum;s__Chitinispirillum alkaliphilum	Contig	ASM104552v1	PRJNA283172	SAMN03609695	2015-07-02	GCA_001045525.1	Chitinispirillum alkaliphilum	ACht6-1	1008392	d__Bacteria;p__Fibrobacteres;c__Chitinispirillia;o__Chitinispirillales;f__Chitinispirillaceae;g__Chitinispirillum;s__Chitinispirillum alkaliphilum	d__Bacteria;x__FCB group;p__Fibrobacteres;c__Chitinispirillia;o__Chitinispirillales;f__Chitinispirillaceae;g__Chitinispirillum;s__Chitinispirillum alkaliphilum	3768	19	43	0
GB_GCA_001048675.1	100	0.23	86.3094	29	2299412	44.8009	5132517	d__Bacteria;p__Pseudomonadota;c__Gammaproteobacteria;o__Enterobacterales_A;f__Vibrionaceae;g__Vibrio;s__Vibrio diabolicus	Contig	VDIABv1_PRJEB5898	PRJEB5898	SAMEA2591299	2015-06-30	GCA_001048675.1	Vibrio diabolicus	CNCM I-1629	50719	d__Bacteria;p__Proteobacteria;c__Gammaproteobacteria;o__Vibrionales;f__Vibrionaceae;g__Vibrio;s__Vibrio diabolicus	d__Bacteria;p__Proteobacteria;c__Gammaproteobacteria;o__Vibrionales;f__Vibrionaceae;g__Vibrio;x__Vibrio harveyi group;x__Vibrio diabolicus subgroup;s__Vibrio diabolicus	4846	16	65	0
GB_GCA_001058355.1	98.22	1.17	89.1828	514	720560	39.0594	1844779	d__Bacteria;p__Bacillota;c__Bacilli;o__Lactobacillales;f__Aerococcaceae;g__Granulicatella;s__Granulicatella sp001058355	Contig	ASM105835v1	PRJNA267549	SAMN03197965	2015-07-10	GCA_001058355.1	Carnobacterium maltaromaticum	757_CMAL	2751	d__Bacteria;p__Firmicutes;c__Bacilli;o__Lactobacillales;f__Carnobacteriaceae;g__Carnobacterium;s__Carnobacterium maltaromaticum	d__Bacteria;x__Terrabacteria group;p__Firmicutes;c__Bacilli;o__Lactobacillales;f__Carnobacteriaceae;g__Carnobacterium;s__Carnobacterium maltaromaticum	2071	6	9	0
GB_GCA_001077715.1	90.7	7.56	63.2943	1	661850	38.1725	1733840	d__Bacteria;p__Pseudomonadota;c__Gammaproteobacteria;o__Coxiellales;f__Coxiellaceae;g__Coxiella;s__Coxiella mudrowiae	Complete Genome	ASM107771v1	PRJNA279339	SAMN03445847	2015-07-14	GCA_001077715.1	Candidatus Coxiella mudrowiae	CRt	2054173	d__Bacteria;p__Proteobacteria;c__Gammaproteobacteria;o__Legionellales;f__Coxiellaceae;g__Coxiella;s__Candidatus Coxiella mudrowiae	d__Bacteria;p__Proteobacteria;c__Gammaproteobacteria;o__Legionellales;f__Coxiellaceae;g__Coxiella;s__Candidatus Coxiella mudrowiae	1968	19	47	0
GB_GCA_001179805.1	92.36	0	92.952	3	145014	23.3492	621166	d__Bacteria;p__Bacillota;c__Bacilli;o__Mycoplasmatales;f__Hepatoplasmataceae;g__Hepatoplasma;s__Hepatoplasma crinochetorum_A	Scaffold	Cand. Hepatoplasma crinochetorum Ps	PRJEB9152	SAMEA3387527	2015-07-07	GCA_001179805.1	Candidatus Hepatoplasma crinochetorum	Ps	295596	d__Bacteria;p__Tenericutes;c__Mollicutes;o__Mycoplasmatales;f__Mycoplasmataceae;g__Candidatus Hepatoplasma;s__Candidatus Hepatoplasma crinochetorum	d__Bacteria;x__Terrabacteria group;p__Tenericutes;c__Mollicutes;o__Mycoplasmatales;f__Mycoplasmataceae;g__Candidatus Hepatoplasma;s__Candidatus Hepatoplasma crinochetorum	563	19	26	0
GB_GCA_001184205.1	98.06	4.54	87.5259	335	3224209	63.0492	5114044	d__Bacteria;p__Desulfobacterota;c__Desulfarculia;o__Desulfarculales;f__Desulfarculaceae;g__Desulfocarbo;s__Desulfocarbo indianensis	Scaffold	ASM118420v1	PRJNA282561	SAMN03571290	2015-07-21	GCA_001184205.1	Desulfocarbo indianensis	SCBM	1348163	d__Bacteria;p__Proteobacteria;c__Deltaproteobacteria;o__Desulfarculales;f__Desulfarculaceae;g__Desulfocarbo;s__Desulfocarbo indianensis	d__Bacteria;p__Proteobacteria;x__delta/epsilon subdivisions;c__Deltaproteobacteria;o__Desulfarculales;f__Desulfarculaceae;g__Desulfocarbo;s__Desulfocarbo indianensis	4784	19	47	1
GB_GCA_001189075.1	84.77	0	91.4221	6	436594	56.0652	778726	d__Bacteria;p__Patescibacteria;c__Paceibacteria;o__UBA9983_A;f__UBA2103;g__C7867-001;s__C7867-001 sp001189075	Contig	ASM118907v1	PRJNA283788	SAMN03737326	2015-07-30	GCA_001189075.1	Parcubacteria bacterium C7867-004	C7867-004	1659198	d__Bacteria;p__Candidatus Parcubacteria;c__;o__;f__;g__;s__	d__Bacteria;x__Bacteria incertae sedis;x__Bacteria candidate phyla;x__Patescibacteria group;x__Parcubacteria group;p__Candidatus Parcubacteria;x__unclassified Parcubacteria;s__Parcubacteria bacterium C7867-004	852	19	41	0
GB_GCA_001189095.1	75.29	0	90.5215	5	433529	53.3892	812017	d__Bacteria;p__Patescibacteria;c__Paceibacteria;o__UBA9983_A;f__UBA2103;g__C7867-001;s__C7867-001 sp001189095	Contig	ASM118909v1	PRJNA283788	SAMN03737323	2015-07-30	GCA_001189095.1	Parcubacteria bacterium C7867-001	C7867-001	1659195	d__Bacteria;p__Candidatus Parcubacteria;c__;o__;f__;g__;s__	d__Bacteria;x__Bacteria incertae sedis;x__Bacteria candidate phyla;x__Patescibacteria group;x__Parcubacteria group;p__Candidatus Parcubacteria;x__unclassified Parcubacteria;s__Parcubacteria bacterium C7867-001	933	20	43	0
GB_GCA_001189155.1	84.77	0	89.0832	8	245543	36.4383	673860	d__Bacteria;p__Patescibacteria;c__Paceibacteria;o__UBA9983_A;f__Zambryskibacteraceae;g__C7867-006;s__C7867-006 sp001189155	Contig	ASM118915v1	PRJNA283788	SAMN03737328	2015-07-30	GCA_001189155.1	Parcubacteria bacterium C7867-006	C7867-006	1659200	d__Bacteria;p__Candidatus Parcubacteria;c__;o__;f__;g__;s__	d__Bacteria;x__Bacteria incertae sedis;x__Bacteria candidate phyla;x__Patescibacteria group;x__Parcubacteria group;p__Candidatus Parcubacteria;x__unclassified Parcubacteria;s__Parcubacteria bacterium C7867-006	685	19	39	0
GB_GCA_001189165.1	58.95	0	90.9923	3	244571	43.3983	563550	d__Bacteria;p__Patescibacteria;c__Paceibacteria;o__UBA9983_A;f__Zambryskibacteraceae;g__C7867-005;s__C7867-005 sp001189165	Contig	ASM118916v1	PRJNA283788	SAMN03737327	2015-07-30	GCA_001189165.1	Parcubacteria bacterium C7867-005	C7867-005	1659199	d__Bacteria;p__Candidatus Parcubacteria;c__;o__;f__;g__;s__	d__Bacteria;x__Bacteria incertae sedis;x__Bacteria candidate phyla;x__Patescibacteria group;x__Parcubacteria group;p__Candidatus Parcubacteria;x__unclassified Parcubacteria;s__Parcubacteria bacterium C7867-005	605	20	41	0
GB_GCA_001189275.1	100	0.25	89.0593	1	1162237	58.3084	1993257	d__Archaea;p__Thermoproteota;c__Thermoprotei;o__Thermoproteales;f__Thermoproteaceae;g__Pyrobaculum;s__Pyrobaculum sp001189275	Complete Genome	ASM118927v1	PRJNA258558	SAMN02999931	2015-07-30	GCA_001189275.1	Pyrobaculum sp. WP30	WP30	1227555	d__Archaea;p__Crenarchaeota;c__Thermoprotei;o__Thermoproteales;f__Thermoproteaceae;g__Pyrobaculum;s__	d__Archaea;x__TACK group;p__Crenarchaeota;c__Thermoprotei;o__Thermoproteales;f__Thermoproteaceae;g__Pyrobaculum;x__unclassified Pyrobaculum;s__Pyrobaculum sp. WP30	2279	16	39	0
GB_GCA_001189495.1	100	0.71	91.1559	1	694368	39.9204	1739380	d__Bacteria;p__Bacillota_A;c__Clostridia;o__Peptostreptococcales;f__Anaerovoracaceae;g__Eubacterium_B;s__Eubacterium_B sulci	Complete Genome	ASM118949v1	PRJNA282954	SAMN03704030	2015-07-31	GCA_001189495.1	Eubacterium sulci ATCC 35585	ATCC 35585	888727	d__Bacteria;p__Firmicutes;c__Clostridia;o__Eubacteriales;f__;g__;s__[Eubacterium] sulci	d__Bacteria;x__Terrabacteria group;p__Firmicutes;c__Clostridia;o__Eubacteriales;x__Eubacteriales incertae sedis;f__Eubacteriales Family XIII. Incertae Sedis;s__[Eubacterium] sulci;x__Eubacterium sulci ATCC 35585	1601	19	40	0
GB_GCA_001192655.1	76.84	2.04	87.9864	142	710966	42.1475	1686852	d__Bacteria;p__Pseudomonadota;c__Alphaproteobacteria;o__Caedimonadales;f__Caedimonadaceae;g__Caedimonas;s__Caedimonas varicaedens	Contig	ASM119265v1	PRJDB3571	SAMD00026920	2015-07-14	GCA_001192655.1	Caedimonas varicaedens	none	1629334	d__Bacteria;p__Proteobacteria;c__Alphaproteobacteria;o__Holosporales;f__Caedimonadaceae;g__Caedimonas;s__Caedimonas varicaedens	d__Bacteria;p__Proteobacteria;c__Alphaproteobacteria;o__Holosporales;f__Caedimonadaceae;g__Caedimonas;s__Caedimonas varicaedens	1830	19	41	0
GB_GCA_001242845.1	91.67	0	69.8609	1	124703	23.4103	532684	d__Bacteria;p__Pseudomonadota;c__Gammaproteobacteria;o__Enterobacterales;f__Enterobacteriaceae;g__Westeberhardia;s__Westeberhardia cardiocondylae_A	Chromosome	Wobs_v01	PRJEB8217	SAMEA3209382	2015-07-21	GCA_001242845.1	Candidatus Westeberhardia cardiocondylae	BR-alpha;obscurior	1594731	d__Bacteria;p__Proteobacteria;c__Gammaproteobacteria;o__Enterobacterales;f__Enterobacteriaceae;g__Candidatus Westeberhardia;s__Candidatus Westeberhardia cardiocondylae	d__Bacteria;p__Proteobacteria;c__Gammaproteobacteria;o__Enterobacterales;f__Enterobacteriaceae;x__Enterobacteriaceae incertae sedis;x__ant, tsetse, mealybug, aphid, etc. endosymbionts;x__ant endosymbionts;g__Candidatus Westeberhardia;s__Candidatus Westeberhardia cardiocondylae	380	19	35	0
GB_GCA_001263235.1	99.53	2.02	91.354	40	3249399	67.9329	4783251	d__Bacteria;p__Pseudomonadota;c__Gammaproteobacteria;o__Burkholderiales;f__Burkholderiaceae_B;g__LMDS01;s__LMDS01 sp001263235	Contig	ASM126323v1	PRJNA290033	SAMN03862017	2015-08-07	GCA_001263235.1	Methylibium sp. NZG	NZG	1686064	d__Bacteria;p__Proteobacteria;c__Betaproteobacteria;o__Burkholderiales;f__Sphaerotilaceae;g__Methylibium;s__	d__Bacteria;p__Proteobacteria;c__Betaproteobacteria;o__Burkholderiales;f__Sphaerotilaceae;g__Methylibium;x__unclassified Methylibium;s__Methylibium sp. NZG	4379	19	46	0
GB_GCA_001264245.1	98.79	0.84	79.8555	1	2408639	42.3546	5686839	d__Bacteria;p__Cyanobacteriota;c__Cyanobacteriia;o__Cyanobacteriales;f__Microcystaceae;g__Microcystis;s__Microcystis panniformis_A	Complete Genome	ASM126424v1	PRJNA277430	SAMN03392520	2015-08-11	GCA_001264245.1	Microcystis panniformis FACHB-1757	FACHB-1757	1638788	d__Bacteria;p__Cyanobacteria;c__;o__Chroococcales;f__Microcystaceae;g__Microcystis;s__Microcystis panniformis	d__Bacteria;x__Terrabacteria group;x__Cyanobacteria/Melainabacteria group;p__Cyanobacteria;x__Oscillatoriophycideae;o__Chroococcales;f__Microcystaceae;g__Microcystis;s__Microcystis panniformis;x__Microcystis panniformis FACHB-1757	5691	19	42	0
GB_GCA_001269425.1	97.5	0	84.3746	2	200845	31.5726	636137	d__Bacteria;p__Pseudomonadota;c__Gammaproteobacteria;o__Enterobacterales;f__Enterobacteriaceae;g__Baumannia;s__Baumannia cicadellinicola_A	Complete Genome	ASM126942v1	PRJNA255334	SAMN03757698	2015-08-18	GCA_001269425.1	Candidatus Baumannia cicadellinicola	B-GSS	186490	d__Bacteria;p__Proteobacteria;c__Gammaproteobacteria;o__;f__;g__Candidatus Baumannia;s__Candidatus Baumannia cicadellinicola	d__Bacteria;p__Proteobacteria;c__Gammaproteobacteria;x__Gammaproteobacteria incertae sedis;g__Candidatus Baumannia;s__Candidatus Baumannia cicadellinicola	549	19	37	0
GB_GCA_001270045.2	100	1.88	89.6219	56	2014540	45.4749	4436542	d__Bacteria;p__Bacteroidota;c__Bacteroidia;o__Bacteroidales;f__Prolixibacteraceae;g__UBA1413;s__UBA1413 sp001270045	Scaffold	ASM127004v2	PRJDB4072	SAMD00035483	2015-08-13	GCA_001270045.2	Bacteroidales bacterium 6E	6E	1688776	d__Bacteria;p__Bacteroidetes;c__Bacteroidia;o__Bacteroidales;f__;g__;s__	d__Bacteria;x__FCB group;x__Bacteroidetes/Chlorobi group;p__Bacteroidetes;c__Bacteroidia;o__Bacteroidales;x__unclassified Bacteroidales;s__Bacteroidales bacterium 6E	3629	19	45	0
GB_GCA_001273335.1	50.54	0	86.5595	47	294126	44.0096	668322	d__Archaea;p__Thermoproteota;c__Bathyarchaeia;o__B26-1;f__UBA233;g__SG8-32-3;s__SG8-32-3 sp001273335	Contig	ASM127333v1	PRJNA270657	SAMN03793026	2015-08-21	GCA_001273335.1	miscellaneous Crenarchaeota group-1 archaeon SG8-32-3	SG8-32-3	1685125	d__Archaea;p__Candidatus Bathyarchaeota;c__;o__;f__;g__;s__	d__Archaea;x__TACK group;p__Candidatus Bathyarchaeota;x__MCG-1;s__miscellaneous Crenarchaeota group-1 archaeon SG8-32-3	733	4	6	0
GB_GCA_001273385.1	95.79	4.21	84.5097	83	513641	32.4307	1583813	d__Archaea;p__Thermoproteota;c__Bathyarchaeia;o__B26-1;f__UBA233;g__AD8-1;s__AD8-1 sp001273385	Contig	ASM127338v1	PRJNA270657	SAMN03793027	2015-08-21	GCA_001273385.1	miscellaneous Crenarchaeota group-6 archaeon AD8-1	AD8-1	1685126	d__Archaea;p__Candidatus Bathyarchaeota;c__;o__;f__;g__;s__	d__Archaea;x__TACK group;p__Candidatus Bathyarchaeota;x__MCG-6;s__miscellaneous Crenarchaeota group-6 archaeon AD8-1	1735	15	34	0
GB_GCA_001273925.1	99.27	3.56	83.3079	81	2251894	45.7451	5043950	d__Bacteria;p__Bacillota;c__Bacilli;o__Bacillales;f__DSM-18226;g__Bacillus_AZ;s__Bacillus_AZ sp001273925	Scaffold	ASM127392v1	PRJNA290134	SAMN03853466	2015-08-25	GCA_001273925.1	Bacillus sp. FJAT-27251	FJAT-27251	1684142	d__Bacteria;p__Firmicutes;c__Bacilli;o__Bacillales;f__Bacillaceae;g__Bacillus;s__	d__Bacteria;x__Terrabacteria group;p__Firmicutes;c__Bacilli;o__Bacillales;f__Bacillaceae;g__Bacillus;x__unclassified Bacillus (in: Bacteria);s__Bacillus sp. FJAT-27251	4834	19	96	1
GB_GCA_001276605.1	71.76	3.29	82.9265	777	1217538	43.2741	2813551	d__Bacteria;p__Pseudomonadota;c__Gammaproteobacteria;o__Chromatiales;f__Chromatiaceae;g__WMS2;s__WMS2 sp001276605	Contig	ASM127660v1	PRJNA273490	SAMN03292484	2015-08-31	GCA_001276605.1	Achromatium sp. WMS2	WMS2	1604835	d__Bacteria;p__Proteobacteria;c__Gammaproteobacteria;o__Thiotrichales;f__Thiotrichaceae;g__Achromatium;s__	d__Bacteria;p__Proteobacteria;c__Gammaproteobacteria;o__Thiotrichales;f__Thiotrichaceae;g__Achromatium;x__unclassified Achromatium;s__Achromatium sp. WMS2	3074	18	40	0
GB_GCA_001281695.1	99.39	0.97	91.8683	16	1538040	32.6221	4714744	d__Bacteria;p__Bacteroidota;c__Bacteroidia;o__Cytophagales;f__Thermonemataceae;g__Raineya;s__Raineya sp001281695	Scaffold	ASM128169v1	PRJNA285747	SAMN03837832	2015-09-14	GCA_001281695.1	bacterium 336/3	336;3	1664068	d__Bacteria;p__;c__;o__;f__;g__;s__	d__Bacteria;x__FCB group;x__Bacteroidetes/Chlorobi group;x__unclassified Bacteroidetes/Chlorobi group;s__bacterium 336/3	4375	19	60	0
GB_GCA_001282665.1	98.6	2.8	87.0947	30	1122812	31.4835	3568817	d__Bacteria;p__Bacillota_A;c__Clostridia;o__Tissierellales;f__Tepidimicrobiaceae;g__Mt11;s__Mt11 sp001282665	Scaffold	Mediannikovella massiliensis	PRJEB9657	SAMEA3500982	2015-08-19	GCA_001282665.1	Clostridiales bacterium mt11	mt11	1686289	d__Bacteria;p__Firmicutes;c__Clostridia;o__Eubacteriales;f__;g__;s__	d__Bacteria;x__Terrabacteria group;p__Firmicutes;c__Clostridia;o__Eubacteriales;x__unclassified Eubacteriales;s__Clostridiales bacterium mt11	3536	19	55	1
GB_GCA_001295775.1	99.36	0	89.0447	31	2523899	65.4111	3858517	d__Bacteria;p__Pseudomonadota;c__Gammaproteobacteria;o__Burkholderiales;f__Burkholderiaceae_B;g__AAP99;s__AAP99 sp001295775	Contig	ASM129577v1	PRJNA255566	SAMN02927146	2015-09-22	GCA_001295775.1	beta proteobacterium AAP99	AAP99	1523428	d__Bacteria;p__Proteobacteria;c__Betaproteobacteria;o__;f__;g__;s__	d__Bacteria;p__Proteobacteria;c__Betaproteobacteria;x__unclassified Betaproteobacteria;s__beta proteobacterium AAP99	3484	19	44	1
GB_GCA_001295935.1	99.07	0.43	90.5518	207	2363056	68.4935	3450043	d__Bacteria;p__Pseudomonadota;c__Alphaproteobacteria;o__Sphingomonadales;f__Sphingomonadaceae;g__Polymorphobacter;s__Polymorphobacter sp001295935	Contig	ASM129593v1	PRJNA255571	SAMN02927155	2015-09-22	GCA_001295935.1	alpha proteobacterium AAP81b	AAP81b	1523432	d__Bacteria;p__Proteobacteria;c__Alphaproteobacteria;o__;f__;g__;s__	d__Bacteria;p__Proteobacteria;c__Alphaproteobacteria;x__unclassified Alphaproteobacteria;s__alpha proteobacterium AAP81b	3379	19	47	0
GB_GCA_001296005.1	100	0.58	90.044	62	3686314	63.7268	5784559	d__Bacteria;p__Pseudomonadota;c__Alphaproteobacteria;o__Azospirillales;f__Azospirillaceae;g__Niveispirillum;s__Niveispirillum sp001296005	Contig	ASM129600v1	PRJNA255551	SAMN02925443	2015-09-22	GCA_001296005.1	alpha proteobacterium AAP38	AAP38	1523418	d__Bacteria;p__Proteobacteria;c__Alphaproteobacteria;o__;f__;g__;s__	d__Bacteria;p__Proteobacteria;c__Alphaproteobacteria;x__unclassified Alphaproteobacteria;s__alpha proteobacterium AAP38	5046	19	52	0
GB_GCA_001299455.1	98.95	0	89.5916	3	752862	42.7224	1762219	d__Bacteria;p__Bacillota_A;c__Clostridia;o__Tissierellales;f__Peptoniphilaceae;g__Urinicoccus;s__Urinicoccus sp001299455	Contig	Ndiopella massiliensis	PRJEB10815	SAMEA3538360	2015-09-23	GCA_001299455.1	Clostridiales bacterium SIT11	SIT11	1673726	d__Bacteria;p__Firmicutes;c__Clostridia;o__Eubacteriales;f__;g__;s__	d__Bacteria;x__Terrabacteria group;p__Firmicutes;c__Clostridia;o__Eubacteriales;x__unclassified Eubacteriales;s__Clostridiales bacterium SIT11	1633	19	53	0
GB_GCA_001302245.1	100	0.99	87.4429	66	2802709	43.4355	6452579	d__Bacteria;p__Bacteroidota;c__Bacteroidia;o__Chitinophagales;f__Chitinophagaceae;g__PMP191F;s__PMP191F sp001302245	Contig	ASM130224v1	PRJNA290986	SAMN03894433	2015-09-28	GCA_001302245.1	Chitinophagaceae bacterium PMP191F	PMP191F	1691979	d__Bacteria;p__Bacteroidetes;c__Chitinophagia;o__Chitinophagales;f__Chitinophagaceae;g__;s__	d__Bacteria;x__FCB group;x__Bacteroidetes/Chlorobi group;p__Bacteroidetes;c__Chitinophagia;o__Chitinophagales;f__Chitinophagaceae;x__unclassified Chitinophagaceae;s__Chitinophagaceae bacterium PMP191F	5277	19	46	0
GB_GCA_001302725.1	56.35	0	88.9389	133	590819	53.6153	1101969	d__Bacteria;p__Zixibacteria;c__MSB-5A5;o__DG-27;f__DG-27;g__DG-27;s__DG-27 sp001302725	Contig	ASM130272v1	PRJNA270657	SAMN03994145	2015-09-30	GCA_001302725.1	candidate division Zixibacteria bacterium DG_27	DG_27	1703423	d__Bacteria;p__candidate division Zixibacteria;c__;o__;f__;g__;s__	d__Bacteria;x__FCB group;p__candidate division Zixibacteria;x__unclassified candidate division Zixibacteria;s__candidate division Zixibacteria bacterium DG_27	1093	9	10	0
GB_GCA_001302825.1	82.95	2.34	91.0433	174	1058309	52.3878	2020164	d__Bacteria;p__Planctomycetota;c__DG-23;o__DG-23;f__DG-23;g__DG-23;s__DG-23 sp001302825	Scaffold	ASM130282v1	PRJNA270657	SAMN03994142	2015-09-30	GCA_001302825.1	Planctomycetes bacterium DG_23	DG_23	1703414	d__Bacteria;p__Planctomycetes;c__;o__;f__;g__;s__	d__Bacteria;x__PVC group;p__Planctomycetes;x__unclassified Planctomycetes;s__Planctomycetes bacterium DG_23	1991	18	31	1
GB_GCA_001302985.1	62.58	0.99	90.7396	21	200414	36.8568	543780	d__Bacteria;p__Patescibacteria;c__Paceibacteria;o__Paceibacterales;f__DG-74-3;g__DG-74-3;s__DG-74-3 sp001302985	Contig	ASM130298v1	PRJNA270657	SAMN03994157	2015-09-30	GCA_001302985.1	Parcubacteria bacterium DG_74_3	DG_74_3	1703767	d__Bacteria;p__Candidatus Parcubacteria;c__;o__;f__;g__;s__	d__Bacteria;x__Bacteria incertae sedis;x__Bacteria candidate phyla;x__Patescibacteria group;x__Parcubacteria group;p__Candidatus Parcubacteria;x__unclassified Parcubacteria;s__Parcubacteria bacterium DG_74_3	583	20	44	0
GB_GCA_001303025.1	84.19	1.94	88.2677	127	2164826	56.9617	3800553	d__Bacteria;p__Desulfobacterota;c__Desulfobacteria;o__Desulfobacterales;f__SG8-13;g__SG8-13;s__SG8-13 sp001303025	Scaffold	ASM130302v1	PRJNA270657	SAMN03994161	2015-09-30	GCA_001303025.1	Deltaproteobacteria bacterium SG8_13	SG8_13	1703398	d__Bacteria;p__Proteobacteria;c__Deltaproteobacteria;o__;f__;g__;s__	d__Bacteria;p__Proteobacteria;x__delta/epsilon subdivisions;c__Deltaproteobacteria;x__unclassified Deltaproteobacteria;s__Deltaproteobacteria bacterium SG8_13	3430	16	32	1
GB_GCA_001303125.1	53.52	0	92.7819	13	224750	38.4473	584570	d__Bacteria;p__Patescibacteria;c__Paceibacteria;o__Paceibacterales;f__DG-74-1;g__DG-74-1;s__DG-74-1 sp001303125	Contig	ASM130312v1	PRJNA270657	SAMN03994155	2015-09-30	GCA_001303125.1	Parcubacteria bacterium DG_74_1	DG_74_1	1703765	d__Bacteria;p__Candidatus Parcubacteria;c__;o__;f__;g__;s__	d__Bacteria;x__Bacteria incertae sedis;x__Bacteria candidate phyla;x__Patescibacteria group;x__Parcubacteria group;p__Candidatus Parcubacteria;x__unclassified Parcubacteria;s__Parcubacteria bacterium DG_74_1	619	17	39	0
GB_GCA_001303185.1	69.11	0	89.2498	71	686867	61.5242	1116563	d__Bacteria;p__Patescibacteria;c__ABY1;o__SG8-24;f__SG8-24;g__SG8-24;s__SG8-24 sp001303185	Scaffold	ASM130318v1	PRJNA270657	SAMN03994166	2015-09-30	GCA_001303185.1	Parcubacteria bacterium SG8_24	SG8_24	1703768	d__Bacteria;p__Candidatus Parcubacteria;c__;o__;f__;g__;s__	d__Bacteria;x__Bacteria incertae sedis;x__Bacteria candidate phyla;x__Patescibacteria group;x__Parcubacteria group;p__Candidatus Parcubacteria;x__unclassified Parcubacteria;s__Parcubacteria bacterium SG8_24	1143	19	45	0
GB_GCA_001303225.1	75.6	1.19	91.511	174	838303	40.1008	2090507	d__Bacteria;p__WOR-3;c__WOR-3;o__SM23-42;f__SM23-42;g__DG-78;s__DG-78 sp001303225	Scaffold	ASM130322v1	PRJNA270657	SAMN03994159	2015-09-30	GCA_001303225.1	candidate division TA06 bacterium DG_78	DG_78	1703772	d__Bacteria;p__;c__;o__;f__;g__;s__	d__Bacteria;x__Bacteria incertae sedis;x__Bacteria candidate phyla;x__candidate division TA06;s__candidate division TA06 bacterium DG_78	1995	17	39	1
GB_GCA_001303245.1	74.96	3.31	91.9093	113	1938398	68.7347	2820123	d__Bacteria;p__Pseudomonadota;c__Gammaproteobacteria;o__Steroidobacterales;f__Steroidobacteraceae;g__SG8-30;s__SG8-30 sp001303245	Contig	ASM130324v1	PRJNA270657	SAMN03994169	2015-09-30	GCA_001303245.1	Gammaproteobacteria bacterium SG8_30	SG8_30	1703404	d__Bacteria;p__Proteobacteria;c__Gammaproteobacteria;o__;f__;g__;s__	d__Bacteria;p__Proteobacteria;c__Gammaproteobacteria;x__unclassified Gammaproteobacteria;s__Gammaproteobacteria bacterium SG8_30	2660	12	23	0
GB_GCA_001303415.1	80.32	2.58	93.8508	106	2299239	63.4514	3623660	d__Bacteria;p__Myxococcota;c__Polyangia;o__Polyangiales;f__SG8-38;g__SG8-38;s__SG8-38 sp001303415	Scaffold	ASM130341v1	PRJNA270657	SAMN03994175	2015-09-30	GCA_001303415.1	Myxococcales bacterium SG8_38	SG8_38	1703407	d__Bacteria;p__Proteobacteria;c__Deltaproteobacteria;o__Myxococcales;f__;g__;s__	d__Bacteria;p__Proteobacteria;x__delta/epsilon subdivisions;c__Deltaproteobacteria;o__Myxococcales;x__unclassified Myxococcales;s__Myxococcales bacterium SG8_38	3356	17	34	0
GB_GCA_001303445.1	81.11	1.33	93.8559	246	2136176	68.101	3137175	d__Bacteria;p__Pseudomonadota;c__Gammaproteobacteria;o__Burkholderiales;f__SG8-39;g__SG8-39;s__SG8-39 sp001303445	Scaffold	ASM130344v1	PRJNA270657	SAMN03994178	2015-09-30	GCA_001303445.1	Betaproteobacteria bacterium SG8_39	SG8_39	1703390	d__Bacteria;p__Proteobacteria;c__Betaproteobacteria;o__;f__;g__;s__	d__Bacteria;p__Proteobacteria;c__Betaproteobacteria;x__unclassified Betaproteobacteria;s__Betaproteobacteria bacterium SG8_39	3224	17	33	1
GB_GCA_001303465.1	71.59	0	88.1603	483	2445585	54.8492	4458874	d__Bacteria;p__Planctomycetota;c__Phycisphaerae;o__Sedimentisphaerales;f__SG8-4;g__SG8-4;s__SG8-4 sp001303465	Scaffold	ASM130346v1	PRJNA270657	SAMN03994179	2015-09-30	GCA_001303465.1	Phycisphaerae bacterium SG8_4	SG8_4	1703409	d__Bacteria;p__Planctomycetes;c__Phycisphaerae;o__;f__;g__;s__	d__Bacteria;x__PVC group;p__Planctomycetes;c__Phycisphaerae;x__unclassified Phycisphaerae;s__Phycisphaerae bacterium SG8_4	3959	15	25	1
GB_GCA_001303545.1	70.96	0	90.8731	107	929699	63.7529	1458299	d__Bacteria;p__Chloroflexota;c__Dehalococcoidia;o__SM23-28-2;f__SM23-28-2;g__SM23-28-2;s__SM23-28-2 sp001303545	Scaffold	ASM130354v1	PRJNA270657	SAMN03994194	2015-09-30	GCA_001303545.1	Dehalococcoidia bacterium SM23_28_2	SM23_28_2	1703396	d__Bacteria;p__Chloroflexi;c__Dehalococcoidia;o__;f__;g__;s__	d__Bacteria;x__Terrabacteria group;p__Chloroflexi;c__Dehalococcoidia;x__unclassified Dehalococcoidia;s__Dehalococcoidia bacterium SM23_28_2	1474	15	27	1
GB_GCA_001303585.1	91.11	4.39	87.1968	147	2357624	62.9097	3747630	d__Bacteria;p__Pseudomonadota;c__Gammaproteobacteria;o__Burkholderiales;f__SG8-41;g__SG8-41;s__SG8-41 sp001303585	Contig	ASM130358v1	PRJNA270657	SAMN03994181	2015-09-30	GCA_001303585.1	Betaproteobacteria bacterium SG8_41	SG8_41	1703391	d__Bacteria;p__Proteobacteria;c__Betaproteobacteria;o__;f__;g__;s__	d__Bacteria;p__Proteobacteria;c__Betaproteobacteria;x__unclassified Betaproteobacteria;s__Betaproteobacteria bacterium SG8_41	3595	18	37	1
GB_GCA_001303665.1	75	1.14	88.5085	335	2324455	67.8412	3426709	d__Bacteria;p__Planctomycetota;c__Phycisphaerae;o__SM23-33;f__SM23-33;g__SM23-33;s__SM23-33 sp001303665	Scaffold	ASM130366v1	PRJNA270657	SAMN03994199	2015-09-30	GCA_001303665.1	Phycisphaerae bacterium SM23_33	SM23_33	1703412	d__Bacteria;p__Planctomycetes;c__Phycisphaerae;o__;f__;g__;s__	d__Bacteria;x__PVC group;p__Planctomycetes;c__Phycisphaerae;x__unclassified Phycisphaerae;s__Phycisphaerae bacterium SM23_33	3008	18	40	0
GB_GCA_001303695.1	70.82	0	87.5392	297	2045863	51.014	4010441	d__Bacteria;p__Planctomycetota;c__Phycisphaerae;o__Sedimentisphaerales;f__SM23-30;g__SM23-30;s__SM23-30 sp001303695	Scaffold	ASM130369v1	PRJNA270657	SAMN03994196	2015-09-30	GCA_001303695.1	Phycisphaerae bacterium SM23_30	SM23_30	1703411	d__Bacteria;p__Planctomycetes;c__Phycisphaerae;o__;f__;g__;s__	d__Bacteria;x__PVC group;p__Planctomycetes;c__Phycisphaerae;x__unclassified Phycisphaerae;s__Phycisphaerae bacterium SM23_30	3292	18	37	0
GB_GCA_001303705.1	91.21	0	87.6165	194	1739347	60.3332	2883088	d__Bacteria;p__TA06;c__DG-26;o__SM1-40;f__SM1-40;g__SM1-40;s__SM1-40 sp001303705	Scaffold	ASM130370v1	PRJNA270657	SAMN03994202	2015-09-30	GCA_001303705.1	candidate division TA06 bacterium SM23_40	SM23_40	1703774	d__Bacteria;p__;c__;o__;f__;g__;s__	d__Bacteria;x__Bacteria incertae sedis;x__Bacteria candidate phyla;x__candidate division TA06;s__candidate division TA06 bacterium SM23_40	2528	19	43	1
GB_GCA_001303765.1	82.77	0.68	90.7559	67	295484	26.2278	1126604	d__Bacteria;p__Chlamydiota;c__Chlamydiia;o__Chlamydiales;f__SM23-39;g__SM23-39;s__SM23-39 sp001303765	Contig	ASM130376v1	PRJNA270657	SAMN03994201	2015-09-30	GCA_001303765.1	Chlamydiae bacterium SM23_39	SM23_39	1704235	d__Bacteria;p__Chlamydiae;c__;o__;f__;g__;s__	d__Bacteria;x__PVC group;p__Chlamydiae;x__unclassified Chlamydiae;s__Chlamydiae bacterium SM23_39	1112	19	32	0
GB_GCA_001303785.1	93.41	1.1	91.2194	59	1171413	46.2499	2532789	d__Bacteria;p__WOR-3;c__WOR-3;o__SM23-42;f__SM23-42;g__SM23-42;s__SM23-42 sp001303785	Contig	ASM130378v1	PRJNA270657	SAMN03994203	2015-09-30	GCA_001303785.1	candidate division WOR_3 bacterium SM23_42	SM23_42	1703779	d__Bacteria;p__candidate division WOR-3;c__;o__;f__;g__;s__	d__Bacteria;x__Bacteria incertae sedis;x__Bacteria candidate phyla;p__candidate division WOR-3;s__candidate division WOR_3 bacterium SM23_42	2393	19	38	1
GB_GCA_001303885.1	64.2	2.27	90.4648	241	1592110	69.2465	2299355	d__Bacteria;p__Planctomycetota;c__Brocadiia;o__SM23-32;f__SM23-32;g__SM23-32;s__SM23-32 sp001303885	Scaffold	ASM130388v1	PRJNA270657	SAMN03994198	2015-09-30	GCA_001303885.1	Planctomycetes bacterium SM23_32	SM23_32	1704029	d__Bacteria;p__Planctomycetes;c__;o__;f__;g__;s__	d__Bacteria;x__PVC group;p__Planctomycetes;x__unclassified Planctomycetes;s__Planctomycetes bacterium SM23_32	2106	12	23	0
GB_GCA_001303955.1	87.83	4.68	92.6319	403	2655315	45.9025	5784682	d__Bacteria;p__Bacteroidota;c__Bacteroidia;o__Bacteroidales;f__SM23-62;g__SM23-62;s__SM23-62 sp001303955	Contig	ASM130395v1	PRJNA270657	SAMN03994209	2015-09-30	GCA_001303955.1	Bacteroides sp. SM23_62	SM23_62	1703352	d__Bacteria;p__Bacteroidetes;c__Bacteroidia;o__Bacteroidales;f__Bacteroidaceae;g__Bacteroides;s__	d__Bacteria;x__FCB group;x__Bacteroidetes/Chlorobi group;p__Bacteroidetes;c__Bacteroidia;o__Bacteroidales;f__Bacteroidaceae;g__Bacteroides;x__unclassified Bacteroides;s__Bacteroides sp. SM23_62	4977	16	33	0
GB_GCA_001304015.1	94.44	4.4	88.8303	99	1624405	52.8277	3074913	d__Bacteria;p__TA06_A;c__DG-26_A;o__SM23-81;f__SM23-81;g__SM23-81;s__SM23-81 sp001304015	Contig	ASM130401v1	PRJNA270657	SAMN03994216	2015-09-30	GCA_001304015.1	candidate division Zixibacteria bacterium SM23_81	SM23_81	1703428	d__Bacteria;p__candidate division Zixibacteria;c__;o__;f__;g__;s__	d__Bacteria;x__FCB group;p__candidate division Zixibacteria;x__unclassified candidate division Zixibacteria;s__candidate division Zixibacteria bacterium SM23_81	2647	17	34	1
GB_GCA_001304035.1	57.46	1.1	83.5692	301	1137916	40.3335	2821327	d__Bacteria;p__SM23-31;c__SM23-31;o__SM23-31;f__SM23-31;g__SM23-31;s__SM23-31 sp001304035	Scaffold	ASM130403v1	PRJNA270657	SAMN03994197	2015-09-30	GCA_001304035.1	bacterium SM23_31	SM23_31	1703762	d__Bacteria;p__;c__;o__;f__;g__;s__	d__Bacteria;x__unclassified Bacteria;s__bacterium SM23_31	2626	14	31	2
GB_GCA_001304105.1	85.66	6.77	83.5173	288	2382722	56.1776	4241461	d__Bacteria;p__Desulfobacterota_F;c__SM23-61;o__SM23-61;f__SM23-61;g__SM23-61;s__SM23-61 sp001304105	Scaffold	ASM130410v1	PRJNA270657	SAMN03994218	2015-09-30	GCA_001304105.1	Deltaproteobacteria bacterium SM23_61	SM23_61	1703399	d__Bacteria;p__Proteobacteria;c__Deltaproteobacteria;o__;f__;g__;s__	d__Bacteria;p__Proteobacteria;x__delta/epsilon subdivisions;c__Deltaproteobacteria;x__unclassified Deltaproteobacteria;s__Deltaproteobacteria bacterium SM23_61	3971	19	32	1
GB_GCA_001304155.1	73.43	0	84.8261	90	851307	45.216	1882756	d__Bacteria;p__Zixibacteria;c__MSB-5A5;o__MSB-5A5;f__SM1-73;g__SM23-73-3;s__SM23-73-3 sp001304155	Contig	ASM130415v1	PRJNA270657	SAMN03994215	2015-09-30	GCA_001304155.1	candidate division Zixibacteria bacterium SM23_73_3	SM23_73_3	1703427	d__Bacteria;p__candidate division Zixibacteria;c__;o__;f__;g__;s__	d__Bacteria;x__FCB group;p__candidate division Zixibacteria;x__unclassified candidate division Zixibacteria;s__candidate division Zixibacteria bacterium SM23_73_3	1679	13	24	1
GB_GCA_001304215.1	92.58	2.85	91.4693	187	1614849	61.725	2616358	d__Bacteria;p__Pseudomonadota;c__Gammaproteobacteria;o__Acidiferrobacterales;f__Sulfurifustaceae;g__SM1-46;s__SM1-46 sp001304215	Scaffold	ASM130421v1	PRJNA270657	SAMN03994187	2015-09-30	GCA_001304215.1	Acidithiobacillales bacterium SM1_46	SM1_46	1703384	d__Bacteria;p__Proteobacteria;c__Acidithiobacillia;o__Acidithiobacillales;f__;g__;s__	d__Bacteria;p__Proteobacteria;c__Acidithiobacillia;o__Acidithiobacillales;x__unclassified Acidithiobacillales;s__Acidithiobacillales bacterium SM1_46	2795	19	44	0
GB_GCA_001304225.1	77.59	3.36	84.4414	148	981163	44.1252	2223615	d__Bacteria;p__Zixibacteria;c__MSB-5A5;o__MSB-5A5;f__SM1-73;g__SM1-73;s__SM1-73 sp001304225	Scaffold	ASM130422v1	PRJNA270657	SAMN03994189	2015-09-30	GCA_001304225.1	candidate division Zixibacteria bacterium SM1_73	SM1_73	1703424	d__Bacteria;p__candidate division Zixibacteria;c__;o__;f__;g__;s__	d__Bacteria;x__FCB group;p__candidate division Zixibacteria;x__unclassified candidate division Zixibacteria;s__candidate division Zixibacteria bacterium SM1_73	2089	17	33	1
GB_GCA_001304315.1	86.05	3.3	87.6499	124	958361	42.4985	2255062	d__Bacteria;p__Zixibacteria;c__MSB-5A5;o__MSB-5A5;f__SM23-73-2;g__SM23-73-2;s__SM23-73-2 sp001304315	Scaffold	ASM130431v1	PRJNA270657	SAMN03994214	2015-09-30	GCA_001304315.1	candidate division Zixibacteria bacterium SM23_73_2	SM23_73_2	1703426	d__Bacteria;p__candidate division Zixibacteria;c__;o__;f__;g__;s__	d__Bacteria;x__FCB group;p__candidate division Zixibacteria;x__unclassified candidate division Zixibacteria;s__candidate division Zixibacteria bacterium SM23_73_2	2035	17	35	1
GB_GCA_001304365.1	61.93	0.33	88.9347	128	530981	39.1159	1357456	d__Bacteria;p__Desulfobacterota;c__Desulfofervidia;o__Desulfofervidales;f__DG-60;g__DG-60;s__DG-60 sp001304365	Contig	ASM130436v1	PRJNA270657	SAMN03994151	2015-09-30	GCA_001304365.1	Syntrophobacter sp. DG_60	DG_60	1703361	d__Bacteria;p__Proteobacteria;c__Deltaproteobacteria;o__Syntrophobacterales;f__Syntrophobacteraceae;g__Syntrophobacter;s__	d__Bacteria;p__Proteobacteria;x__delta/epsilon subdivisions;c__Deltaproteobacteria;o__Syntrophobacterales;f__Syntrophobacteraceae;g__Syntrophobacter;x__unclassified Syntrophobacter;s__Syntrophobacter sp. DG_60	1473	16	31	1
GB_GCA_001304425.1	73.1	1.9	89.1644	263	1468301	60.3311	2433805	d__Bacteria;p__Pseudomonadota;c__Gammaproteobacteria;o__Burkholderiales;f__SG8-40;g__SG8-40;s__SG8-40 sp001304425	Scaffold	ASM130442v1	PRJNA270657	SAMN03994180	2015-09-30	GCA_001304425.1	Betaproteobacteria bacterium SG8_40	SG8_40	1703389	d__Bacteria;p__Proteobacteria;c__Betaproteobacteria;o__;f__;g__;s__	d__Bacteria;p__Proteobacteria;c__Betaproteobacteria;x__unclassified Betaproteobacteria;s__Betaproteobacteria bacterium SG8_40	2507	14	26	0
GB_GCA_001304505.1	89.72	5.84	87.212	305	1903676	40.1244	4744439	d__Bacteria;p__Bacteroidota;c__Bacteroidia;o__Bacteroidales;f__SM23-62;g__LJUQ01;s__LJUQ01 sp001304505	Contig	ASM130450v1	PRJNA270657	SAMN03994210	2015-09-30	GCA_001304505.1	Bacteroides sp. SM23_62_1	SM23_62_1	1703353	d__Bacteria;p__Bacteroidetes;c__Bacteroidia;o__Bacteroidales;f__Bacteroidaceae;g__Bacteroides;s__	d__Bacteria;x__FCB group;x__Bacteroidetes/Chlorobi group;p__Bacteroidetes;c__Bacteroidia;o__Bacteroidales;f__Bacteroidaceae;g__Bacteroides;x__unclassified Bacteroides;s__Bacteroides sp. SM23_62_1	3754	16	33	1
GB_GCA_001304875.1	90.94	0	86.4586	80	1887473	54.6122	3456135	d__Bacteria;p__Bacillota_A;c__Clostridia;o__Lachnospirales;f__Lachnospiraceae;g__Ventrisoma;s__Ventrisoma faecale	Contig	ASM130487v1	PRJDB4121	SAMD00036503	2015-09-25	GCA_001304875.1	Clostridia bacterium UC5.1-2E3	UC5.1-2E3	1697781	d__Bacteria;p__Firmicutes;c__Clostridia;o__;f__;g__;s__	d__Bacteria;x__Terrabacteria group;p__Firmicutes;c__Clostridia;x__unclassified Clostridia;s__Clostridia bacterium UC5.1-2E3	4789	19	53	0
GB_GCA_001304995.1	95.84	0	86.3009	40	1229545	45.0792	2727522	d__Bacteria;p__Bacillota_A;c__Clostridia;o__Lachnospirales;f__Anaerotignaceae;g__Anaerotignum;s__Anaerotignum sp001304995	Contig	ASM130499v1	PRJDB4127	SAMD00036509	2015-09-25	GCA_001304995.1	Clostridia bacterium UC5.1-1D10	UC5.1-1D10	1697787	d__Bacteria;p__Firmicutes;c__Clostridia;o__;f__;g__;s__	d__Bacteria;x__Terrabacteria group;p__Firmicutes;c__Clostridia;x__unclassified Clostridia;s__Clostridia bacterium UC5.1-1D10	3070	17	59	0
GB_GCA_001305055.1	96.81	1.89	87.3751	39	1328356	40.3247	3294149	d__Bacteria;p__Bacillota;c__Bacilli;o__Erysipelotrichales;f__Erysipelotrichaceae;g__Dielma;s__Dielma sp001305055	Contig	ASM130505v1	PRJDB4130	SAMD00036512	2015-09-25	GCA_001305055.1	Clostridia bacterium UC5.1-1C12	UC5.1-1C12	1697790	d__Bacteria;p__Firmicutes;c__Clostridia;o__;f__;g__;s__	d__Bacteria;x__Terrabacteria group;p__Firmicutes;c__Clostridia;x__unclassified Clostridia;s__Clostridia bacterium UC5.1-1C12	4641	19	51	0
GB_GCA_001305115.1	95.92	0.3	82.2066	83	1464744	48.8608	2997790	d__Bacteria;p__Bacillota_A;c__Clostridia;o__Oscillospirales;f__Acutalibacteraceae;g__Anaeromassilibacillus;s__Anaeromassilibacillus sp001305115	Contig	ASM130511v1	PRJDB4133	SAMD00036515	2015-09-25	GCA_001305115.1	Clostridia bacterium UC5.1-1E11	UC5.1-1E11	1697793	d__Bacteria;p__Firmicutes;c__Clostridia;o__;f__;g__;s__	d__Bacteria;x__Terrabacteria group;p__Firmicutes;c__Clostridia;x__unclassified Clostridia;s__Clostridia bacterium UC5.1-1E11	3038	19	47	0
GB_GCA_001307505.2	95.21	2.74	71.8834	2	157024	24.5424	639808	d__Bacteria;p__Bacillota;c__Bacilli;o__Acholeplasmatales;f__Acholeplasmataceae;g__Phytoplasma;s__Phytoplasma australasia	Complete Genome	ASM130750v2	PRJNA294131	SAMN04017316	2020-09-22	GCA_001307505.2	'Echinacea purpurea' witches'-broom phytoplasma	NCHU2014	1123738	d__Bacteria;p__Tenericutes;c__Mollicutes;o__Acholeplasmatales;f__Acholeplasmataceae;g__Candidatus Phytoplasma;s__	d__Bacteria;x__Terrabacteria group;p__Tenericutes;c__Mollicutes;o__Acholeplasmatales;f__Acholeplasmataceae;g__Candidatus Phytoplasma;x__16SrII (Peanut WB group);s__'Echinacea purpurea' witches'-broom phytoplasma	547	15	24	0
GB_GCA_001310415.1	95.47	0.35	85.3205	70	2676395	50.7918	5269347	d__Bacteria;p__Pseudomonadota;c__Gammaproteobacteria;o__Enterobacterales_A;f__Vibrionaceae;g__Enterovibrio;s__Enterovibrio sp001310415	Contig	ASM131041v1	PRJDB1620	SAMD00000379	2015-10-02	GCA_001310415.1	Enterovibrio sp. JCM 19048	JCM 19048	1460642	d__Bacteria;p__Proteobacteria;c__Gammaproteobacteria;o__Vibrionales;f__Vibrionaceae;g__Enterovibrio;s__	d__Bacteria;p__Proteobacteria;c__Gammaproteobacteria;o__Vibrionales;f__Vibrionaceae;g__Enterovibrio;x__unclassified Enterovibrio;s__Enterovibrio sp. JCM 19048	7223	16	82	0
GB_GCA_001310455.1	94.76	0	85.7531	116	2727267	50.1035	5443264	d__Bacteria;p__Pseudomonadota;c__Gammaproteobacteria;o__Enterobacterales_A;f__Vibrionaceae;g__JCM-19050;s__JCM-19050 sp001310455	Contig	ASM131045v1	PRJDB1622	SAMD00000381	2015-10-02	GCA_001310455.1	Photobacterium sp. JCM 19050	JCM 19050	1460644	d__Bacteria;p__Proteobacteria;c__Gammaproteobacteria;o__Vibrionales;f__Vibrionaceae;g__Photobacterium;s__	d__Bacteria;p__Proteobacteria;c__Gammaproteobacteria;o__Vibrionales;f__Vibrionaceae;g__Photobacterium;x__unclassified Photobacterium;s__Photobacterium sp. JCM 19050	6651	18	77	1
GB_GCA_001310555.1	89.19	2.6	76.2638	204	2286816	42.6593	5360652	d__Bacteria;p__Bacillota;c__Bacilli;o__Bacillales_H;f__Bacillaceae_D;g__JCM-19058;s__JCM-19058 sp001310555	Contig	ASM131055v1	PRJDB1630	SAMD00000389	2015-10-02	GCA_001310555.1	Bacillus sp. JCM 19058	JCM 19058	1460652	d__Bacteria;p__Firmicutes;c__Bacilli;o__Bacillales;f__Bacillaceae;g__Bacillus;s__	d__Bacteria;x__Terrabacteria group;p__Firmicutes;c__Bacilli;o__Bacillales;f__Bacillaceae;g__Bacillus;x__unclassified Bacillus (in: Bacteria);s__Bacillus sp. JCM 19058	8168	19	68	0
GB_GCA_001311565.1	71.18	0.71	75.883	124	997673	35.9628	2774183	d__Bacteria;p__Desulfobacterota;c__Desulfovibrionia;o__Desulfovibrionales;f__Desulfohalobiaceae;g__Desulfothermus;s__Desulfothermus okinawensis	Contig	ASM131156v1	PRJDB794	SAMD00000436	2015-10-02	GCA_001311565.1	Desulfothermus okinawensis JCM 13304	JCM 13304	1293588	d__Bacteria;p__Proteobacteria;c__Deltaproteobacteria;o__Desulfovibrionales;f__Desulfohalobiaceae;g__Desulfothermus;s__Desulfothermus okinawensis	d__Bacteria;p__Proteobacteria;x__delta/epsilon subdivisions;c__Deltaproteobacteria;o__Desulfovibrionales;f__Desulfohalobiaceae;g__Desulfothermus;s__Desulfothermus okinawensis;x__Desulfothermus okinawensis JCM 13304	5821	19	47	1
GB_GCA_001311865.1	93.28	2.78	83.4353	63	1113002	37.1031	2999756	d__Bacteria;p__Bacillota;c__Bacilli;o__Bacillales_D;f__Alkalibacillaceae;g__Piscibacillus;s__Piscibacillus salipiscarius	Contig	ASM131186v1	PRJDB812	SAMD00000435	2015-10-02	GCA_001311865.1	Piscibacillus salipiscarius JCM 13188	JCM 13188	1294022	d__Bacteria;p__Firmicutes;c__Bacilli;o__Bacillales;f__Bacillaceae;g__Piscibacillus;s__Piscibacillus salipiscarius	d__Bacteria;x__Terrabacteria group;p__Firmicutes;c__Bacilli;o__Bacillales;f__Bacillaceae;g__Piscibacillus;s__Piscibacillus salipiscarius;x__Piscibacillus salipiscarius JCM 13188	4749	19	62	1
[truncated: 53,654 more rows]
