# Supplementary material for: Archaea produce peptidoglycan hydrolases that kill bacteria
Source: PLoS Biol. 2025 Aug 14;23(8):e3003235. doi: 10.1371/journal.pbio.3003235 (PMC12352652; doi:10.1371/journal.pbio.3003235)
Supplement: S2 Table — (XLSX) [file pbio.3003235.s006.xlsx]

## Sheet: S2 Table – PGH proteins
assembly_accession	domain	gtdb_phylum	gtdb_class	gtdb_order	gtdb_family	gtdb_genus	gtdb_species	ncbi_organism_name	protein_id	pgh_architecture	signal_peptide	biomes
GCA_003663345.1	Archaea	Aenigmatarchaeota	Aenigmatarchaeia	PWEA01	B50-G16	B50-G16	B50-G16 sp003663345	Candidatus Aenigmarchaeota archaeon	RLJ01288.1	PG_binding_3+Glyco_hydro_108		Environmental:Aquatic:Marine:Oil-contaminated sediment;Environmental:Aquatic:Marine:Oil-contaminated sediment;Environmental:Aquatic:Marine:Oil-contaminated sediment
GCA_018304545.1	Archaea	Aenigmatarchaeota	Aenigmatarchaeia	CG10238-14	CG10238-14	JAGVVZ01	JAGVVZ01 sp018304545	Candidatus Aenigmarchaeota archaeon	MBS3052716.1	LysM+Amidase_2	Sec	Environmental:Aquatic:Marine;Environmental:Aquatic:Marine;Environmental:Aquatic:Marine
GCA_025058005.1	Archaea	Aenigmatarchaeota	Aenigmatarchaeia	CG10238-14	CG10238-14	JAHLMN01	JAHLMN01 sp025058005	Candidatus Aenigmarchaeota archaeon	MCS7135447.1	LysM+NLPC_P60	Sec	Environmental:Aquatic:Thermal springs:Near-boiling (>90C):Alkaline;Environmental:Aquatic:Thermal springs:Near-boiling (>90C):Alkaline;Environmental:Aquatic:Thermal springs:Near-boiling (>90C):Alkaline
GCA_015661515.1	Archaea	Aenigmatarchaeota	Aenigmatarchaeia	Aenigmatarchaeales	SZUA-1535	SZUA-1535	SZUA-1535 sp015661515	Nanoarchaeota archaeon	HIQ49991.1	PG_binding_3+Glyco_hydro_108		Environmental:Aquatic:Marine;Environmental:Aquatic:Marine;Environmental:Aquatic:Marine
GCA_902384455.1	Archaea	Altiarchaeota	Altiarchaeia	IMC4	SCGC-AAA252-I15	CABMCB01	CABMCB01 sp902384455	uncultured archaeon	VVB52780.1	PG_binding_3+Glyco_hydro_108
GCA_014729705.1	Archaea	Altiarchaeota	Altiarchaeia	IMC4	SCGC-AAA252-I15	WJJK01	WJJK01 sp014729705	Candidatus Altiarchaeales archaeon	MBD3260201.1	PG_binding_1+Glyco_hydro_25
GCA_024276395.1	Archaea	Asgardarchaeota	Heimdallarchaeia	Hodarchaeales	S146-22	JAJRXH01	JAJRXH01 sp024276395	archaeon	JAJRXH010000272.1_8	SH3_3+Glyco_hydro_25
GCA_015520535.1	Archaea	Asgardarchaeota	Heimdallarchaeia	Hodarchaeales	S146-22	S146-22	S146-22 sp015520535	Candidatus Heimdallarchaeota archaeon	WAPZ01000621.1_1	SH3_3+Glyco_hydro_25		Environmental:Aquatic:Marine;Environmental:Aquatic:Marine;Environmental:Aquatic:Marine
GCA_013375355.1	Archaea	Asgardarchaeota	Lokiarchaeia	Helarchaeales	JABXJV01	JABXJV01	JABXJV01 sp013375355	Candidatus Helarchaeota archaeon	NVM02154.1	LysM+SLT	Sec	Environmental:Aquatic:Marine;Environmental:Aquatic:Marine;Environmental:Aquatic:Marine
GCA_013375355.1	Archaea	Asgardarchaeota	Lokiarchaeia	Helarchaeales	JABXJV01	JABXJV01	JABXJV01 sp013375355	Candidatus Helarchaeota archaeon	NVM03416.1	SH3_16+NLPC_P60		Environmental:Aquatic:Marine;Environmental:Aquatic:Marine;Environmental:Aquatic:Marine
GCA_013375355.1	Archaea	Asgardarchaeota	Lokiarchaeia	Helarchaeales	JABXJV01	JABXJV01	JABXJV01 sp013375355	Candidatus Helarchaeota archaeon	NVM05259.1	LysM+SLT	Sec	Environmental:Aquatic:Marine;Environmental:Aquatic:Marine;Environmental:Aquatic:Marine
GCA_019057355.1	Archaea	Asgardarchaeota	Lokiarchaeia	CR-4	SOKP01	FT1-020	FT1-020 sp019057355	Candidatus Lokiarchaeota archaeon	DXJM01000513.1_2	SH3_3+Amidase_6+Glyco_hydro_25		Environmental:Aquatic:Marine:Intertidal zone:Oil-contaminated;Environmental:Aquatic:Marine:Intertidal zone:Oil-contaminated;Environmental:Aquatic:Marine:Intertidal zone:Oil-contaminated
GCA_016840645.1	Archaea	Asgardarchaeota	Sifarchaeia	Borrarchaeales	Borrarchaeaceae	Borrarchaeum	Borrarchaeum sp016840645	Candidatus Borrarchaeota archaeon	JAEORY010000361.1_1	PG_binding_1+Amidase_2		Environmental:Aquatic:Marine;Environmental:Aquatic:Marine;Environmental:Aquatic:Marine
GCA_003558235.1	Archaea	B1Sed10-29	B1Sed10-29	B1Sed10-29	B1Sed10-29	CSSED10-269	CSSED10-269 sp003558235	Candidatus Diapherotrites archaeon	PWMI01000071.1_2	LysM+NLPC_P60	Sec
GCF_000710615.1	Archaea	Halobacteriota	Halobacteria	Halobacteriales	Haladaptataceae	Haladaptatus	Haladaptatus cibarius	Haladaptatus cibarius D43	WP_049969648.1	PG_binding_1+Amidase_2	Tat
GCF_000710615.1	Archaea	Halobacteriota	Halobacteria	Halobacteriales	Haladaptataceae	Haladaptatus	Haladaptatus cibarius	Haladaptatus cibarius D43	WP_049969681.1	SH3_3+NLPC_P60
GCF_000710615.1	Archaea	Halobacteriota	Halobacteria	Halobacteriales	Haladaptataceae	Haladaptatus	Haladaptatus cibarius	Haladaptatus cibarius D43	WP_049971528.1	PG_binding_1+Peptidase_M23	Tat
GCF_000710615.1	Archaea	Halobacteriota	Halobacteria	Halobacteriales	Haladaptataceae	Haladaptatus	Haladaptatus cibarius	Haladaptatus cibarius D43	WP_158413663.1	PG_binding_1+Glucosaminidase	Tat
GCF_900156425.1	Archaea	Halobacteriota	Halobacteria	Halobacteriales	Haladaptataceae	Haladaptatus	Haladaptatus litoreus	Haladaptatus litoreus	WP_076427578.1	PG_binding_1+Peptidase_M23	Tat
GCF_900156425.1	Archaea	Halobacteriota	Halobacteria	Halobacteriales	Haladaptataceae	Haladaptatus	Haladaptatus litoreus	Haladaptatus litoreus	WP_076430350.1	SH3_3+NLPC_P60
GCF_900156425.1	Archaea	Halobacteriota	Halobacteria	Halobacteriales	Haladaptataceae	Haladaptatus	Haladaptatus litoreus	Haladaptatus litoreus	WP_076430381.1	PG_binding_1+Amidase_2	Tat
GCF_900156425.1	Archaea	Halobacteriota	Halobacteria	Halobacteriales	Haladaptataceae	Haladaptatus	Haladaptatus litoreus	Haladaptatus litoreus	WP_175609653.1	PG_binding_1+Glucosaminidase	Tat
GCF_020700235.1	Archaea	Halobacteriota	Halobacteria	Halobacteriales	Haladaptataceae	Haladaptatus	Haladaptatus pallidirubidus	Haladaptatus pallidirubidus	WP_227776220.1	SH3_3+NLPC_P60
GCF_020700235.1	Archaea	Halobacteriota	Halobacteria	Halobacteriales	Haladaptataceae	Haladaptatus	Haladaptatus pallidirubidus	Haladaptatus pallidirubidus	WP_227776313.1	PG_binding_1+Amidase_2	Tat
GCF_020700235.1	Archaea	Halobacteriota	Halobacteria	Halobacteriales	Haladaptataceae	Haladaptatus	Haladaptatus pallidirubidus	Haladaptatus pallidirubidus	WP_265338400.1	PG_binding_1+Glucosaminidase	Tat
GCF_000376445.1	Archaea	Halobacteriota	Halobacteria	Halobacteriales	Haladaptataceae	Haladaptatus	Haladaptatus paucihalophilus	Haladaptatus paucihalophilus DX253	WP_007976937.1	SH3_3+NLPC_P60
GCF_001625445.1	Archaea	Halobacteriota	Halobacteria	Halobacteriales	Haladaptataceae	Haladaptatus	Haladaptatus sp001625445	Haladaptatus sp. R4	WP_082837718.1	SH3_3+NLPC_P60
GCF_020614375.1	Archaea	Halobacteriota	Halobacteria	Halobacteriales	Haladaptataceae	Haladaptatus	Haladaptatus sp020614375	Haladaptatus sp. PSR8	WP_227353524.1	SH3_3+NLPC_P60
GCF_020618475.1	Archaea	Halobacteriota	Halobacteria	Halobacteriales	Haladaptataceae	Haladaptatus	Haladaptatus sp020618475	Haladaptatus sp. PSR5	WP_227374607.1	SH3_3+NLPC_P60
GCF_020618475.1	Archaea	Halobacteriota	Halobacteria	Halobacteriales	Haladaptataceae	Haladaptatus	Haladaptatus sp020618475	Haladaptatus sp. PSR5	WP_255766967.1	PG_binding_1+Peptidase_M23
GCF_021083305.1	Archaea	Halobacteriota	Halobacteria	Halobacteriales	Haladaptataceae	Haladaptatus	Haladaptatus sp021083305	Haladaptatus sp. DYF46	WP_231184600.1	PG_binding_1+Peptidase_M23	Tat
GCF_021083305.1	Archaea	Halobacteriota	Halobacteria	Halobacteriales	Haladaptataceae	Haladaptatus	Haladaptatus sp021083305	Haladaptatus sp. DYF46	WP_231185412.1	SH3_3+NLPC_P60
GCF_004143485.2	Archaea	Halobacteriota	Halobacteria	Halobacteriales	Haladaptataceae	Halorussus	Halorussus amylolyticus	Halorussus amylolyticus	WP_132058852.1	SH3_3+NLPC_P60
GCF_004143485.2	Archaea	Halobacteriota	Halobacteria	Halobacteriales	Haladaptataceae	Halorussus	Halorussus amylolyticus	Halorussus amylolyticus	WP_162224537.1	PG_binding_1+Amidase_2	Tat
GCF_008831545.1	Archaea	Halobacteriota	Halobacteria	Halobacteriales	Haladaptataceae	Halorussus	Halorussus halophilus	Halorussus halophilus	WP_158059112.1	SH3_4+NLPC_P60
GCF_004765795.1	Archaea	Halobacteriota	Halobacteria	Halobacteriales	Haladaptataceae	Halorussus	Halorussus marinus	Halorussus marinus	WP_135806479.1	SH3_3+NLPC_P60
GCF_004765815.2	Archaea	Halobacteriota	Halobacteria	Halobacteriales	Haladaptataceae	Halorussus	Halorussus salinus	Halorussus salinus	WP_162224115.1	SH3_3+NLPC_P60
GCF_023238205.1	Archaea	Halobacteriota	Halobacteria	Halobacteriales	Haladaptataceae	Halorussus	Halorussus sp023238205	Halorussus sp. XZYJT49	WP_248652061.1	SH3_3+NLPC_P60
GCF_024138125.1	Archaea	Halobacteriota	Halobacteria	Halobacteriales	Haladaptataceae	Halorussus	Halorussus sp024138125	Halorussus sp. YCN54	WP_253479304.1	PG_binding_1+Amidase_2	Tat
GCF_024138125.1	Archaea	Halobacteriota	Halobacteria	Halobacteriales	Haladaptataceae	Halorussus	Halorussus sp024138125	Halorussus sp. YCN54	WP_253484703.1	SH3_3+NLPC_P60
GCA_007128515.1	Archaea	Halobacteriota	Halobacteria	Halobacteriales	Halalkalicoccaceae	SKXI01	SKXI01 sp007128515	Halococcaceae archaeon	SKXI01000180.1_4	SH3_3+NLPC_P60		Environmental:Aquatic:Marine;Environmental:Aquatic:Marine;Environmental:Aquatic:Marine
GCF_023276375.1	Archaea	Halobacteriota	Halobacteria	Halobacteriales	Haloarculaceae	Halocatena	Halocatena sp023276375	Halocatena sp. DFN5	WP_248906727.1	SH3_3+NLPC_P60
GCA_025041175.1	Archaea	Halobacteriota	Halobacteria	Halobacteriales	Haloarculaceae	Halocatena	Halocatena sp025041175	Halobacteriales archaeon YIM A00010	JAKCFJ010000002.1_497	SH3_3+NLPC_P60	Tat	Environmental:Aquatic:Marine:Intertidal zone:Salt marsh;Environmental:Aquatic:Marine:Intertidal zone:Salt marsh;Environmental:Aquatic:Marine:Intertidal zone:Salt marsh
GCF_009791395.1	Archaea	Halobacteriota	Halobacteria	Halobacteriales	Haloarculaceae	Halomarina	Halomarina oriensis	Halomarina oriensis	WP_158204996.1	PG_binding_1+Amidase_2	Tat
GCF_023699475.1	Archaea	Halobacteriota	Halobacteria	Halobacteriales	Haloarculaceae	Halomarina	Halomarina rubra	Halomarina rubra	WP_250872933.1	PG_binding_1+Amidase_2	Tat
GCF_023074835.1	Archaea	Halobacteriota	Halobacteria	Halobacteriales	Haloarculaceae	Halomarina	Halomarina salina	Halomarina salina	WP_247418429.1	PG_binding_1+Glucosaminidase	Tat
GCF_900110535.1	Archaea	Halobacteriota	Halobacteria	Halobacteriales	Halobacteriaceae	Halobacterium	Halobacterium jilantaiense	Halobacterium jilantaiense	WP_089667710.1	SH3_3+NLPC_P60
GCF_021729015.1	Archaea	Halobacteriota	Halobacteria	Halobacteriales	Halobacteriaceae	Halobacterium	Halobacterium sp021729015	Halobacterium sp. TGN-42-S1	WP_237007517.1	SH3_4+NLPC_P60
GCF_000334895.1	Archaea	Halobacteriota	Halobacteria	Halobacteriales	Halococcaceae	Halococcus	Halococcus agarilyticus	Halococcus agarilyticus	WP_049903935.1	SH3_3+NLPC_P60
GCF_000755245.1	Archaea	Halobacteriota	Halobacteria	Halobacteriales	Halococcaceae	Halococcus	Halococcus sediminicola	Halococcus sediminicola	WP_079977650.1	SH3_3+NLPC_P60
GCF_002844195.1	Archaea	Halobacteriota	Halobacteria	Halobacteriales	Haloferacaceae	Halegenticoccus	Halegenticoccus soli	Halegenticoccus soli	WP_143423131.1	PG_binding_1+Glucosaminidase	Tat
GCF_000283335.1	Archaea	Halobacteriota	Halobacteria	Halobacteriales	Haloferacaceae	Halogranum	Halogranum rubrum	Halogranum salarium B-1	WP_009365375.1	PG_binding_1+Glucosaminidase	Tat
GCF_000283335.1	Archaea	Halobacteriota	Halobacteria	Halobacteriales	Haloferacaceae	Halogranum	Halogranum rubrum	Halogranum salarium B-1	WP_157572895.1	PG_binding_1+Peptidase_M23	Tat
GCF_000739555.1	Archaea	Halobacteriota	Halobacteria	Halobacteriales	Haloferacaceae	Halolamina	Halolamina rubra	Halolamina rubra	WP_049980518.1	SH3_3+NLPC_P60
GCF_001469955.1	Archaea	Halobacteriota	Halobacteria	Halobacteriales	Haloferacaceae	Haloprofundus	Haloprofundus marisrubri	Haloprofundus marisrubri	WP_082230535.1	SH3_3+NLPC_P60
GCA_018609935.1	Archaea	Halobacteriota	Halobacteria	JAHENH01	JAHENH01	JAHENH01	JAHENH01 sp018609935	Halobacteriales archaeon	JAHENH010000070.1_4	PG_binding_3+Glyco_hydro_108		Environmental:Aquatic:Marine:Intertidal zone:Salt marsh;Environmental:Aquatic:Marine:Intertidal zone:Salt marsh;Environmental:Aquatic:Marine:Intertidal zone:Salt marsh
GCF_000517625.1	Archaea	Halobacteriota	Halobacteria	Halobacteriales	Natrialbaceae	Halostagnicola	Halostagnicola larsenii	Halostagnicola larsenii XH-48	WP_169732159.1	SH3_3+NLPC_P60
GCF_000337515.1	Archaea	Halobacteriota	Halobacteria	Halobacteriales	Natrialbaceae	Halovivax	Halovivax asiaticus	Halovivax asiaticus JCM 14624	WP_007702938.1	SH3_3+Amidase_2	Tat
GCF_000328525.1	Archaea	Halobacteriota	Halobacteria	Halobacteriales	Natrialbaceae	Halovivax	Halovivax ruber	Halovivax ruber XH-70	WP_015301642.1	SH3_3+Amidase_2	Tat
GCA_007119345.1	Archaea	Halobacteriota	Halobacteria	Halobacteriales	Natrialbaceae	Halovivax	Halovivax sp007119345	Halovivax sp.	SKPV01000065.1_3	SH3_3+NLPC_P60		Environmental:Aquatic:Marine:Intertidal zone:Salt marsh;Environmental:Aquatic:Marine:Intertidal zone:Salt marsh;Environmental:Aquatic:Marine:Intertidal zone:Salt marsh
GCF_000337575.1	Archaea	Halobacteriota	Halobacteria	Halobacteriales	Natrialbaceae	Natrialba	Natrialba hulunbeirensis	Natrialba hulunbeirensis JCM 10989	WP_006652874.1	SH3_3+NLPC_P60
GCF_000025625.1	Archaea	Halobacteriota	Halobacteria	Halobacteriales	Natrialbaceae	Natrialba	Natrialba magadii	Natrialba magadii ATCC 43099	WP_004213480.1	SH3_4+NLPC_P60
GCF_001861355.1	Archaea	Halobacteriota	Halobacteria	Halobacteriales	Natrialbaceae	Natrialba	Natrialba sp001861355	Natrialba sp. SSL1	WP_071401031.1	SH3_3+NLPC_P60
GCF_024362525.1	Archaea	Halobacteriota	Halobacteria	Halobacteriales	Natrialbaceae	Natronobiforma	Natronobiforma sp024362525	Natronobiforma sp. CGA73	WP_255168933.1	SH3_3+NLPC_P60
GCF_900100335.1	Archaea	Halobacteriota	Halobacteria	Halobacteriales	Natrialbaceae	Natronorubrum	Natronorubrum texcoconense	Natronorubrum texcoconense	WP_090309894.1	SH3_3+NLPC_P60
GCF_000383975.1	Archaea	Halobacteriota	Halobacteria	Halobacteriales	Natrialbaceae	Natronorubrum	Natronorubrum tibetense	Natronorubrum tibetense GA33	WP_006091140.1	SH3_3+NLPC_P60
GCA_001564275.1	Archaea	Halobacteriota	Halobacteria	Halobacteriales	Natrialbaceae	Tc-Br11	Tc-Br11 sp001564275	Natrialbaceae archaeon Tc-Br11_E2g14	LKND01000005.1_17	SH3_3+NLPC_P60		Environmental:Aquatic:Marine:Intertidal zone:Salt marsh;Environmental:Aquatic:Marine:Intertidal zone:Salt marsh;Environmental:Aquatic:Marine:Intertidal zone:Salt marsh
GCF_023973145.1	Archaea	Halobacteriota	Halobacteria	Halobacteriales	Natrialbaceae	Tc-Br11	Tc-Br11 sp023973145	Natribaculum sp. CGA3	WP_252699041.1	SH3_3+NLPC_P60
GCF_017094485.1	Archaea	Halobacteriota	Halobacteria	Halobacteriales	Natronoarchaeaceae	Natronoarchaeum	Natronoarchaeum sulfidigenes	Natranaeroarchaeum sulfidigenes	WP_238477639.1	SH3_3+Amidase_2	Tat
GCA_007118975.1	Archaea	Halobacteriota	Halobacteria	Halobacteriales	SKNY01	SKQO01	SKQO01 sp007118975	Halobacteriales archaeon	SKQO01000114.1_9	SH3_3+NLPC_P60		Environmental:Aquatic:Marine:Intertidal zone:Salt marsh;Environmental:Aquatic:Marine:Intertidal zone:Salt marsh;Environmental:Aquatic:Marine:Intertidal zone:Salt marsh
GCA_003023195.1	Archaea	Halobacteriota	Halobacteria	Halobacteriales	SW-7-71-33	SW-7-71-33	SW-7-71-33 sp003023195	Halobacteriales archaeon QS_8_69_26	PSQ18893.1	SH3_3+Amidase_2	Tat
GCA_001412335.1	Archaea	Halobacteriota	Methanomicrobia	Methanomicrobiales	Methanoregulaceae	SD8	SD8 sp001412335	Methanolinea sp. SDB	KQC03133.1	PG_binding_3+Glyco_hydro_108		Engineered:Wastewater:Activated Sludge;Engineered:Wastewater:Activated Sludge;Engineered:Wastewater:Activated Sludge
GCA_023249105.1	Archaea	Halobacteriota	Methanosarcinia	Methanosarcinales	Methanoperedenaceae	Methanoperedens	Methanoperedens sp023249105	Candidatus Methanoperedens sp.	JAHFDG010000028.1_30	PG_binding_3+Glyco_hydro_108		Environmental:Aquatic:Marine;Environmental:Aquatic:Marine;Environmental:Aquatic:Marine
GCA_004553595.1	Archaea	Methanobacteriota	Methanobacteria	Methanobacteriales	Methanobacteriaceae	Methanobrevibacter	Methanobrevibacter ruminantium_A	Methanobrevibacter ruminantium	SFKZ01000052.1_4	CW_7+LysM+Glyco_hydro_25		Host-associated:Mammals:Digestive system:Large intestine:Fecal;Host-associated:Mammals:Digestive system:Large intestine:Fecal;Host-associated:Mammals:Digestive system:Large intestine:Fecal
GCA_900769095.1	Archaea	Methanobacteriota	Methanobacteria	Methanobacteriales	Methanobacteriaceae	Methanobrevibacter_A	Methanobrevibacter_A sp900769095	Methanobacteriaceae archaeon	CAAGFH010000065.1_4	Choline_bind_1+Choline_bind_3+Amidase_3
GCA_012799835.1	Archaea	Methanobacteriota_B	Thermococci	Methanofastidiosales	Methanofastidiosaceae	Methanofastidiosum	Methanofastidiosum sp012799835	Candidatus Methanofastidiosa archaeon	NMA30974.1	SPOR+Amidase_2		Engineered:Wastewater:Activated Sludge;Engineered:Wastewater:Activated Sludge;Engineered:Wastewater:Activated Sludge
GCA_023129075.1	Archaea	Micrarchaeota	Micrarchaeia	Anstonellales	Bilamarchaeaceae	JAGMCT01	JAGMCT01 sp023129075	Candidatus Micrarchaeota archaeon	MCK4319005.1	LysM+SLT
GCA_021805625.1	Archaea	Micrarchaeota	Micrarchaeia	Micrarchaeales	CABMGC01	JAJZEU01	JAJZEU01 sp021805625	Candidatus Micrarchaeota archaeon	JAJZEU010000092.1_10	PG_binding_3+Glyco_hydro_108
GCA_903832205.1	Archaea	Micrarchaeota	Micrarchaeia	CAILAH01	CAILAH01	CAILAH01	CAILAH01 sp903832205	uncultured Candidatus Micrarchaeota archaeon	CAILAH010000026.1_5	LysM+SLT
GCA_003650545.1	Archaea	Nanoarchaeota	Nanoarchaeia	Woesearchaeales	B72-G16	B72-G16	B72-G16 sp003650545	Candidatus Woesearchaeota archaeon	RLE37742.1	LysM+SLT	Sec
GCA_016784165.1	Archaea	Nanoarchaeota	Nanoarchaeia	Woesearchaeales	BS150m-G63	BS150m-G63	BS150m-G63 sp016784165	Candidatus Woesearchaeota archaeon	MBL7050651.1	LysM+SLT		Environmental:Aquatic:Marine:Oceanic;Environmental:Aquatic:Marine:Oceanic;Environmental:Aquatic:Marine:Oceanic
GCA_019322735.1	Archaea	Nanoarchaeota	Nanoarchaeia	Woesearchaeales	BS150m-G63	BS150m-G63	BS150m-G63 sp019322735	Candidatus Woesearchaeota archaeon	MBW2985287.1	LysM+SLT		Environmental:Aquatic:Marine:Oceanic;Environmental:Aquatic:Marine:Oceanic;Environmental:Aquatic:Marine:Oceanic
GCA_903842985.1	Archaea	Nanoarchaeota	Nanoarchaeia	Woesearchaeales	CAIVOO01	CAIMOB01	CAIMOB01 sp903842985	uncultured archaeon	CAIMOB010000004.1_27	LysM+SLT	Sec
GCA_016219865.1	Archaea	Nanoarchaeota	Nanoarchaeia	Woesearchaeales	DSVV01	JACRKF01	JACRKF01 sp016219865	Candidatus Woesearchaeota archaeon	MBI5392873.1	LysM+Peptidase_M15	Sec	Environmental:Aquatic:Freshwater:Groundwater;Environmental:Aquatic:Freshwater:Groundwater;Environmental:Aquatic:Freshwater:Groundwater
GCA_014384375.1	Archaea	Nanoarchaeota	Nanoarchaeia	Woesearchaeales	GCA-2686295	GCA-2686295	GCA-2686295 sp014384375	DPANN group archaeon	MBC8500568.1	LysM+SLT		Environmental:Aquatic:Marine:Oceanic;Environmental:Aquatic:Marine:Oceanic;Environmental:Aquatic:Marine:Oceanic
GCA_018819065.1	Archaea	Nanoarchaeota	Nanoarchaeia	Woesearchaeales	GCA-2686295	GCA-2686295	GCA-2686295 sp018819065	Nanoarchaeota archaeon	MBU1201794.1	LysM+SLT	Sec	Environmental:Aquatic:Marine:Oceanic;Environmental:Aquatic:Marine:Oceanic;Environmental:Aquatic:Marine:Oceanic
GCA_018817005.1	Archaea	Nanoarchaeota	Nanoarchaeia	Woesearchaeales	GCA-2686295	JAHIUF01	JAHIUF01 sp018817005	Nanoarchaeota archaeon	MBU1030590.1	LysM+SLT		Environmental:Aquatic:Marine:Oceanic;Environmental:Aquatic:Marine:Oceanic;Environmental:Aquatic:Marine:Oceanic
GCA_002687185.1	Archaea	Nanoarchaeota	Nanoarchaeia	SCGC-AAA011-G17	GCA-2687185	GCA-2687185	GCA-2687185 sp002687185	archaeon	MAF35735.1	LysM+SLT		Environmental:Aquatic:Marine:Oceanic;Environmental:Aquatic:Marine:Oceanic;Environmental:Aquatic:Marine:Oceanic
GCA_002690445.1	Archaea	Nanoarchaeota	Nanoarchaeia	Pacearchaeales	GW2011-AR1	ARS10	ARS10 sp002690445	Candidatus Pacearchaeota archaeon	MAH44423.1	PG_binding_1+Amidase_2		Environmental:Aquatic:Marine:Oceanic;Environmental:Aquatic:Marine:Oceanic;Environmental:Aquatic:Marine:Oceanic
GCA_002690445.1	Archaea	Nanoarchaeota	Nanoarchaeia	Pacearchaeales	GW2011-AR1	ARS10	ARS10 sp002690445	Candidatus Pacearchaeota archaeon	MAH45982.1	PG_binding_3+Glyco_hydro_108		Environmental:Aquatic:Marine:Oceanic;Environmental:Aquatic:Marine:Oceanic;Environmental:Aquatic:Marine:Oceanic
GCA_002690445.1	Archaea	Nanoarchaeota	Nanoarchaeia	Pacearchaeales	GW2011-AR1	ARS10	ARS10 sp002690445	Candidatus Pacearchaeota archaeon	MAH46310.1	PG_binding_1+Amidase_2		Environmental:Aquatic:Marine:Oceanic;Environmental:Aquatic:Marine:Oceanic;Environmental:Aquatic:Marine:Oceanic
GCA_002690445.1	Archaea	Nanoarchaeota	Nanoarchaeia	Pacearchaeales	GW2011-AR1	ARS10	ARS10 sp002690445	Candidatus Pacearchaeota archaeon	MAH47843.1	PG_binding_3+Glyco_hydro_108		Environmental:Aquatic:Marine:Oceanic;Environmental:Aquatic:Marine:Oceanic;Environmental:Aquatic:Marine:Oceanic
GCA_002690445.1	Archaea	Nanoarchaeota	Nanoarchaeia	Pacearchaeales	GW2011-AR1	ARS10	ARS10 sp002690445	Candidatus Pacearchaeota archaeon	MAH51544.1	PG_binding_1+Amidase_2		Environmental:Aquatic:Marine:Oceanic;Environmental:Aquatic:Marine:Oceanic;Environmental:Aquatic:Marine:Oceanic
GCA_002688335.1	Archaea	Nanoarchaeota	Nanoarchaeia	Pacearchaeales	GW2011-AR1	ARS1285	ARS1285 sp002688335	Candidatus Pacearchaeota archaeon	MAG01995.1	PG_binding_3+Glyco_hydro_108		Environmental:Aquatic:Freshwater:Groundwater;Environmental:Aquatic:Freshwater:Groundwater;Environmental:Aquatic:Freshwater:Groundwater
GCA_002686195.1	Archaea	Nanoarchaeota	Nanoarchaeia	Pacearchaeales	GW2011-AR1	ARS23	ARS23 sp002686195	Candidatus Pacearchaeota archaeon	MAG24140.1	PG_binding_1+Amidase_2		Environmental:Aquatic:Freshwater:Groundwater;Environmental:Aquatic:Freshwater:Groundwater;Environmental:Aquatic:Freshwater:Groundwater
GCA_002686195.1	Archaea	Nanoarchaeota	Nanoarchaeia	Pacearchaeales	GW2011-AR1	ARS23	ARS23 sp002686195	Candidatus Pacearchaeota archaeon	MAG24479.1	PG_binding_1+Amidase_2		Environmental:Aquatic:Freshwater:Groundwater;Environmental:Aquatic:Freshwater:Groundwater;Environmental:Aquatic:Freshwater:Groundwater
GCA_002686195.1	Archaea	Nanoarchaeota	Nanoarchaeia	Pacearchaeales	GW2011-AR1	ARS23	ARS23 sp002686195	Candidatus Pacearchaeota archaeon	MAG25042.1	PG_binding_3+Glyco_hydro_108		Environmental:Aquatic:Freshwater:Groundwater;Environmental:Aquatic:Freshwater:Groundwater;Environmental:Aquatic:Freshwater:Groundwater
GCA_002686195.1	Archaea	Nanoarchaeota	Nanoarchaeia	Pacearchaeales	GW2011-AR1	ARS23	ARS23 sp002686195	Candidatus Pacearchaeota archaeon	MAG25669.1	PG_binding_3+Glyco_hydro_108		Environmental:Aquatic:Freshwater:Groundwater;Environmental:Aquatic:Freshwater:Groundwater;Environmental:Aquatic:Freshwater:Groundwater
GCA_002686195.1	Archaea	Nanoarchaeota	Nanoarchaeia	Pacearchaeales	GW2011-AR1	ARS23	ARS23 sp002686195	Candidatus Pacearchaeota archaeon	MAG27273.1	PG_binding_3+Glyco_hydro_108		Environmental:Aquatic:Freshwater:Groundwater;Environmental:Aquatic:Freshwater:Groundwater;Environmental:Aquatic:Freshwater:Groundwater
GCA_009992175.1	Archaea	Nanoarchaeota	Nanoarchaeia	Pacearchaeales	GW2011-AR1	GW2011-AR1	GW2011-AR1 sp009992175	archaeon	NCN51661.1	LysM+SLT	Sec	Environmental:Aquatic:Marine:Intertidal zone:Estuary;Environmental:Aquatic:Marine:Intertidal zone:Estuary;Environmental:Aquatic:Marine:Intertidal zone:Estuary
GCA_018303925.1	Archaea	Nanoarchaeota	Nanoarchaeia	Pacearchaeales	GW2011-AR1	GW2011-AR1	GW2011-AR1 sp018303925	Candidatus Pacearchaeota archaeon	MBS3084381.1	LysM+SLT	Sec	Environmental:Aquatic:Marine:Intertidal zone:Estuary;Environmental:Aquatic:Marine:Intertidal zone:Estuary;Environmental:Aquatic:Marine:Intertidal zone:Estuary
GCA_016186375.1	Archaea	Nanoarchaeota	Nanoarchaeia	Pacearchaeales	GW2011-AR1	JACPLS01	JACPLS01 sp016186375	Candidatus Pacearchaeota archaeon	MBI2632134.1	LysM+Amidase_2		Environmental:Aquatic:Freshwater:Groundwater;Environmental:Aquatic:Freshwater:Groundwater;Environmental:Aquatic:Freshwater:Groundwater
GCA_016181895.1	Archaea	Nanoarchaeota	Nanoarchaeia	Pacearchaeales	GW2011-AR1	JACQLK01	JACQLK01 sp016181895	Candidatus Pacearchaeota archaeon	MBI2043504.1	LysM+SLT		Environmental:Aquatic:Freshwater:Groundwater;Environmental:Aquatic:Freshwater:Groundwater;Environmental:Aquatic:Freshwater:Groundwater
GCA_016204145.1	Archaea	Nanoarchaeota	Nanoarchaeia	Pacearchaeales	GW2011-AR1	JACQLK01	JACQLK01 sp016204145	Candidatus Pacearchaeota archaeon	MBI4116379.1	LysM+SLT	Sec	Environmental:Aquatic:Freshwater:Groundwater;Environmental:Aquatic:Freshwater:Groundwater;Environmental:Aquatic:Freshwater:Groundwater
GCA_003554465.1	Archaea	Nanoarchaeota	Nanoarchaeia	Pacearchaeales	GW2011-AR1	PWGL01	PWGL01 sp003554465	Candidatus Pacearchaeota archaeon	PWGL01000090.1_6	PG_binding_3+Glyco_hydro_108
GCA_023228245.1	Archaea	Nanoarchaeota	Nanoarchaeia	Pacearchaeales	GW2011-AR1	RBG-13-33-26	RBG-13-33-26 sp023228245	Candidatus Pacearchaeota archaeon	MCK9568901.1	PG_binding_3+Glyco_hydro_108		Environmental:Aquatic:Freshwater:Groundwater;Environmental:Aquatic:Freshwater:Groundwater;Environmental:Aquatic:Freshwater:Groundwater
GCA_018816205.1	Archaea	Nanoarchaeota	Nanoarchaeia	Pacearchaeales	GW2011-AR1	UBA73	UBA73 sp018816205	Nanoarchaeota archaeon	MBU0907749.1	PG_binding_3+Glyco_hydro_108		Environmental:Aquatic:Freshwater:Groundwater;Environmental:Aquatic:Freshwater:Groundwater;Environmental:Aquatic:Freshwater:Groundwater
GCA_016935095.1	Archaea	Nanoarchaeota	Nanoarchaeia	Woesearchaeales	GW2011-AR15	JAFGRO01	JAFGRO01 sp016935095	Candidatus Woesearchaeota archaeon	MBN2422746.1	LysM+SLT		Environmental:Aquatic:Marine:Intertidal zone:Estuary;Environmental:Aquatic:Marine:Intertidal zone:Estuary;Environmental:Aquatic:Marine:Intertidal zone:Estuary
GCA_016179945.1	Archaea	Nanoarchaeota	Nanoarchaeia	SCGC-AAA011-G17	GW2011-AR18	JACPCE01	JACPCE01 sp016179945	Candidatus Woesearchaeota archaeon	MBI2148365.1	LysM+Peptidase_M15	Sec	Environmental:Aquatic:Freshwater:Groundwater;Environmental:Aquatic:Freshwater:Groundwater;Environmental:Aquatic:Freshwater:Groundwater
GCA_002688925.1	Archaea	Nanoarchaeota	Nanoarchaeia	Woesearchaeales	GW2011-AR4	GCA-2688925	GCA-2688925 sp002688925	archaeon	MAH33007.1	LysM+SLT		Environmental:Aquatic:Marine:Oceanic;Environmental:Aquatic:Marine:Oceanic;Environmental:Aquatic:Marine:Oceanic
GCA_018303625.1	Archaea	Nanoarchaeota	Nanoarchaeia	Woesearchaeales	GW2011-AR4	JAGVXV01	JAGVXV01 sp018303625	Candidatus Woesearchaeota archaeon	MBS3102308.1	LysM+SLT		Environmental:Aquatic:Freshwater:Groundwater;Environmental:Aquatic:Freshwater:Groundwater;Environmental:Aquatic:Freshwater:Groundwater
GCA_018303625.1	Archaea	Nanoarchaeota	Nanoarchaeia	Woesearchaeales	GW2011-AR4	JAGVXV01	JAGVXV01 sp018303625	Candidatus Woesearchaeota archaeon	MBS3102811.1	LysM+Amidase_2		Environmental:Aquatic:Freshwater:Groundwater;Environmental:Aquatic:Freshwater:Groundwater;Environmental:Aquatic:Freshwater:Groundwater
GCA_013204355.1	Archaea	Nanoarchaeota	Nanoarchaeia	Woesearchaeales	GW2011-AR9	1-14-0-10-32-24	1-14-0-10-32-24 sp013204355	Candidatus Woesearchaeota archaeon	NQV90933.1	LysM+NLPC_P60	Sec	Environmental:Aquatic:Marine:Intertidal zone:Estuary;Environmental:Aquatic:Marine:Intertidal zone:Estuary;Environmental:Aquatic:Marine:Intertidal zone:Estuary
GCA_002792115.1	Archaea	Nanoarchaeota	Nanoarchaeia	Woesearchaeales	GW2011-AR9	GCA-002792115	GCA-002792115 sp002792115	Candidatus Woesearchaeota archaeon CG_4_10_14_0_2_um_filter_33_13	PIZ50432.1	PG_binding_1+Peptidase_M15
GCA_016181345.1	Archaea	Nanoarchaeota	Nanoarchaeia	Woesearchaeales	GW2011-AR9	JACOZM01	JACOZM01 sp016181345	Candidatus Woesearchaeota archaeon	MBI2112593.1	LysM+SLT		Environmental:Aquatic:Freshwater:Groundwater;Environmental:Aquatic:Freshwater:Groundwater;Environmental:Aquatic:Freshwater:Groundwater
GCA_018302605.1	Archaea	Nanoarchaeota	Nanoarchaeia	Woesearchaeales	GW2011-AR9	JACOZP01	JACOZP01 sp018302605	Candidatus Woesearchaeota archaeon	MBS3170112.1	LysM+Peptidase_M15	Sec	Environmental:Aquatic:Freshwater:Groundwater;Environmental:Aquatic:Freshwater:Groundwater;Environmental:Aquatic:Freshwater:Groundwater
GCA_020053615.1	Archaea	Nanoarchaeota	Nanoarchaeia	Woesearchaeales	GW2011-AR9	JACRPH01	JACRPH01 sp020053615	archaeon	JAGVMW010000059.1_1	LysM+Peptidase_M15	Sec
GCA_023265925.1	Archaea	Nanoarchaeota	Nanoarchaeia	Woesearchaeales	GW2011-AR9	JAHFRS01	JAHFRS01 sp023265925	archaeon	JAHFSD010000019.1_27	LysM+Peptidase_M15	Sec	Environmental:Aquatic:Freshwater:Groundwater;Environmental:Aquatic:Freshwater:Groundwater;Environmental:Aquatic:Freshwater:Groundwater
GCA_003694805.1	Archaea	Nanoarchaeota	Nanoarchaeia	Woesearchaeales	J110	J110	J110 sp003694805	Candidatus Woesearchaeota archaeon	RME52082.1	LysM+SLT	Sec	Environmental:Aquatic:Marine:Oceanic;Environmental:Aquatic:Marine:Oceanic;Environmental:Aquatic:Marine:Oceanic
GCA_018221105.1	Archaea	Nanoarchaeota	Nanoarchaeia	Woesearchaeales	JAAOYA01	JAAOYA01	JAAOYA01 sp018221105	Candidatus Woesearchaeota archaeon	MBR9677162.1	LysM+SLT		Environmental:Aquatic:Marine:Oil-contaminated sediment;Environmental:Aquatic:Marine:Oil-contaminated sediment;Environmental:Aquatic:Marine:Oil-contaminated sediment
GCA_018646625.1	Archaea	Nanoarchaeota	Nanoarchaeia	Woesearchaeales	JABGUJ01	JABGUJ01	JABGUJ01 sp018646625	Candidatus Woesearchaeota archaeon	MBT3537682.1	LysM+Peptidase_M15	Sec	Environmental:Aquatic:Marine:Intertidal zone:Estuary;Environmental:Aquatic:Marine:Intertidal zone:Estuary;Environmental:Aquatic:Marine:Intertidal zone:Estuary
GCA_017609995.1	Archaea	Nanoarchaeota	Nanoarchaeia	UBA10117	JABICX01	JAFCCX01	JAFCCX01 sp017609995	Candidatus Pacearchaeota archaeon	JAFCCX010000043.1_1	PG_binding_3+Glyco_hydro_108		Environmental:Aquatic:Marine:Intertidal zone:Estuary;Environmental:Aquatic:Marine:Intertidal zone:Estuary;Environmental:Aquatic:Marine:Intertidal zone:Estuary
GCA_020637435.1	Archaea	Nanoarchaeota	Nanoarchaeia	Woesearchaeales	JACJVW01	JACJVW01	JACJVW01 sp020637435	Candidatus Woesearchaeota archaeon	MCB9361981.1	LysM+SLT
GCA_016185615.1	Archaea	Nanoarchaeota	Nanoarchaeia	SCGC-AAA011-G17	JACPNG01	JACPNE01	JACPNE01 sp016185615	Candidatus Woesearchaeota archaeon	MBI2663328.1	LysM+SLT	Sec	Environmental:Aquatic:Marine:Oceanic;Environmental:Aquatic:Marine:Oceanic;Environmental:Aquatic:Marine:Oceanic
GCA_018303485.1	Archaea	Nanoarchaeota	Nanoarchaeia	SCGC-AAA011-G17	JACPNG01	JAGVYC01	JAGVYC01 sp018303485	Candidatus Woesearchaeota archaeon	MBS3108657.1	LysM+SLT		Environmental:Aquatic:Freshwater:Groundwater;Environmental:Aquatic:Freshwater:Groundwater;Environmental:Aquatic:Freshwater:Groundwater
GCA_016203335.1	Archaea	Nanoarchaeota	Nanoarchaeia	Woesearchaeales	JACQNA01	JACQNA01	JACQNA01 sp016203335	Candidatus Woesearchaeota archaeon	MBI4148872.1	LysM+SLT	Tat	Environmental:Aquatic:Freshwater:Groundwater;Environmental:Aquatic:Freshwater:Groundwater;Environmental:Aquatic:Freshwater:Groundwater
GCA_016211195.1	Archaea	Nanoarchaeota	Nanoarchaeia	Woesearchaeales	JACQSS01	JACQSS01	JACQSS01 sp016211195	Candidatus Woesearchaeota archaeon	MBI4441136.1	SH3_16+NLPC_P60		Environmental:Aquatic:Freshwater:Groundwater;Environmental:Aquatic:Freshwater:Groundwater;Environmental:Aquatic:Freshwater:Groundwater
GCA_017608625.1	Archaea	Nanoarchaeota	Nanoarchaeia	Woesearchaeales	JAFCFN01	JAFCFN01	JAFCFN01 sp017608625	Candidatus Woesearchaeota archaeon	JAFCFN010000014.1_1	LysM+SLT	Sec	Environmental:Aquatic:Marine:Oceanic;Environmental:Aquatic:Marine:Oceanic;Environmental:Aquatic:Marine:Oceanic
GCA_017609245.1	Archaea	Nanoarchaeota	Nanoarchaeia	Woesearchaeales	JAFCFN01	JAFCFN01	JAFCFN01 sp017609245	Candidatus Woesearchaeota archaeon	JAFCEI010000002.1_38	LysM+SLT	Sec	Environmental:Aquatic:Marine:Oceanic;Environmental:Aquatic:Marine:Oceanic;Environmental:Aquatic:Marine:Oceanic
GCA_023144115.1	Archaea	Nanoarchaeota	Nanoarchaeia	Woesearchaeales	JAGLGH01	JAGLGH01	JAGLGH01 sp023144115	Nanoarchaeota archaeon	MCK5630884.1	LysM+Peptidase_M23		Environmental:Aquatic:Marine:Intertidal zone:Estuary;Environmental:Aquatic:Marine:Intertidal zone:Estuary;Environmental:Aquatic:Marine:Intertidal zone:Estuary
GCA_016211165.1	Archaea	Nanoarchaeota	Nanoarchaeia	Woesearchaeales	JAGWAF01	JACQSU01	JACQSU01 sp016211165	Candidatus Woesearchaeota archaeon	MBI4448463.1	PG_binding_1+Glucosaminidase	Sec	Environmental:Aquatic:Freshwater:Groundwater;Environmental:Aquatic:Freshwater:Groundwater;Environmental:Aquatic:Freshwater:Groundwater
GCA_016211165.1	Archaea	Nanoarchaeota	Nanoarchaeia	Woesearchaeales	JAGWAF01	JACQSU01	JACQSU01 sp016211165	Candidatus Woesearchaeota archaeon	MBI4449356.1	PG_binding_1+Peptidase_M23	Sec	Environmental:Aquatic:Freshwater:Groundwater;Environmental:Aquatic:Freshwater:Groundwater;Environmental:Aquatic:Freshwater:Groundwater
GCA_020057445.1	Archaea	Nanoarchaeota	Nanoarchaeia	Woesearchaeales	JAHJEM01	JAHJEM01	JAHJEM01 sp020057445	archaeon	JAGVFV010000206.1_13	LysM+SLT	Sec
GCA_013824915.1	Archaea	Nanoarchaeota	Nanoarchaeia	SCGC-AAA011-G17	PNOQ01	PNOQ01	PNOQ01 sp013824915	Nanoarchaeum sp.	MBA4405446.1	LysM+SLT		Environmental:Aquatic:Marine:Intertidal zone:Estuary;Environmental:Aquatic:Marine:Intertidal zone:Estuary;Environmental:Aquatic:Marine:Intertidal zone:Estuary
GCA_007117065.1	Archaea	Nanoarchaeota	Nanoarchaeia	Woesearchaeales	SKIA01	SKIA01	SKIA01 sp007117065	Candidatus Woesearchaeota archaeon	SKHI01000019.1_5	PG_binding_3+Glyco_hydro_108+Peptidase_M23		Environmental:Aquatic:Marine:Intertidal zone:Estuary;Environmental:Aquatic:Marine:Intertidal zone:Estuary;Environmental:Aquatic:Marine:Intertidal zone:Estuary
GCA_016932315.1	Archaea	Nanoarchaeota	Nanoarchaeia	Woesearchaeales	SM23-78	SM23-78	SM23-78 sp016932315	Candidatus Woesearchaeota archaeon	MBN2052948.1	SPOR+SLT	Tat	Environmental:Aquatic:Freshwater:Lentic:Sediment;Environmental:Aquatic:Freshwater:Lentic:Sediment;Environmental:Aquatic:Freshwater:Lentic:Sediment
GCA_002499185.1	Archaea	Nanoarchaeota	Nanoarchaeia	Pacearchaeales	UBA284	UBA284	UBA284 sp002499185	Candidatus Pacearchaeota archaeon UBA284	DAKN01000010.1_36	LysM+Peptidase_M23
GCA_003694385.1	Archaea	Nanoarchaeota	Nanoarchaeia	Woesearchaeales	UBA525	UBA153	UBA153 sp003694385	Candidatus Woesearchaeota archaeon	RME31709.1	LysM+SLT
GCA_007117405.1	Archaea	Nanoarchaeota	Nanoarchaeia	Woesearchaeales	UBA583	UBA583	UBA583 sp007117405	Candidatus Woesearchaeota archaeon	SKGP01000090.1_2	LysM+SLT		Environmental:Aquatic:Marine:Marginal Sea;Environmental:Aquatic:Marine:Marginal Sea;Environmental:Aquatic:Marine:Marginal Sea
GCA_019322455.1	Archaea	Nanoarchaeota	Nanoarchaeia	Woesearchaeales	WJKL01	JAHWIB01	JAHWIB01 sp019322455	Candidatus Woesearchaeota archaeon	MBW2966008.1	LysM+Amidase_3		Environmental:Aquatic:Freshwater:Groundwater;Environmental:Aquatic:Freshwater:Groundwater;Environmental:Aquatic:Freshwater:Groundwater
GCA_022729255.1	Archaea	Nanohaloarchaeota	Nanosalinia	Nanosalinales	JALIDP01	JALDAI01	JALDAI01 sp022729255	Candidatus Nanohaloarchaeota archaeon	JALDAG010000001.1_83	LysM+SLT		Environmental:Aquatic:Non-marine Saline and Alkaline:Salt crystallizer pond;Environmental:Aquatic:Non-marine Saline and Alkaline:Salt crystallizer pond;Environmental:Aquatic:Non-marine Saline and Alkaline:Salt crystallizer pond
GCA_022729255.1	Archaea	Nanohaloarchaeota	Nanosalinia	Nanosalinales	JALIDP01	JALDAI01	JALDAI01 sp022729255	Candidatus Nanohaloarchaeota archaeon	JALDAG010000001.1_89	LysM+SLT		Environmental:Aquatic:Non-marine Saline and Alkaline:Salt crystallizer pond;Environmental:Aquatic:Non-marine Saline and Alkaline:Salt crystallizer pond;Environmental:Aquatic:Non-marine Saline and Alkaline:Salt crystallizer pond
GCA_022729275.1	Archaea	Nanohaloarchaeota	Nanosalinia	Nanosalinales	JALIDP01	JALDAI01	JALDAI01 sp022729275	Candidatus Nanohaloarchaeota archaeon	JALDAH010000041.1_6	LysM+SLT		Environmental:Aquatic:Non-marine Saline and Alkaline:Salt crystallizer pond;Environmental:Aquatic:Non-marine Saline and Alkaline:Salt crystallizer pond;Environmental:Aquatic:Non-marine Saline and Alkaline:Salt crystallizer pond
GCA_022729285.1	Archaea	Nanohaloarchaeota	Nanosalinia	Nanosalinales	JALIDP01	JALDAI01	JALDAI01 sp022729285	Candidatus Nanohaloarchaeota archaeon	JALDAI010000008.1_10	LysM+SLT		Environmental:Aquatic:Marine:Intertidal zone:Salt marsh;Environmental:Aquatic:Marine:Intertidal zone:Salt marsh;Environmental:Aquatic:Marine:Intertidal zone:Salt marsh
GCA_022729335.1	Archaea	Nanohaloarchaeota	Nanosalinia	Nanosalinales	JALIDP01	JALDAI01	JALDAI01 sp022729335	Candidatus Nanohaloarchaeota archaeon	JALDAE010000022.1_12	LysM+SLT		Environmental:Aquatic:Marine;Environmental:Aquatic:Marine;Environmental:Aquatic:Marine
GCA_022729335.1	Archaea	Nanohaloarchaeota	Nanosalinia	Nanosalinales	JALIDP01	JALDAI01	JALDAI01 sp022729335	Candidatus Nanohaloarchaeota archaeon	JALDAE010000022.1_18	LysM+SLT		Environmental:Aquatic:Marine;Environmental:Aquatic:Marine;Environmental:Aquatic:Marine
GCA_003663585.1	Archaea	Thermoplasmatota	B47-G6	B47-G6B	47-G6	B47-G6	B47-G6 sp003663585	Thermoplasmata archaeon	RLF67744.1	PG_binding_1+Amidase_2		Environmental:Aquatic:Marine;Environmental:Aquatic:Marine;Environmental:Aquatic:Marine
GCA_002900555.1	Archaea	Thermoplasmatota	E2	DHVEG-1	DHVEG-1	SM1-50	SM1-50 sp002900555	Thermoplasmata archaeon M9B2D	PNX52609.1	AMIN+Amidase_3	Sec
GCA_002254765.1	Archaea	Thermoplasmatota	EX4484-6	EX4484-6	EX4484-36	EX4484-36	EX4484-36 sp002254765	Thermoplasmatales archaeon ex4484_36	OYT49404.1	LysM+Peptidase_M23	Sec	Environmental:Aquatic:Marine:Oil-contaminated sediment;Environmental:Aquatic:Marine:Oil-contaminated sediment;Environmental:Aquatic:Marine:Oil-contaminated sediment
GCA_002731655.1	Archaea	Thermoplasmatota	Poseidoniia	MGIII	CG-Epi1	UBA8886	UBA8886 sp002731655	Euryarchaeota archaeon	MBV15505.1	PG_binding_1+Amidase_2		Environmental:Aquatic:Marine:Oceanic;Environmental:Aquatic:Marine:Oceanic;Environmental:Aquatic:Marine:Oceanic
GCA_002701965.1	Archaea	Thermoplasmatota	Poseidoniia	Poseidoniales	Thalassarchaeaceae	MGIIb-P	MGIIb-P sp002701965	Euryarchaeota archaeon	MAS23106.1	SH3_3+NLPC_P60	Sec	Environmental:Aquatic:Marine:Oceanic;Environmental:Aquatic:Marine:Oceanic;Environmental:Aquatic:Marine:Oceanic
GCF_000025665.1	Archaea	Thermoplasmatota	Thermoplasmata	Aciduliprofundales	Aciduliprofundaceae	Aciduliprofundum	Aciduliprofundum boonei	Aciduliprofundum boonei T469	WP_008084055.1	SH3_3+Amidase_6+Glyco_hydro_25
GCA_015520565.1	Archaea	Thermoplasmatota	Thermoplasmata	Aciduliprofundales	Aciduliprofundaceae	Aciduliprofundum	Aciduliprofundum sp015520565	Aciduliprofundum sp.	WAPW01000023.1_5	SH3_3+Amidase_6+Glyco_hydro_25		Environmental:Aquatic:Thermal springs:Hot (42-90C);Environmental:Aquatic:Thermal springs:Hot (42-90C);Environmental:Aquatic:Thermal springs:Hot (42-90C)
GCA_015523135.1	Archaea	Thermoplasmatota	Thermoplasmata	Aciduliprofundales	Aciduliprofundaceae	Aciduliprofundum	Aciduliprofundum sp015523135	Aciduliprofundum sp.	WAKY01000010.1_7	SH3_3+Amidase_6+Glyco_hydro_25		Environmental:Aquatic:Thermal springs:Hot (42-90C);Environmental:Aquatic:Thermal springs:Hot (42-90C);Environmental:Aquatic:Thermal springs:Hot (42-90C)
GCA_013154005.1	Archaea	Thermoplasmatota	Thermoplasmata	Aciduliprofundales	Aciduliprofundaceae	JAADDK01	JAADDK01 sp013154005	Euryarchaeota archaeon	NPA75476.1	SH3_3+Amidase_6+Glyco_hydro_25	Sec	Environmental:Aquatic:Marine;Environmental:Aquatic:Marine;Environmental:Aquatic:Marine
GCA_013154005.1	Archaea	Thermoplasmatota	Thermoplasmata	Aciduliprofundales	Aciduliprofundaceae	JAADDK01	JAADDK01 sp013154005	Euryarchaeota archaeon	NPA76001.1	LysM+SLT	Sec	Environmental:Aquatic:Marine;Environmental:Aquatic:Marine;Environmental:Aquatic:Marine
GCA_015523125.1	Archaea	Thermoplasmatota	Thermoplasmata	Aciduliprofundales	Aciduliprofundaceae	JAADDK01	JAADDK01 sp015523125	DHVE2 group archaeon	WAKX01000032.1_111	SH3_3+Amidase_6+Glyco_hydro_25		Environmental:Aquatic:Thermal springs:Hot (42-90C);Environmental:Aquatic:Thermal springs:Hot (42-90C);Environmental:Aquatic:Thermal springs:Hot (42-90C)
GCA_014874235.1	Archaea	Thermoplasmatota	Thermoplasmata	Thermoplasmatales	GCA-001856825	GCA-001856825	GCA-001856825 sp014874235	Thermoplasmatales archaeon	JACWAC010000046.1_5	SH3_16+NLPC_P60		Environmental:Aquatic:Thermal springs:Hot (42-90C);Environmental:Aquatic:Thermal springs:Hot (42-90C);Environmental:Aquatic:Thermal springs:Hot (42-90C)
GCA_014874235.1	Archaea	Thermoplasmatota	Thermoplasmata	Thermoplasmatales	GCA-001856825	GCA-001856825	GCA-001856825 sp014874235	Thermoplasmatales archaeon	JACWAC010000066.1_9	LysM+Phage_lysozyme2		Environmental:Aquatic:Thermal springs:Hot (42-90C);Environmental:Aquatic:Thermal springs:Hot (42-90C);Environmental:Aquatic:Thermal springs:Hot (42-90C)
GCA_021792255.1	Archaea	Thermoplasmatota	Thermoplasmata	Thermoplasmatales	GCA-001856825	GCA-001856825	GCA-001856825 sp021792255	Thermoplasmata archaeon	JAJYUZ010000001.1_411	SH3_16+NLPC_P60
GCA_021797915.1	Archaea	Thermoplasmatota	Thermoplasmata	Thermoplasmatales	GCA-001856825	GCA-001856825	GCA-001856825 sp021797915	Thermoplasmata archaeon	JAJZYT010000028.1_4	SH3_16+NLPC_P60
GCA_017857235.1	Archaea	Thermoplasmatota	Thermoplasmata	Thermoplasmatales	GCA-001856825	JAFMDN01	JAFMDN01 sp017857235	Euryarchaeota archaeon	JAFMDN010000009.1_2	SH3_3+NLPC_P60		Environmental:Aquatic:Thermal springs:Hot (42-90C);Environmental:Aquatic:Thermal springs:Hot (42-90C);Environmental:Aquatic:Thermal springs:Hot (42-90C)
GCA_023256475.1	Archaea	Thermoplasmatota	Thermoplasmata	Thermoplasmatales	GCA-001856825	JAFMDN01	JAFMDN01 sp023256475	Thermoplasmata archaeon	JAGDXP010000002.1_29	SH3_16+NLPC_P60		Environmental:Aquatic:Thermal springs:Hot (42-90C);Environmental:Aquatic:Thermal springs:Hot (42-90C);Environmental:Aquatic:Thermal springs:Hot (42-90C)
GCA_021817415.1	Archaea	Thermoplasmatota	Thermoplasmata	Thermoplasmatales	GCA-001856825	JAKAUZ01	JAKAUZ01 sp021817415	Thermoplasmata archaeon	JAKAUZ010000027.1_43	SH3_3+NLPC_P60		Environmental:Aquatic:Thermal springs:Hot (42-90C);Environmental:Aquatic:Thermal springs:Hot (42-90C);Environmental:Aquatic:Thermal springs:Hot (42-90C)
GCA_024399155.1	Archaea	Thermoplasmatota	Thermoplasmata	Methanomassiliicoccales	Methanomethylophilaceae	JAKSHX01	JAKSHX01 sp024399155	archaeon	MCQ2052357.1	PG_binding_1+Glyco_hydro_25		Engineered:Wastewater:Activated Sludge;Engineered:Wastewater:Activated Sludge;Engineered:Wastewater:Activated Sludge
GCA_018334755.1	Archaea	Thermoplasmatota	Thermoplasmata	PWKY01	PWKY01	Natronoplasma	Natronoplasma sp018334755	Candidatus Thermoplasmatota archaeon	MBS3817340.1	SH3_3+Amidase_6+Glyco_hydro_25	Sec	Environmental:Aquatic:Marine;Environmental:Aquatic:Marine;Environmental:Aquatic:Marine
GCA_021796175.1	Archaea	Thermoplasmatota	Thermoplasmata	Sysuiplasmatales	Sysuiplasmataceae	JAJZXY01	JAJZXY01 sp021796175	Thermoplasmata archaeon	JAJYOM010000128.1_3	SH3_16+NLPC_P60
GCA_021806165.1	Archaea	Thermoplasmatota	Thermoplasmata	Sysuiplasmatales	Sysuiplasmataceae	JAJZXY01	JAJZXY01 sp021806165	Thermoplasmata archaeon	JAJZXY010000001.1_10	SH3_3+NLPC_P60
GCA_019721035.1	Archaea	Thermoplasmatota	Thermoplasmata	Sysuiplasmatales	Sysuiplasmataceae	Sysuiplasma	Sysuiplasma acidicola	Candidatus Sysuiplasma acidicola	MBX8646798.1	SH3_3+NLPC_P60
GCA_019721075.1	Archaea	Thermoplasmatota	Thermoplasmata	Sysuiplasmatales	Sysuiplasmataceae	Sysuiplasma	Sysuiplasma jiujiangense	Candidatus Sysuiplasma jiujiangense	MBX8640513.1	SH3_16+NLPC_P60
GCA_019720975.1	Archaea	Thermoplasmatota	Thermoplasmata	Sysuiplasmatales	Sysuiplasmataceae	Sysuiplasma	Sysuiplasma superficiale	Candidatus Sysuiplasma superficiale	MBX8632060.1	SH3_3+NLPC_P60
GCA_021806345.1	Archaea	Thermoplasmatota	Thermoplasmata	Thermoplasmatales	Thermoplasmataceae	Cuniculiplasma	Cuniculiplasma sp021806345	Thermoplasmata archaeon	JAJZXP010000460.1_13	SH3_16+NLPC_P60
GCA_021797555.1	Archaea	Thermoplasmatota	Thermoplasmata	Thermoplasmatales	Thermoplasmataceae	Ferroplasma	Ferroplasma sp021797555	Thermoplasmata archaeon	JAJZZM010000013.1_307	SH3_16+NLPC_P60
GCA_021806235.1	Archaea	Thermoplasmatota	Thermoplasmata	Thermoplasmatales	Thermoplasmataceae	Ferroplasma	Ferroplasma sp021806235	Thermoplasmata archaeon	JAJZXU010000008.1_15	SH3_3+NLPC_P60
GCA_021827885.1	Archaea	Thermoplasmatota	Thermoplasmata	Thermoplasmatales	Thermoplasmataceae	GCA-000496135	GCA-000496135 sp021827885	Thermoplasmata archaeon	JAKAUD010000194.1_8	SH3_16+NLPC_P60		Environmental:Aquatic:Thermal springs:Hot (42-90C);Environmental:Aquatic:Thermal springs:Hot (42-90C);Environmental:Aquatic:Thermal springs:Hot (42-90C)
GCA_021811505.1	Archaea	Thermoplasmatota	Thermoplasmata	Thermoplasmatales	Thermoplasmataceae	JAJZOM01	JAJZOM01 sp021811505	Thermoplasmata archaeon	JAJZOM010000021.1_2	SH3_16+NLPC_P60
GCA_021811525.1	Archaea	Thermoplasmatota	Thermoplasmata	Thermoplasmatales	Thermoplasmataceae	JAJZOM01	JAJZOM01 sp021811525	Thermoplasmata archaeon	JAJZOK010000045.1_10	SH3_3+NLPC_P60
GCA_021817455.1	Archaea	Thermoplasmatota	Thermoplasmata	Thermoplasmatales	Thermoplasmataceae	JAJZOM01	JAJZOM01 sp021817455	Thermoplasmata archaeon	JAKAUW010000015.1_19	SH3_16+NLPC_P60		Environmental:Aquatic:Thermal springs:Hot (42-90C);Environmental:Aquatic:Thermal springs:Hot (42-90C);Environmental:Aquatic:Thermal springs:Hot (42-90C)
GCA_021850545.1	Archaea	Thermoplasmatota	Thermoplasmata	Thermoplasmatales	Thermoplasmataceae	JAJZOM01	JAJZOM01 sp021850545	Thermoplasmata archaeon	JAJZLU010000031.1_7	SH3_16+NLPC_P60		Environmental:Aquatic:Thermal springs:Hot (42-90C);Environmental:Aquatic:Thermal springs:Hot (42-90C);Environmental:Aquatic:Thermal springs:Hot (42-90C)
GCA_021850835.1	Archaea	Thermoplasmatota	Thermoplasmata	Thermoplasmatales	Thermoplasmataceae	JAJZOM01	JAJZOM01 sp021850835	Thermoplasmata archaeon	JAJZKS010000040.1_7	SH3_3+NLPC_P60		Environmental:Aquatic:Thermal springs:Hot (42-90C);Environmental:Aquatic:Thermal springs:Hot (42-90C);Environmental:Aquatic:Thermal springs:Hot (42-90C)
GCA_021850835.1	Archaea	Thermoplasmatota	Thermoplasmata	Thermoplasmatales	Thermoplasmataceae	JAJZOM01	JAJZOM01 sp021850835	Thermoplasmata archaeon	JAJZKS010000200.1_3	SH3_16+NLPC_P60		Environmental:Aquatic:Thermal springs:Hot (42-90C);Environmental:Aquatic:Thermal springs:Hot (42-90C);Environmental:Aquatic:Thermal springs:Hot (42-90C)
GCA_023487765.1	Archaea	Thermoplasmatota	Thermoplasmata	Thermoplasmatales	Thermoplasmataceae	JAJZOM01	JAJZOM01 sp023487765	Candidatus Thermoplasmatota archaeon	MCL5783454.1	SH3_16+NLPC_P60		Environmental:Aquatic:Thermal springs:Hot (42-90C);Environmental:Aquatic:Thermal springs:Hot (42-90C);Environmental:Aquatic:Thermal springs:Hot (42-90C)
GCA_023488885.1	Archaea	Thermoplasmatota	Thermoplasmata	Thermoplasmatales	Thermoplasmataceae	JAJZOM01	JAJZOM01 sp023488885	Candidatus Thermoplasmatota archaeon	MCL6089490.1	SH3_16+NLPC_P60		Environmental:Aquatic:Thermal springs:Hot (42-90C);Environmental:Aquatic:Thermal springs:Hot (42-90C);Environmental:Aquatic:Thermal springs:Hot (42-90C)
GCA_021847855.1	Archaea	Thermoplasmatota	Thermoplasmata	Thermoplasmatales	Thermoplasmataceae	JAJZOT01	JAJZOT01 sp021847855	Thermoplasmata archaeon	JAJZOT010000130.1_5	SH3_16+NLPC_P60		Environmental:Aquatic:Thermal springs:Hot (42-90C);Environmental:Aquatic:Thermal springs:Hot (42-90C);Environmental:Aquatic:Thermal springs:Hot (42-90C)
GCA_021835025.1	Archaea	Thermoplasmatota	Thermoplasmata	Thermoplasmatales	Thermoplasmataceae	JAJZXB01	JAJZXB01 sp021835025	Thermoplasmata archaeon	JAKBQY010000052.1_7	SH3_16+NLPC_P60		Environmental:Aquatic:Thermal springs:Hot (42-90C);Environmental:Aquatic:Thermal springs:Hot (42-90C);Environmental:Aquatic:Thermal springs:Hot (42-90C)
GCA_021826835.1	Archaea	Thermoplasmatota	Thermoplasmata	Thermoplasmatales	Thermoplasmataceae	JAKAYH01	JAKAYH01 sp021826835	Thermoplasmata archaeon	JAKAYH010000013.1_3	SH3_16+NLPC_P60		Environmental:Aquatic:Thermal springs:Hot (42-90C);Environmental:Aquatic:Thermal springs:Hot (42-90C);Environmental:Aquatic:Thermal springs:Hot (42-90C)
GCA_021800105.1	Archaea	Thermoplasmatota	Thermoplasmata	Thermoplasmatales	Thermoplasmataceae	UBA582	UBA582 sp021800105	Thermoplasmata archaeon	JAJYZI010000045.1_8	SH3_16+NLPC_P60
GCA_021802125.1	Archaea	Thermoplasmatota	Thermoplasmata	UBA184	UBA184	JAKAAX01	JAKAAX01 sp021802125	Thermoplasmata archaeon	JAKAAX010000014.1_5	LysM+Amidase_6	Sec
GCF_003947435.1	Archaea	Thermoproteota	Korarchaeia	Korarchaeales	Korarchaeaceae	Methanodesulfokores	Methanodesulfokores washburnensis	Candidatus Methanodesulfokores washburnensis	WP_125671653.1	SH3_6+NLPC_P60
GCA_003661265.1	Archaea	Thermoproteota	Korarchaeia	Korarchaeales	QMVU01	QMVU01	QMVU01 sp003661265	Candidatus Korarchaeota archaeon	RLG42525.1	PG_binding_3+Glyco_hydro_108
GCA_021325255.1	Archaea	Thermoproteota	Nitrososphaeria	Nitrososphaerales	CADDZS01	CADDZS01	CADDZS01 sp021325255	Thaumarchaeota archaeon	JAJPHP010000032.1_4	LysM+SLT	Sec
GCA_021325255.1	Archaea	Thermoproteota	Nitrososphaeria	Nitrososphaerales	CADDZS01	CADDZS01	CADDZS01 sp021325255	Thaumarchaeota archaeon	JAJPHP010000054.1_63	LysM+SLT	Sec
GCA_021325255.1	Archaea	Thermoproteota	Nitrososphaeria	Nitrososphaerales	CADDZS01	CADDZS01	CADDZS01 sp021325255	Thaumarchaeota archaeon	JAJPHP010000074.1_9	LysM+SLT	Sec
GCA_021806865.1	Archaea	Thermoproteota	Nitrososphaeria	Nitrososphaerales	CADDZS01	CADDZS01	CADDZS01 sp021806865	archaeon	JAKAPU010000002.1_2	LysM+SLT	Sec
GCA_902812485.1	Archaea	Thermoproteota	Nitrososphaeria	Nitrososphaerales	CADDZS01	CADDZS01	CADDZS01 sp902812485	archaeon	CADDZS010000010.1_14	LysM+SLT
GCA_902812485.1	Archaea	Thermoproteota	Nitrososphaeria	Nitrososphaerales	CADDZS01	CADDZS01	CADDZS01 sp902812485	archaeon	CADDZS010000027.1_17	LysM+SLT	Sec
GCA_902812485.1	Archaea	Thermoproteota	Nitrososphaeria	Nitrososphaerales	CADDZS01	CADDZS01	CADDZS01 sp902812485	archaeon	CADDZS010000161.1_4	LysM+SLT	Sec
GCA_023251795.1	Archaea	Thermoproteota	Nitrososphaeria	Nitrososphaerales	Nitrosopumilaceae	UBA8516	UBA8516 sp023251795	Candidatus Nitrosotalea sp.	JAHEYD010000010.1_32	PG_binding_3+Glyco_hydro_108		Environmental:Aquatic:Freshwater:Groundwater;Environmental:Aquatic:Freshwater:Groundwater;Environmental:Aquatic:Freshwater:Groundwater
GCA_023251795.1	Archaea	Thermoproteota	Nitrososphaeria	Nitrososphaerales	Nitrosopumilaceae	UBA8516	UBA8516 sp023251795	Candidatus Nitrosotalea sp.	JAHEYD010000013.1_29	PG_binding_3+Glyco_hydro_108		Environmental:Aquatic:Freshwater:Groundwater;Environmental:Aquatic:Freshwater:Groundwater;Environmental:Aquatic:Freshwater:Groundwater
GCA_021155845.1	Archaea	Thermoproteota	Nitrososphaeria	Nitrososphaerales	Nitrososphaeraceae	JAJNBK01	JAJNBK01 sp021155845	Nitrososphaeraceae archaeon	MCD6037635.1	PG_binding_1+VanY
GCA_021325295.1	Archaea	Thermoproteota	Nitrososphaeria	Nitrososphaerales	Nitrososphaeraceae	JAJPHM01	JAJPHM01 sp021325295	Nitrososphaeraceae archaeon	JAJPHM010000036.1_16	LysM+SLT
GCF_000303155.1	Archaea	Thermoproteota	Nitrososphaeria	Nitrososphaerales	Nitrososphaeraceae	Nitrososphaera	Nitrososphaera gargensis	Candidatus Nitrososphaera gargensis Ga9.2	WP_015017732.1	LysM+SLT
GCA_014523515.1	Archaea	Thermoproteota	Nitrososphaeria	Nitrososphaerales	Nitrososphaeraceae	TH1177	TH1177 sp014523515	Nitrososphaerales archaeon TH1177	JAATVJ010000095.1_1	PG_binding_1+VanY		Host-associated:Plants:Rhizosphere;Host-associated:Plants:Rhizosphere;Host-associated:Plants:Rhizosphere
GCA_021800855.1	Archaea	Thermoproteota	Nitrososphaeria	Nitrososphaerales	UBA183	UBA183	UBA183 sp021800855	archaeon	JAJYYP010000025.1_12	SH3_3+NLPC_P60
GCA_021819035.1	Archaea	Thermoproteota	Nitrososphaeria	Nitrososphaerales	UBA183	UBA183	UBA183 sp021819035	archaeon	JAKASL010000003.1_98	SH3_3+NLPC_P60		Environmental:Aquatic:Freshwater:Groundwater;Environmental:Aquatic:Freshwater:Groundwater;Environmental:Aquatic:Freshwater:Groundwater
GCA_021827865.1	Archaea	Thermoproteota	Nitrososphaeria	Nitrososphaerales	UBA183	UBA183	UBA183 sp021827865	archaeon	JAKAUC010000013.1_198	SH3_16+NLPC_P60		Environmental:Aquatic:Freshwater:Groundwater;Environmental:Aquatic:Freshwater:Groundwater;Environmental:Aquatic:Freshwater:Groundwater
GCA_021851265.1	Archaea	Thermoproteota	Nitrososphaeria	Nitrososphaerales	UBA183	UBA183	UBA183 sp021851265	archaeon	JAJZIG010000026.1_16	SH3_3+NLPC_P60		Environmental:Aquatic:Freshwater:Groundwater;Environmental:Aquatic:Freshwater:Groundwater;Environmental:Aquatic:Freshwater:Groundwater
GCA_902812505.1	Archaea	Thermoproteota	Thermoprotei_A	Marsarchaeales	Marsarchaeaceae	ECH-B-1	ECH-B-1 sp902812505	archaeon	CADDZQ010000071.1_4	PG_binding_1+Amidase_2
GCA_015521735.1	Archaea	Thermoproteota	Thermoprotei_A	Sulfolobales	WANQ01	WANQ01	WANQ01 sp015521735	Pyrodictiaceae archaeon	WANQ01000030.1_27	SH3_3+Amidase_3		Environmental:Aquatic:Marine;Environmental:Aquatic:Marine;Environmental:Aquatic:Marine
GCA_002687935.1	Archaea	Undinarchaeota	Undinarchaeia	Undinarchaeales	Undinarchaeaceae	Undinarchaeum	Undinarchaeum sp002687935	Euryarchaeota archaeon	MAF89232.1	PG_binding_3+Glyco_hydro_108		Environmental:Aquatic:Marine:Oceanic;Environmental:Aquatic:Marine:Oceanic;Environmental:Aquatic:Marine:Oceanic
GCA_002050035.1	Bacteria	4484-113	4484-113	4484-113	4484-113	4484-113	4484-113 sp002050035	Planctomycetales bacterium 4484_113	OPX23392.1	AMIN+Amidase_3	Sec	Environmental:Aquatic:Marine;Environmental:Aquatic:Marine;Environmental:Aquatic:Marine
GCA_002050035.1	Bacteria	4484-113	4484-113	4484-113	4484-113	4484-113	4484-113 sp002050035	Planctomycetales bacterium 4484_113	OPX23669.1	SH3_3+SH3_4+NLPC_P60	Sec	Environmental:Aquatic:Marine;Environmental:Aquatic:Marine;Environmental:Aquatic:Marine
GCA_021163765.1	Bacteria	4484-113	4484-113	4484-113	4484-113	JAGGTK01	JAGGTK01 sp021163765	bacterium	MCD6282536.1	AMIN+Amidase_3	Sec	Engineered:Wastewater:Water and sludge;Engineered:Wastewater:Water and sludge;Engineered:Wastewater:Water and sludge
GCA_021163765.1	Bacteria	4484-113	4484-113	4484-113	4484-113	JAGGTK01	JAGGTK01 sp021163765	bacterium	MCD6283523.1	SH3_3+SH3_4+NLPC_P60	Sec	Engineered:Wastewater:Water and sludge;Engineered:Wastewater:Water and sludge;Engineered:Wastewater:Water and sludge
GCA_020849855.1	Bacteria	4484-113	4484-113	4484-113	JAFGCY01	JADZFO01	JADZFO01 sp020849855	bacterium	MCC7476947.1	AMIN+Amidase_3	Sec	Host-associated:Plants:Rhizosphere;Host-associated:Plants:Rhizosphere;Host-associated:Plants:Rhizosphere
GCA_020849855.1	Bacteria	4484-113	4484-113	4484-113	JAFGCY01	JADZFO01	JADZFO01 sp020849855	bacterium	MCC7477284.1	SH3_3+NLPC_P60	Sec	Host-associated:Plants:Rhizosphere;Host-associated:Plants:Rhizosphere;Host-associated:Plants:Rhizosphere
GCA_016932385.1	Bacteria	4484-113	4484-113	4484-113	JAFGCY01	JAFGCY01	JAFGCY01 sp016932385	bacterium	MBN2081752.1	AMIN+Amidase_3	Sec	Environmental:Aquatic:Marine:Intertidal zone:Estuary;Environmental:Aquatic:Marine:Intertidal zone:Estuary;Environmental:Aquatic:Marine:Intertidal zone:Estuary
GCA_016932385.1	Bacteria	4484-113	4484-113	4484-113	JAFGCY01	JAFGCY01	JAFGCY01 sp016932385	bacterium	MBN2082390.1	SH3_3+SH3_4+NLPC_P60		Environmental:Aquatic:Marine:Intertidal zone:Estuary;Environmental:Aquatic:Marine:Intertidal zone:Estuary;Environmental:Aquatic:Marine:Intertidal zone:Estuary
GCA_020440605.1	Bacteria	4484-113	4484-113	4484-113	JAFGCY01	JAHEFU01	JAHEFU01 sp020440605	bacterium	MCB1218012.1	AMIN+Amidase_3	Sec	Environmental:Aquatic:Marine:Intertidal zone:Estuary;Environmental:Aquatic:Marine:Intertidal zone:Estuary;Environmental:Aquatic:Marine:Intertidal zone:Estuary
GCA_020440605.1	Bacteria	4484-113	4484-113	4484-113	JAFGCY01	JAHEFU01	JAHEFU01 sp020440605	bacterium	MCB1218036.1	SH3_3+NLPC_P60	Sec	Environmental:Aquatic:Marine:Intertidal zone:Estuary;Environmental:Aquatic:Marine:Intertidal zone:Estuary;Environmental:Aquatic:Marine:Intertidal zone:Estuary
GCA_022646745.1	Bacteria	4484-113	4484-113	4484-113	JAFGCY01	JAHEFU01	JAHEFU01 sp022646745	Planctomycetales bacterium	UNM08532.1	AMIN+Amidase_3	Sec	Engineered:Wastewater:Activated Sludge;Engineered:Wastewater:Activated Sludge;Engineered:Wastewater:Activated Sludge
GCA_022646745.1	Bacteria	4484-113	4484-113	4484-113	JAFGCY01	JAHEFU01	JAHEFU01 sp022646745	Planctomycetales bacterium	UNM08555.1	SH3_3+NLPC_P60	Sec	Engineered:Wastewater:Activated Sludge;Engineered:Wastewater:Activated Sludge;Engineered:Wastewater:Activated Sludge
GCA_024645305.1	Bacteria	4484-113	4484-113	4484-113	JAFGCY01	JAHEFU01	JAHEFU01 sp024645305	Planctomycetales bacterium	JAHEFU010000010.1_1	PG_binding_1+CHAP		Engineered:Food production:Dairy products;Engineered:Food production:Dairy products;Engineered:Food production:Dairy products
GCA_024645305.1	Bacteria	4484-113	4484-113	4484-113	JAFGCY01	JAHEFU01	JAHEFU01 sp024645305	Planctomycetales bacterium	JAHEFU010000046.1_9	AMIN+Amidase_3	Sec	Engineered:Food production:Dairy products;Engineered:Food production:Dairy products;Engineered:Food production:Dairy products
GCA_024645305.1	Bacteria	4484-113	4484-113	4484-113	JAFGCY01	JAHEFU01	JAHEFU01 sp024645305	Planctomycetales bacterium	JAHEFU010000192.1_4	SH3_3+NLPC_P60	Sec	Engineered:Food production:Dairy products;Engineered:Food production:Dairy products;Engineered:Food production:Dairy products
GCA_021158185.1	Bacteria	4484-113	4484-113	JAGGVC01	JAGGVC01	JAGGVC01	JAGGVC01 sp021158185	bacterium	MCD6118334.1	AMIN+Amidase_3		Environmental:Aquatic:Freshwater:Groundwater;Environmental:Aquatic:Freshwater:Groundwater;Environmental:Aquatic:Freshwater:Groundwater
GCA_021158185.1	Bacteria	4484-113	4484-113	JAGGVC01	JAGGVC01	JAGGVC01	JAGGVC01 sp021158185	bacterium	MCD6119548.1	SH3_3+SH3_4+NLPC_P60		Environmental:Aquatic:Freshwater:Groundwater;Environmental:Aquatic:Freshwater:Groundwater;Environmental:Aquatic:Freshwater:Groundwater
GCA_021157815.1	Bacteria	4484-113	JAJVIF01	JAGGVT01	JAGGVT01	JAGGVT01	JAGGVT01 sp021157815	bacterium	MCD6216276.1	LysM+NLPC_P60	Sec	Host-associated:Plants:Rhizosphere;Host-associated:Plants:Rhizosphere;Host-associated:Plants:Rhizosphere
GCA_021157815.1	Bacteria	4484-113	JAJVIF01	JAGGVT01	JAGGVT01	JAGGVT01	JAGGVT01 sp021157815	bacterium	MCD6218146.1	AMIN+Amidase_3	Sec	Host-associated:Plants:Rhizosphere;Host-associated:Plants:Rhizosphere;Host-associated:Plants:Rhizosphere
GCA_022072165.1	Bacteria	4484-113	JAJVIF01	JAJVIF01	JAJVIF01	JAJVIF01	JAJVIF01 sp022072165	bacterium	MCG3150806.1	AMIN+Amidase_3	Sec	Engineered:Wastewater:Activated Sludge;Engineered:Wastewater:Activated Sludge;Engineered:Wastewater:Activated Sludge
GCA_022072165.1	Bacteria	4484-113	JAJVIF01	JAJVIF01	JAJVIF01	JAJVIF01	JAJVIF01 sp022072165	bacterium	MCG3151806.1	LysM+NLPC_P60	Sec	Engineered:Wastewater:Activated Sludge;Engineered:Wastewater:Activated Sludge;Engineered:Wastewater:Activated Sludge
GCA_002084765.1	Bacteria	4572-55	4572-55	4572-55	4572-55	4572-55	4572-55 sp002084765	Candidatus Cloacimonetes bacterium 4572_55	OQY26582.1	SH3_4+NLPC_P60		Engineered:Food production:Fermented beverages;Engineered:Food production:Fermented beverages;Engineered:Food production:Fermented beverages
GCA_003697105.1	Bacteria	4572-55	4572-55	J002	J002	J002	J002 sp003697105	Gemmatimonadetes bacterium	RMH69973.1	PG_binding_3+Glyco_hydro_108		Environmental:Aquatic:Freshwater:Lotic:Sediment;Environmental:Aquatic:Freshwater:Lotic:Sediment;Environmental:Aquatic:Freshwater:Lotic:Sediment
GCA_002127415.1	Bacteria	AABM5-125-24	AABM5-125-24	AABM5-125-24	AABM5-125-24	AABM5-125-24	AABM5-125-24 sp002127415	Calditrichaeota bacterium AABM5.125.24	MWJR01000128.1_14	LysM+SLT		Environmental:Aquatic:Marine:Intertidal zone:Estuary;Environmental:Aquatic:Marine:Intertidal zone:Estuary;Environmental:Aquatic:Marine:Intertidal zone:Estuary
GCA_945865405.1	Bacteria	AABM5-125-24	AABM5-125-24	AABM5-125-24	AABM5-125-24	CAMBDS01	CAMBDS01 sp945865405	Caldithrix abyssi DSM 13497	CAMBDS010000004.1_126	LysM+SLT	Sec	Environmental:Aquatic:Marine:Intertidal zone:Estuary;Environmental:Aquatic:Marine:Intertidal zone:Estuary;Environmental:Aquatic:Marine:Intertidal zone:Estuary
GCA_945865405.1	Bacteria	AABM5-125-24	AABM5-125-24	AABM5-125-24	AABM5-125-24	CAMBDS01	CAMBDS01 sp945865405	Caldithrix abyssi DSM 13497	CAMBDS010000005.1_23	LysM+SLT	Sec	Environmental:Aquatic:Marine:Intertidal zone:Estuary;Environmental:Aquatic:Marine:Intertidal zone:Estuary;Environmental:Aquatic:Marine:Intertidal zone:Estuary
GCA_018644935.1	Bacteria	AABM5-125-24	AABM5-125-24	AABM5-125-24	AABM5-125-24	JABGPL01	JABGPL01 sp018644935	Calditrichaeota bacterium	MBT3232386.1	LysM+SLT	Sec
GCA_013202285.1	Bacteria	AABM5-125-24	AABM5-125-24	AABM5-125-24	AABM5-125-24	JABMRV01	JABMRV01 sp013202285	bacterium	NQT35700.1	LysM+SLT		Environmental:Aquatic:Marine:Intertidal zone:Estuary;Environmental:Aquatic:Marine:Intertidal zone:Estuary;Environmental:Aquatic:Marine:Intertidal zone:Estuary
GCA_021734165.1	Bacteria	AABM5-125-24	AABM5-125-24	AABM5-125-24	AABM5-125-24	JAIPJL01	JAIPJL01 sp021734165	bacterium	MCF7811463.1	LysM+SLT	Sec	Environmental:Aquatic:Marine:Intertidal zone:Estuary;Environmental:Aquatic:Marine:Intertidal zone:Estuary;Environmental:Aquatic:Marine:Intertidal zone:Estuary
GCA_016867855.1	Bacteria	AABM5-125-24	AABM5-125-24	AABM5-125-24	AABM5-125-24	VGIO01	VGIO01 sp016867855	Calditrichaeota bacterium	MBM3327012.1	LysM+SLT	Sec	Environmental:Aquatic:Marine:Intertidal zone:Estuary;Environmental:Aquatic:Marine:Intertidal zone:Estuary;Environmental:Aquatic:Marine:Intertidal zone:Estuary
GCA_016867835.1	Bacteria	AABM5-125-24	AABM5-125-24	AABM5-125-24	AABM5-125-24	VGIQ01	VGIQ01 sp016867835	Calditrichaeota bacterium	MBM3329636.1	LysM+SLT	Sec	Environmental:Aquatic:Marine:Intertidal zone:Estuary;Environmental:Aquatic:Marine:Intertidal zone:Estuary;Environmental:Aquatic:Marine:Intertidal zone:Estuary
GCA_005223185.1	Bacteria	AABM5-125-24	B3-LCP	B3-LCP	B3-LCP	B3-LCP	B3-LCP sp005223185	candidate division LCP-89 bacterium B3_LCP	TKJ40365.1	SH3_3+Amidase_2		Environmental:Aquatic:Marine:Intertidal zone:Estuary;Environmental:Aquatic:Marine:Intertidal zone:Estuary;Environmental:Aquatic:Marine:Intertidal zone:Estuary
GCA_005223185.1	Bacteria	AABM5-125-24	B3-LCP	B3-LCP	B3-LCP	B3-LCP	B3-LCP sp005223185	candidate division LCP-89 bacterium B3_LCP	TKJ41280.1	LysM+SLT	Sec	Environmental:Aquatic:Marine:Intertidal zone:Estuary;Environmental:Aquatic:Marine:Intertidal zone:Estuary;Environmental:Aquatic:Marine:Intertidal zone:Estuary
GCA_020051775.1	Bacteria	AABM5-125-24	B3-LCP	B3-LCP	B3-LCP	JAGVQJ01	JAGVQJ01 sp020051775	Calditrichaeota bacterium	JAGVQJ010000034.1_6	LysM+SLT	Sec	Environmental:Aquatic:Marine:Intertidal zone:Estuary;Environmental:Aquatic:Marine:Intertidal zone:Estuary;Environmental:Aquatic:Marine:Intertidal zone:Estuary
GCA_018812585.1	Bacteria	AABM5-125-24	B3-LCP	B3-LCP	B3-LCP	JAHJDJ01	JAHJDJ01 sp018812585	bacterium	MBU0520085.1	LysM+SLT	Sec	Environmental:Aquatic:Marine:Intertidal zone:Estuary;Environmental:Aquatic:Marine:Intertidal zone:Estuary;Environmental:Aquatic:Marine:Intertidal zone:Estuary
GCA_003599535.1	Bacteria	AABM5-125-24	B3-LCP	B3-LCP	B3-LCP	SURF-9	SURF-9 sp003599535	candidate division Zixibacteria bacterium	RJP76954.1	LysM+SLT	Sec	Environmental:Aquatic:Marine:Intertidal zone:Estuary;Environmental:Aquatic:Marine:Intertidal zone:Estuary;Environmental:Aquatic:Marine:Intertidal zone:Estuary
GCA_913009835.1	Bacteria	AABM5-125-24	BMS3BBIN04	BMS3BBIN04	BMS3BBIN04	BMS3BBIN04	BMS3BBIN04 sp002898195	uncultured bacterium	CAJVXH010000037.1_17	LysM+SLT	Sec	Environmental:Aquatic:Marine:Intertidal zone:Estuary;Environmental:Aquatic:Marine:Intertidal zone:Estuary;Environmental:Aquatic:Marine:Intertidal zone:Estuary
GCA_020444425.1	Bacteria	AABM5-125-24	BMS3BBIN04	BMS3BBIN04	BMS3BBIN04	BMS3BBIN04	BMS3BBIN04 sp020444425	bacterium	MCB2211842.1	PG_binding_3+Glyco_hydro_108		Environmental:Aquatic:Marine:Intertidal zone:Estuary;Environmental:Aquatic:Marine:Intertidal zone:Estuary;Environmental:Aquatic:Marine:Intertidal zone:Estuary
GCA_020444425.1	Bacteria	AABM5-125-24	BMS3BBIN04	BMS3BBIN04	BMS3BBIN04	BMS3BBIN04	BMS3BBIN04 sp020444425	bacterium	MCB2213512.1	LysM+SLT	Sec	Environmental:Aquatic:Marine:Intertidal zone:Estuary;Environmental:Aquatic:Marine:Intertidal zone:Estuary;Environmental:Aquatic:Marine:Intertidal zone:Estuary
GCA_018263585.1	Bacteria	AABM5-125-24	BMS3BBIN04	BMS3BBIN04	BMS3BBIN04	JAANWZ01	JAANWZ01 sp018263585	Calditrichaeota bacterium	MBS1261788.1	LysM+SLT	Sec	Environmental:Aquatic:Marine:Intertidal zone:Estuary;Environmental:Aquatic:Marine:Intertidal zone:Estuary;Environmental:Aquatic:Marine:Intertidal zone:Estuary
GCA_018263585.1	Bacteria	AABM5-125-24	BMS3BBIN04	BMS3BBIN04	BMS3BBIN04	JAANWZ01	JAANWZ01 sp018263585	Calditrichaeota bacterium	MBS1262336.1	PG_binding_3+Glyco_hydro_108		Environmental:Aquatic:Marine:Intertidal zone:Estuary;Environmental:Aquatic:Marine:Intertidal zone:Estuary;Environmental:Aquatic:Marine:Intertidal zone:Estuary
GCA_020444265.1	Bacteria	AABM5-125-24	BMS3BBIN04	BMS3BBIN04	BMS3BBIN04	JAHLLH01	JAHLLH01 sp020444265	bacterium	MCB2199587.1	LysM+SLT		Environmental:Aquatic:Marine:Intertidal zone:Estuary;Environmental:Aquatic:Marine:Intertidal zone:Estuary;Environmental:Aquatic:Marine:Intertidal zone:Estuary
GCA_019912845.1	Bacteria	AABM5-125-24	BMS3BBIN04	BMS3BBIN04	BMS3BBIN04	JAIOHU01	JAIOHU01 sp019912845	bacterium	MBZ0264450.1	LysM+SLT	Sec	Environmental:Aquatic:Marine:Intertidal zone:Estuary;Environmental:Aquatic:Marine:Intertidal zone:Estuary;Environmental:Aquatic:Marine:Intertidal zone:Estuary
GCA_014729955.1	Bacteria	AABM5-125-24	BMS3BBIN04	BMS3BBIN04	BMS3BBIN04	WJJA01	WJJA01 sp014729955	bacterium	MBD3166268.1	LysM+SLT	Sec	Environmental:Aquatic:Marine:Intertidal zone:Estuary;Environmental:Aquatic:Marine:Intertidal zone:Estuary;Environmental:Aquatic:Marine:Intertidal zone:Estuary
GCA_013202315.1	Bacteria	AABM5-125-24	JABMRZ01	JABMRZ01	JABMRZ01	JABMRZ01	JABMRZ01 sp013202315	candidate division Zixibacteria bacterium	NQS98464.1	LysM+SLT		Environmental:Aquatic:Marine:Intertidal zone:Estuary;Environmental:Aquatic:Marine:Intertidal zone:Estuary;Environmental:Aquatic:Marine:Intertidal zone:Estuary
GCA_016783645.1	Bacteria	AABM5-125-24	JABMRZ01	JABMRZ01	JADHWD01	JADHWD01	JADHWD01 sp016783645	bacterium	MBL7190664.1	LysM+SLT	Sec	Environmental:Aquatic:Marine:Intertidal zone:Estuary;Environmental:Aquatic:Marine:Intertidal zone:Estuary;Environmental:Aquatic:Marine:Intertidal zone:Estuary
GCA_020724065.1	Bacteria	AABM5-125-24	RPQS01	RPQS01	DYHQ01	DYHQ01	DYHQ01 sp020724065	Candidatus Puniceispirillum sp.	DYHQ01000141.1_3	LysM+SLT	Sec	Environmental:Aquatic:Marine:Intertidal zone:Estuary;Environmental:Aquatic:Marine:Intertidal zone:Estuary;Environmental:Aquatic:Marine:Intertidal zone:Estuary
GCA_013360195.1	Bacteria	AABM5-125-24	RPQS01	RPQS01	RPQS01	JABWCQ01	JABWCQ01 sp013360195	bacterium	NUO17970.1	LysM+SLT	Sec	Environmental:Aquatic:Marine:Intertidal zone:Estuary;Environmental:Aquatic:Marine:Intertidal zone:Estuary;Environmental:Aquatic:Marine:Intertidal zone:Estuary
GCA_016702305.1	Bacteria	AABM5-125-24	RPQS01	RPQS01	RPQS01	JABWCQ01	JABWCQ01 sp016702305	bacterium	MBK6909576.1	LysM+SLT	Sec	Environmental:Aquatic:Marine:Intertidal zone:Estuary;Environmental:Aquatic:Marine:Intertidal zone:Estuary;Environmental:Aquatic:Marine:Intertidal zone:Estuary
GCA_016703065.1	Bacteria	AABM5-125-24	RPQS01	RPQS01	RPQS01	JABWCQ01	JABWCQ01 sp016703065	bacterium	MBK6766296.1	LysM+SLT	Sec	Environmental:Aquatic:Marine:Intertidal zone:Estuary;Environmental:Aquatic:Marine:Intertidal zone:Estuary;Environmental:Aquatic:Marine:Intertidal zone:Estuary
GCA_016721565.1	Bacteria	AABM5-125-24	RPQS01	RPQS01	RPQS01	JABWCQ01	JABWCQ01 sp016721565	bacterium	MBL0060957.1	LysM+SLT	Sec	Environmental:Aquatic:Marine:Intertidal zone:Estuary;Environmental:Aquatic:Marine:Intertidal zone:Estuary;Environmental:Aquatic:Marine:Intertidal zone:Estuary
GCA_020637395.1	Bacteria	AABM5-125-24	RPQS01	RPQS01	RPQS01	JABWCQ01	JABWCQ01 sp020637395	Calditrichaeota bacterium	MCB9366084.1	LysM+SLT	Sec	Environmental:Aquatic:Marine:Intertidal zone:Estuary;Environmental:Aquatic:Marine:Intertidal zone:Estuary;Environmental:Aquatic:Marine:Intertidal zone:Estuary
GCA_020637445.1	Bacteria	AABM5-125-24	RPQS01	RPQS01	RPQS01	JABWCQ01	JABWCQ01 sp020637445	Calditrichaeota bacterium	MCB9368711.1	LysM+SLT	Sec	Environmental:Aquatic:Marine:Intertidal zone:Estuary;Environmental:Aquatic:Marine:Intertidal zone:Estuary;Environmental:Aquatic:Marine:Intertidal zone:Estuary
GCA_020637445.1	Bacteria	AABM5-125-24	RPQS01	RPQS01	RPQS01	JABWCQ01	JABWCQ01 sp020637445	Calditrichaeota bacterium	MCB9369713.1	PG_binding_1+CHAP		Environmental:Aquatic:Marine:Intertidal zone:Estuary;Environmental:Aquatic:Marine:Intertidal zone:Estuary;Environmental:Aquatic:Marine:Intertidal zone:Estuary
GCA_023382385.1	Bacteria	AABM5-125-24	RPQS01	RPQS01	RPQS01	JABWCQ01	JABWCQ01 sp023382385	bacterium	MCL4304894.1	LysM+SLT	Sec	Environmental:Aquatic:Marine:Intertidal zone:Estuary;Environmental:Aquatic:Marine:Intertidal zone:Estuary;Environmental:Aquatic:Marine:Intertidal zone:Estuary
GCA_016214895.1	Bacteria	AABM5-125-24	RPQS01	RPQS01	RPQS01	JACRMR01	JACRMR01 sp016214895	candidate division KSB1 bacterium	MBI5058444.1	LysM+SLT	Sec	Environmental:Aquatic:Marine:Intertidal zone:Estuary;Environmental:Aquatic:Marine:Intertidal zone:Estuary;Environmental:Aquatic:Marine:Intertidal zone:Estuary
GCA_020846695.1	Bacteria	AABM5-125-24	RPQS01	RPQS01	RPQS01	JADLDM01	JADLDM01 sp020846695	bacterium	MCC6476773.1	LysM+SLT	Sec	Environmental:Aquatic:Marine:Intertidal zone:Estuary;Environmental:Aquatic:Marine:Intertidal zone:Estuary;Environmental:Aquatic:Marine:Intertidal zone:Estuary
GCA_018814465.1	Bacteria	AABM5-125-24	RPQS01	RPQS01	RPQS01	JAHIZR01	JAHIZR01 sp018814465	bacterium	MBU0690647.1	LysM+SLT		Environmental:Aquatic:Marine:Intertidal zone:Estuary;Environmental:Aquatic:Marine:Intertidal zone:Estuary;Environmental:Aquatic:Marine:Intertidal zone:Estuary
GCA_018812265.1	Bacteria	AABM5-125-24	RPQS01	RPQS01	RPQS01	JAHJDG01	JAHJDG01 sp018812265	bacterium	MBU0508335.1	LysM+SLT	Sec	Environmental:Aquatic:Marine:Intertidal zone:Estuary;Environmental:Aquatic:Marine:Intertidal zone:Estuary;Environmental:Aquatic:Marine:Intertidal zone:Estuary
GCA_003818605.1	Bacteria	AABM5-125-24	RPQS01	RPQS01	RPQS01	RPQS01	RPQS01 sp003818605	candidate division KSB1 bacterium	RPH94457.1	LysM+SLT	Sec	Environmental:Aquatic:Marine:Intertidal zone:Estuary;Environmental:Aquatic:Marine:Intertidal zone:Estuary;Environmental:Aquatic:Marine:Intertidal zone:Estuary
GCA_021604925.1	Bacteria	ARS69	ARS69	ARS69	ARS69	BQJX01	BQJX01 sp021604925	Gemmatimonadetes bacterium	GJM44884.1	LysM+SLT	Sec	Environmental:Aquatic:Freshwater:Groundwater;Environmental:Aquatic:Freshwater:Groundwater;Environmental:Aquatic:Freshwater:Groundwater
GCA_021604925.1	Bacteria	ARS69	ARS69	ARS69	ARS69	BQJX01	BQJX01 sp021604925	Gemmatimonadetes bacterium	GJM45450.1	AMIN+LysM+Amidase_3	Sec	Environmental:Aquatic:Freshwater:Groundwater;Environmental:Aquatic:Freshwater:Groundwater;Environmental:Aquatic:Freshwater:Groundwater
GCA_020431545.1	Bacteria	ARS69	ARS69	ARS69	ARS69	JAGQIB01	JAGQIB01 sp020431545	Gemmatimonadetes bacterium	MCA9750785.1	AMIN+LysM+Amidase_3	Sec	Engineered:Biogas plant:Wet fermentation;Engineered:Biogas plant:Wet fermentation;Engineered:Biogas plant:Wet fermentation
GCA_020431545.1	Bacteria	ARS69	ARS69	ARS69	ARS69	JAGQIB01	JAGQIB01 sp020431545	Gemmatimonadetes bacterium	MCA9752390.1	LysM+SLT	Sec	Engineered:Biogas plant:Wet fermentation;Engineered:Biogas plant:Wet fermentation;Engineered:Biogas plant:Wet fermentation
GCA_021162505.1	Bacteria	AUK180	AUK180	AUK180	AUK180	AUK180	AUK180 sp021162505	bacterium	MCD6578402.1	LysM+Peptidase_M23	Sec	Host-associated:Human:Digestive system:Large intestine:Fecal;Host-associated:Human:Digestive system:Large intestine:Fecal;Host-associated:Human:Digestive system:Large intestine:Fecal
GCA_021162505.1	Bacteria	AUK180	AUK180	AUK180	AUK180	AUK180	AUK180 sp021162505	bacterium	MCD6579983.1	LysM+SLT	Sec	Host-associated:Human:Digestive system:Large intestine:Fecal;Host-associated:Human:Digestive system:Large intestine:Fecal;Host-associated:Human:Digestive system:Large intestine:Fecal
GCA_021162505.1	Bacteria	AUK180	AUK180	AUK180	AUK180	AUK180	AUK180 sp021162505	bacterium	MCD6579986.1	SH3_6+NLPC_P60		Host-associated:Human:Digestive system:Large intestine:Fecal;Host-associated:Human:Digestive system:Large intestine:Fecal;Host-associated:Human:Digestive system:Large intestine:Fecal
GCA_023133295.1	Bacteria	AUK180	AUK180	AUK180	AUK180	JAGLWT01	JAGLWT01 sp023133295	bacterium	MCK4642451.1	LysM+SLT		Environmental:Aquatic:Thermal springs:Sediment;Environmental:Aquatic:Thermal springs:Sediment;Environmental:Aquatic:Thermal springs:Sediment
GCA_023133295.1	Bacteria	AUK180	AUK180	AUK180	AUK180	JAGLWT01	JAGLWT01 sp023133295	bacterium	MCK4643276.1	LysM+Peptidase_M23		Environmental:Aquatic:Thermal springs:Sediment;Environmental:Aquatic:Thermal springs:Sediment;Environmental:Aquatic:Thermal springs:Sediment
GCA_023144005.1	Bacteria	AUK180	AUK180	AUK180	AUK180	JAGLWT01	JAGLWT01 sp023144005	bacterium	MCK5599695.1	LysM+SLT		Engineered:Wastewater:Activated Sludge;Engineered:Wastewater:Activated Sludge;Engineered:Wastewater:Activated Sludge
GCA_023144005.1	Bacteria	AUK180	AUK180	AUK180	AUK180	JAGLWT01	JAGLWT01 sp023144005	bacterium	MCK5600071.1	LysM+Peptidase_M23		Engineered:Wastewater:Activated Sludge;Engineered:Wastewater:Activated Sludge;Engineered:Wastewater:Activated Sludge
GCA_003598055.1	Bacteria	Abyssobacteria	SURF-5	SURF-5	SURF-5	SURF-17	SURF-17 sp003598055	Candidatus Abyssubacteria bacterium SURF_17	RJP64711.1	LysM+Amidase_3	Sec	Environmental:Aquatic:Marine;Environmental:Aquatic:Marine;Environmental:Aquatic:Marine
GCA_000493965.1	Bacteria	Acidobacteriota	Aminicenantia	Aminicenantales	Aminicenantaceae	Aminicenans	Aminicenans sakinawicola	Candidatus Aminicenans sakinawicola JGI OTU-1	AWNV01000010.1_3	AMIN+Amidase_3	Sec
GCA_020344415.1	Bacteria	Acidobacteriota	Aminicenantia	Aminicenantales	Aminicenantaceae	G020344415	G020344415 sp020344415	Candidatus Aminicenantes bacterium	UCC39011.1	SPOR+NLPC_P60	Sec	Environmental:Aquatic:Marine:Intertidal zone:Oil-contaminated;Environmental:Aquatic:Marine:Intertidal zone:Oil-contaminated;Environmental:Aquatic:Marine:Intertidal zone:Oil-contaminated
GCA_020344415.1	Bacteria	Acidobacteriota	Aminicenantia	Aminicenantales	Aminicenantaceae	G020344415	G020344415 sp020344415	Candidatus Aminicenantes bacterium	UCC41670.1	LysM+SLT	Sec	Environmental:Aquatic:Marine:Intertidal zone:Oil-contaminated;Environmental:Aquatic:Marine:Intertidal zone:Oil-contaminated;Environmental:Aquatic:Marine:Intertidal zone:Oil-contaminated
GCA_020348385.1	Bacteria	Acidobacteriota	Aminicenantia	Aminicenantales	Aminicenantaceae	G020348385	G020348385 sp020348385	Candidatus Aminicenantes bacterium	UCE39883.1	SPOR+NLPC_P60	Sec	Environmental:Aquatic:Marine:Intertidal zone:Oil-contaminated;Environmental:Aquatic:Marine:Intertidal zone:Oil-contaminated;Environmental:Aquatic:Marine:Intertidal zone:Oil-contaminated
GCA_020348385.1	Bacteria	Acidobacteriota	Aminicenantia	Aminicenantales	Aminicenantaceae	G020348385	G020348385 sp020348385	Candidatus Aminicenantes bacterium	UCE41325.1	AMIN+Amidase_3	Sec	Environmental:Aquatic:Marine:Intertidal zone:Oil-contaminated;Environmental:Aquatic:Marine:Intertidal zone:Oil-contaminated;Environmental:Aquatic:Marine:Intertidal zone:Oil-contaminated
GCA_016783445.1	Bacteria	Acidobacteriota	Aminicenantia	Aminicenantales	Aminicenantaceae	JADHWO01	JADHWO01 sp016783445	Candidatus Aminicenantes bacterium	MBL7082093.1	LysM+SLT	Sec	Environmental:Aquatic:Marine:Intertidal zone:Oil-contaminated;Environmental:Aquatic:Marine:Intertidal zone:Oil-contaminated;Environmental:Aquatic:Marine:Intertidal zone:Oil-contaminated
GCA_016783445.1	Bacteria	Acidobacteriota	Aminicenantia	Aminicenantales	Aminicenantaceae	JADHWO01	JADHWO01 sp016783445	Candidatus Aminicenantes bacterium	MBL7083046.1	AMIN+Amidase_3	Sec	Environmental:Aquatic:Marine:Intertidal zone:Oil-contaminated;Environmental:Aquatic:Marine:Intertidal zone:Oil-contaminated;Environmental:Aquatic:Marine:Intertidal zone:Oil-contaminated
GCA_016927475.1	Bacteria	Acidobacteriota	Aminicenantia	Aminicenantales	Aminicenantaceae	JAFGMO01	JAFGMO01 sp016927475	Candidatus Aminicenantes bacterium	MBN1273033.1	AMIN+Amidase_3	Sec	Environmental:Aquatic:Marine:Intertidal zone:Oil-contaminated;Environmental:Aquatic:Marine:Intertidal zone:Oil-contaminated;Environmental:Aquatic:Marine:Intertidal zone:Oil-contaminated
GCA_016927475.1	Bacteria	Acidobacteriota	Aminicenantia	Aminicenantales	Aminicenantaceae	JAFGMO01	JAFGMO01 sp016927475	Candidatus Aminicenantes bacterium	MBN1274017.1	LysM+SLT	Sec	Environmental:Aquatic:Marine:Intertidal zone:Oil-contaminated;Environmental:Aquatic:Marine:Intertidal zone:Oil-contaminated;Environmental:Aquatic:Marine:Intertidal zone:Oil-contaminated
GCA_016927475.1	Bacteria	Acidobacteriota	Aminicenantia	Aminicenantales	Aminicenantaceae	JAFGMO01	JAFGMO01 sp016927475	Candidatus Aminicenantes bacterium	MBN1274441.1	SPOR+NLPC_P60	Sec	Environmental:Aquatic:Marine:Intertidal zone:Oil-contaminated;Environmental:Aquatic:Marine:Intertidal zone:Oil-contaminated;Environmental:Aquatic:Marine:Intertidal zone:Oil-contaminated
GCA_023133225.1	Bacteria	Acidobacteriota	Aminicenantia	Aminicenantales	Aminicenantaceae	JAGLWV01	JAGLWV01 sp023133225	Candidatus Aminicenantes bacterium	MCK4645400.1	OapA+Peptidase_M23		Environmental:Aquatic:Marine:Intertidal zone:Oil-contaminated;Environmental:Aquatic:Marine:Intertidal zone:Oil-contaminated;Environmental:Aquatic:Marine:Intertidal zone:Oil-contaminated
GCA_023133225.1	Bacteria	Acidobacteriota	Aminicenantia	Aminicenantales	Aminicenantaceae	JAGLWV01	JAGLWV01 sp023133225	Candidatus Aminicenantes bacterium	MCK4645470.1	LysM+SLT	Sec	Environmental:Aquatic:Marine:Intertidal zone:Oil-contaminated;Environmental:Aquatic:Marine:Intertidal zone:Oil-contaminated;Environmental:Aquatic:Marine:Intertidal zone:Oil-contaminated
GCA_023133225.1	Bacteria	Acidobacteriota	Aminicenantia	Aminicenantales	Aminicenantaceae	JAGLWV01	JAGLWV01 sp023133225	Candidatus Aminicenantes bacterium	MCK4647002.1	AMIN+Amidase_3	Sec	Environmental:Aquatic:Marine:Intertidal zone:Oil-contaminated;Environmental:Aquatic:Marine:Intertidal zone:Oil-contaminated;Environmental:Aquatic:Marine:Intertidal zone:Oil-contaminated
GCA_018335295.1	Bacteria	Acidobacteriota	Aminicenantia	Aminicenantales	Aminicenantaceae	JAGXKI01	JAGXKI01 sp018335295	bacterium	MBS3818706.1	LysM+SLT	Sec	Environmental:Aquatic:Marine:Intertidal zone:Oil-contaminated;Environmental:Aquatic:Marine:Intertidal zone:Oil-contaminated;Environmental:Aquatic:Marine:Intertidal zone:Oil-contaminated
GCA_018335295.1	Bacteria	Acidobacteriota	Aminicenantia	Aminicenantales	Aminicenantaceae	JAGXKI01	JAGXKI01 sp018335295	bacterium	MBS3819975.1	AMIN+Amidase_3	Sec	Environmental:Aquatic:Marine:Intertidal zone:Oil-contaminated;Environmental:Aquatic:Marine:Intertidal zone:Oil-contaminated;Environmental:Aquatic:Marine:Intertidal zone:Oil-contaminated
GCA_018894615.1	Bacteria	Acidobacteriota	Aminicenantia	Aminicenantales	Aminicenantaceae	JAHIPL01	JAHIPL01 sp018894615	Acidobacteria bacterium	MBU4494742.1	AMIN+Amidase_3	Sec	Environmental:Aquatic:Marine:Intertidal zone:Oil-contaminated;Environmental:Aquatic:Marine:Intertidal zone:Oil-contaminated;Environmental:Aquatic:Marine:Intertidal zone:Oil-contaminated
GCA_018894615.1	Bacteria	Acidobacteriota	Aminicenantia	Aminicenantales	Aminicenantaceae	JAHIPL01	JAHIPL01 sp018894615	Acidobacteria bacterium	MBU4494841.1	LysM+SLT	Sec	Environmental:Aquatic:Marine:Intertidal zone:Oil-contaminated;Environmental:Aquatic:Marine:Intertidal zone:Oil-contaminated;Environmental:Aquatic:Marine:Intertidal zone:Oil-contaminated
GCA_018894615.1	Bacteria	Acidobacteriota	Aminicenantia	Aminicenantales	Aminicenantaceae	JAHIPL01	JAHIPL01 sp018894615	Acidobacteria bacterium	MBU4496190.1	SPOR+NLPC_P60	Sec	Environmental:Aquatic:Marine:Intertidal zone:Oil-contaminated;Environmental:Aquatic:Marine:Intertidal zone:Oil-contaminated;Environmental:Aquatic:Marine:Intertidal zone:Oil-contaminated
GCA_014859315.1	Bacteria	Acidobacteriota	Aminicenantia	Aminicenantales	Aminicenantaceae	Kmv29	Kmv29 sp014859315	Candidatus Aminicenantes bacterium	MBE0460160.1	LysM+SLT		Environmental:Aquatic:Marine:Intertidal zone:Oil-contaminated;Environmental:Aquatic:Marine:Intertidal zone:Oil-contaminated;Environmental:Aquatic:Marine:Intertidal zone:Oil-contaminated
GCA_014859315.1	Bacteria	Acidobacteriota	Aminicenantia	Aminicenantales	Aminicenantaceae	Kmv29	Kmv29 sp014859315	Candidatus Aminicenantes bacterium	MBE0460257.1	AMIN+Amidase_3	Sec	Environmental:Aquatic:Marine:Intertidal zone:Oil-contaminated;Environmental:Aquatic:Marine:Intertidal zone:Oil-contaminated;Environmental:Aquatic:Marine:Intertidal zone:Oil-contaminated
GCA_004378665.1	Bacteria	Acidobacteriota	Aminicenantia	Aminicenantales	Aminicenantaceae	SOIA01	SOIA01 sp004378665	Candidatus Aminicenantes bacterium	TEU06667.1	LysM+SLT		Environmental:Aquatic:Marine:Intertidal zone:Oil-contaminated;Environmental:Aquatic:Marine:Intertidal zone:Oil-contaminated;Environmental:Aquatic:Marine:Intertidal zone:Oil-contaminated
GCA_004378665.1	Bacteria	Acidobacteriota	Aminicenantia	Aminicenantales	Aminicenantaceae	SOIA01	SOIA01 sp004378665	Candidatus Aminicenantes bacterium	TEU06986.1	AMIN+Amidase_3	Sec	Environmental:Aquatic:Marine:Intertidal zone:Oil-contaminated;Environmental:Aquatic:Marine:Intertidal zone:Oil-contaminated;Environmental:Aquatic:Marine:Intertidal zone:Oil-contaminated
GCA_004377005.1	Bacteria	Acidobacteriota	Aminicenantia	Aminicenantales	Aminicenantaceae	SOIV01	SOIV01 sp004377005	Candidatus Aminicenantes bacterium	TET69342.1	OapA+Peptidase_M23		Environmental:Aquatic:Marine:Intertidal zone:Oil-contaminated;Environmental:Aquatic:Marine:Intertidal zone:Oil-contaminated;Environmental:Aquatic:Marine:Intertidal zone:Oil-contaminated
GCA_004377005.1	Bacteria	Acidobacteriota	Aminicenantia	Aminicenantales	Aminicenantaceae	SOIV01	SOIV01 sp004377005	Candidatus Aminicenantes bacterium	TET69534.1	AMIN+Amidase_3	Sec	Environmental:Aquatic:Marine:Intertidal zone:Oil-contaminated;Environmental:Aquatic:Marine:Intertidal zone:Oil-contaminated;Environmental:Aquatic:Marine:Intertidal zone:Oil-contaminated
GCA_004377005.1	Bacteria	Acidobacteriota	Aminicenantia	Aminicenantales	Aminicenantaceae	SOIV01	SOIV01 sp004377005	Candidatus Aminicenantes bacterium	TET71907.1	LysM+SLT	Sec	Environmental:Aquatic:Marine:Intertidal zone:Oil-contaminated;Environmental:Aquatic:Marine:Intertidal zone:Oil-contaminated;Environmental:Aquatic:Marine:Intertidal zone:Oil-contaminated
GCA_011049545.1	Bacteria	Acidobacteriota	Aminicenantia	Aminicenantales	Aminicenantaceae	SOIV01	SOIV01 sp011049545	Candidatus Aminicenantes bacterium	HEB35988.1	AMIN+Amidase_3	Sec	Environmental:Aquatic:Marine:Intertidal zone:Oil-contaminated;Environmental:Aquatic:Marine:Intertidal zone:Oil-contaminated;Environmental:Aquatic:Marine:Intertidal zone:Oil-contaminated
GCA_011049545.1	Bacteria	Acidobacteriota	Aminicenantia	Aminicenantales	Aminicenantaceae	SOIV01	SOIV01 sp011049545	Candidatus Aminicenantes bacterium	HEB36836.1	LysM+SLT	Sec	Environmental:Aquatic:Marine:Intertidal zone:Oil-contaminated;Environmental:Aquatic:Marine:Intertidal zone:Oil-contaminated;Environmental:Aquatic:Marine:Intertidal zone:Oil-contaminated
GCA_011049545.1	Bacteria	Acidobacteriota	Aminicenantia	Aminicenantales	Aminicenantaceae	SOIV01	SOIV01 sp011049545	Candidatus Aminicenantes bacterium	HEB36998.1	OapA+Peptidase_M23		Environmental:Aquatic:Marine:Intertidal zone:Oil-contaminated;Environmental:Aquatic:Marine:Intertidal zone:Oil-contaminated;Environmental:Aquatic:Marine:Intertidal zone:Oil-contaminated
GCA_011772475.1	Bacteria	Acidobacteriota	Aminicenantia	Aminicenantales	Aminicenantaceae	SOIV01	SOIV01 sp011772475	Candidatus Aminicenantes bacterium	NIM58513.1	AMIN+Amidase_3	Sec	Environmental:Aquatic:Marine:Intertidal zone:Oil-contaminated;Environmental:Aquatic:Marine:Intertidal zone:Oil-contaminated;Environmental:Aquatic:Marine:Intertidal zone:Oil-contaminated
GCA_011772475.1	Bacteria	Acidobacteriota	Aminicenantia	Aminicenantales	Aminicenantaceae	SOIV01	SOIV01 sp011772475	Candidatus Aminicenantes bacterium	NIM59395.1	LysM+SLT	Sec	Environmental:Aquatic:Marine:Intertidal zone:Oil-contaminated;Environmental:Aquatic:Marine:Intertidal zone:Oil-contaminated;Environmental:Aquatic:Marine:Intertidal zone:Oil-contaminated
GCA_011773465.1	Bacteria	Acidobacteriota	Aminicenantia	Aminicenantales	Aminicenantaceae	SOIV01	SOIV01 sp011773465	Candidatus Aminicenantes bacterium	NIO48497.1	SPOR+NLPC_P60		Environmental:Aquatic:Marine:Intertidal zone:Oil-contaminated;Environmental:Aquatic:Marine:Intertidal zone:Oil-contaminated;Environmental:Aquatic:Marine:Intertidal zone:Oil-contaminated
GCA_011773465.1	Bacteria	Acidobacteriota	Aminicenantia	Aminicenantales	Aminicenantaceae	SOIV01	SOIV01 sp011773465	Candidatus Aminicenantes bacterium	NIO49026.1	AMIN+Amidase_3	Sec	Environmental:Aquatic:Marine:Intertidal zone:Oil-contaminated;Environmental:Aquatic:Marine:Intertidal zone:Oil-contaminated;Environmental:Aquatic:Marine:Intertidal zone:Oil-contaminated
GCA_011773465.1	Bacteria	Acidobacteriota	Aminicenantia	Aminicenantales	Aminicenantaceae	SOIV01	SOIV01 sp011773465	Candidatus Aminicenantes bacterium	NIO49150.1	LysM+SLT	Sec	Environmental:Aquatic:Marine:Intertidal zone:Oil-contaminated;Environmental:Aquatic:Marine:Intertidal zone:Oil-contaminated;Environmental:Aquatic:Marine:Intertidal zone:Oil-contaminated
GCA_014727835.1	Bacteria	Acidobacteriota	Aminicenantia	Aminicenantales	Aminicenantaceae	WJMT01	WJMT01 sp014727835	Candidatus Aminicenantes bacterium	MBD3414067.1	AMIN+Amidase_3	Sec	Environmental:Aquatic:Marine:Sediment;Environmental:Aquatic:Marine:Sediment;Environmental:Aquatic:Marine:Sediment
GCA_014727835.1	Bacteria	Acidobacteriota	Aminicenantia	Aminicenantales	Aminicenantaceae	WJMT01	WJMT01 sp014727835	Candidatus Aminicenantes bacterium	MBD3414584.1	LysM+SLT	Sec	Environmental:Aquatic:Marine:Sediment;Environmental:Aquatic:Marine:Sediment;Environmental:Aquatic:Marine:Sediment
GCA_021162615.1	Bacteria	Acidobacteriota	Aminicenantia	Aminicenantales	Aminicenantaceae	WJMT01	WJMT01 sp021162615	Candidatus Aminicenantes bacterium	MCD6516798.1	AMIN+Amidase_3	Sec
GCA_021162615.1	Bacteria	Acidobacteriota	Aminicenantia	Aminicenantales	Aminicenantaceae	WJMT01	WJMT01 sp021162615	Candidatus Aminicenantes bacterium	MCD6517777.1	LysM+SLT	Sec
GCA_013139435.1	Bacteria	Acidobacteriota	Aminicenantia	Aminicenantales	Aminicenantaceae	WTAW01	WTAW01 sp013139435	Candidatus Aminicenantes bacterium	NOR12536.1	SPOR+NLPC_P60		Environmental:Aquatic:Marine:Intertidal zone:Oil-contaminated;Environmental:Aquatic:Marine:Intertidal zone:Oil-contaminated;Environmental:Aquatic:Marine:Intertidal zone:Oil-contaminated
GCA_013139435.1	Bacteria	Acidobacteriota	Aminicenantia	Aminicenantales	Aminicenantaceae	WTAW01	WTAW01 sp013139435	Candidatus Aminicenantes bacterium	NOR12807.1	AMIN+Amidase_3	Sec	Environmental:Aquatic:Marine:Intertidal zone:Oil-contaminated;Environmental:Aquatic:Marine:Intertidal zone:Oil-contaminated;Environmental:Aquatic:Marine:Intertidal zone:Oil-contaminated
GCA_016926925.1	Bacteria	Acidobacteriota	Aminicenantia	Aminicenantales	Aminicenantaceae	WTAW01	WTAW01 sp016926925	Candidatus Aminicenantes bacterium	MBN1221607.1	SPOR+NLPC_P60	Sec	Environmental:Aquatic:Marine:Intertidal zone:Oil-contaminated;Environmental:Aquatic:Marine:Intertidal zone:Oil-contaminated;Environmental:Aquatic:Marine:Intertidal zone:Oil-contaminated
GCA_016926925.1	Bacteria	Acidobacteriota	Aminicenantia	Aminicenantales	Aminicenantaceae	WTAW01	WTAW01 sp016926925	Candidatus Aminicenantes bacterium	MBN1221711.1	LysM+SLT	Sec	Environmental:Aquatic:Marine:Intertidal zone:Oil-contaminated;Environmental:Aquatic:Marine:Intertidal zone:Oil-contaminated;Environmental:Aquatic:Marine:Intertidal zone:Oil-contaminated
GCA_016926925.1	Bacteria	Acidobacteriota	Aminicenantia	Aminicenantales	Aminicenantaceae	WTAW01	WTAW01 sp016926925	Candidatus Aminicenantes bacterium	MBN1223044.1	AMIN+Amidase_3	Sec	Environmental:Aquatic:Marine:Intertidal zone:Oil-contaminated;Environmental:Aquatic:Marine:Intertidal zone:Oil-contaminated;Environmental:Aquatic:Marine:Intertidal zone:Oil-contaminated
GCA_023135995.1	Bacteria	Acidobacteriota	Aminicenantia	Aminicenantales	Aminicenantaceae	WTAW01	WTAW01 sp023135995	Candidatus Aminicenantes bacterium	MCK4931181.1	AMIN+Amidase_3	Sec	Environmental:Aquatic:Marine:Intertidal zone:Oil-contaminated;Environmental:Aquatic:Marine:Intertidal zone:Oil-contaminated;Environmental:Aquatic:Marine:Intertidal zone:Oil-contaminated
GCA_023135995.1	Bacteria	Acidobacteriota	Aminicenantia	Aminicenantales	Aminicenantaceae	WTAW01	WTAW01 sp023135995	Candidatus Aminicenantes bacterium	MCK4931893.1	LysM+SLT	Sec	Environmental:Aquatic:Marine:Intertidal zone:Oil-contaminated;Environmental:Aquatic:Marine:Intertidal zone:Oil-contaminated;Environmental:Aquatic:Marine:Intertidal zone:Oil-contaminated
GCA_011772495.1	Bacteria	Acidobacteriota	Aminicenantia	Aminicenantales	Aminicenantaceae	WVZL01	WVZL01 sp011772495	Candidatus Aminicenantes bacterium	NIM89359.1	LysM+SLT	Sec	Environmental:Aquatic:Marine:Intertidal zone:Oil-contaminated;Environmental:Aquatic:Marine:Intertidal zone:Oil-contaminated;Environmental:Aquatic:Marine:Intertidal zone:Oil-contaminated
GCA_011772495.1	Bacteria	Acidobacteriota	Aminicenantia	Aminicenantales	Aminicenantaceae	WVZL01	WVZL01 sp011772495	Candidatus Aminicenantes bacterium	NIM90178.1	SPOR+NLPC_P60	Sec	Environmental:Aquatic:Marine:Intertidal zone:Oil-contaminated;Environmental:Aquatic:Marine:Intertidal zone:Oil-contaminated;Environmental:Aquatic:Marine:Intertidal zone:Oil-contaminated
GCA_011772495.1	Bacteria	Acidobacteriota	Aminicenantia	Aminicenantales	Aminicenantaceae	WVZL01	WVZL01 sp011772495	Candidatus Aminicenantes bacterium	NIM91209.1	AMIN+Amidase_3	Sec	Environmental:Aquatic:Marine:Intertidal zone:Oil-contaminated;Environmental:Aquatic:Marine:Intertidal zone:Oil-contaminated;Environmental:Aquatic:Marine:Intertidal zone:Oil-contaminated
GCA_011772495.1	Bacteria	Acidobacteriota	Aminicenantia	Aminicenantales	Aminicenantaceae	WVZL01	WVZL01 sp011772495	Candidatus Aminicenantes bacterium	NIM92037.1	OapA+Peptidase_M23		Environmental:Aquatic:Marine:Intertidal zone:Oil-contaminated;Environmental:Aquatic:Marine:Intertidal zone:Oil-contaminated;Environmental:Aquatic:Marine:Intertidal zone:Oil-contaminated
GCA_016867615.1	Bacteria	Acidobacteriota	Aminicenantia	Aminicenantales	JAFGAV01	JAFGAV01	JAFGAV01 sp016867615	Candidatus Aminicenantes bacterium	MBM3296812.1	LysM+SLT	Sec	Environmental:Aquatic:Marine:Intertidal zone:Oil-contaminated;Environmental:Aquatic:Marine:Intertidal zone:Oil-contaminated;Environmental:Aquatic:Marine:Intertidal zone:Oil-contaminated
GCA_016867615.1	Bacteria	Acidobacteriota	Aminicenantia	Aminicenantales	JAFGAV01	JAFGAV01	JAFGAV01 sp016867615	Candidatus Aminicenantes bacterium	MBM3296892.1	AMIN+Amidase_3		Environmental:Aquatic:Marine:Intertidal zone:Oil-contaminated;Environmental:Aquatic:Marine:Intertidal zone:Oil-contaminated;Environmental:Aquatic:Marine:Intertidal zone:Oil-contaminated
GCA_016933515.1	Bacteria	Acidobacteriota	Aminicenantia	Aminicenantales	JAFGAV01	JAFGAV01	JAFGAV01 sp016933515	Candidatus Aminicenantes bacterium	MBN2199376.1	LysM+SLT		Environmental:Aquatic:Marine:Intertidal zone:Oil-contaminated;Environmental:Aquatic:Marine:Intertidal zone:Oil-contaminated;Environmental:Aquatic:Marine:Intertidal zone:Oil-contaminated
GCA_016933515.1	Bacteria	Acidobacteriota	Aminicenantia	Aminicenantales	JAFGAV01	JAFGAV01	JAFGAV01 sp016933515	Candidatus Aminicenantes bacterium	MBN2199422.1	AMIN+Amidase_3	Sec	Environmental:Aquatic:Marine:Intertidal zone:Oil-contaminated;Environmental:Aquatic:Marine:Intertidal zone:Oil-contaminated;Environmental:Aquatic:Marine:Intertidal zone:Oil-contaminated
GCA_016933355.1	Bacteria	Acidobacteriota	Aminicenantia	Aminicenantales	JAFGBC01	JAFGBC01	JAFGBC01 sp016933355	Candidatus Aminicenantes bacterium	MBN2207042.1	AMIN+Amidase_3	Sec	Environmental:Aquatic:Marine:Intertidal zone:Oil-contaminated;Environmental:Aquatic:Marine:Intertidal zone:Oil-contaminated;Environmental:Aquatic:Marine:Intertidal zone:Oil-contaminated
GCA_016933355.1	Bacteria	Acidobacteriota	Aminicenantia	Aminicenantales	JAFGBC01	JAFGBC01	JAFGBC01 sp016933355	Candidatus Aminicenantes bacterium	MBN2207116.1	SH3_3+NLPC_P60	Sec	Environmental:Aquatic:Marine:Intertidal zone:Oil-contaminated;Environmental:Aquatic:Marine:Intertidal zone:Oil-contaminated;Environmental:Aquatic:Marine:Intertidal zone:Oil-contaminated
GCA_022867325.1	Bacteria	Acidobacteriota	Aminicenantia	Aminicenantales	JAFGBC01	JAFGBC01	JAFGBC01 sp022867325	Candidatus Aminicenantes bacterium	MCJ7586475.1	SH3_4+NLPC_P60	Sec	Environmental:Aquatic:Marine:Intertidal zone:Oil-contaminated;Environmental:Aquatic:Marine:Intertidal zone:Oil-contaminated;Environmental:Aquatic:Marine:Intertidal zone:Oil-contaminated
GCA_022867325.1	Bacteria	Acidobacteriota	Aminicenantia	Aminicenantales	JAFGBC01	JAFGBC01	JAFGBC01 sp022867325	Candidatus Aminicenantes bacterium	MCJ7587402.1	AMIN+Amidase_3	Sec	Environmental:Aquatic:Marine:Intertidal zone:Oil-contaminated;Environmental:Aquatic:Marine:Intertidal zone:Oil-contaminated;Environmental:Aquatic:Marine:Intertidal zone:Oil-contaminated
GCA_022867325.1	Bacteria	Acidobacteriota	Aminicenantia	Aminicenantales	JAFGBC01	JAFGBC01	JAFGBC01 sp022867325	Candidatus Aminicenantes bacterium	MCJ7589541.1	LysM+SLT	Sec	Environmental:Aquatic:Marine:Intertidal zone:Oil-contaminated;Environmental:Aquatic:Marine:Intertidal zone:Oil-contaminated;Environmental:Aquatic:Marine:Intertidal zone:Oil-contaminated
GCA_023621955.1	Bacteria	Acidobacteriota	Aminicenantia	JAMOAD01	JAMOAD01	JAMOAD01	JAMOAD01 sp023621955	Acidobacteria bacterium	JAMOAD010000313.1_6	AMIN+Amidase_3	Sec
GCA_023621955.1	Bacteria	Acidobacteriota	Aminicenantia	JAMOAD01	JAMOAD01	JAMOAD01	JAMOAD01 sp023621955	Acidobacteria bacterium	JAMOAD010000387.1_1	LysM+SLT	Sec
GCA_002010665.1	Bacteria	Acidobacteriota	Aminicenantia	JdFR-78	JdFR-78	JdFR-78	JdFR-78 sp002010665	Candidatus Aminicenantes bacterium JdFR-78	MTON01000005.1_142	AMIN+Amidase_3	Sec
GCA_002010665.1	Bacteria	Acidobacteriota	Aminicenantia	JdFR-78	JdFR-78	JdFR-78	JdFR-78 sp002010665	Candidatus Aminicenantes bacterium JdFR-78	MTON01000024.1_10	LysM+SLT	Sec
GCA_002010725.1	Bacteria	Acidobacteriota	Aminicenantia	Aminicenantales	JdFR-80	JdFR-80	JdFR-80 sp002010725	Candidatus Aminicenantes bacterium JdFR-80	MTOP01000005.1_38	LysM+SLT	Sec	Environmental:Aquatic:Marine:Intertidal zone:Oil-contaminated;Environmental:Aquatic:Marine:Intertidal zone:Oil-contaminated;Environmental:Aquatic:Marine:Intertidal zone:Oil-contaminated
GCA_002010725.1	Bacteria	Acidobacteriota	Aminicenantia	Aminicenantales	JdFR-80	JdFR-80	JdFR-80 sp002010725	Candidatus Aminicenantes bacterium JdFR-80	MTOP01000033.1_12	AMIN+Amidase_3	Sec	Environmental:Aquatic:Marine:Intertidal zone:Oil-contaminated;Environmental:Aquatic:Marine:Intertidal zone:Oil-contaminated;Environmental:Aquatic:Marine:Intertidal zone:Oil-contaminated
GCA_003648765.1	Bacteria	Acidobacteriota	Aminicenantia	Aminicenantales	JdFR-80	JdFR-80	JdFR-80 sp003648765	Candidatus Aminicenantes bacterium	RLE03285.1	AMIN+Amidase_3	Sec	Environmental:Aquatic:Marine:Intertidal zone:Oil-contaminated;Environmental:Aquatic:Marine:Intertidal zone:Oil-contaminated;Environmental:Aquatic:Marine:Intertidal zone:Oil-contaminated
GCA_003648765.1	Bacteria	Acidobacteriota	Aminicenantia	Aminicenantales	JdFR-80	JdFR-80	JdFR-80 sp003648765	Candidatus Aminicenantes bacterium	RLE04427.1	LysM+SLT	Sec	Environmental:Aquatic:Marine:Intertidal zone:Oil-contaminated;Environmental:Aquatic:Marine:Intertidal zone:Oil-contaminated;Environmental:Aquatic:Marine:Intertidal zone:Oil-contaminated
GCA_011042725.1	Bacteria	Acidobacteriota	Aminicenantia	Aminicenantales	JdFR-80	JdFR-80	JdFR-80 sp011042725	Candidatus Aminicenantes bacterium	HDJ22552.1	LysM+SLT		Environmental:Aquatic:Marine:Intertidal zone:Oil-contaminated;Environmental:Aquatic:Marine:Intertidal zone:Oil-contaminated;Environmental:Aquatic:Marine:Intertidal zone:Oil-contaminated
GCA_022867105.1	Bacteria	Acidobacteriota	Aminicenantia	Aminicenantales	RBG-16-66-30	JALHVH01	JALHVH01 sp022867105	Candidatus Aminicenantes bacterium	MCJ7645242.1	LysM+SLT	Sec	Environmental:Aquatic:Freshwater:Lotic:Sediment;Environmental:Aquatic:Freshwater:Lotic:Sediment;Environmental:Aquatic:Freshwater:Lotic:Sediment
GCA_001773855.1	Bacteria	Acidobacteriota	Aminicenantia	Aminicenantales	RBG-16-66-30	RBG-16-66-30	RBG-16-66-30 sp001773855	Candidatus Aminicenantes bacterium RBG_13_64_14	OGD20622.1	LysM+SLT	Sec
GCA_001773855.1	Bacteria	Acidobacteriota	Aminicenantia	Aminicenantales	RBG-16-66-30	RBG-16-66-30	RBG-16-66-30 sp001773855	Candidatus Aminicenantes bacterium RBG_13_64_14	OGD20819.1	AMIN+Amidase_3	Sec
GCA_001775715.1	Bacteria	Acidobacteriota	Aminicenantia	Aminicenantales	RBG-16-66-30	RBG-16-66-30	RBG-16-66-30 sp001775715	Candidatus Aminicenantes bacterium RBG_16_66_30	OGD15690.1	SPOR+NLPC_P60	Sec
GCA_001775755.1	Bacteria	Acidobacteriota	Aminicenantia	Aminicenantales	RBG-16-66-30	RBG-16-66-30	RBG-16-66-30 sp001775755	Candidatus Aminicenantes bacterium RBG_19FT_COMBO_65_30	OGD27725.1	AMIN+Amidase_3	Sec	Environmental:Aquatic:Freshwater:Lotic:Sediment;Environmental:Aquatic:Freshwater:Lotic:Sediment;Environmental:Aquatic:Freshwater:Lotic:Sediment
GCA_001775755.1	Bacteria	Acidobacteriota	Aminicenantia	Aminicenantales	RBG-16-66-30	RBG-16-66-30	RBG-16-66-30 sp001775755	Candidatus Aminicenantes bacterium RBG_19FT_COMBO_65_30	OGD28332.1	LysM+SLT		Environmental:Aquatic:Freshwater:Lotic:Sediment;Environmental:Aquatic:Freshwater:Lotic:Sediment;Environmental:Aquatic:Freshwater:Lotic:Sediment
GCA_001775755.1	Bacteria	Acidobacteriota	Aminicenantia	Aminicenantales	RBG-16-66-30	RBG-16-66-30	RBG-16-66-30 sp001775755	Candidatus Aminicenantes bacterium RBG_19FT_COMBO_65_30	OGD28333.1	SH3_3+NLPC_P60	Sec	Environmental:Aquatic:Freshwater:Lotic:Sediment;Environmental:Aquatic:Freshwater:Lotic:Sediment;Environmental:Aquatic:Freshwater:Lotic:Sediment
GCA_011048485.1	Bacteria	Acidobacteriota	Aminicenantia	Aminicenantales	RBG-16-66-30	RBG-16-66-30	RBG-16-66-30 sp011048485	Candidatus Aminicenantes bacterium	HDT12812.1	AMIN+Amidase_3	Sec	Environmental:Aquatic:Freshwater:Lotic:Sediment;Environmental:Aquatic:Freshwater:Lotic:Sediment;Environmental:Aquatic:Freshwater:Lotic:Sediment
GCA_011048485.1	Bacteria	Acidobacteriota	Aminicenantia	Aminicenantales	RBG-16-66-30	RBG-16-66-30	RBG-16-66-30 sp011048485	Candidatus Aminicenantes bacterium	HDT12879.1	SH3_3+NLPC_P60	Sec	Environmental:Aquatic:Freshwater:Lotic:Sediment;Environmental:Aquatic:Freshwater:Lotic:Sediment;Environmental:Aquatic:Freshwater:Lotic:Sediment
GCA_011048485.1	Bacteria	Acidobacteriota	Aminicenantia	Aminicenantales	RBG-16-66-30	RBG-16-66-30	RBG-16-66-30 sp011048485	Candidatus Aminicenantes bacterium	HDT12881.1	LysM+SLT		Environmental:Aquatic:Freshwater:Lotic:Sediment;Environmental:Aquatic:Freshwater:Lotic:Sediment;Environmental:Aquatic:Freshwater:Lotic:Sediment
GCA_017999365.1	Bacteria	Acidobacteriota	Aminicenantia	Aminicenantales	RBG-16-66-30	RBG-16-66-30	RBG-16-66-30 sp012516875	Candidatus Aminicenantes bacterium	MBP7706771.1	SPOR+NLPC_P60	Sec
GCA_017999365.1	Bacteria	Acidobacteriota	Aminicenantia	Aminicenantales	RBG-16-66-30	RBG-16-66-30	RBG-16-66-30 sp012516875	Candidatus Aminicenantes bacterium	MBP7707586.1	LysM+SLT	Sec
GCA_017999365.1	Bacteria	Acidobacteriota	Aminicenantia	Aminicenantales	RBG-16-66-30	RBG-16-66-30	RBG-16-66-30 sp012516875	Candidatus Aminicenantes bacterium	MBP7707589.1	SH3_3+NLPC_P60	Sec
GCA_017999365.1	Bacteria	Acidobacteriota	Aminicenantia	Aminicenantales	RBG-16-66-30	RBG-16-66-30	RBG-16-66-30 sp012516875	Candidatus Aminicenantes bacterium	MBP7707873.1	AMIN+Amidase_3	Sec
GCA_014894455.1	Bacteria	Acidobacteriota	Aminicenantia	Aminicenantales	RBG-16-66-30	RBG-16-66-30	RBG-16-66-30 sp014894455	Acidobacteria bacterium	MBE3124548.1	AMIN+Amidase_3	Sec
GCA_014894455.1	Bacteria	Acidobacteriota	Aminicenantia	Aminicenantales	RBG-16-66-30	RBG-16-66-30	RBG-16-66-30 sp014894455	Acidobacteria bacterium	MBE3125187.1	SPOR+NLPC_P60	Sec
GCA_014894455.1	Bacteria	Acidobacteriota	Aminicenantia	Aminicenantales	RBG-16-66-30	RBG-16-66-30	RBG-16-66-30 sp014894455	Acidobacteria bacterium	MBE3126437.1	LysM+SLT	Sec
GCA_014894455.1	Bacteria	Acidobacteriota	Aminicenantia	Aminicenantales	RBG-16-66-30	RBG-16-66-30	RBG-16-66-30 sp014894455	Acidobacteria bacterium	MBE3126440.1	SH3_3+NLPC_P60	Sec
GCA_016867635.1	Bacteria	Acidobacteriota	Aminicenantia	Aminicenantales	RBG-16-66-30	RBG-16-66-30	RBG-16-66-30 sp016867635	Candidatus Aminicenantes bacterium	MBM3304777.1	AMIN+Amidase_3	Sec
GCA_016867635.1	Bacteria	Acidobacteriota	Aminicenantia	Aminicenantales	RBG-16-66-30	RBG-16-66-30	RBG-16-66-30 sp016867635	Candidatus Aminicenantes bacterium	MBM3304905.1	SH3_3+NLPC_P60	Sec
GCA_016867635.1	Bacteria	Acidobacteriota	Aminicenantia	Aminicenantales	RBG-16-66-30	RBG-16-66-30	RBG-16-66-30 sp016867635	Candidatus Aminicenantes bacterium	MBM3304907.1	LysM+SLT	Sec
GCA_016867635.1	Bacteria	Acidobacteriota	Aminicenantia	Aminicenantales	RBG-16-66-30	RBG-16-66-30	RBG-16-66-30 sp016867635	Candidatus Aminicenantes bacterium	MBM3305360.1	SPOR+NLPC_P60	Sec
GCA_017883305.1	Bacteria	Acidobacteriota	Aminicenantia	Aminicenantales	RBG-16-66-30	RBG-16-66-30	RBG-16-66-30 sp017883305	Candidatus Aminicenantes bacterium	JADGNU010000001.1_53	GW+NLPC_P60	Sec
GCA_017883305.1	Bacteria	Acidobacteriota	Aminicenantia	Aminicenantales	RBG-16-66-30	RBG-16-66-30	RBG-16-66-30 sp017883305	Candidatus Aminicenantes bacterium	JADGNU010000001.1_59	LysM+SLT	Sec
GCA_017883305.1	Bacteria	Acidobacteriota	Aminicenantia	Aminicenantales	RBG-16-66-30	RBG-16-66-30	RBG-16-66-30 sp017883305	Candidatus Aminicenantes bacterium	JADGNU010000016.1_8	SPOR+NLPC_P60	Sec
GCA_022711665.1	Bacteria	Acidobacteriota	Aminicenantia	Aminicenantales	RBG-16-66-30	RBG-16-66-30	RBG-16-66-30 sp022711665	Acidobacteria bacterium	JAKLEN010000001.1_436	AMIN+Amidase_3	Sec
GCA_022711665.1	Bacteria	Acidobacteriota	Aminicenantia	Aminicenantales	RBG-16-66-30	RBG-16-66-30	RBG-16-66-30 sp022711665	Acidobacteria bacterium	JAKLEN010000002.1_286	SPOR+NLPC_P60	Sec
GCA_022711665.1	Bacteria	Acidobacteriota	Aminicenantia	Aminicenantales	RBG-16-66-30	RBG-16-66-30	RBG-16-66-30 sp022711665	Acidobacteria bacterium	JAKLEN010000004.1_358	LysM+SLT	Sec
GCA_022711665.1	Bacteria	Acidobacteriota	Aminicenantia	Aminicenantales	RBG-16-66-30	RBG-16-66-30	RBG-16-66-30 sp022711665	Acidobacteria bacterium	JAKLEN010000004.1_360	SH3_3+NLPC_P60	Sec
GCA_015486055.1	Bacteria	Acidobacteriota	Aminicenantia	S016-38	S016-38	S016-38	S016-38 sp015486055	Acidobacteria bacterium	WFSJ01000042.1_74	LysM+SLT	Sec	Environmental:Aquatic:Marine:Oil-contaminated sediment;Environmental:Aquatic:Marine:Oil-contaminated sediment;Environmental:Aquatic:Marine:Oil-contaminated sediment
GCA_002316315.1	Bacteria	Acidobacteriota	Aminicenantia	Aminicenantales	Saccharicenantaceae	Saccharicenans	Saccharicenans sp002316315	Candidatus Aminicenantes bacterium UBA1061	DCDG01000022.1_141	AMIN+Amidase_3	Sec
GCA_002316315.1	Bacteria	Acidobacteriota	Aminicenantia	Aminicenantales	Saccharicenantaceae	Saccharicenans	Saccharicenans sp002316315	Candidatus Aminicenantes bacterium UBA1061	DCDG01000037.1_120	LysM+SLT	Sec
GCA_002316315.1	Bacteria	Acidobacteriota	Aminicenantia	Aminicenantales	Saccharicenantaceae	Saccharicenans	Saccharicenans sp002316315	Candidatus Aminicenantes bacterium UBA1061	DCDG01000037.1_123	GW+NLPC_P60	Sec
GCA_002441005.1	Bacteria	Acidobacteriota	Aminicenantia	Aminicenantales	Saccharicenantaceae	Saccharicenans	Saccharicenans sp002441005	Candidatus Aminicenantes bacterium UBA6228	DJWO01000009.1_437	AMIN+Amidase_3	Sec
GCA_002441005.1	Bacteria	Acidobacteriota	Aminicenantia	Aminicenantales	Saccharicenantaceae	Saccharicenans	Saccharicenans sp002441005	Candidatus Aminicenantes bacterium UBA6228	DJWO01000012.1_114	LysM+SLT	Sec
GCA_002441005.1	Bacteria	Acidobacteriota	Aminicenantia	Aminicenantales	Saccharicenantaceae	Saccharicenans	Saccharicenans sp002441005	Candidatus Aminicenantes bacterium UBA6228	DJWO01000012.1_117	SH3_3+NLPC_P60	Sec
GCA_002877915.1	Bacteria	Acidobacteriota	Aminicenantia	Aminicenantales	Saccharicenantaceae	Saccharicenans	Saccharicenans sp002877915	Candidatus Aminicenantes bacterium	PMP96336.1	LysM+SLT	Sec
GCA_002877915.1	Bacteria	Acidobacteriota	Aminicenantia	Aminicenantales	Saccharicenantaceae	Saccharicenans	Saccharicenans sp002877915	Candidatus Aminicenantes bacterium	PMP96870.1	AMIN+Amidase_3	Sec
GCA_013178315.1	Bacteria	Acidobacteriota	Aminicenantia	Aminicenantales	Saccharicenantaceae	Saccharicenans	Saccharicenans sp013178315	Candidatus Aminicenantes bacterium	NPV81969.1	AMIN+Amidase_3	Sec
GCA_013178315.1	Bacteria	Acidobacteriota	Aminicenantia	Aminicenantales	Saccharicenantaceae	Saccharicenans	Saccharicenans sp013178315	Candidatus Aminicenantes bacterium	NPV84209.1	SH3_3+NLPC_P60	Sec
GCA_013178315.1	Bacteria	Acidobacteriota	Aminicenantia	Aminicenantales	Saccharicenantaceae	Saccharicenans	Saccharicenans sp013178315	Candidatus Aminicenantes bacterium	NPV84212.1	LysM+SLT
GCA_014359965.1	Bacteria	Acidobacteriota	Aminicenantia	Aminicenantales	Saccharicenantaceae	Saccharicenans	Saccharicenans sp014359965	Candidatus Aminicenantes bacterium	MBC7363750.1	AMIN+Amidase_3	Sec
GCA_014359965.1	Bacteria	Acidobacteriota	Aminicenantia	Aminicenantales	Saccharicenantaceae	Saccharicenans	Saccharicenans sp014359965	Candidatus Aminicenantes bacterium	MBC7363889.1	LysM+SLT
GCA_014359965.1	Bacteria	Acidobacteriota	Aminicenantia	Aminicenantales	Saccharicenantaceae	Saccharicenans	Saccharicenans sp014359965	Candidatus Aminicenantes bacterium	MBC7363892.1	SH3_3+NLPC_P60	Sec
GCA_014360005.1	Bacteria	Acidobacteriota	Aminicenantia	Aminicenantales	Saccharicenantaceae	Saccharicenans	Saccharicenans sp014360005	Candidatus Aminicenantes bacterium	MBC7348643.1	AMIN+Amidase_3	Sec
GCA_014360005.1	Bacteria	Acidobacteriota	Aminicenantia	Aminicenantales	Saccharicenantaceae	Saccharicenans	Saccharicenans sp014360005	Candidatus Aminicenantes bacterium	MBC7349844.1	LysM+SLT	Sec
GCA_014360005.1	Bacteria	Acidobacteriota	Aminicenantia	Aminicenantales	Saccharicenantaceae	Saccharicenans	Saccharicenans sp014360005	Candidatus Aminicenantes bacterium	MBC7349847.1	GW+NLPC_P60	Sec
GCA_014360005.1	Bacteria	Acidobacteriota	Aminicenantia	Aminicenantales	Saccharicenantaceae	Saccharicenans	Saccharicenans sp014360005	Candidatus Aminicenantes bacterium	MBC7350415.1	PG_binding_3+Glyco_hydro_108
GCA_014360015.1	Bacteria	Acidobacteriota	Aminicenantia	Aminicenantales	Saccharicenantaceae	Saccharicenans	Saccharicenans sp014360015	Candidatus Aminicenantes bacterium	MBC7360877.1	GW+NLPC_P60	Sec
GCA_014360015.1	Bacteria	Acidobacteriota	Aminicenantia	Aminicenantales	Saccharicenantaceae	Saccharicenans	Saccharicenans sp014360015	Candidatus Aminicenantes bacterium	MBC7360880.1	LysM+SLT	Sec
GCA_014360015.1	Bacteria	Acidobacteriota	Aminicenantia	Aminicenantales	Saccharicenantaceae	Saccharicenans	Saccharicenans sp014360015	Candidatus Aminicenantes bacterium	MBC7362302.1	AMIN+Amidase_3	Sec
GCA_024653215.1	Bacteria	Acidobacteriota	Aminicenantia	Aminicenantales	Saccharicenantaceae	Saccharicenans	Saccharicenans sp024653215	Candidatus Saccharicenans sp.	MCR4410718.1	LysM+SLT	Sec
GCA_024653215.1	Bacteria	Acidobacteriota	Aminicenantia	Aminicenantales	Saccharicenantaceae	Saccharicenans	Saccharicenans sp024653215	Candidatus Saccharicenans sp.	MCR4410721.1	SH3_3+NLPC_P60	Sec
GCA_024653405.1	Bacteria	Acidobacteriota	Aminicenantia	Aminicenantales	Saccharicenantaceae	Saccharicenans	Saccharicenans sp024653405	Candidatus Saccharicenans sp.	MCR4395368.1	LysM+SLT	Sec	Environmental:Aquatic:Thermal springs:Sediment;Environmental:Aquatic:Thermal springs:Sediment;Environmental:Aquatic:Thermal springs:Sediment
GCA_024653405.1	Bacteria	Acidobacteriota	Aminicenantia	Aminicenantales	Saccharicenantaceae	Saccharicenans	Saccharicenans sp024653405	Candidatus Saccharicenans sp.	MCR4395609.1	AMIN+Amidase_3	Sec	Environmental:Aquatic:Thermal springs:Sediment;Environmental:Aquatic:Thermal springs:Sediment;Environmental:Aquatic:Thermal springs:Sediment
GCA_003426165.1	Bacteria	Acidobacteriota	Aminicenantia	Aminicenantales	Saccharicenantaceae	Saccharicenans	Saccharicenans subterraneum	Candidatus Saccharicenans subterraneum	RFT15886.1	LysM+SLT	Sec
GCA_003426165.1	Bacteria	Acidobacteriota	Aminicenantia	Aminicenantales	Saccharicenantaceae	Saccharicenans	Saccharicenans subterraneum	Candidatus Saccharicenans subterraneum	RFT15889.1	SH3_3+NLPC_P60	Sec
GCA_003426165.1	Bacteria	Acidobacteriota	Aminicenantia	Aminicenantales	Saccharicenantaceae	Saccharicenans	Saccharicenans subterraneum	Candidatus Saccharicenans subterraneum	RFT16834.1	AMIN+Amidase_3	Sec
GCA_023135565.1	Bacteria	Acidobacteriota	Aminicenantia	UBA2199	UBA2199	JAGLQA01	JAGLQA01 sp023135565	Candidatus Aminicenantes bacterium	MCK4760686.1	LysM+SLT	Sec	Environmental:Aquatic:Marine:Oil-contaminated sediment;Environmental:Aquatic:Marine:Oil-contaminated sediment;Environmental:Aquatic:Marine:Oil-contaminated sediment
GCA_023135565.1	Bacteria	Acidobacteriota	Aminicenantia	UBA2199	UBA2199	JAGLQA01	JAGLQA01 sp023135565	Candidatus Aminicenantes bacterium	MCK4761879.1	LysM+SLT	Sec	Environmental:Aquatic:Marine:Oil-contaminated sediment;Environmental:Aquatic:Marine:Oil-contaminated sediment;Environmental:Aquatic:Marine:Oil-contaminated sediment
GCA_023135565.1	Bacteria	Acidobacteriota	Aminicenantia	UBA2199	UBA2199	JAGLQA01	JAGLQA01 sp023135565	Candidatus Aminicenantes bacterium	MCK4761962.1	PG_binding_3+Glyco_hydro_108		Environmental:Aquatic:Marine:Oil-contaminated sediment;Environmental:Aquatic:Marine:Oil-contaminated sediment;Environmental:Aquatic:Marine:Oil-contaminated sediment
GCA_023137075.1	Bacteria	Acidobacteriota	Aminicenantia	UBA2199	UBA2199	JAGLQA01	JAGLQA01 sp023137075	Candidatus Aminicenantes bacterium	MCK5055890.1	PG_binding_1+CHAP		Environmental:Aquatic:Marine:Oil-contaminated sediment;Environmental:Aquatic:Marine:Oil-contaminated sediment;Environmental:Aquatic:Marine:Oil-contaminated sediment
GCA_023137075.1	Bacteria	Acidobacteriota	Aminicenantia	UBA2199	UBA2199	JAGLQA01	JAGLQA01 sp023137075	Candidatus Aminicenantes bacterium	MCK5058934.1	LysM+SLT	Sec	Environmental:Aquatic:Marine:Oil-contaminated sediment;Environmental:Aquatic:Marine:Oil-contaminated sediment;Environmental:Aquatic:Marine:Oil-contaminated sediment
GCA_024644125.1	Bacteria	Acidobacteriota	Aminicenantia	UBA2199	UBA2199	JAHELQ01	JAHELQ01 sp024644125	Candidatus Aminicenantes bacterium	JAHELQ010000070.1_3	LysM+SLT	Sec	Environmental:Aquatic:Marine:Oil-contaminated sediment;Environmental:Aquatic:Marine:Oil-contaminated sediment;Environmental:Aquatic:Marine:Oil-contaminated sediment
GCA_011772425.1	Bacteria	Acidobacteriota	Aminicenantia	UBA2199	UBA2199	JAKAGC01	JAKAGC01 sp011772425	Candidatus Aminicenantes bacterium	NIM78097.1	PG_binding_3+Glyco_hydro_108		Environmental:Aquatic:Marine:Oil-contaminated sediment;Environmental:Aquatic:Marine:Oil-contaminated sediment;Environmental:Aquatic:Marine:Oil-contaminated sediment
GCA_011772425.1	Bacteria	Acidobacteriota	Aminicenantia	UBA2199	UBA2199	JAKAGC01	JAKAGC01 sp011772425	Candidatus Aminicenantes bacterium	NIM84103.1	LysM+SLT	Sec	Environmental:Aquatic:Marine:Oil-contaminated sediment;Environmental:Aquatic:Marine:Oil-contaminated sediment;Environmental:Aquatic:Marine:Oil-contaminated sediment
GCA_011772425.1	Bacteria	Acidobacteriota	Aminicenantia	UBA2199	UBA2199	JAKAGC01	JAKAGC01 sp011772425	Candidatus Aminicenantes bacterium	NIM84742.1	LysM+SLT		Environmental:Aquatic:Marine:Oil-contaminated sediment;Environmental:Aquatic:Marine:Oil-contaminated sediment;Environmental:Aquatic:Marine:Oil-contaminated sediment
GCA_020355945.1	Bacteria	Acidobacteriota	Aminicenantia	UBA2199	UBA2199	JAKAGC01	JAKAGC01 sp020355945	Candidatus Aminicenantes bacterium	UCH94521.1	LysM+SLT	Sec	Environmental:Aquatic:Marine:Oil-contaminated sediment;Environmental:Aquatic:Marine:Oil-contaminated sediment;Environmental:Aquatic:Marine:Oil-contaminated sediment
GCA_020355945.1	Bacteria	Acidobacteriota	Aminicenantia	UBA2199	UBA2199	JAKAGC01	JAKAGC01 sp020355945	Candidatus Aminicenantes bacterium	UCH96359.1	LysM+SLT	Sec	Environmental:Aquatic:Marine:Oil-contaminated sediment;Environmental:Aquatic:Marine:Oil-contaminated sediment;Environmental:Aquatic:Marine:Oil-contaminated sediment
GCA_020355945.1	Bacteria	Acidobacteriota	Aminicenantia	UBA2199	UBA2199	JAKAGC01	JAKAGC01 sp020355945	Candidatus Aminicenantes bacterium	UCH96701.1	LysM+SLT	Sec	Environmental:Aquatic:Marine:Oil-contaminated sediment;Environmental:Aquatic:Marine:Oil-contaminated sediment;Environmental:Aquatic:Marine:Oil-contaminated sediment
GCA_021817755.1	Bacteria	Acidobacteriota	Aminicenantia	UBA2199	UBA2199	JAKAGC01	JAKAGC01 sp021817755	Acidobacteria bacterium	JAKAGC010000202.1_4	LysM+SLT	Sec	Environmental:Aquatic:Marine:Oil-contaminated sediment;Environmental:Aquatic:Marine:Oil-contaminated sediment;Environmental:Aquatic:Marine:Oil-contaminated sediment
GCA_021817755.1	Bacteria	Acidobacteriota	Aminicenantia	UBA2199	UBA2199	JAKAGC01	JAKAGC01 sp021817755	Acidobacteria bacterium	JAKAGC010000302.1_2	LysM+SLT	Sec	Environmental:Aquatic:Marine:Oil-contaminated sediment;Environmental:Aquatic:Marine:Oil-contaminated sediment;Environmental:Aquatic:Marine:Oil-contaminated sediment
GCA_002327965.1	Bacteria	Acidobacteriota	Aminicenantia	UBA2199	UBA2199	UBA2199	UBA2199 sp002327965	Candidatus Aminicenantes bacterium UBA2199	DCVB01000099.1_5	LysM+SLT	Sec	Environmental:Aquatic:Marine:Oil-contaminated sediment;Environmental:Aquatic:Marine:Oil-contaminated sediment;Environmental:Aquatic:Marine:Oil-contaminated sediment
GCA_002327965.1	Bacteria	Acidobacteriota	Aminicenantia	UBA2199	UBA2199	UBA2199	UBA2199 sp002327965	Candidatus Aminicenantes bacterium UBA2199	DCVB01000108.1_1	AMIN+Amidase_3	Sec	Environmental:Aquatic:Marine:Oil-contaminated sediment;Environmental:Aquatic:Marine:Oil-contaminated sediment;Environmental:Aquatic:Marine:Oil-contaminated sediment
GCA_002335385.1	Bacteria	Acidobacteriota	Aminicenantia	UBA2199	UBA2199	UBA2199	UBA2199 sp002335385	Candidatus Aminicenantes bacterium UBA2190	DCVK01000015.1_5	LysM+SLT	Sec	Environmental:Aquatic:Marine:Oil-contaminated sediment;Environmental:Aquatic:Marine:Oil-contaminated sediment;Environmental:Aquatic:Marine:Oil-contaminated sediment
GCA_002335385.1	Bacteria	Acidobacteriota	Aminicenantia	UBA2199	UBA2199	UBA2199	UBA2199 sp002335385	Candidatus Aminicenantes bacterium UBA2190	DCVK01000053.1_3	AMIN+Amidase_3	Sec	Environmental:Aquatic:Marine:Oil-contaminated sediment;Environmental:Aquatic:Marine:Oil-contaminated sediment;Environmental:Aquatic:Marine:Oil-contaminated sediment
GCA_002436105.1	Bacteria	Acidobacteriota	Aminicenantia	UBA2199	UBA2199	UBA2199	UBA2199 sp002436105	Candidatus Aminicenantes bacterium UBA6072	DIXU01000012.1_29	AMIN+Amidase_3	Sec	Environmental:Aquatic:Marine:Oil-contaminated sediment;Environmental:Aquatic:Marine:Oil-contaminated sediment;Environmental:Aquatic:Marine:Oil-contaminated sediment
GCA_002436105.1	Bacteria	Acidobacteriota	Aminicenantia	UBA2199	UBA2199	UBA2199	UBA2199 sp002436105	Candidatus Aminicenantes bacterium UBA6072	DIXU01000017.1_82	LysM+SLT	Sec	Environmental:Aquatic:Marine:Oil-contaminated sediment;Environmental:Aquatic:Marine:Oil-contaminated sediment;Environmental:Aquatic:Marine:Oil-contaminated sediment
GCA_004525465.1	Bacteria	Acidobacteriota	Aminicenantia	UBA2199	UBA2199	UBA2199	UBA2199 sp004525465	Chrysiogenales bacterium	TFG78823.1	LysM+SLT	Sec	Environmental:Aquatic:Marine:Oil-contaminated sediment;Environmental:Aquatic:Marine:Oil-contaminated sediment;Environmental:Aquatic:Marine:Oil-contaminated sediment
GCA_016934475.1	Bacteria	Acidobacteriota	Aminicenantia	UBA2199	UBA2199	UBA2199	UBA2199 sp016934475	Candidatus Aminicenantes bacterium	MBN2345911.1	LysM+SLT	Sec	Environmental:Aquatic:Marine:Oil-contaminated sediment;Environmental:Aquatic:Marine:Oil-contaminated sediment;Environmental:Aquatic:Marine:Oil-contaminated sediment
GCA_016934475.1	Bacteria	Acidobacteriota	Aminicenantia	UBA2199	UBA2199	UBA2199	UBA2199 sp016934475	Candidatus Aminicenantes bacterium	MBN2347066.1	AMIN+Amidase_3	Sec	Environmental:Aquatic:Marine:Oil-contaminated sediment;Environmental:Aquatic:Marine:Oil-contaminated sediment;Environmental:Aquatic:Marine:Oil-contaminated sediment
GCA_016934745.1	Bacteria	Acidobacteriota	Aminicenantia	UBA2199	UBA2199	UBA2199	UBA2199 sp016934745	Candidatus Aminicenantes bacterium	MBN2399116.1	LysM+SLT	Sec	Environmental:Aquatic:Marine:Oil-contaminated sediment;Environmental:Aquatic:Marine:Oil-contaminated sediment;Environmental:Aquatic:Marine:Oil-contaminated sediment
GCA_018262835.1	Bacteria	Acidobacteriota	Aminicenantia	UBA2199	UBA2199	UBA2199	UBA2199 sp018262835	Candidatus Aminicenantes bacterium	JADFDP010000008.1_24	LysM+SLT	Sec	Environmental:Aquatic:Marine:Oil-contaminated sediment;Environmental:Aquatic:Marine:Oil-contaminated sediment;Environmental:Aquatic:Marine:Oil-contaminated sediment
GCA_018262835.1	Bacteria	Acidobacteriota	Aminicenantia	UBA2199	UBA2199	UBA2199	UBA2199 sp018262835	Candidatus Aminicenantes bacterium	JADFDP010000039.1_13	AMIN+Amidase_3	Sec	Environmental:Aquatic:Marine:Oil-contaminated sediment;Environmental:Aquatic:Marine:Oil-contaminated sediment;Environmental:Aquatic:Marine:Oil-contaminated sediment
GCA_018897435.1	Bacteria	Acidobacteriota	Aminicenantia	UBA2199	UBA2199	UBA2199	UBA2199 sp018897435	Acidobacteria bacterium	MBU4268407.1	AMIN+Amidase_3	Sec	Environmental:Aquatic:Marine:Oil-contaminated sediment;Environmental:Aquatic:Marine:Oil-contaminated sediment;Environmental:Aquatic:Marine:Oil-contaminated sediment
GCA_018897435.1	Bacteria	Acidobacteriota	Aminicenantia	UBA2199	UBA2199	UBA2199	UBA2199 sp018897435	Acidobacteria bacterium	MBU4268817.1	LysM+SLT	Sec	Environmental:Aquatic:Marine:Oil-contaminated sediment;Environmental:Aquatic:Marine:Oil-contaminated sediment;Environmental:Aquatic:Marine:Oil-contaminated sediment
GCA_022711715.1	Bacteria	Acidobacteriota	Aminicenantia	UBA2199	UBA2199	UBA2199	UBA2199 sp022711715	Acidobacteria bacterium	JAKLEC010000005.1_42	LysM+SLT	Sec	Environmental:Aquatic:Marine:Oil-contaminated sediment;Environmental:Aquatic:Marine:Oil-contaminated sediment;Environmental:Aquatic:Marine:Oil-contaminated sediment
GCA_022711715.1	Bacteria	Acidobacteriota	Aminicenantia	UBA2199	UBA2199	UBA2199	UBA2199 sp022711715	Acidobacteria bacterium	JAKLEC010000043.1_3	AMIN+Amidase_3	Sec	Environmental:Aquatic:Marine:Oil-contaminated sediment;Environmental:Aquatic:Marine:Oil-contaminated sediment;Environmental:Aquatic:Marine:Oil-contaminated sediment
GCA_022865785.1	Bacteria	Acidobacteriota	Aminicenantia	UBA2199	UBA2199	UBA2199	UBA2199 sp022865785	Candidatus Aminicenantes bacterium	MCJ7524914.1	AMIN+Amidase_3	Sec	Environmental:Aquatic:Marine:Oil-contaminated sediment;Environmental:Aquatic:Marine:Oil-contaminated sediment;Environmental:Aquatic:Marine:Oil-contaminated sediment
GCA_022865785.1	Bacteria	Acidobacteriota	Aminicenantia	UBA2199	UBA2199	UBA2199	UBA2199 sp022865785	Candidatus Aminicenantes bacterium	MCJ7525244.1	LysM+SLT	Sec	Environmental:Aquatic:Marine:Oil-contaminated sediment;Environmental:Aquatic:Marine:Oil-contaminated sediment;Environmental:Aquatic:Marine:Oil-contaminated sediment
GCA_002299555.1	Bacteria	Acidobacteriota	Aminicenantia	UBA2199	UBA2199	UBA647	UBA647 sp002299555	Candidatus Aminicenantes bacterium UBA647	DBOL01000012.1_7	LysM+SLT	Sec	Environmental:Aquatic:Marine:Oil-contaminated sediment;Environmental:Aquatic:Marine:Oil-contaminated sediment;Environmental:Aquatic:Marine:Oil-contaminated sediment
GCA_023136725.1	Bacteria	Acidobacteriota	Aminicenantia	UBA2199	UBA2199	UBA647	UBA647 sp023136725	Candidatus Aminicenantes bacterium	MCK5004118.1	LysM+SLT	Sec	Environmental:Aquatic:Marine:Oil-contaminated sediment;Environmental:Aquatic:Marine:Oil-contaminated sediment;Environmental:Aquatic:Marine:Oil-contaminated sediment
GCA_011049425.1	Bacteria	Acidobacteriota	Aminicenantia	UBA2199	UBA2199	UBA876	UBA876 sp011049425	Candidatus Aminicenantes bacterium	HDP94295.1	LysM+SLT	Sec	Environmental:Aquatic:Marine:Oil-contaminated sediment;Environmental:Aquatic:Marine:Oil-contaminated sediment;Environmental:Aquatic:Marine:Oil-contaminated sediment
GCA_011049425.1	Bacteria	Acidobacteriota	Aminicenantia	UBA2199	UBA2199	UBA876	UBA876 sp011049425	Candidatus Aminicenantes bacterium	HDP95872.1	AMIN+Amidase_3	Sec	Environmental:Aquatic:Marine:Oil-contaminated sediment;Environmental:Aquatic:Marine:Oil-contaminated sediment;Environmental:Aquatic:Marine:Oil-contaminated sediment
GCA_016926835.1	Bacteria	Acidobacteriota	Aminicenantia	UBA2199	UBA2199	UBA876	UBA876 sp016926835	Candidatus Aminicenantes bacterium	MBN1197621.1	LysM+SLT	Sec	Environmental:Aquatic:Marine:Oil-contaminated sediment;Environmental:Aquatic:Marine:Oil-contaminated sediment;Environmental:Aquatic:Marine:Oil-contaminated sediment
GCA_003141555.1	Bacteria	Acidobacteriota	Aminicenantia	Aminicenantales	UBA4085	FEN-413	FEN-413 sp003141555	Candidatus Aminicenantes bacterium	PLMN01000010.1_32	LysM+SLT	Sec	Engineered:Wastewater;Engineered:Wastewater;Engineered:Wastewater
GCA_017883285.1	Bacteria	Acidobacteriota	Aminicenantia	Aminicenantales	UBA4085	FEN-413	FEN-413 sp017883285	Candidatus Aminicenantes bacterium	JADGNV010000030.1_33	LysM+SLT	Sec	Engineered:Wastewater;Engineered:Wastewater;Engineered:Wastewater
GCA_012797375.1	Bacteria	Acidobacteriota	Aminicenantia	Aminicenantales	UBA4085	JAAZPG01	JAAZPG01 sp012797375	Acidobacteria bacterium	NMD11173.1	LysM+Peptidase_M74	Sec	Engineered:Wastewater;Engineered:Wastewater;Engineered:Wastewater
GCA_016867585.1	Bacteria	Acidobacteriota	Aminicenantia	Aminicenantales	UBA4085	JAAZPG01	JAAZPG01 sp016867585	Candidatus Aminicenantes bacterium	MBM3295254.1	LysM+Peptidase_M74	Sec	Engineered:Wastewater;Engineered:Wastewater;Engineered:Wastewater
GCA_016931595.1	Bacteria	Acidobacteriota	Aminicenantia	Aminicenantales	UBA4085	JAAZPG01	JAAZPG01 sp016931595	Candidatus Aminicenantes bacterium	MBN1938567.1	AMIN+Amidase_3	Sec
GCA_016931595.1	Bacteria	Acidobacteriota	Aminicenantia	Aminicenantales	UBA4085	JAAZPG01	JAAZPG01 sp016931595	Candidatus Aminicenantes bacterium	MBN1940130.1	LysM+SLT	Sec
GCA_022866045.1	Bacteria	Acidobacteriota	Aminicenantia	Aminicenantales	UBA4085	JALHTW01	JALHTW01 sp022866045	Candidatus Aminicenantes bacterium	MCJ7564996.1	LysM+SLT	Sec	Engineered:Wastewater;Engineered:Wastewater;Engineered:Wastewater
GCA_002383325.1	Bacteria	Acidobacteriota	Aminicenantia	Aminicenantales	UBA4085	UBA4085	UBA4085 sp002383325	Candidatus Aminicenantes bacterium UBA4085	DFYJ01000071.1_16	LysM+SLT	Sec	Engineered:Wastewater;Engineered:Wastewater;Engineered:Wastewater
GCA_002383325.1	Bacteria	Acidobacteriota	Aminicenantia	Aminicenantales	UBA4085	UBA4085	UBA4085 sp002383325	Candidatus Aminicenantes bacterium UBA4085	DFYJ01000147.1_32	SPOR+NLPC_P60	Sec	Engineered:Wastewater;Engineered:Wastewater;Engineered:Wastewater
GCA_003154255.1	Bacteria	Acidobacteriota	Aminicenantia	Aminicenantales	UBA4085	UBA4085	UBA4085 sp003154255	Candidatus Aminicenantes bacterium	PMCY01000179.1_16	LysM+Peptidase_M74	Sec	Engineered:Wastewater;Engineered:Wastewater;Engineered:Wastewater
GCA_003154255.1	Bacteria	Acidobacteriota	Aminicenantia	Aminicenantales	UBA4085	UBA4085	UBA4085 sp003154255	Candidatus Aminicenantes bacterium	PMCY01000233.1_6	LysM+SLT	Sec	Engineered:Wastewater;Engineered:Wastewater;Engineered:Wastewater
GCA_003154255.1	Bacteria	Acidobacteriota	Aminicenantia	Aminicenantales	UBA4085	UBA4085	UBA4085 sp003154255	Candidatus Aminicenantes bacterium	PMCY01000289.1_7	LysM+SLT	Sec	Engineered:Wastewater;Engineered:Wastewater;Engineered:Wastewater
GCA_003154255.1	Bacteria	Acidobacteriota	Aminicenantia	Aminicenantales	UBA4085	UBA4085	UBA4085 sp003154255	Candidatus Aminicenantes bacterium	PMCY01000364.1_3	SPOR+NLPC_P60	Sec	Engineered:Wastewater;Engineered:Wastewater;Engineered:Wastewater
GCA_003524335.1	Bacteria	Acidobacteriota	Aminicenantia	Aminicenantales	UBA8522	UBA8522	UBA8522 sp003524335	Candidatus Aminicenantes bacterium	HCS47709.1	AMIN+Amidase_3	Sec	Environmental:Aquatic:Marine:Intertidal zone:Oil-contaminated;Environmental:Aquatic:Marine:Intertidal zone:Oil-contaminated;Environmental:Aquatic:Marine:Intertidal zone:Oil-contaminated
GCA_016934895.1	Bacteria	Acidobacteriota	Aminicenantia	Aminicenantales	UBA8522	UBA8522	UBA8522 sp016934895	Candidatus Aminicenantes bacterium	MBN2410022.1	SPOR+NLPC_P60	Sec	Environmental:Aquatic:Marine:Intertidal zone:Oil-contaminated;Environmental:Aquatic:Marine:Intertidal zone:Oil-contaminated;Environmental:Aquatic:Marine:Intertidal zone:Oil-contaminated
GCA_017886205.1	Bacteria	Acidobacteriota	Aminicenantia	Aminicenantales	UBA8522	UBA8522	UBA8522 sp017886205	Candidatus Aminicenantes bacterium	JAFNEO010000009.1_55	AMIN+Amidase_3	Sec	Environmental:Aquatic:Marine:Intertidal zone:Oil-contaminated;Environmental:Aquatic:Marine:Intertidal zone:Oil-contaminated;Environmental:Aquatic:Marine:Intertidal zone:Oil-contaminated
GCA_017886205.1	Bacteria	Acidobacteriota	Aminicenantia	Aminicenantales	UBA8522	UBA8522	UBA8522 sp017886205	Candidatus Aminicenantes bacterium	JAFNEO010000045.1_117	LysM+SLT	Sec	Environmental:Aquatic:Marine:Intertidal zone:Oil-contaminated;Environmental:Aquatic:Marine:Intertidal zone:Oil-contaminated;Environmental:Aquatic:Marine:Intertidal zone:Oil-contaminated
GCA_902505605.1	Bacteria	Acidobacteriota	B3-B38	B3-B38	B3-B38	Guanabacterium	Guanabacterium sedimentis	Candidatus Guanabacterium sedimentis	CABWKN010000100.1_9	LysM+Peptidase_M23	Sec	Environmental:Aquatic:Marine:Oil-contaminated sediment;Environmental:Aquatic:Marine:Oil-contaminated sediment;Environmental:Aquatic:Marine:Oil-contaminated sediment
GCA_902505605.1	Bacteria	Acidobacteriota	B3-B38	B3-B38	B3-B38	Guanabacterium	Guanabacterium sedimentis	Candidatus Guanabacterium sedimentis	CABWKN010000119.1_17	LysM+SLT	Sec	Environmental:Aquatic:Marine:Oil-contaminated sediment;Environmental:Aquatic:Marine:Oil-contaminated sediment;Environmental:Aquatic:Marine:Oil-contaminated sediment
GCA_902505605.1	Bacteria	Acidobacteriota	B3-B38	B3-B38	B3-B38	Guanabacterium	Guanabacterium sedimentis	Candidatus Guanabacterium sedimentis	CABWKN010000139.1_4	AMIN+Amidase_3	Sec	Environmental:Aquatic:Marine:Oil-contaminated sediment;Environmental:Aquatic:Marine:Oil-contaminated sediment;Environmental:Aquatic:Marine:Oil-contaminated sediment
GCA_005223145.1	Bacteria	Acidobacteriota	B3-B38	B3-B38	B3-B38	Guanabacterium	Guanabacterium sp005223145	bacterium (candidate division B38) B3_B38	TKJ28844.1	LysM+SLT	Sec	Environmental:Aquatic:Marine:Oil-contaminated sediment;Environmental:Aquatic:Marine:Oil-contaminated sediment;Environmental:Aquatic:Marine:Oil-contaminated sediment
GCA_005223145.1	Bacteria	Acidobacteriota	B3-B38	B3-B38	B3-B38	Guanabacterium	Guanabacterium sp005223145	bacterium (candidate division B38) B3_B38	TKJ32457.1	AMIN+Amidase_3		Environmental:Aquatic:Marine:Oil-contaminated sediment;Environmental:Aquatic:Marine:Oil-contaminated sediment;Environmental:Aquatic:Marine:Oil-contaminated sediment
GCA_005223145.1	Bacteria	Acidobacteriota	B3-B38	B3-B38	B3-B38	Guanabacterium	Guanabacterium sp005223145	bacterium (candidate division B38) B3_B38	TKJ34944.1	LysM+Peptidase_M23	Sec	Environmental:Aquatic:Marine:Oil-contaminated sediment;Environmental:Aquatic:Marine:Oil-contaminated sediment;Environmental:Aquatic:Marine:Oil-contaminated sediment
GCA_016932915.1	Bacteria	Acidobacteriota	B3-B38	JAFGBY01	JAFGBY01	JAFGBY01	JAFGBY01 sp016932915	Acidobacteria bacterium	MBN2134685.1	LysM+SLT	Sec	Environmental:Aquatic:Marine:Oil-contaminated sediment;Environmental:Aquatic:Marine:Oil-contaminated sediment;Environmental:Aquatic:Marine:Oil-contaminated sediment
GCA_016932915.1	Bacteria	Acidobacteriota	B3-B38	JAFGBY01	JAFGBY01	JAFGBY01	JAFGBY01 sp016932915	Acidobacteria bacterium	MBN2135791.1	LysM+Peptidase_M23	Sec	Environmental:Aquatic:Marine:Oil-contaminated sediment;Environmental:Aquatic:Marine:Oil-contaminated sediment;Environmental:Aquatic:Marine:Oil-contaminated sediment
GCA_016932915.1	Bacteria	Acidobacteriota	B3-B38	JAFGBY01	JAFGBY01	JAFGBY01	JAFGBY01 sp016932915	Acidobacteria bacterium	MBN2135904.1	AMIN+Amidase_3	Sec	Environmental:Aquatic:Marine:Oil-contaminated sediment;Environmental:Aquatic:Marine:Oil-contaminated sediment;Environmental:Aquatic:Marine:Oil-contaminated sediment
GCA_021161905.1	Bacteria	Acidobacteriota	B3-B38	B3-B38	JAGGZT01	JAGGZT01	JAGGZT01 sp021161905	Acidobacteria bacterium	MCD6450831.1	LysM+Peptidase_M23	Sec	Environmental:Aquatic:Marine:Oil-contaminated sediment;Environmental:Aquatic:Marine:Oil-contaminated sediment;Environmental:Aquatic:Marine:Oil-contaminated sediment
GCA_021161905.1	Bacteria	Acidobacteriota	B3-B38	B3-B38	JAGGZT01	JAGGZT01	JAGGZT01 sp021161905	Acidobacteria bacterium	MCD6451774.1	SH3_4+NLPC_P60		Environmental:Aquatic:Marine:Oil-contaminated sediment;Environmental:Aquatic:Marine:Oil-contaminated sediment;Environmental:Aquatic:Marine:Oil-contaminated sediment
GCA_021161905.1	Bacteria	Acidobacteriota	B3-B38	B3-B38	JAGGZT01	JAGGZT01	JAGGZT01 sp021161905	Acidobacteria bacterium	MCD6451796.1	LysM+SLT	Sec	Environmental:Aquatic:Marine:Oil-contaminated sediment;Environmental:Aquatic:Marine:Oil-contaminated sediment;Environmental:Aquatic:Marine:Oil-contaminated sediment
GCA_021161905.1	Bacteria	Acidobacteriota	B3-B38	B3-B38	JAGGZT01	JAGGZT01	JAGGZT01 sp021161905	Acidobacteria bacterium	MCD6451812.1	AMIN+Amidase_3		Environmental:Aquatic:Marine:Oil-contaminated sediment;Environmental:Aquatic:Marine:Oil-contaminated sediment;Environmental:Aquatic:Marine:Oil-contaminated sediment
GCF_018304765.1	Bacteria	Acidobacteriota	Blastocatellia	Chloracidobacteriales	Chloracidobacteriaceae	Chloracidobacterium	Chloracidobacterium aggregatum	Chloracidobacterium sp. N	WP_211423410.1	LysM+Glucosaminidase		Engineered:Solid waste:Composting;Engineered:Solid waste:Composting;Engineered:Solid waste:Composting
GCF_018304765.1	Bacteria	Acidobacteriota	Blastocatellia	Chloracidobacteriales	Chloracidobacteriaceae	Chloracidobacterium	Chloracidobacterium aggregatum	Chloracidobacterium sp. N	WP_211423447.1	LysM+PG_binding_1+Glucosaminidase		Engineered:Solid waste:Composting;Engineered:Solid waste:Composting;Engineered:Solid waste:Composting
GCA_002254845.1	Bacteria	Acidobacteriota	Blastocatellia	Chloracidobacteriales	Chloracidobacteriaceae	Chloracidobacterium	Chloracidobacterium sp002254845	Chloracidobacterium sp. CP2_5A	OYT69948.1	LysM+Glucosaminidase		Engineered:Solid waste:Composting;Engineered:Solid waste:Composting;Engineered:Solid waste:Composting
GCA_025057975.1	Bacteria	Acidobacteriota	Blastocatellia	Chloracidobacteriales	Chloracidobacteriaceae	Chloracidobacterium	Chloracidobacterium sp025057975	Chloracidobacterium sp.	MCS7079373.1	LysM+Glucosaminidase		Engineered:Solid waste:Composting;Engineered:Solid waste:Composting;Engineered:Solid waste:Composting
GCF_000226295.1	Bacteria	Acidobacteriota	Blastocatellia	Chloracidobacteriales	Chloracidobacteriaceae	Chloracidobacterium	Chloracidobacterium thermophilum	Chloracidobacterium thermophilum B	WP_014101537.1	LysM+Glucosaminidase		Engineered:Solid waste:Composting;Engineered:Solid waste:Composting;Engineered:Solid waste:Composting
GCF_000226295.1	Bacteria	Acidobacteriota	Blastocatellia	Chloracidobacteriales	Chloracidobacteriaceae	Chloracidobacterium	Chloracidobacterium thermophilum	Chloracidobacterium thermophilum B	WP_049787552.1	LysM+PG_binding_1+Glucosaminidase		Engineered:Solid waste:Composting;Engineered:Solid waste:Composting;Engineered:Solid waste:Composting
GCF_018304825.1	Bacteria	Acidobacteriota	Blastocatellia	Chloracidobacteriales	Chloracidobacteriaceae	Chloracidobacterium	Chloracidobacterium validum	Chloracidobacterium validum	WP_211430209.1	LysM+PG_binding_1+Glucosaminidase		Engineered:Solid waste:Composting;Engineered:Solid waste:Composting;Engineered:Solid waste:Composting
GCF_018304825.1	Bacteria	Acidobacteriota	Blastocatellia	Chloracidobacteriales	Chloracidobacteriaceae	Chloracidobacterium	Chloracidobacterium validum	Chloracidobacterium validum	WP_211430324.1	LysM+Glucosaminidase		Engineered:Solid waste:Composting;Engineered:Solid waste:Composting;Engineered:Solid waste:Composting
GCA_013298335.1	Bacteria	Acidobacteriota	Blastocatellia	Chloracidobacteriales	Chloracidobacteriaceae	JAAFHI01	JAAFHI01 sp013298335	Actinobacteria bacterium	JAAFHI010000555.1_2	PG_binding_1+Peptidase_M15		Engineered:Solid waste:Composting;Engineered:Solid waste:Composting;Engineered:Solid waste:Composting
GCA_016208495.1	Bacteria	Acidobacteriota	Blastocatellia	Chloracidobacteriales	Chloracidobacteriaceae	JACQXX01	JACQXX01 sp016208495	Acidobacteria bacterium	MBI4747468.1	LysM+SLT	Sec	Engineered:Solid waste:Composting;Engineered:Solid waste:Composting;Engineered:Solid waste:Composting
GCA_016208495.1	Bacteria	Acidobacteriota	Blastocatellia	Chloracidobacteriales	Chloracidobacteriaceae	JACQXX01	JACQXX01 sp016208495	Acidobacteria bacterium	MBI4747738.1	SH3_3+CHAP		Engineered:Solid waste:Composting;Engineered:Solid waste:Composting;Engineered:Solid waste:Composting
GCA_016208495.1	Bacteria	Acidobacteriota	Blastocatellia	Chloracidobacteriales	Chloracidobacteriaceae	JACQXX01	JACQXX01 sp016208495	Acidobacteria bacterium	MBI4751643.1	PG_binding_1+Peptidase_M74+SLT		Engineered:Solid waste:Composting;Engineered:Solid waste:Composting;Engineered:Solid waste:Composting
GCA_019695185.1	Bacteria	Acidobacteriota	Blastocatellia	Chloracidobacteriales	Chloracidobacteriaceae	JAIBAN01	JAIBAN01 sp019695185	Blastocatellia bacterium	MBX7221110.1	LysM+SLT	Sec	Engineered:Solid waste:Composting;Engineered:Solid waste:Composting;Engineered:Solid waste:Composting
GCA_002898775.1	Bacteria	Acidobacteriota	Blastocatellia	HR10	HR10	HR10	HR10 sp002898775	bacterium HR08	GBC77884.1	LysM+SLT	Sec	Engineered:Solid waste:Composting;Engineered:Solid waste:Composting;Engineered:Solid waste:Composting
GCA_002923315.1	Bacteria	Acidobacteriota	Blastocatellia	HR10	HR10	HR10	HR10 sp002923315	bacterium HR10	GBC83270.1	LysM+SLT	Sec	Engineered:Solid waste:Composting;Engineered:Solid waste:Composting;Engineered:Solid waste:Composting
GCA_025055075.1	Bacteria	Acidobacteriota	Blastocatellia	HR10	HR10	HR10	HR10 sp025055075	Blastocatellia bacterium	MCS6816532.1	LysM+SLT	Sec	Engineered:Solid waste:Composting;Engineered:Solid waste:Composting;Engineered:Solid waste:Composting
GCA_003696865.1	Bacteria	Acidobacteriota	Blastocatellia	HR10	J050	J050	J050 sp003696865	Acidobacteria bacterium	RMG56161.1	LysM+SLT		Engineered:Solid waste:Composting;Engineered:Solid waste:Composting;Engineered:Solid waste:Composting
GCA_025054955.1	Bacteria	Acidobacteriota	Blastocatellia	HR10	J050	JANWZE01	JANWZE01 sp025054955	Blastocatellia bacterium	MCS6804099.1	LysM+SLT	Sec	Engineered:Solid waste:Composting;Engineered:Solid waste:Composting;Engineered:Solid waste:Composting
GCA_025054955.1	Bacteria	Acidobacteriota	Blastocatellia	HR10	J050	JANWZE01	JANWZE01 sp025054955	Blastocatellia bacterium	MCS6806131.1	SH3_3+Amidase_2		Engineered:Solid waste:Composting;Engineered:Solid waste:Composting;Engineered:Solid waste:Composting
GCA_016705245.1	Bacteria	Acidobacteriota	Blastocatellia	UBA7656	JADIYM01	JADIYM01	JADIYM01 sp016705245	Blastocatellia bacterium	MBK6313636.1	LysM+SLT	Sec	Engineered:Solid waste:Composting;Engineered:Solid waste:Composting;Engineered:Solid waste:Composting
GCA_021463145.1	Bacteria	Acidobacteriota	Blastocatellia	UBA7656	JADIYM01	JADIYM01	JADIYM01 sp021463145	Blastocatellia bacterium	JAJTWZ010000004.1_74	LysM+SLT		Engineered:Solid waste:Composting;Engineered:Solid waste:Composting;Engineered:Solid waste:Composting
GCA_021463145.1	Bacteria	Acidobacteriota	Blastocatellia	UBA7656	JADIYM01	JADIYM01	JADIYM01 sp021463145	Blastocatellia bacterium	JAJTWZ010000010.1_46	LysM+SLT	Sec	Engineered:Solid waste:Composting;Engineered:Solid waste:Composting;Engineered:Solid waste:Composting
GCA_016213785.1	Bacteria	Acidobacteriota	Blastocatellia	Chloracidobacteriales	JADJPF01	JADJPF01	JADJPF01 sp016213785	Acidobacteria bacterium	MBI4851167.1	LysM+SLT		Engineered:Solid waste:Composting;Engineered:Solid waste:Composting;Engineered:Solid waste:Composting
GCA_016213785.1	Bacteria	Acidobacteriota	Blastocatellia	Chloracidobacteriales	JADJPF01	JADJPF01	JADJPF01 sp016213785	Acidobacteria bacterium	MBI4851976.1	LysM+PG_binding_1+Peptidase_M15		Engineered:Solid waste:Composting;Engineered:Solid waste:Composting;Engineered:Solid waste:Composting
GCA_016213785.1	Bacteria	Acidobacteriota	Blastocatellia	Chloracidobacteriales	JADJPF01	JADJPF01	JADJPF01 sp016213785	Acidobacteria bacterium	MBI4854273.1	AMIN+Amidase_3	Sec	Engineered:Solid waste:Composting;Engineered:Solid waste:Composting;Engineered:Solid waste:Composting
GCA_016213785.1	Bacteria	Acidobacteriota	Blastocatellia	Chloracidobacteriales	JADJPF01	JADJPF01	JADJPF01 sp016213785	Acidobacteria bacterium	MBI4854324.1	SH3_3+CHAP		Engineered:Solid waste:Composting;Engineered:Solid waste:Composting;Engineered:Solid waste:Composting
GCA_016713405.1	Bacteria	Acidobacteriota	Blastocatellia	Chloracidobacteriales	JADJPF01	JADJPF01	JADJPF01 sp016713405	Blastocatellia bacterium	MBK7992975.1	LysM+SLT		Engineered:Solid waste:Composting;Engineered:Solid waste:Composting;Engineered:Solid waste:Composting
GCA_016713405.1	Bacteria	Acidobacteriota	Blastocatellia	Chloracidobacteriales	JADJPF01	JADJPF01	JADJPF01 sp016713405	Blastocatellia bacterium	MBK7994723.1	LysM+PG_binding_1+CHAP		Engineered:Solid waste:Composting;Engineered:Solid waste:Composting;Engineered:Solid waste:Composting
GCA_016713405.1	Bacteria	Acidobacteriota	Blastocatellia	Chloracidobacteriales	JADJPF01	JADJPF01	JADJPF01 sp016713405	Blastocatellia bacterium	MBK7995914.1	LysM+SLT		Engineered:Solid waste:Composting;Engineered:Solid waste:Composting;Engineered:Solid waste:Composting
GCA_016789295.1	Bacteria	Acidobacteriota	Blastocatellia	Chloracidobacteriales	JADJPF01	JAEUQL01	JAEUQL01 sp016789295	Blastocatellia bacterium	MBL8150866.1	LysM+SLT		Engineered:Solid waste:Composting;Engineered:Solid waste:Composting;Engineered:Solid waste:Composting
GCA_016789295.1	Bacteria	Acidobacteriota	Blastocatellia	Chloracidobacteriales	JADJPF01	JAEUQL01	JAEUQL01 sp016789295	Blastocatellia bacterium	MBL8150991.1	LysM+SLT		Engineered:Solid waste:Composting;Engineered:Solid waste:Composting;Engineered:Solid waste:Composting
GCA_025057015.1	Bacteria	Acidobacteriota	Blastocatellia	Chloracidobacteriales	JADJPF01	JANWYG01	JANWYG01 sp025057015	Blastocatellia bacterium	MCS6884862.1	LysM+SLT		Engineered:Solid waste:Composting;Engineered:Solid waste:Composting;Engineered:Solid waste:Composting
GCA_025057015.1	Bacteria	Acidobacteriota	Blastocatellia	Chloracidobacteriales	JADJPF01	JANWYG01	JANWYG01 sp025057015	Blastocatellia bacterium	MCS6885115.1	LysM+PG_binding_1+SLT		Engineered:Solid waste:Composting;Engineered:Solid waste:Composting;Engineered:Solid waste:Composting
GCA_025057015.1	Bacteria	Acidobacteriota	Blastocatellia	Chloracidobacteriales	JADJPF01	JANWYG01	JANWYG01 sp025057015	Blastocatellia bacterium	MCS6885410.1	LysM+SLT		Engineered:Solid waste:Composting;Engineered:Solid waste:Composting;Engineered:Solid waste:Composting
GCA_025057015.1	Bacteria	Acidobacteriota	Blastocatellia	Chloracidobacteriales	JADJPF01	JANWYG01	JANWYG01 sp025057015	Blastocatellia bacterium	MCS6886535.1	LysM+PG_binding_1+Glucosaminidase		Engineered:Solid waste:Composting;Engineered:Solid waste:Composting;Engineered:Solid waste:Composting
GCA_001920415.1	Bacteria	Acidobacteriota	Blastocatellia	Pyrinomonadales	Pyrinomonadaceae	3-1-20CM-3-53-8	3-1-20CM-3-53-8 sp001920415	Acidobacteria bacterium 13_1_20CM_3_53_8	OLE54143.1	PG_binding_1+SLT
GCA_001920415.1	Bacteria	Acidobacteriota	Blastocatellia	Pyrinomonadales	Pyrinomonadaceae	3-1-20CM-3-53-8	3-1-20CM-3-53-8 sp001920415	Acidobacteria bacterium 13_1_20CM_3_53_8	OLE55420.1	LysM+SLT	Sec
GCA_003385635.1	Bacteria	Acidobacteriota	Blastocatellia	Pyrinomonadales	Pyrinomonadaceae	Aridibacter	Aridibacter sp003385635	Acidobacteria bacterium	REJ79138.1	LysM+SLT	Sec
GCA_013003215.1	Bacteria	Acidobacteriota	Blastocatellia	Pyrinomonadales	Pyrinomonadaceae	Aridibacter	Aridibacter sp013003215	Pyrinomonadaceae bacterium	NNE65668.1	LysM+SLT	Sec	Environmental:Aquatic:Freshwater:Groundwater;Environmental:Aquatic:Freshwater:Groundwater;Environmental:Aquatic:Freshwater:Groundwater
GCA_013003295.1	Bacteria	Acidobacteriota	Blastocatellia	Pyrinomonadales	Pyrinomonadaceae	Aridibacter	Aridibacter sp013003295	Pyrinomonadaceae bacterium	NNE99136.1	LysM+SLT		Environmental:Aquatic:Freshwater:Groundwater;Environmental:Aquatic:Freshwater:Groundwater;Environmental:Aquatic:Freshwater:Groundwater
GCA_016700175.1	Bacteria	Acidobacteriota	Blastocatellia	Pyrinomonadales	Pyrinomonadaceae	Aridibacter	Aridibacter sp016700175	Acidobacteria bacterium	QQS42630.1	LysM+SLT	Sec
GCA_024640445.1	Bacteria	Acidobacteriota	Blastocatellia	Pyrinomonadales	Pyrinomonadaceae	Aridibacter	Aridibacter sp024640445	Acidobacteria bacterium	JAHEEZ010000073.1_5	LysM+SLT	Sec
GCA_002050355.1	Bacteria	Acidobacteriota	Blastocatellia	Pyrinomonadales	Pyrinomonadaceae	GCA-002050365	GCA-002050365 sp002050355	Acidobacteria bacterium 28-9	MWYY01000009.1_14	LysM+SLT	Sec	Engineered:Wastewater:Activated Sludge;Engineered:Wastewater:Activated Sludge;Engineered:Wastewater:Activated Sludge
GCA_002050365.1	Bacteria	Acidobacteriota	Blastocatellia	Pyrinomonadales	Pyrinomonadaceae	GCA-002050365	GCA-002050365 sp002050365	Acidobacteria bacterium 28-1	MWYZ01000002.1_13	PG_binding_1+Peptidase_M23		Engineered:Wastewater:Activated Sludge;Engineered:Wastewater:Activated Sludge;Engineered:Wastewater:Activated Sludge
GCA_002050365.1	Bacteria	Acidobacteriota	Blastocatellia	Pyrinomonadales	Pyrinomonadaceae	GCA-002050365	GCA-002050365 sp002050365	Acidobacteria bacterium 28-1	MWYZ01000051.1_27	PG_binding_1+VanY		Engineered:Wastewater:Activated Sludge;Engineered:Wastewater:Activated Sludge;Engineered:Wastewater:Activated Sludge
GCA_002050365.1	Bacteria	Acidobacteriota	Blastocatellia	Pyrinomonadales	Pyrinomonadaceae	GCA-002050365	GCA-002050365 sp002050365	Acidobacteria bacterium 28-1	MWYZ01000070.1_74	PG_binding_1+Peptidase_M74		Engineered:Wastewater:Activated Sludge;Engineered:Wastewater:Activated Sludge;Engineered:Wastewater:Activated Sludge
GCA_002050455.1	Bacteria	Acidobacteriota	Blastocatellia	Pyrinomonadales	Pyrinomonadaceae	GCA-002050365	GCA-002050365 sp002050455	Acidobacteria bacterium 5-1	MWZA01000170.1_49	LysM+SLT	Sec
GCA_013813755.1	Bacteria	Acidobacteriota	Blastocatellia	Pyrinomonadales	Pyrinomonadaceae	GCA-002050365	GCA-002050365 sp013813755	Acidobacteria bacterium	MBA3335523.1	LysM+SLT	Sec	Engineered:Wastewater:Activated Sludge;Engineered:Wastewater:Activated Sludge;Engineered:Wastewater:Activated Sludge
GCA_020200095.1	Bacteria	Acidobacteriota	Blastocatellia	Pyrinomonadales	Pyrinomonadaceae	GCA-002050365	GCA-002050365 sp020200095	Acidobacteria bacterium	MCA1624566.1	LysM+SLT	Sec	Engineered:Wastewater:Activated Sludge;Engineered:Wastewater:Activated Sludge;Engineered:Wastewater:Activated Sludge
GCA_020200095.1	Bacteria	Acidobacteriota	Blastocatellia	Pyrinomonadales	Pyrinomonadaceae	GCA-002050365	GCA-002050365 sp020200095	Acidobacteria bacterium	MCA1625838.1	PG_binding_1+VanY	Sec	Engineered:Wastewater:Activated Sludge;Engineered:Wastewater:Activated Sludge;Engineered:Wastewater:Activated Sludge
GCA_003697135.1	Bacteria	Acidobacteriota	Blastocatellia	Pyrinomonadales	Pyrinomonadaceae	J014	J014 sp003697135	Acidobacteria bacterium	RMH33761.1	LysM+SLT	Sec
GCA_025054715.1	Bacteria	Acidobacteriota	Blastocatellia	Pyrinomonadales	Pyrinomonadaceae	J014	J014 sp025054715	Pyrinomonadaceae bacterium	MCS6873776.1	LysM+SLT	Sec
GCA_013813825.1	Bacteria	Acidobacteriota	Blastocatellia	Pyrinomonadales	Pyrinomonadaceae	JACCRA01	JACCRA01 sp013813825	Pyrinomonadaceae bacterium	MBA3320863.1	LysM+SLT	Sec	Engineered:Solid waste:Composting;Engineered:Solid waste:Composting;Engineered:Solid waste:Composting
GCA_013813825.1	Bacteria	Acidobacteriota	Blastocatellia	Pyrinomonadales	Pyrinomonadaceae	JACCRA01	JACCRA01 sp013813825	Pyrinomonadaceae bacterium	MBA3322907.1	PG_binding_1+Peptidase_M74		Engineered:Solid waste:Composting;Engineered:Solid waste:Composting;Engineered:Solid waste:Composting
GCA_013812565.1	Bacteria	Acidobacteriota	Blastocatellia	Pyrinomonadales	Pyrinomonadaceae	JACCTF01	JACCTF01 sp013812565	Pyrinomonadaceae bacterium	MBA3438563.1	LysM+SLT	Sec	Engineered:Solid waste:Composting;Engineered:Solid waste:Composting;Engineered:Solid waste:Composting
GCA_013695245.1	Bacteria	Acidobacteriota	Blastocatellia	Pyrinomonadales	Pyrinomonadaceae	JACCYN01	JACCYN01 sp013695245	Pyrinomonadaceae bacterium	MBA2340386.1	LysM+SLT
GCA_013816505.1	Bacteria	Acidobacteriota	Blastocatellia	Pyrinomonadales	Pyrinomonadaceae	JACDEG01	JACDEG01 sp013816505	Pyrinomonadaceae bacterium	MBA3711706.1	PG_binding_1+Peptidase_M74+SLT
GCA_013816505.1	Bacteria	Acidobacteriota	Blastocatellia	Pyrinomonadales	Pyrinomonadaceae	JACDEG01	JACDEG01 sp013816505	Pyrinomonadaceae bacterium	MBA3712724.1	PG_binding_1+CHAP
GCA_014379795.1	Bacteria	Acidobacteriota	Blastocatellia	Pyrinomonadales	Pyrinomonadaceae	JACMLC01	JACMLC01 sp014379795	Pyrinomonadaceae bacterium	MBC7911823.1	LysM+SLT	Sec
GCA_019247865.1	Bacteria	Acidobacteriota	Blastocatellia	Pyrinomonadales	Pyrinomonadaceae	JACMLC01	JACMLC01 sp019247865	Acidobacteria bacterium	MBV9960236.1	LysM+SLT	Sec	Host-associated:Plants:Rhizosphere;Host-associated:Plants:Rhizosphere;Host-associated:Plants:Rhizosphere
GCA_014534425.1	Bacteria	Acidobacteriota	Blastocatellia	Pyrinomonadales	Pyrinomonadaceae	JACVRN01	JACVRN01 sp014534425	Pyrinomonadaceae bacterium	MBD0371387.1	LysM+SLT	Sec
GCA_014534425.1	Bacteria	Acidobacteriota	Blastocatellia	Pyrinomonadales	Pyrinomonadaceae	JACVRN01	JACVRN01 sp014534425	Pyrinomonadaceae bacterium	MBD0372614.1	PG_binding_1+VanY
GCA_014534425.1	Bacteria	Acidobacteriota	Blastocatellia	Pyrinomonadales	Pyrinomonadaceae	JACVRN01	JACVRN01 sp014534425	Pyrinomonadaceae bacterium	MBD0372961.1	LysM+SLT	Sec
GCA_014534425.1	Bacteria	Acidobacteriota	Blastocatellia	Pyrinomonadales	Pyrinomonadaceae	JACVRN01	JACVRN01 sp014534425	Pyrinomonadaceae bacterium	MBD0373239.1	PG_binding_1+Peptidase_M15
GCA_016715115.1	Bacteria	Acidobacteriota	Blastocatellia	Pyrinomonadales	Pyrinomonadaceae	JAFDVJ01	JAFDVJ01 sp016715115	Acidobacteria bacterium	MBK8809330.1	LysM+SLT	Sec	Engineered:Wastewater:Activated Sludge;Engineered:Wastewater:Activated Sludge;Engineered:Wastewater:Activated Sludge
GCA_016715115.1	Bacteria	Acidobacteriota	Blastocatellia	Pyrinomonadales	Pyrinomonadaceae	JAFDVJ01	JAFDVJ01 sp016715115	Acidobacteria bacterium	MBK8811348.1	PG_binding_1+Phage_lysozyme		Engineered:Wastewater:Activated Sludge;Engineered:Wastewater:Activated Sludge;Engineered:Wastewater:Activated Sludge
GCA_018269075.1	Bacteria	Acidobacteriota	Blastocatellia	Pyrinomonadales	Pyrinomonadaceae	JAFDVJ01	JAFDVJ01 sp018269075	Acidobacteria bacterium	MBS1794367.1	PG_binding_1+Phage_lysozyme
GCA_018269075.1	Bacteria	Acidobacteriota	Blastocatellia	Pyrinomonadales	Pyrinomonadaceae	JAFDVJ01	JAFDVJ01 sp018269075	Acidobacteria bacterium	MBS1797666.1	LysM+SLT	Sec
GCA_022843305.1	Bacteria	Acidobacteriota	Blastocatellia	Pyrinomonadales	Pyrinomonadaceae	JAFDVJ01	JAFDVJ01 sp022843305	Pyrinomonadaceae bacterium	JALHNX010000012.1_54	PG_binding_1+Peptidase_M15
GCA_022843305.1	Bacteria	Acidobacteriota	Blastocatellia	Pyrinomonadales	Pyrinomonadaceae	JAFDVJ01	JAFDVJ01 sp022843305	Pyrinomonadaceae bacterium	JALHNX010000027.1_26	PG_binding_1+Peptidase_M15
GCA_022843305.1	Bacteria	Acidobacteriota	Blastocatellia	Pyrinomonadales	Pyrinomonadaceae	JAFDVJ01	JAFDVJ01 sp022843305	Pyrinomonadaceae bacterium	JALHNX010000203.1_3	LysM+SLT	Sec
GCA_902826505.1	Bacteria	Acidobacteriota	Blastocatellia	Pyrinomonadales	Pyrinomonadaceae	JAFDVJ01	JAFDVJ01 sp902826505	uncultured Acidobacteria bacterium	CADEFG010000606.1_2	LysM+SLT	Sec
GCA_019694395.1	Bacteria	Acidobacteriota	Blastocatellia	Pyrinomonadales	Pyrinomonadaceae	JAIBCC01	JAIBCC01 sp019694395	Pyrinomonadaceae bacterium	MBX7174664.1	LysM+SLT	Sec
GCA_020200235.1	Bacteria	Acidobacteriota	Blastocatellia	Pyrinomonadales	Pyrinomonadaceae	JAIVGV01	JAIVGV01 sp020200235	Acidobacteria bacterium	MCA1640729.1	LysM+SLT	Sec	Engineered:Solid waste:Composting;Engineered:Solid waste:Composting;Engineered:Solid waste:Composting
GCA_020201365.1	Bacteria	Acidobacteriota	Blastocatellia	Pyrinomonadales	Pyrinomonadaceae	JAIVGV01	JAIVGV01 sp020201365	Acidobacteria bacterium	MCA1817786.1	LysM+SLT	Sec	Engineered:Solid waste:Composting;Engineered:Solid waste:Composting;Engineered:Solid waste:Composting
GCA_020200155.1	Bacteria	Acidobacteriota	Blastocatellia	Pyrinomonadales	Pyrinomonadaceae	JAIVJG01	JAIVJG01 sp020200155	Acidobacteria bacterium	MCA1591128.1	LysM+SLT	Sec	Engineered:Solid waste:Composting;Engineered:Solid waste:Composting;Engineered:Solid waste:Composting
GCA_020199995.1	Bacteria	Acidobacteriota	Blastocatellia	Pyrinomonadales	Pyrinomonadaceae	JAIVJM01	JAIVJM01 sp020199995	Acidobacteria bacterium	MCA1635681.1	LysM+SLT	Sec	Engineered:Solid waste:Composting;Engineered:Solid waste:Composting;Engineered:Solid waste:Composting
GCA_020199775.1	Bacteria	Acidobacteriota	Blastocatellia	Pyrinomonadales	Pyrinomonadaceae	JAIVJZ01	JAIVJZ01 sp020199775	Acidobacteria bacterium	MCA1568172.1	PG_binding_1+VanY		Engineered:Solid waste:Composting;Engineered:Solid waste:Composting;Engineered:Solid waste:Composting
GCA_020199775.1	Bacteria	Acidobacteriota	Blastocatellia	Pyrinomonadales	Pyrinomonadaceae	JAIVJZ01	JAIVJZ01 sp020199775	Acidobacteria bacterium	MCA1568472.1	LysM+SLT	Sec	Engineered:Solid waste:Composting;Engineered:Solid waste:Composting;Engineered:Solid waste:Composting
GCA_021228405.1	Bacteria	Acidobacteriota	Blastocatellia	Pyrinomonadales	Pyrinomonadaceae	JAJQRF01	JAJQRF01 sp021228405	Pyrinomonadaceae bacterium	MCD9185618.1	PG_binding_1+VanY		Engineered:Solid waste:Composting;Engineered:Solid waste:Composting;Engineered:Solid waste:Composting
GCA_021228405.1	Bacteria	Acidobacteriota	Blastocatellia	Pyrinomonadales	Pyrinomonadaceae	JAJQRF01	JAJQRF01 sp021228405	Pyrinomonadaceae bacterium	MCD9185696.1	PG_binding_1+VanY		Engineered:Solid waste:Composting;Engineered:Solid waste:Composting;Engineered:Solid waste:Composting
GCA_021228405.1	Bacteria	Acidobacteriota	Blastocatellia	Pyrinomonadales	Pyrinomonadaceae	JAJQRF01	JAJQRF01 sp021228405	Pyrinomonadaceae bacterium	MCD9186973.1	LysM+SLT	Sec	Engineered:Solid waste:Composting;Engineered:Solid waste:Composting;Engineered:Solid waste:Composting
GCA_021228405.1	Bacteria	Acidobacteriota	Blastocatellia	Pyrinomonadales	Pyrinomonadaceae	JAJQRF01	JAJQRF01 sp021228405	Pyrinomonadaceae bacterium	MCD9188257.1	PG_binding_1+VanY		Engineered:Solid waste:Composting;Engineered:Solid waste:Composting;Engineered:Solid waste:Composting
GCA_024330265.1	Bacteria	Acidobacteriota	Blastocatellia	Pyrinomonadales	Pyrinomonadaceae	JANDLT01	JANDLT01 sp024330265	Pyrinomonadaceae bacterium MAG19_C2-C3	MCP9495487.1	LysM+SLT	Sec	Engineered:Solid waste:Composting;Engineered:Solid waste:Composting;Engineered:Solid waste:Composting
GCA_024330265.1	Bacteria	Acidobacteriota	Blastocatellia	Pyrinomonadales	Pyrinomonadaceae	JANDLT01	JANDLT01 sp024330265	Pyrinomonadaceae bacterium MAG19_C2-C3	MCP9495542.1	PG_binding_1+Peptidase_M74+SLT		Engineered:Solid waste:Composting;Engineered:Solid waste:Composting;Engineered:Solid waste:Composting
GCA_001464455.1	Bacteria	Acidobacteriota	Blastocatellia	Pyrinomonadales	Pyrinomonadaceae	OLB17	OLB17 sp001464455	Acidobacteria bacterium Ga0077534	LNEI01000007.1_30	LysM+SLT	Sec
GCA_001464665.1	Bacteria	Acidobacteriota	Blastocatellia	Pyrinomonadales	Pyrinomonadaceae	OLB17	OLB17 sp001464665	Acidobacteria bacterium Ga0074141	LNDP01000006.1_11	PG_binding_1+Peptidase_M15
GCA_001464665.1	Bacteria	Acidobacteriota	Blastocatellia	Pyrinomonadales	Pyrinomonadaceae	OLB17	OLB17 sp001464665	Acidobacteria bacterium Ga0074141	LNDP01000014.1_312	LysM+SLT	Sec
GCA_001464665.1	Bacteria	Acidobacteriota	Blastocatellia	Pyrinomonadales	Pyrinomonadaceae	OLB17	OLB17 sp001464665	Acidobacteria bacterium Ga0074141	LNDP01000014.1_33	PG_binding_1+Amidase_3
GCA_016716305.1	Bacteria	Acidobacteriota	Blastocatellia	Pyrinomonadales	Pyrinomonadaceae	OLB17	OLB17 sp002333435	Chloracidobacterium sp.	MBK9172621.1	LysM+SLT	Sec
GCA_019186825.1	Bacteria	Acidobacteriota	Blastocatellia	Pyrinomonadales	Pyrinomonadaceae	OLB17	OLB17 sp003577445	Pyrinomonadaceae bacterium	MBV6497663.1	LysM+SLT
GCA_015075585.1	Bacteria	Acidobacteriota	Blastocatellia	Pyrinomonadales	Pyrinomonadaceae	OLB17	OLB17 sp015075585	Chloracidobacterium sp.	MBE7516870.1	LysM+SLT	Sec
GCA_016713675.1	Bacteria	Acidobacteriota	Blastocatellia	Pyrinomonadales	Pyrinomonadaceae	OLB17	OLB17 sp016713675	Acidobacteria bacterium	MBK7934890.1	LysM+SLT	Sec
GCA_016718135.1	Bacteria	Acidobacteriota	Blastocatellia	Pyrinomonadales	Pyrinomonadaceae	OLB17	OLB17 sp016718135	Acidobacteria bacterium	MBK9529040.1	LysM+SLT		Engineered:Wastewater:Activated Sludge;Engineered:Wastewater:Activated Sludge;Engineered:Wastewater:Activated Sludge
GCA_016720705.1	Bacteria	Acidobacteriota	Blastocatellia	Pyrinomonadales	Pyrinomonadaceae	OLB17	OLB17 sp016720705	Chloracidobacterium sp.	MBL0239849.1	LysM+SLT	Sec
GCA_017983495.1	Bacteria	Acidobacteriota	Blastocatellia	Pyrinomonadales	Pyrinomonadaceae	OLB17	OLB17 sp017983495	Pyrinomonadaceae bacterium	MBP6004221.1	LysM+SLT	Sec
GCA_023391155.1	Bacteria	Acidobacteriota	Blastocatellia	Pyrinomonadales	Pyrinomonadaceae	OLB17	OLB17 sp023391155	Acidobacteria bacterium	JAEWBM010000183.1_15	LysM+SLT	Sec
GCA_002427845.1	Bacteria	Acidobacteriota	Blastocatellia	Pyrinomonadales	Pyrinomonadaceae	PSRF01	PSRF01 sp002427845	Chloracidobacterium sp. UBA6041	DIYZ01000148.1_23	LysM+SLT	Sec
GCA_003222935.1	Bacteria	Acidobacteriota	Blastocatellia	Pyrinomonadales	Pyrinomonadaceae	PSRF01	PSRF01 sp003222935	Acidobacteria bacterium	PYS74787.1	LysM+SLT	Sec	Host-associated:Plants:Rhizosphere;Host-associated:Plants:Rhizosphere;Host-associated:Plants:Rhizosphere
GCA_003488005.1	Bacteria	Acidobacteriota	Blastocatellia	Pyrinomonadales	Pyrinomonadaceae	PSRF01	PSRF01 sp003488005	Blastocatellia bacterium	HBB90014.1	LysM+SLT	Sec
GCA_013697915.1	Bacteria	Acidobacteriota	Blastocatellia	Pyrinomonadales	Pyrinomonadaceae	PSRF01	PSRF01 sp013697915	Blastocatellia bacterium	MBA2702280.1	LysM+SLT	Sec
GCA_013697915.1	Bacteria	Acidobacteriota	Blastocatellia	Pyrinomonadales	Pyrinomonadaceae	PSRF01	PSRF01 sp013697915	Blastocatellia bacterium	MBA2704689.1	PG_binding_1+Amidase_2
GCA_013812905.1	Bacteria	Acidobacteriota	Blastocatellia	Pyrinomonadales	Pyrinomonadaceae	PSRF01	PSRF01 sp013812905	Pyrinomonadaceae bacterium	MBA3515610.1	LysM+SLT	Sec
GCA_013817595.1	Bacteria	Acidobacteriota	Blastocatellia	Pyrinomonadales	Pyrinomonadaceae	PSRF01	PSRF01 sp013817595	Pyrinomonadaceae bacterium	MBA3568311.1	LysM+SLT	Sec
GCA_014380365.1	Bacteria	Acidobacteriota	Blastocatellia	Pyrinomonadales	Pyrinomonadaceae	PSRF01	PSRF01 sp014380365	Pyrinomonadaceae bacterium	MBC8031304.1	PG_binding_1+Amidase_2
GCA_014380365.1	Bacteria	Acidobacteriota	Blastocatellia	Pyrinomonadales	Pyrinomonadaceae	PSRF01	PSRF01 sp014380365	Pyrinomonadaceae bacterium	MBC8031654.1	LysM+SLT	Sec
GCA_020199975.1	Bacteria	Acidobacteriota	Blastocatellia	Pyrinomonadales	Pyrinomonadaceae	PSRF01	PSRF01 sp020199975	Acidobacteria bacterium	MCA1574654.1	LysM+SLT	Sec	Host-associated:Plants:Rhizosphere;Host-associated:Plants:Rhizosphere;Host-associated:Plants:Rhizosphere
GCA_023717565.1	Bacteria	Acidobacteriota	Blastocatellia	Pyrinomonadales	Pyrinomonadaceae	PSRF01	PSRF01 sp023717565	Pyrinomonadaceae bacterium	MCM3870435.1	LysM+SLT	Sec	Host-associated:Plants:Rhizosphere;Host-associated:Plants:Rhizosphere;Host-associated:Plants:Rhizosphere
GCA_023717565.1	Bacteria	Acidobacteriota	Blastocatellia	Pyrinomonadales	Pyrinomonadaceae	PSRF01	PSRF01 sp023717565	Pyrinomonadaceae bacterium	MCM3874339.1	PG_binding_1+Peptidase_M15		Host-associated:Plants:Rhizosphere;Host-associated:Plants:Rhizosphere;Host-associated:Plants:Rhizosphere
GCA_023717605.1	Bacteria	Acidobacteriota	Blastocatellia	Pyrinomonadales	Pyrinomonadaceae	PSRF01	PSRF01 sp023717605	Pyrinomonadaceae bacterium	MCM3901571.1	PG_binding_1+Peptidase_M74+SLT
GCA_023717605.1	Bacteria	Acidobacteriota	Blastocatellia	Pyrinomonadales	Pyrinomonadaceae	PSRF01	PSRF01 sp023717605	Pyrinomonadaceae bacterium	MCM3905071.1	LysM+SLT	Sec
GCF_000820845.2	Bacteria	Acidobacteriota	Blastocatellia	Pyrinomonadales	Pyrinomonadaceae	Pyrinomonas	Pyrinomonas methylaliphatogenes	Pyrinomonas methylaliphatogenes	WP_083437843.1	LysM+SLT	Sec
GCA_003222945.1	Bacteria	Acidobacteriota	Blastocatellia	Pyrinomonadales	Pyrinomonadaceae	QHXM01	QHXM01 sp003222945	Acidobacteria bacterium	PYS46083.1	LysM+SLT	Sec	Engineered:Solid waste:Composting;Engineered:Solid waste:Composting;Engineered:Solid waste:Composting
GCA_003222945.1	Bacteria	Acidobacteriota	Blastocatellia	Pyrinomonadales	Pyrinomonadaceae	QHXM01	QHXM01 sp003222945	Acidobacteria bacterium	PYS50812.1	LysM+SLT	Sec	Engineered:Solid waste:Composting;Engineered:Solid waste:Composting;Engineered:Solid waste:Composting
GCA_013698055.1	Bacteria	Acidobacteriota	Blastocatellia	Pyrinomonadales	Pyrinomonadaceae	QHXM01	QHXM01 sp013698055	Acidobacteria bacterium	MBA2731818.1	LysM+SLT		Engineered:Solid waste:Composting;Engineered:Solid waste:Composting;Engineered:Solid waste:Composting
GCA_003222975.1	Bacteria	Acidobacteriota	Blastocatellia	Pyrinomonadales	Pyrinomonadaceae	QHXN01	QHXN01 sp003222975	Acidobacteria bacterium	PYS82074.1	LysM+SLT	Sec	Engineered:Solid waste:Composting;Engineered:Solid waste:Composting;Engineered:Solid waste:Composting
GCA_019239425.1	Bacteria	Acidobacteriota	Blastocatellia	Pyrinomonadales	Pyrinomonadaceae	QHXN01	QHXN01 sp019239425	Acidobacteria bacterium	MBV9928683.1	LysM+SLT	Sec	Engineered:Solid waste:Composting;Engineered:Solid waste:Composting;Engineered:Solid waste:Composting
GCA_019242475.1	Bacteria	Acidobacteriota	Blastocatellia	Pyrinomonadales	Pyrinomonadaceae	QHXN01	QHXN01 sp019242475	Acidobacteria bacterium	MBV8857351.1	PG_binding_1+SLT		Engineered:Solid waste:Composting;Engineered:Solid waste:Composting;Engineered:Solid waste:Composting
GCA_019242475.1	Bacteria	Acidobacteriota	Blastocatellia	Pyrinomonadales	Pyrinomonadaceae	QHXN01	QHXN01 sp019242475	Acidobacteria bacterium	MBV8858495.1	PG_binding_1+CHAP		Engineered:Solid waste:Composting;Engineered:Solid waste:Composting;Engineered:Solid waste:Composting
GCA_003223935.1	Bacteria	Acidobacteriota	Blastocatellia	Pyrinomonadales	Pyrinomonadaceae	QHXQ01	QHXQ01 sp003223935	Acidobacteria bacterium	PYS88685.1	PG_binding_1+SLT
GCA_003223935.1	Bacteria	Acidobacteriota	Blastocatellia	Pyrinomonadales	Pyrinomonadaceae	QHXQ01	QHXQ01 sp003223935	Acidobacteria bacterium	PYS89714.1	LysM+SLT	Sec
GCA_005790265.1	Bacteria	Acidobacteriota	Blastocatellia	Pyrinomonadales	Pyrinomonadaceae	SXVE01	SXVE01 sp005790265	Acidobacteria bacterium	SXVE01000162.1_1	LysM+SLT		Engineered:Solid waste:Composting;Engineered:Solid waste:Composting;Engineered:Solid waste:Composting
GCA_003168335.1	Bacteria	Acidobacteriota	Blastocatellia	Pyrinomonadales	Pyrinomonadaceae	UBA11740	UBA11740 sp003168335	Blastocatellia bacterium	PMSM01000005.1_236	LysM+SLT	Sec	Host-associated:Plants:Rhizosphere;Host-associated:Plants:Rhizosphere;Host-associated:Plants:Rhizosphere
GCA_003222835.1	Bacteria	Acidobacteriota	Blastocatellia	Pyrinomonadales	Pyrinomonadaceae	UBA11740	UBA11740 sp003222835	Acidobacteria bacterium	PYS58855.1	LysM+SLT	Sec	Host-associated:Plants:Rhizosphere;Host-associated:Plants:Rhizosphere;Host-associated:Plants:Rhizosphere
GCA_003222845.1	Bacteria	Acidobacteriota	Blastocatellia	Pyrinomonadales	Pyrinomonadaceae	UBA11740	UBA11740 sp003222845	Acidobacteria bacterium	PYS60909.1	PG_binding_1+Peptidase_M15		Host-associated:Plants:Rhizosphere;Host-associated:Plants:Rhizosphere;Host-associated:Plants:Rhizosphere
GCA_003222845.1	Bacteria	Acidobacteriota	Blastocatellia	Pyrinomonadales	Pyrinomonadaceae	UBA11740	UBA11740 sp003222845	Acidobacteria bacterium	PYS62352.1	LysM+SLT	Sec	Host-associated:Plants:Rhizosphere;Host-associated:Plants:Rhizosphere;Host-associated:Plants:Rhizosphere
GCA_003222855.1	Bacteria	Acidobacteriota	Blastocatellia	Pyrinomonadales	Pyrinomonadaceae	UBA11740	UBA11740 sp003222855	Acidobacteria bacterium	PYS72952.1	LysM+SLT
GCA_003222895.1	Bacteria	Acidobacteriota	Blastocatellia	Pyrinomonadales	Pyrinomonadaceae	UBA11740	UBA11740 sp003222895	Acidobacteria bacterium	PYS23090.1	LysM+SLT		Host-associated:Plants:Rhizosphere;Host-associated:Plants:Rhizosphere;Host-associated:Plants:Rhizosphere
GCA_003222895.1	Bacteria	Acidobacteriota	Blastocatellia	Pyrinomonadales	Pyrinomonadaceae	UBA11740	UBA11740 sp003222895	Acidobacteria bacterium	PYS23768.1	PG_binding_1+CHAP		Host-associated:Plants:Rhizosphere;Host-associated:Plants:Rhizosphere;Host-associated:Plants:Rhizosphere
GCA_003487805.1	Bacteria	Acidobacteriota	Blastocatellia	Pyrinomonadales	Pyrinomonadaceae	UBA11740	UBA11740 sp003487805	Blastocatellia bacterium	HBB97070.1	LysM+SLT	Sec
GCA_021323895.1	Bacteria	Acidobacteriota	Blastocatellia	Pyrinomonadales	Pyrinomonadaceae	UBA11740	UBA11740 sp021323895	Acidobacteria bacterium	JAJPKD010000017.1_2	LysM+SLT	Sec	Host-associated:Plants:Rhizosphere;Host-associated:Plants:Rhizosphere;Host-associated:Plants:Rhizosphere
GCA_903828635.1	Bacteria	Acidobacteriota	Blastocatellia	RBC074	RBC074	CAIOZW01	CAIOZW01 sp903828635	uncultured Acidobacteria bacterium	CAIKMY010000199.1_3	LysM+SLT	Sec	Engineered:Wastewater:Activated Sludge;Engineered:Wastewater:Activated Sludge;Engineered:Wastewater:Activated Sludge
GCA_903862855.1	Bacteria	Acidobacteriota	Blastocatellia	RBC074	RBC074	CAIOZW01	CAIOZW01 sp903862855	uncultured Acidobacteria bacterium	CAIOZW010000173.1_26	LysM+SLT	Sec
GCA_903862855.1	Bacteria	Acidobacteriota	Blastocatellia	RBC074	RBC074	CAIOZW01	CAIOZW01 sp903862855	uncultured Acidobacteria bacterium	CAIOZW010000396.1_3	PG_binding_1+Amidase_2
GCA_016196035.1	Bacteria	Acidobacteriota	Blastocatellia	RBC074	RBC074	JACPYM01	JACPYM01 sp016196035	Acidobacteria bacterium	MBI3422392.1	LysM+SLT	Sec	Environmental:Aquatic:Freshwater;Environmental:Aquatic:Freshwater;Environmental:Aquatic:Freshwater
GCA_016710075.1	Bacteria	Acidobacteriota	Blastocatellia	RBC074	RBC074	JADJLO01	JADJLO01 sp016710075	Acidobacteria bacterium	MBK7601068.1	LysM+SLT	Sec	Environmental:Aquatic:Freshwater;Environmental:Aquatic:Freshwater;Environmental:Aquatic:Freshwater
GCA_016700195.1	Bacteria	Acidobacteriota	Blastocatellia	RBC074	RBC074	JADJXM01	JADJXM01 sp016700195	Acidobacteria bacterium	QQS49167.1	LysM+SLT	Sec
GCA_016715865.1	Bacteria	Acidobacteriota	Blastocatellia	RBC074	RBC074	JADJXM01	JADJXM01 sp016715865	Acidobacteria bacterium	MBK9315697.1	LysM+SLT	Sec
GCA_016789725.1	Bacteria	Acidobacteriota	Blastocatellia	RBC074	RBC074	JAFDVL01	JAFDVL01 sp016789725	Blastocatellia bacterium	MBL8204451.1	LysM+SLT	Sec	Environmental:Aquatic:Freshwater;Environmental:Aquatic:Freshwater;Environmental:Aquatic:Freshwater
GCA_018268995.1	Bacteria	Acidobacteriota	Blastocatellia	RBC074	RBC074	JAFDVL01	JAFDVL01 sp018268995	Acidobacteria bacterium	MBS1812904.1	LysM+SLT	Sec	Environmental:Aquatic:Freshwater;Environmental:Aquatic:Freshwater;Environmental:Aquatic:Freshwater
GCA_019639255.1	Bacteria	Acidobacteriota	Blastocatellia	RBC074	RBC074	JAHBSF01	JAHBSF01 sp019639255	Acidobacteria bacterium	MBX3279987.1	LysM+SLT		Environmental:Aquatic:Freshwater;Environmental:Aquatic:Freshwater;Environmental:Aquatic:Freshwater
GCA_019639255.1	Bacteria	Acidobacteriota	Blastocatellia	RBC074	RBC074	JAHBSF01	JAHBSF01 sp019639255	Acidobacteria bacterium	MBX3280730.1	SPOR+Peptidase_S11	Sec	Environmental:Aquatic:Freshwater;Environmental:Aquatic:Freshwater;Environmental:Aquatic:Freshwater
GCA_022072205.1	Bacteria	Acidobacteriota	Blastocatellia	RBC074	RBC074	JAJVID01	JAJVID01 sp022072205	Acidobacteria bacterium	MCG3163703.1	LysM+SLT	Sec
GCA_022614735.1	Bacteria	Acidobacteriota	Blastocatellia	RBC074	RBC074	JAKEHZ01	JAKEHZ01 sp022614735	Acidobacteria bacterium	MCI0337743.1	LysM+SLT	Sec	Environmental:Aquatic:Freshwater;Environmental:Aquatic:Freshwater;Environmental:Aquatic:Freshwater
GCA_016789605.1	Bacteria	Acidobacteriota	Blastocatellia	RBC074	RBC074	RBC074	RBC074 sp016789605	Acidobacteria bacterium	MBL8171806.1	LysM+SLT	Sec
GCA_017991275.1	Bacteria	Acidobacteriota	Blastocatellia	RBC074	RBC074	RBC074	RBC074 sp017991275	Acidobacteria bacterium	MBP6821385.1	PG_binding_1+CHAP		Environmental:Aquatic:Freshwater;Environmental:Aquatic:Freshwater;Environmental:Aquatic:Freshwater
GCA_017991275.1	Bacteria	Acidobacteriota	Blastocatellia	RBC074	RBC074	RBC074	RBC074 sp017991275	Acidobacteria bacterium	MBP6821902.1	PG_binding_1+Amidase_2		Environmental:Aquatic:Freshwater;Environmental:Aquatic:Freshwater;Environmental:Aquatic:Freshwater
GCA_017991275.1	Bacteria	Acidobacteriota	Blastocatellia	RBC074	RBC074	RBC074	RBC074 sp017991275	Acidobacteria bacterium	MBP6824727.1	LysM+SLT	Sec	Environmental:Aquatic:Freshwater;Environmental:Aquatic:Freshwater;Environmental:Aquatic:Freshwater
GCA_018269055.1	Bacteria	Acidobacteriota	Blastocatellia	RBC074	RBC074	RBC074	RBC074 sp018269055	Acidobacteria bacterium	MBS1791077.1	LysM+SLT	Sec
GCA_021155085.1	Bacteria	Acidobacteriota	Blastocatellia	RBC074	RBC074	RBC074	RBC074 sp021155085	Heliomicrobium sp.	JAJNQA010000040.1_6	PG_binding_1+CHAP
GCA_021155085.1	Bacteria	Acidobacteriota	Blastocatellia	RBC074	RBC074	RBC074	RBC074 sp021155085	Heliomicrobium sp.	JAJNQA010000073.1_17	LysM+SLT	Sec
GCA_021155085.1	Bacteria	Acidobacteriota	Blastocatellia	RBC074	RBC074	RBC074	RBC074 sp021155085	Heliomicrobium sp.	JAJNQA010000096.1_34	PG_binding_1+Peptidase_M15
GCA_902825875.1	Bacteria	Acidobacteriota	Blastocatellia	RBC074	RBC074	RBC074	RBC074 sp902825875	uncultured Acidobacteria bacterium	CADECP010000003.1_211	PG_binding_1+VanY
GCA_902825875.1	Bacteria	Acidobacteriota	Blastocatellia	RBC074	RBC074	RBC074	RBC074 sp902825875	uncultured Acidobacteria bacterium	CADECP010000004.1_150	LysM+SLT	Sec
GCA_016201275.1	Bacteria	Acidobacteriota	Blastocatellia	UBA7656	UBA7656	JACQDB01	JACQDB01 sp016201275	Acidobacteria bacterium	MBI3649878.1	LysM+SLT	Sec	Engineered:Solid waste:Composting;Engineered:Solid waste:Composting;Engineered:Solid waste:Composting
GCA_016201275.1	Bacteria	Acidobacteriota	Blastocatellia	UBA7656	UBA7656	JACQDB01	JACQDB01 sp016201275	Acidobacteria bacterium	MBI3654731.1	AMIN+Amidase_3	Sec	Engineered:Solid waste:Composting;Engineered:Solid waste:Composting;Engineered:Solid waste:Composting
GCA_017883315.1	Bacteria	Acidobacteriota	Blastocatellia	UBA7656	UBA7656	JADGNW01	JADGNW01 sp017883315	Blastocatellia bacterium	JADGNW010000026.1_2	LysM+SLT	Sec	Engineered:Solid waste:Composting;Engineered:Solid waste:Composting;Engineered:Solid waste:Composting
GCA_022615215.1	Bacteria	Acidobacteriota	Blastocatellia	UBA7656	UBA7656	JAKEHD01	JAKEHD01 sp022615215	Blastocatellia bacterium	MCI0486920.1	PG_binding_1+VanY	Sec	Engineered:Solid waste:Composting;Engineered:Solid waste:Composting;Engineered:Solid waste:Composting
GCA_022615215.1	Bacteria	Acidobacteriota	Blastocatellia	UBA7656	UBA7656	JAKEHD01	JAKEHD01 sp022615215	Blastocatellia bacterium	MCI0487716.1	LysM+SLT	Sec	Engineered:Solid waste:Composting;Engineered:Solid waste:Composting;Engineered:Solid waste:Composting
GCA_022615215.1	Bacteria	Acidobacteriota	Blastocatellia	UBA7656	UBA7656	JAKEHD01	JAKEHD01 sp022615215	Blastocatellia bacterium	MCI0488265.1	PG_binding_1+CHAP		Engineered:Solid waste:Composting;Engineered:Solid waste:Composting;Engineered:Solid waste:Composting
GCA_003222245.1	Bacteria	Acidobacteriota	Blastocatellia	UBA7656	UBA7656	QHVH01	QHVH01 sp003222245	Blastocatellia bacterium AA13	PYP83296.1	LysM+SLT	Sec	Engineered:Solid waste:Composting;Engineered:Solid waste:Composting;Engineered:Solid waste:Composting
GCA_003222245.1	Bacteria	Acidobacteriota	Blastocatellia	UBA7656	UBA7656	QHVH01	QHVH01 sp003222245	Blastocatellia bacterium AA13	PYP89167.1	AMIN+Amidase_3	Sec	Engineered:Solid waste:Composting;Engineered:Solid waste:Composting;Engineered:Solid waste:Composting
GCA_023265195.1	Bacteria	Acidobacteriota	Blastocatellia	UBA7656	UBA7656	QHVH01	QHVH01 sp023265195	Blastocatellia bacterium	JAHFUG010000050.1_18	LysM+SLT	Sec	Engineered:Solid waste:Composting;Engineered:Solid waste:Composting;Engineered:Solid waste:Composting
GCA_023265195.1	Bacteria	Acidobacteriota	Blastocatellia	UBA7656	UBA7656	QHVH01	QHVH01 sp023265195	Blastocatellia bacterium	JAHFUG010000268.1_8	AMIN+Amidase_3	Sec	Engineered:Solid waste:Composting;Engineered:Solid waste:Composting;Engineered:Solid waste:Composting
GCA_002483445.1	Bacteria	Acidobacteriota	Blastocatellia	UBA7656	UBA7656	UBA7656	UBA7656 sp002483445	Chloracidobacterium sp. UBA7656	DLHY01000068.1_10	LysM+SLT		Engineered:Solid waste:Composting;Engineered:Solid waste:Composting;Engineered:Solid waste:Composting
GCA_002483445.1	Bacteria	Acidobacteriota	Blastocatellia	UBA7656	UBA7656	UBA7656	UBA7656 sp002483445	Chloracidobacterium sp. UBA7656	DLHY01000127.1_44	PG_binding_1+Amidase_2		Engineered:Solid waste:Composting;Engineered:Solid waste:Composting;Engineered:Solid waste:Composting
GCA_903916735.1	Bacteria	Acidobacteriota	CAIWXX01	CAIWXX01	CAIWXX01	CAIWXX01	CAIWXX01 sp903916735	uncultured Acidobacteria bacterium	CAIWXX010000028.1_7	AMIN+Amidase_3	Sec	Environmental:Aquatic:Marine:Oil-contaminated sediment;Environmental:Aquatic:Marine:Oil-contaminated sediment;Environmental:Aquatic:Marine:Oil-contaminated sediment
GCA_903916735.1	Bacteria	Acidobacteriota	CAIWXX01	CAIWXX01	CAIWXX01	CAIWXX01	CAIWXX01 sp903916735	uncultured Acidobacteria bacterium	CAIWXX010000047.1_2	SH3_16+NLPC_P60	Sec	Environmental:Aquatic:Marine:Oil-contaminated sediment;Environmental:Aquatic:Marine:Oil-contaminated sediment;Environmental:Aquatic:Marine:Oil-contaminated sediment
GCA_903916735.1	Bacteria	Acidobacteriota	CAIWXX01	CAIWXX01	CAIWXX01	CAIWXX01	CAIWXX01 sp903916735	uncultured Acidobacteria bacterium	CAIWXX010000062.1_55	LysM+SLT	Sec	Environmental:Aquatic:Marine:Oil-contaminated sediment;Environmental:Aquatic:Marine:Oil-contaminated sediment;Environmental:Aquatic:Marine:Oil-contaminated sediment
GCA_016191015.1	Bacteria	Acidobacteriota	CAIWXX01	CAIWXX01	CAIWXX01	JACPPM01	JACPPM01 sp016191015	Acidobacteria bacterium	MBI2840787.1	LysM+SLT	Sec	Environmental:Aquatic:Marine:Oil-contaminated sediment;Environmental:Aquatic:Marine:Oil-contaminated sediment;Environmental:Aquatic:Marine:Oil-contaminated sediment
GCA_002898535.1	Bacteria	Acidobacteriota	HRBIN11	HRBIN11	HRBIN11	HRBIN11	HRBIN11 sp002898535	bacterium HR11	GBC84203.1	LysM+SLT	Sec
GCA_002898535.1	Bacteria	Acidobacteriota	HRBIN11	HRBIN11	HRBIN11	HRBIN11	HRBIN11 sp002898535	bacterium HR11	GBC84722.1	LysM+SLT	Sec
GCA_002898535.1	Bacteria	Acidobacteriota	HRBIN11	HRBIN11	HRBIN11	HRBIN11	HRBIN11 sp002898535	bacterium HR11	GBC84902.1	AMIN+Amidase_3
GCA_002898535.1	Bacteria	Acidobacteriota	HRBIN11	HRBIN11	HRBIN11	HRBIN11	HRBIN11 sp002898535	bacterium HR11	GBC85673.1	LysM+PG_binding_3+Glyco_hydro_108
GCA_025061865.1	Bacteria	Acidobacteriota	HRBIN11	HRBIN11	HRBIN11	HRBIN11	HRBIN11 sp025061865	Acidobacteria bacterium	MCS7311760.1	LysM+SLT	Sec	Environmental:Aquatic:Thermal springs:Near-boiling (>90C):Alkaline;Environmental:Aquatic:Thermal springs:Near-boiling (>90C):Alkaline;Environmental:Aquatic:Thermal springs:Near-boiling (>90C):Alkaline
GCA_025061865.1	Bacteria	Acidobacteriota	HRBIN11	HRBIN11	HRBIN11	HRBIN11	HRBIN11 sp025061865	Acidobacteria bacterium	MCS7311875.1	LysM+SLT		Environmental:Aquatic:Thermal springs:Near-boiling (>90C):Alkaline;Environmental:Aquatic:Thermal springs:Near-boiling (>90C):Alkaline;Environmental:Aquatic:Thermal springs:Near-boiling (>90C):Alkaline
GCA_025061865.1	Bacteria	Acidobacteriota	HRBIN11	HRBIN11	HRBIN11	HRBIN11	HRBIN11 sp025061865	Acidobacteria bacterium	MCS7312107.1	AMIN+Amidase_3		Environmental:Aquatic:Thermal springs:Near-boiling (>90C):Alkaline;Environmental:Aquatic:Thermal springs:Near-boiling (>90C):Alkaline;Environmental:Aquatic:Thermal springs:Near-boiling (>90C):Alkaline
GCA_022616075.1	Bacteria	Acidobacteriota	HRBIN11	JAKEFK01	JAKEFK01	JAKEFK01	JAKEFK01 sp022616075	bacterium	MCI0602551.1	LysM+SLT	Sec	Environmental:Aquatic:Thermal springs:Near-boiling (>90C):Alkaline;Environmental:Aquatic:Thermal springs:Near-boiling (>90C):Alkaline;Environmental:Aquatic:Thermal springs:Near-boiling (>90C):Alkaline
GCA_022616075.1	Bacteria	Acidobacteriota	HRBIN11	JAKEFK01	JAKEFK01	JAKEFK01	JAKEFK01 sp022616075	bacterium	MCI0602747.1	LysM+SLT		Environmental:Aquatic:Thermal springs:Near-boiling (>90C):Alkaline;Environmental:Aquatic:Thermal springs:Near-boiling (>90C):Alkaline;Environmental:Aquatic:Thermal springs:Near-boiling (>90C):Alkaline
GCA_022616075.1	Bacteria	Acidobacteriota	HRBIN11	JAKEFK01	JAKEFK01	JAKEFK01	JAKEFK01 sp022616075	bacterium	MCI0606767.1	AMIN+Amidase_3	Sec	Environmental:Aquatic:Thermal springs:Near-boiling (>90C):Alkaline;Environmental:Aquatic:Thermal springs:Near-boiling (>90C):Alkaline;Environmental:Aquatic:Thermal springs:Near-boiling (>90C):Alkaline
GCA_001780385.1	Bacteria	Acidobacteriota	HRBIN11	MFGW01	MFGW01	MFGW01	MFGW01 sp001780385	Candidatus Fischerbacteria bacterium RBG_13_37_8	OGF61822.1	AMIN+Amidase_3		Environmental:Aquatic:Thermal springs:Near-boiling (>90C):Alkaline;Environmental:Aquatic:Thermal springs:Near-boiling (>90C):Alkaline;Environmental:Aquatic:Thermal springs:Near-boiling (>90C):Alkaline
GCA_001780385.1	Bacteria	Acidobacteriota	HRBIN11	MFGW01	MFGW01	MFGW01	MFGW01 sp001780385	Candidatus Fischerbacteria bacterium RBG_13_37_8	OGF63593.1	LysM+SLT	Sec	Environmental:Aquatic:Thermal springs:Near-boiling (>90C):Alkaline;Environmental:Aquatic:Thermal springs:Near-boiling (>90C):Alkaline;Environmental:Aquatic:Thermal springs:Near-boiling (>90C):Alkaline
GCF_017377855.1	Bacteria	Acidobacteriota	Holophagae	Acanthopleuribacterales	Acanthopleuribacteraceae	Acanthopleuribacter	Acanthopleuribacter pedis	Acanthopleuribacter pedis	WP_207860145.1	LysM+SLT	Sec	Environmental:Aquatic:Freshwater:Pond:Sediment;Environmental:Aquatic:Freshwater:Pond:Sediment;Environmental:Aquatic:Freshwater:Pond:Sediment
GCF_017377855.1	Bacteria	Acidobacteriota	Holophagae	Acanthopleuribacterales	Acanthopleuribacteraceae	Acanthopleuribacter	Acanthopleuribacter pedis	Acanthopleuribacter pedis	WP_207860231.1	LysM+Amidase_3	Sec	Environmental:Aquatic:Freshwater:Pond:Sediment;Environmental:Aquatic:Freshwater:Pond:Sediment;Environmental:Aquatic:Freshwater:Pond:Sediment
GCF_017377855.1	Bacteria	Acidobacteriota	Holophagae	Acanthopleuribacterales	Acanthopleuribacteraceae	Acanthopleuribacter	Acanthopleuribacter pedis	Acanthopleuribacter pedis	WP_207861024.1	LysM+SLT	Sec	Environmental:Aquatic:Freshwater:Pond:Sediment;Environmental:Aquatic:Freshwater:Pond:Sediment;Environmental:Aquatic:Freshwater:Pond:Sediment
GCF_017377855.1	Bacteria	Acidobacteriota	Holophagae	Acanthopleuribacterales	Acanthopleuribacteraceae	Acanthopleuribacter	Acanthopleuribacter pedis	Acanthopleuribacter pedis	WP_207861265.1	LysM+Amidase_3	Sec	Environmental:Aquatic:Freshwater:Pond:Sediment;Environmental:Aquatic:Freshwater:Pond:Sediment;Environmental:Aquatic:Freshwater:Pond:Sediment
GCF_017377855.1	Bacteria	Acidobacteriota	Holophagae	Acanthopleuribacterales	Acanthopleuribacteraceae	Acanthopleuribacter	Acanthopleuribacter pedis	Acanthopleuribacter pedis	WP_207861504.1	LysM+SLT	Sec	Environmental:Aquatic:Freshwater:Pond:Sediment;Environmental:Aquatic:Freshwater:Pond:Sediment;Environmental:Aquatic:Freshwater:Pond:Sediment
GCA_002747255.1	Bacteria	Acidobacteriota	Holophagae	Acanthopleuribacterales	Acanthopleuribacteraceae	GCA-2747255	GCA-2747255 sp002747255	Acidobacteria bacterium	PIE90967.1	LysM+Amidase_3	Sec	Environmental:Aquatic:Freshwater:Pond:Sediment;Environmental:Aquatic:Freshwater:Pond:Sediment;Environmental:Aquatic:Freshwater:Pond:Sediment
GCA_002747255.1	Bacteria	Acidobacteriota	Holophagae	Acanthopleuribacterales	Acanthopleuribacteraceae	GCA-2747255	GCA-2747255 sp002747255	Acidobacteria bacterium	PIE91412.1	LysM+SLT		Environmental:Aquatic:Freshwater:Pond:Sediment;Environmental:Aquatic:Freshwater:Pond:Sediment;Environmental:Aquatic:Freshwater:Pond:Sediment
GCA_020637335.1	Bacteria	Acidobacteriota	Holophagae	Acanthopleuribacterales	Acanthopleuribacteraceae	JACJWC01	JACJWC01 sp020637335	Acidobacteria bacterium	MCB9396871.1	LysM+Amidase_3	Sec	Environmental:Aquatic:Freshwater:Pond:Sediment;Environmental:Aquatic:Freshwater:Pond:Sediment;Environmental:Aquatic:Freshwater:Pond:Sediment
GCA_020637335.1	Bacteria	Acidobacteriota	Holophagae	Acanthopleuribacterales	Acanthopleuribacteraceae	JACJWC01	JACJWC01 sp020637335	Acidobacteria bacterium	MCB9397360.1	LysM+SLT	Sec	Environmental:Aquatic:Freshwater:Pond:Sediment;Environmental:Aquatic:Freshwater:Pond:Sediment;Environmental:Aquatic:Freshwater:Pond:Sediment
GCA_020637335.1	Bacteria	Acidobacteriota	Holophagae	Acanthopleuribacterales	Acanthopleuribacteraceae	JACJWC01	JACJWC01 sp020637335	Acidobacteria bacterium	MCB9398277.1	LysM+SLT		Environmental:Aquatic:Freshwater:Pond:Sediment;Environmental:Aquatic:Freshwater:Pond:Sediment;Environmental:Aquatic:Freshwater:Pond:Sediment
GCA_020439745.1	Bacteria	Acidobacteriota	Holophagae	Acanthopleuribacterales	Acanthopleuribacteraceae	JAGQSC01	JAGQSC01 sp020439745	Acidobacteria bacterium	MCB1041786.1	LysM+SLT		Environmental:Aquatic:Freshwater:Pond:Sediment;Environmental:Aquatic:Freshwater:Pond:Sediment;Environmental:Aquatic:Freshwater:Pond:Sediment
GCA_020439745.1	Bacteria	Acidobacteriota	Holophagae	Acanthopleuribacterales	Acanthopleuribacteraceae	JAGQSC01	JAGQSC01 sp020439745	Acidobacteria bacterium	MCB1042010.1	LysM+Amidase_3	Sec	Environmental:Aquatic:Freshwater:Pond:Sediment;Environmental:Aquatic:Freshwater:Pond:Sediment;Environmental:Aquatic:Freshwater:Pond:Sediment
GCA_020439745.1	Bacteria	Acidobacteriota	Holophagae	Acanthopleuribacterales	Acanthopleuribacteraceae	JAGQSC01	JAGQSC01 sp020439745	Acidobacteria bacterium	MCB1042195.1	LysM+SLT	Sec	Environmental:Aquatic:Freshwater:Pond:Sediment;Environmental:Aquatic:Freshwater:Pond:Sediment;Environmental:Aquatic:Freshwater:Pond:Sediment
GCA_020439745.1	Bacteria	Acidobacteriota	Holophagae	Acanthopleuribacterales	Acanthopleuribacteraceae	JAGQSC01	JAGQSC01 sp020439745	Acidobacteria bacterium	MCB1043976.1	LysM+SLT		Environmental:Aquatic:Freshwater:Pond:Sediment;Environmental:Aquatic:Freshwater:Pond:Sediment;Environmental:Aquatic:Freshwater:Pond:Sediment
GCF_017498545.1	Bacteria	Acidobacteriota	Holophagae	Acanthopleuribacterales	Acanthopleuribacteraceae	Sulfidibacter	Sulfidibacter corallicola	Sulfidibacter corallicola	WP_237377892.1	LysM+SLT	Sec	Environmental:Aquatic:Freshwater:Pond:Sediment;Environmental:Aquatic:Freshwater:Pond:Sediment;Environmental:Aquatic:Freshwater:Pond:Sediment
GCF_017498545.1	Bacteria	Acidobacteriota	Holophagae	Acanthopleuribacterales	Acanthopleuribacteraceae	Sulfidibacter	Sulfidibacter corallicola	Sulfidibacter corallicola	WP_237378852.1	LysM+SLT	Sec	Environmental:Aquatic:Freshwater:Pond:Sediment;Environmental:Aquatic:Freshwater:Pond:Sediment;Environmental:Aquatic:Freshwater:Pond:Sediment
GCF_017498545.1	Bacteria	Acidobacteriota	Holophagae	Acanthopleuribacterales	Acanthopleuribacteraceae	Sulfidibacter	Sulfidibacter corallicola	Sulfidibacter corallicola	WP_237380932.1	LysM+Amidase_3	Sec	Environmental:Aquatic:Freshwater:Pond:Sediment;Environmental:Aquatic:Freshwater:Pond:Sediment;Environmental:Aquatic:Freshwater:Pond:Sediment
GCF_017498545.1	Bacteria	Acidobacteriota	Holophagae	Acanthopleuribacterales	Acanthopleuribacteraceae	Sulfidibacter	Sulfidibacter corallicola	Sulfidibacter corallicola	WP_237381385.1	LysM+SLT	Sec	Environmental:Aquatic:Freshwater:Pond:Sediment;Environmental:Aquatic:Freshwater:Pond:Sediment;Environmental:Aquatic:Freshwater:Pond:Sediment
GCF_000428885.1	Bacteria	Acidobacteriota	Holophagae	Holophagales	Holophagaceae	Geothrix	Geothrix fermentans	Geothrix fermentans DSM 14018	WP_052571880.1	LysM+SLT
GCF_000428885.1	Bacteria	Acidobacteriota	Holophagae	Holophagales	Holophagaceae	Geothrix	Geothrix fermentans	Geothrix fermentans DSM 14018	WP_084511998.1	LysM+Peptidase_M23	Sec
GCF_000428885.1	Bacteria	Acidobacteriota	Holophagae	Holophagales	Holophagaceae	Geothrix	Geothrix fermentans	Geothrix fermentans DSM 14018	WP_211229062.1	SPOR+NLPC_P60	Sec
GCA_016714685.1	Bacteria	Acidobacteriota	Holophagae	Holophagales	Holophagaceae	Geothrix	Geothrix odensensis	Candidatus Geothrix odensensis	MBK8571419.1	LysM+SLT	Sec
GCA_016714685.1	Bacteria	Acidobacteriota	Holophagae	Holophagales	Holophagaceae	Geothrix	Geothrix odensensis	Candidatus Geothrix odensensis	MBK8571795.1	LysM+Peptidase_M23
GCA_016714685.1	Bacteria	Acidobacteriota	Holophagae	Holophagales	Holophagaceae	Geothrix	Geothrix odensensis	Candidatus Geothrix odensensis	MBK8572655.1	SPOR+NLPC_P60
GCA_903843705.1	Bacteria	Acidobacteriota	Holophagae	Holophagales	Holophagaceae	Geothrix	Geothrix sp903843705	uncultured Holophagaceae bacterium	CAIMQW010000023.1_4	SH3_16+NLPC_P60		Environmental:Aquatic:Freshwater:Pond:Sediment;Environmental:Aquatic:Freshwater:Pond:Sediment;Environmental:Aquatic:Freshwater:Pond:Sediment
GCA_903843705.1	Bacteria	Acidobacteriota	Holophagae	Holophagales	Holophagaceae	Geothrix	Geothrix sp903843705	uncultured Holophagaceae bacterium	CAIMQW010000084.1_19	LysM+SLT	Sec	Environmental:Aquatic:Freshwater:Pond:Sediment;Environmental:Aquatic:Freshwater:Pond:Sediment;Environmental:Aquatic:Freshwater:Pond:Sediment
GCA_903843705.1	Bacteria	Acidobacteriota	Holophagae	Holophagales	Holophagaceae	Geothrix	Geothrix sp903843705	uncultured Holophagaceae bacterium	CAIMQW010000128.1_4	LysM+Peptidase_M23	Sec	Environmental:Aquatic:Freshwater:Pond:Sediment;Environmental:Aquatic:Freshwater:Pond:Sediment;Environmental:Aquatic:Freshwater:Pond:Sediment
GCA_903843705.1	Bacteria	Acidobacteriota	Holophagae	Holophagales	Holophagaceae	Geothrix	Geothrix sp903843705	uncultured Holophagaceae bacterium	CAIMQW010000216.1_5	PG_binding_1+Amidase_2	Sec	Environmental:Aquatic:Freshwater:Pond:Sediment;Environmental:Aquatic:Freshwater:Pond:Sediment;Environmental:Aquatic:Freshwater:Pond:Sediment
GCA_903843705.1	Bacteria	Acidobacteriota	Holophagae	Holophagales	Holophagaceae	Geothrix	Geothrix sp903843705	uncultured Holophagaceae bacterium	CAIMQW010000216.1_9	SH3_16+NLPC_P60	Sec	Environmental:Aquatic:Freshwater:Pond:Sediment;Environmental:Aquatic:Freshwater:Pond:Sediment;Environmental:Aquatic:Freshwater:Pond:Sediment
GCA_903857495.1	Bacteria	Acidobacteriota	Holophagae	Holophagales	Holophagaceae	Geothrix	Geothrix sp903857495	uncultured Holophagaceae bacterium	CAIOFF010000020.1_90	SPOR+NLPC_P60	Sec
GCA_903857495.1	Bacteria	Acidobacteriota	Holophagae	Holophagales	Holophagaceae	Geothrix	Geothrix sp903857495	uncultured Holophagaceae bacterium	CAIOFF010000033.1_12	PG_binding_1+Amidase_2	Sec
GCA_903857495.1	Bacteria	Acidobacteriota	Holophagae	Holophagales	Holophagaceae	Geothrix	Geothrix sp903857495	uncultured Holophagaceae bacterium	CAIOFF010000033.1_16	SH3_16+NLPC_P60
GCA_903857495.1	Bacteria	Acidobacteriota	Holophagae	Holophagales	Holophagaceae	Geothrix	Geothrix sp903857495	uncultured Holophagaceae bacterium	CAIOFF010000059.1_4	LysM+SLT	Sec
GCA_903857495.1	Bacteria	Acidobacteriota	Holophagae	Holophagales	Holophagaceae	Geothrix	Geothrix sp903857495	uncultured Holophagaceae bacterium	CAIOFF010000070.1_15	LysM+Peptidase_M23	Sec
GCA_903863195.1	Bacteria	Acidobacteriota	Holophagae	Holophagales	Holophagaceae	Geothrix	Geothrix sp903863195	uncultured Holophagaceae bacterium	CAIPAY010000067.1_31	LysM+SLT	Sec	Environmental:Aquatic:Freshwater:Pond:Sediment;Environmental:Aquatic:Freshwater:Pond:Sediment;Environmental:Aquatic:Freshwater:Pond:Sediment
GCA_903863195.1	Bacteria	Acidobacteriota	Holophagae	Holophagales	Holophagaceae	Geothrix	Geothrix sp903863195	uncultured Holophagaceae bacterium	CAIPAY010000071.1_4	LysM+Peptidase_M23	Sec	Environmental:Aquatic:Freshwater:Pond:Sediment;Environmental:Aquatic:Freshwater:Pond:Sediment;Environmental:Aquatic:Freshwater:Pond:Sediment
GCA_903863195.1	Bacteria	Acidobacteriota	Holophagae	Holophagales	Holophagaceae	Geothrix	Geothrix sp903863195	uncultured Holophagaceae bacterium	CAIPAY010000117.1_12	SH3_16+NLPC_P60	Sec	Environmental:Aquatic:Freshwater:Pond:Sediment;Environmental:Aquatic:Freshwater:Pond:Sediment;Environmental:Aquatic:Freshwater:Pond:Sediment
GCA_903863195.1	Bacteria	Acidobacteriota	Holophagae	Holophagales	Holophagaceae	Geothrix	Geothrix sp903863195	uncultured Holophagaceae bacterium	CAIPAY010000117.1_8	PG_binding_1+Amidase_2	Sec	Environmental:Aquatic:Freshwater:Pond:Sediment;Environmental:Aquatic:Freshwater:Pond:Sediment;Environmental:Aquatic:Freshwater:Pond:Sediment
GCA_903863195.1	Bacteria	Acidobacteriota	Holophagae	Holophagales	Holophagaceae	Geothrix	Geothrix sp903863195	uncultured Holophagaceae bacterium	CAIPAY010000254.1_2	LysM+Peptidase_M23	Sec	Environmental:Aquatic:Freshwater:Pond:Sediment;Environmental:Aquatic:Freshwater:Pond:Sediment;Environmental:Aquatic:Freshwater:Pond:Sediment
GCA_903863195.1	Bacteria	Acidobacteriota	Holophagae	Holophagales	Holophagaceae	Geothrix	Geothrix sp903863195	uncultured Holophagaceae bacterium	CAIPAY010000258.1_7	SPOR+NLPC_P60	Sec	Environmental:Aquatic:Freshwater:Pond:Sediment;Environmental:Aquatic:Freshwater:Pond:Sediment;Environmental:Aquatic:Freshwater:Pond:Sediment
GCA_903873655.1	Bacteria	Acidobacteriota	Holophagae	Holophagales	Holophagaceae	Geothrix	Geothrix sp903873655	uncultured Holophagaceae bacterium	CAIQPH010000088.1_22	SPOR+NLPC_P60	Sec	Environmental:Aquatic:Freshwater:Pond:Sediment;Environmental:Aquatic:Freshwater:Pond:Sediment;Environmental:Aquatic:Freshwater:Pond:Sediment
GCA_903873655.1	Bacteria	Acidobacteriota	Holophagae	Holophagales	Holophagaceae	Geothrix	Geothrix sp903873655	uncultured Holophagaceae bacterium	CAIQPH010000321.1_6	LysM+SLT	Sec	Environmental:Aquatic:Freshwater:Pond:Sediment;Environmental:Aquatic:Freshwater:Pond:Sediment;Environmental:Aquatic:Freshwater:Pond:Sediment
GCA_903880675.1	Bacteria	Acidobacteriota	Holophagae	Holophagales	Holophagaceae	Geothrix	Geothrix sp903880675	uncultured Holophagaceae bacterium	CAIRQL010000001.1_5	PG_binding_1+Amidase_2	Sec	Environmental:Aquatic:Freshwater:Pond:Sediment;Environmental:Aquatic:Freshwater:Pond:Sediment;Environmental:Aquatic:Freshwater:Pond:Sediment
GCA_903880675.1	Bacteria	Acidobacteriota	Holophagae	Holophagales	Holophagaceae	Geothrix	Geothrix sp903880675	uncultured Holophagaceae bacterium	CAIRQL010000001.1_8	SH3_16+NLPC_P60	Sec	Environmental:Aquatic:Freshwater:Pond:Sediment;Environmental:Aquatic:Freshwater:Pond:Sediment;Environmental:Aquatic:Freshwater:Pond:Sediment
GCA_903880675.1	Bacteria	Acidobacteriota	Holophagae	Holophagales	Holophagaceae	Geothrix	Geothrix sp903880675	uncultured Holophagaceae bacterium	CAIRQL010000046.1_6	PG_binding_3+Glyco_hydro_108		Environmental:Aquatic:Freshwater:Pond:Sediment;Environmental:Aquatic:Freshwater:Pond:Sediment;Environmental:Aquatic:Freshwater:Pond:Sediment
GCA_903880675.1	Bacteria	Acidobacteriota	Holophagae	Holophagales	Holophagaceae	Geothrix	Geothrix sp903880675	uncultured Holophagaceae bacterium	CAIRQL010000195.1_24	LysM+SLT		Environmental:Aquatic:Freshwater:Pond:Sediment;Environmental:Aquatic:Freshwater:Pond:Sediment;Environmental:Aquatic:Freshwater:Pond:Sediment
GCA_903890595.1	Bacteria	Acidobacteriota	Holophagae	Holophagales	Holophagaceae	Geothrix	Geothrix sp903890595	uncultured Holophagaceae bacterium	CAITBU010000014.1_1	SPOR+NLPC_P60	Sec	Environmental:Aquatic:Freshwater:Pond:Sediment;Environmental:Aquatic:Freshwater:Pond:Sediment;Environmental:Aquatic:Freshwater:Pond:Sediment
GCA_903890595.1	Bacteria	Acidobacteriota	Holophagae	Holophagales	Holophagaceae	Geothrix	Geothrix sp903890595	uncultured Holophagaceae bacterium	CAITBU010000142.1_10	SH3_16+NLPC_P60	Sec	Environmental:Aquatic:Freshwater:Pond:Sediment;Environmental:Aquatic:Freshwater:Pond:Sediment;Environmental:Aquatic:Freshwater:Pond:Sediment
GCA_903890595.1	Bacteria	Acidobacteriota	Holophagae	Holophagales	Holophagaceae	Geothrix	Geothrix sp903890595	uncultured Holophagaceae bacterium	CAITBU010000142.1_13	PG_binding_1+Amidase_2	Sec	Environmental:Aquatic:Freshwater:Pond:Sediment;Environmental:Aquatic:Freshwater:Pond:Sediment;Environmental:Aquatic:Freshwater:Pond:Sediment
GCA_903890595.1	Bacteria	Acidobacteriota	Holophagae	Holophagales	Holophagaceae	Geothrix	Geothrix sp903890595	uncultured Holophagaceae bacterium	CAITBU010000287.1_11	PG_binding_3+Glyco_hydro_108		Environmental:Aquatic:Freshwater:Pond:Sediment;Environmental:Aquatic:Freshwater:Pond:Sediment;Environmental:Aquatic:Freshwater:Pond:Sediment
GCA_903913215.1	Bacteria	Acidobacteriota	Holophagae	Holophagales	Holophagaceae	Geothrix	Geothrix sp903913215	uncultured Holophagaceae bacterium	CAIWKE010000002.1_151	LysM+SLT	Sec	Environmental:Aquatic:Freshwater:Pond:Sediment;Environmental:Aquatic:Freshwater:Pond:Sediment;Environmental:Aquatic:Freshwater:Pond:Sediment
GCA_903913215.1	Bacteria	Acidobacteriota	Holophagae	Holophagales	Holophagaceae	Geothrix	Geothrix sp903913215	uncultured Holophagaceae bacterium	CAIWKE010000011.1_126	LysM+Peptidase_M23		Environmental:Aquatic:Freshwater:Pond:Sediment;Environmental:Aquatic:Freshwater:Pond:Sediment;Environmental:Aquatic:Freshwater:Pond:Sediment
GCA_903913215.1	Bacteria	Acidobacteriota	Holophagae	Holophagales	Holophagaceae	Geothrix	Geothrix sp903913215	uncultured Holophagaceae bacterium	CAIWKE010000014.1_5	SH3_16+NLPC_P60	Sec	Environmental:Aquatic:Freshwater:Pond:Sediment;Environmental:Aquatic:Freshwater:Pond:Sediment;Environmental:Aquatic:Freshwater:Pond:Sediment
GCA_903913215.1	Bacteria	Acidobacteriota	Holophagae	Holophagales	Holophagaceae	Geothrix	Geothrix sp903913215	uncultured Holophagaceae bacterium	CAIWKE010000016.1_44	PG_binding_1+Amidase_2	Sec	Environmental:Aquatic:Freshwater:Pond:Sediment;Environmental:Aquatic:Freshwater:Pond:Sediment;Environmental:Aquatic:Freshwater:Pond:Sediment
GCA_903913215.1	Bacteria	Acidobacteriota	Holophagae	Holophagales	Holophagaceae	Geothrix	Geothrix sp903913215	uncultured Holophagaceae bacterium	CAIWKE010000034.1_63	LysM+Peptidase_M23	Sec	Environmental:Aquatic:Freshwater:Pond:Sediment;Environmental:Aquatic:Freshwater:Pond:Sediment;Environmental:Aquatic:Freshwater:Pond:Sediment
GCA_903913215.1	Bacteria	Acidobacteriota	Holophagae	Holophagales	Holophagaceae	Geothrix	Geothrix sp903913215	uncultured Holophagaceae bacterium	CAIWKE010000038.1_21	SPOR+NLPC_P60	Sec	Environmental:Aquatic:Freshwater:Pond:Sediment;Environmental:Aquatic:Freshwater:Pond:Sediment;Environmental:Aquatic:Freshwater:Pond:Sediment
GCA_903937385.1	Bacteria	Acidobacteriota	Holophagae	Holophagales	Holophagaceae	Geothrix	Geothrix sp903937385	uncultured Holophagaceae bacterium	CAIZZF010000006.1_95	SPOR+NLPC_P60	Sec	Environmental:Aquatic:Freshwater:Pond:Sediment;Environmental:Aquatic:Freshwater:Pond:Sediment;Environmental:Aquatic:Freshwater:Pond:Sediment
GCA_903937385.1	Bacteria	Acidobacteriota	Holophagae	Holophagales	Holophagaceae	Geothrix	Geothrix sp903937385	uncultured Holophagaceae bacterium	CAIZZF010000013.1_69	LysM+SLT	Sec	Environmental:Aquatic:Freshwater:Pond:Sediment;Environmental:Aquatic:Freshwater:Pond:Sediment;Environmental:Aquatic:Freshwater:Pond:Sediment
GCA_903937385.1	Bacteria	Acidobacteriota	Holophagae	Holophagales	Holophagaceae	Geothrix	Geothrix sp903937385	uncultured Holophagaceae bacterium	CAIZZF010000015.1_89	SH3_3+NLPC_P60	Sec	Environmental:Aquatic:Freshwater:Pond:Sediment;Environmental:Aquatic:Freshwater:Pond:Sediment;Environmental:Aquatic:Freshwater:Pond:Sediment
GCA_903937385.1	Bacteria	Acidobacteriota	Holophagae	Holophagales	Holophagaceae	Geothrix	Geothrix sp903937385	uncultured Holophagaceae bacterium	CAIZZF010000015.1_93	PG_binding_1+Amidase_2	Sec	Environmental:Aquatic:Freshwater:Pond:Sediment;Environmental:Aquatic:Freshwater:Pond:Sediment;Environmental:Aquatic:Freshwater:Pond:Sediment
GCA_903937385.1	Bacteria	Acidobacteriota	Holophagae	Holophagales	Holophagaceae	Geothrix	Geothrix sp903937385	uncultured Holophagaceae bacterium	CAIZZF010000025.1_74	LysM+Peptidase_M23	Sec	Environmental:Aquatic:Freshwater:Pond:Sediment;Environmental:Aquatic:Freshwater:Pond:Sediment;Environmental:Aquatic:Freshwater:Pond:Sediment
GCF_000242615.2	Bacteria	Acidobacteriota	Holophagae	Holophagales	Holophagaceae	Holophaga	Holophaga foetida	Holophaga foetida DSM 6591	WP_005032856.1	LysM+Peptidase_M23	Sec	Engineered:Wastewater:Activated Sludge;Engineered:Wastewater:Activated Sludge;Engineered:Wastewater:Activated Sludge
GCF_000242615.2	Bacteria	Acidobacteriota	Holophagae	Holophagales	Holophagaceae	Holophaga	Holophaga foetida	Holophaga foetida DSM 6591	WP_005033625.1	LysM+SLT	Sec	Engineered:Wastewater:Activated Sludge;Engineered:Wastewater:Activated Sludge;Engineered:Wastewater:Activated Sludge
GCF_000242615.2	Bacteria	Acidobacteriota	Holophagae	Holophagales	Holophagaceae	Holophaga	Holophaga foetida	Holophaga foetida DSM 6591	WP_005035721.1	SPOR+NLPC_P60	Sec	Engineered:Wastewater:Activated Sludge;Engineered:Wastewater:Activated Sludge;Engineered:Wastewater:Activated Sludge
GCA_002068835.1	Bacteria	Acidobacteriota	Holophagae	Holophagales	Holophagaceae	Holophaga	Holophaga sp002068835	Acidobacteria bacterium ADurb.Bin340	OQA37434.1	LysM+SLT		Engineered:Wastewater:Activated Sludge;Engineered:Wastewater:Activated Sludge;Engineered:Wastewater:Activated Sludge
GCA_002068835.1	Bacteria	Acidobacteriota	Holophagae	Holophagales	Holophagaceae	Holophaga	Holophaga sp002068835	Acidobacteria bacterium ADurb.Bin340	OQA37486.1	LysM+Peptidase_M23	Sec	Engineered:Wastewater:Activated Sludge;Engineered:Wastewater:Activated Sludge;Engineered:Wastewater:Activated Sludge
GCA_002068835.1	Bacteria	Acidobacteriota	Holophagae	Holophagales	Holophagaceae	Holophaga	Holophaga sp002068835	Acidobacteria bacterium ADurb.Bin340	OQA37884.1	SPOR+NLPC_P60	Sec	Engineered:Wastewater:Activated Sludge;Engineered:Wastewater:Activated Sludge;Engineered:Wastewater:Activated Sludge
GCA_002297665.1	Bacteria	Acidobacteriota	Holophagae	Holophagales	Holophagaceae	Holophaga	Holophaga sp002297665	Holophagaceae bacterium UBA692	DBMS01000083.1_28	SPOR+NLPC_P60	Sec	Engineered:Wastewater:Activated Sludge;Engineered:Wastewater:Activated Sludge;Engineered:Wastewater:Activated Sludge
GCA_002297665.1	Bacteria	Acidobacteriota	Holophagae	Holophagales	Holophagaceae	Holophaga	Holophaga sp002297665	Holophagaceae bacterium UBA692	DBMS01000112.1_3	PG_binding_1+Amidase_2		Engineered:Wastewater:Activated Sludge;Engineered:Wastewater:Activated Sludge;Engineered:Wastewater:Activated Sludge
GCA_002297665.1	Bacteria	Acidobacteriota	Holophagae	Holophagales	Holophagaceae	Holophaga	Holophaga sp002297665	Holophagaceae bacterium UBA692	DBMS01000195.1_1	LysM+SLT	Sec	Engineered:Wastewater:Activated Sludge;Engineered:Wastewater:Activated Sludge;Engineered:Wastewater:Activated Sludge
GCA_002297665.1	Bacteria	Acidobacteriota	Holophagae	Holophagales	Holophagaceae	Holophaga	Holophaga sp002297665	Holophagaceae bacterium UBA692	DBMS01000248.1_11	LysM+Peptidase_M23	Sec	Engineered:Wastewater:Activated Sludge;Engineered:Wastewater:Activated Sludge;Engineered:Wastewater:Activated Sludge
GCA_002298155.1	Bacteria	Acidobacteriota	Holophagae	Holophagales	Holophagaceae	Holophaga	Holophaga sp002298155	Holophagaceae bacterium UBA706	DBME01000187.1_18	SPOR+NLPC_P60	Sec	Engineered:Wastewater:Activated Sludge;Engineered:Wastewater:Activated Sludge;Engineered:Wastewater:Activated Sludge
GCA_002298155.1	Bacteria	Acidobacteriota	Holophagae	Holophagales	Holophagaceae	Holophaga	Holophaga sp002298155	Holophagaceae bacterium UBA706	DBME01000200.1_1	LysM+SLT	Sec	Engineered:Wastewater:Activated Sludge;Engineered:Wastewater:Activated Sludge;Engineered:Wastewater:Activated Sludge
GCA_002298155.1	Bacteria	Acidobacteriota	Holophagae	Holophagales	Holophagaceae	Holophaga	Holophaga sp002298155	Holophagaceae bacterium UBA706	DBME01000347.1_9	LysM+Peptidase_M23	Sec	Engineered:Wastewater:Activated Sludge;Engineered:Wastewater:Activated Sludge;Engineered:Wastewater:Activated Sludge
GCA_002298155.1	Bacteria	Acidobacteriota	Holophagae	Holophagales	Holophagaceae	Holophaga	Holophaga sp002298155	Holophagaceae bacterium UBA706	DBME01000363.1_17	SH3_6+NLPC_P60		Engineered:Wastewater:Activated Sludge;Engineered:Wastewater:Activated Sludge;Engineered:Wastewater:Activated Sludge
GCA_003165415.1	Bacteria	Acidobacteriota	Holophagae	Holophagales	Holophagaceae	Holophaga	Holophaga sp003165415	Holophagaceae bacterium	PLUC01000116.1_35	LysM+Peptidase_M23	Sec	Engineered:Wastewater:Activated Sludge;Engineered:Wastewater:Activated Sludge;Engineered:Wastewater:Activated Sludge
GCA_003165415.1	Bacteria	Acidobacteriota	Holophagae	Holophagales	Holophagaceae	Holophaga	Holophaga sp003165415	Holophagaceae bacterium	PLUC01000124.1_1	SPOR+NLPC_P60	Sec	Engineered:Wastewater:Activated Sludge;Engineered:Wastewater:Activated Sludge;Engineered:Wastewater:Activated Sludge
GCA_003165415.1	Bacteria	Acidobacteriota	Holophagae	Holophagales	Holophagaceae	Holophaga	Holophaga sp003165415	Holophagaceae bacterium	PLUC01000129.1_1	LysM+SLT	Sec	Engineered:Wastewater:Activated Sludge;Engineered:Wastewater:Activated Sludge;Engineered:Wastewater:Activated Sludge
GCA_016715205.1	Bacteria	Acidobacteriota	Holophagae	Holophagales	Holophagaceae	Holophaga	Holophaga sp016715205	Holophaga sp.	MBK8792621.1	LysM+Peptidase_M23	Sec
GCA_016715205.1	Bacteria	Acidobacteriota	Holophagae	Holophagales	Holophagaceae	Holophaga	Holophaga sp016715205	Holophaga sp.	MBK8792851.1	LysM+SLT	Sec
GCA_016715205.1	Bacteria	Acidobacteriota	Holophagae	Holophagales	Holophagaceae	Holophaga	Holophaga sp016715205	Holophaga sp.	MBK8792919.1	SPOR+NLPC_P60
GCA_017859955.1	Bacteria	Acidobacteriota	Holophagae	Holophagales	Holophagaceae	Holophaga	Holophaga sp017859955	Holophagaceae bacterium	MBP1626901.1	SPOR+NLPC_P60	Sec	Engineered:Wastewater:Activated Sludge;Engineered:Wastewater:Activated Sludge;Engineered:Wastewater:Activated Sludge
GCA_017859955.1	Bacteria	Acidobacteriota	Holophagae	Holophagales	Holophagaceae	Holophaga	Holophaga sp017859955	Holophagaceae bacterium	MBP1627082.1	LysM+Peptidase_M23	Sec	Engineered:Wastewater:Activated Sludge;Engineered:Wastewater:Activated Sludge;Engineered:Wastewater:Activated Sludge
GCA_017859955.1	Bacteria	Acidobacteriota	Holophagae	Holophagales	Holophagaceae	Holophaga	Holophaga sp017859955	Holophagaceae bacterium	MBP1627512.1	LysM+SLT	Sec	Engineered:Wastewater:Activated Sludge;Engineered:Wastewater:Activated Sludge;Engineered:Wastewater:Activated Sludge
GCA_021287085.1	Bacteria	Acidobacteriota	Holophagae	Holophagales	Holophagaceae	Holophaga	Holophaga sp021287085	Firmicutes bacterium	MCE1228853.1	SPOR+NLPC_P60	Sec	Engineered:Wastewater:Activated Sludge;Engineered:Wastewater:Activated Sludge;Engineered:Wastewater:Activated Sludge
GCA_021287085.1	Bacteria	Acidobacteriota	Holophagae	Holophagales	Holophagaceae	Holophaga	Holophaga sp021287085	Firmicutes bacterium	MCE1229418.1	LysM+SLT	Sec	Engineered:Wastewater:Activated Sludge;Engineered:Wastewater:Activated Sludge;Engineered:Wastewater:Activated Sludge
GCF_022808725.1	Bacteria	Acidobacteriota	Holophagae	Holophagales	Holophagaceae	Holophaga	Holophaga sp022808725	Geothrix sp. SG164	WP_243330074.1	LysM+Peptidase_M23	Sec	Engineered:Wastewater:Activated Sludge;Engineered:Wastewater:Activated Sludge;Engineered:Wastewater:Activated Sludge
GCF_022808725.1	Bacteria	Acidobacteriota	Holophagae	Holophagales	Holophagaceae	Holophaga	Holophaga sp022808725	Geothrix sp. SG164	WP_243347062.1	SPOR+NLPC_P60	Sec	Engineered:Wastewater:Activated Sludge;Engineered:Wastewater:Activated Sludge;Engineered:Wastewater:Activated Sludge
GCF_022808725.1	Bacteria	Acidobacteriota	Holophagae	Holophagales	Holophagaceae	Holophaga	Holophaga sp022808725	Geothrix sp. SG164	WP_243347289.1	LysM+SLT	Sec	Engineered:Wastewater:Activated Sludge;Engineered:Wastewater:Activated Sludge;Engineered:Wastewater:Activated Sludge
GCA_903868115.1	Bacteria	Acidobacteriota	Holophagae	Holophagales	Holophagaceae	Holophaga	Holophaga sp903868115	uncultured Holophagaceae bacterium	CAIPUA010000172.1_12	SPOR+NLPC_P60	Sec
GCA_903868115.1	Bacteria	Acidobacteriota	Holophagae	Holophagales	Holophagaceae	Holophaga	Holophaga sp903868115	uncultured Holophagaceae bacterium	CAIPUA010000253.1_3	PG_binding_1+Amidase_2	Sec
GCA_903868115.1	Bacteria	Acidobacteriota	Holophagae	Holophagales	Holophagaceae	Holophaga	Holophaga sp903868115	uncultured Holophagaceae bacterium	CAIPUA010000302.1_15	LysM+SLT	Sec
GCA_903868115.1	Bacteria	Acidobacteriota	Holophagae	Holophagales	Holophagaceae	Holophaga	Holophaga sp903868115	uncultured Holophagaceae bacterium	CAIPUA010000302.1_3	SH3_3+NLPC_P60	Sec
GCA_903868115.1	Bacteria	Acidobacteriota	Holophagae	Holophagales	Holophagaceae	Holophaga	Holophaga sp903868115	uncultured Holophagaceae bacterium	CAIPUA010000333.1_10	LysM+Peptidase_M23	Sec
GCA_016213735.1	Bacteria	Acidobacteriota	Holophagae	Holophagales	Holophagaceae	JACQZU01	JACQZU01 sp016213735	Acidobacteria bacterium	MBI4911123.1	LysM+SLT	Sec
GCA_016213735.1	Bacteria	Acidobacteriota	Holophagae	Holophagales	Holophagaceae	JACQZU01	JACQZU01 sp016213735	Acidobacteria bacterium	MBI4914002.1	LysM+Peptidase_M23	Sec
GCA_016710635.1	Bacteria	Acidobacteriota	Holophagae	Holophagales	Holophagaceae	JADJVL01	JADJVL01 sp016710635	Holophagaceae bacterium	MBK8724574.1	LysM+Peptidase_M23	Sec
GCA_016710635.1	Bacteria	Acidobacteriota	Holophagae	Holophagales	Holophagaceae	JADJVL01	JADJVL01 sp016710635	Holophagaceae bacterium	MBK8725331.1	LysM+SLT
GCA_016720465.1	Bacteria	Acidobacteriota	Holophagae	Holophagales	Holophagaceae	JADJVL01	JADJVL01 sp016720465	Holophagaceae bacterium	MBL0209676.1	LysM+SLT	Sec	Environmental:Aquatic:Freshwater:Pond:Sediment;Environmental:Aquatic:Freshwater:Pond:Sediment;Environmental:Aquatic:Freshwater:Pond:Sediment
GCA_016720465.1	Bacteria	Acidobacteriota	Holophagae	Holophagales	Holophagaceae	JADJVL01	JADJVL01 sp016720465	Holophagaceae bacterium	MBL0210463.1	LysM+Peptidase_M23	Sec	Environmental:Aquatic:Freshwater:Pond:Sediment;Environmental:Aquatic:Freshwater:Pond:Sediment;Environmental:Aquatic:Freshwater:Pond:Sediment
GCA_016722505.1	Bacteria	Acidobacteriota	Holophagae	Holophagales	Holophagaceae	JADJVL01	JADJVL01 sp016722505	Holophagaceae bacterium	MBL0312695.1	LysM+Peptidase_M23	Sec	Environmental:Aquatic:Freshwater:Pond:Sediment;Environmental:Aquatic:Freshwater:Pond:Sediment;Environmental:Aquatic:Freshwater:Pond:Sediment
GCA_016722505.1	Bacteria	Acidobacteriota	Holophagae	Holophagales	Holophagaceae	JADJVL01	JADJVL01 sp016722505	Holophagaceae bacterium	MBL0313295.1	LysM+SLT	Sec	Environmental:Aquatic:Freshwater:Pond:Sediment;Environmental:Aquatic:Freshwater:Pond:Sediment;Environmental:Aquatic:Freshwater:Pond:Sediment
GCA_016722505.1	Bacteria	Acidobacteriota	Holophagae	Holophagales	Holophagaceae	JADJVL01	JADJVL01 sp016722505	Holophagaceae bacterium	MBL0313352.1	SH3_16+NLPC_P60	Sec	Environmental:Aquatic:Freshwater:Pond:Sediment;Environmental:Aquatic:Freshwater:Pond:Sediment;Environmental:Aquatic:Freshwater:Pond:Sediment
GCA_021786615.1	Bacteria	Acidobacteriota	Holophagae	Holophagales	Holophagaceae	JADJVL01	JADJVL01 sp021786615	Acidobacteria bacterium	JAJYMZ010000109.1_3	LysM+SLT		Environmental:Aquatic:Freshwater:Pond:Sediment;Environmental:Aquatic:Freshwater:Pond:Sediment;Environmental:Aquatic:Freshwater:Pond:Sediment
GCA_021786615.1	Bacteria	Acidobacteriota	Holophagae	Holophagales	Holophagaceae	JADJVL01	JADJVL01 sp021786615	Acidobacteria bacterium	JAJYMZ010000122.1_7	PG_binding_1+Amidase_2	Sec	Environmental:Aquatic:Freshwater:Pond:Sediment;Environmental:Aquatic:Freshwater:Pond:Sediment;Environmental:Aquatic:Freshwater:Pond:Sediment
GCA_021786615.1	Bacteria	Acidobacteriota	Holophagae	Holophagales	Holophagaceae	JADJVL01	JADJVL01 sp021786615	Acidobacteria bacterium	JAJYMZ010000193.1_3	SH3_16+NLPC_P60	Sec	Environmental:Aquatic:Freshwater:Pond:Sediment;Environmental:Aquatic:Freshwater:Pond:Sediment;Environmental:Aquatic:Freshwater:Pond:Sediment
GCA_021786615.1	Bacteria	Acidobacteriota	Holophagae	Holophagales	Holophagaceae	JADJVL01	JADJVL01 sp021786615	Acidobacteria bacterium	JAJYMZ010000243.1_12	LysM+Peptidase_M23	Sec	Environmental:Aquatic:Freshwater:Pond:Sediment;Environmental:Aquatic:Freshwater:Pond:Sediment;Environmental:Aquatic:Freshwater:Pond:Sediment
GCA_016192145.1	Bacteria	Acidobacteriota	Holophagae	Holophagales	Holophagaceae	JAFDVN01	JAFDVN01 sp016192145	Acidobacteria bacterium	MBI3129886.1	LysM+Peptidase_M23	Sec	Environmental:Aquatic:Freshwater:Pond:Sediment;Environmental:Aquatic:Freshwater:Pond:Sediment;Environmental:Aquatic:Freshwater:Pond:Sediment
GCA_016192145.1	Bacteria	Acidobacteriota	Holophagae	Holophagales	Holophagaceae	JAFDVN01	JAFDVN01 sp016192145	Acidobacteria bacterium	MBI3132066.1	LysM+SLT	Sec	Environmental:Aquatic:Freshwater:Pond:Sediment;Environmental:Aquatic:Freshwater:Pond:Sediment;Environmental:Aquatic:Freshwater:Pond:Sediment
GCA_018269025.1	Bacteria	Acidobacteriota	Holophagae	Holophagales	Holophagaceae	JAFDVN01	JAFDVN01 sp018269025	Acidobacteria bacterium	MBS1783845.1	LysM+SLT	Sec
GCA_018269025.1	Bacteria	Acidobacteriota	Holophagae	Holophagales	Holophagaceae	JAFDVN01	JAFDVN01 sp018269025	Acidobacteria bacterium	MBS1784005.1	LysM+Peptidase_M23	Sec
GCA_021778785.1	Bacteria	Acidobacteriota	Holophagae	Holophagales	Holophagaceae	JAJYBX01	JAJYBX01 sp021778785	Acidobacteria bacterium	JAJYBX010000066.1_4	SPOR+NLPC_P60	Tat	Environmental:Aquatic:Freshwater:Pond:Sediment;Environmental:Aquatic:Freshwater:Pond:Sediment;Environmental:Aquatic:Freshwater:Pond:Sediment
GCA_021778785.1	Bacteria	Acidobacteriota	Holophagae	Holophagales	Holophagaceae	JAJYBX01	JAJYBX01 sp021778785	Acidobacteria bacterium	JAJYBX010000115.1_4	LysM+Peptidase_M23	Sec	Environmental:Aquatic:Freshwater:Pond:Sediment;Environmental:Aquatic:Freshwater:Pond:Sediment;Environmental:Aquatic:Freshwater:Pond:Sediment
GCA_021778785.1	Bacteria	Acidobacteriota	Holophagae	Holophagales	Holophagaceae	JAJYBX01	JAJYBX01 sp021778785	Acidobacteria bacterium	JAJYBX010000195.1_2	LysM+SLT	Sec	Environmental:Aquatic:Freshwater:Pond:Sediment;Environmental:Aquatic:Freshwater:Pond:Sediment;Environmental:Aquatic:Freshwater:Pond:Sediment
GCA_021802985.1	Bacteria	Acidobacteriota	Holophagae	Holophagales	Holophagaceae	JAJZQW01	JAJZQW01 sp021802985	Acidobacteria bacterium	JAJZQW010000009.1_1	LysM+SLT	Sec	Environmental:Aquatic:Freshwater:Pond:Sediment;Environmental:Aquatic:Freshwater:Pond:Sediment;Environmental:Aquatic:Freshwater:Pond:Sediment
GCA_021802985.1	Bacteria	Acidobacteriota	Holophagae	Holophagales	Holophagaceae	JAJZQW01	JAJZQW01 sp021802985	Acidobacteria bacterium	JAJZQW010000010.1_50	SPOR+NLPC_P60	Sec	Environmental:Aquatic:Freshwater:Pond:Sediment;Environmental:Aquatic:Freshwater:Pond:Sediment;Environmental:Aquatic:Freshwater:Pond:Sediment
GCA_021794095.1	Bacteria	Acidobacteriota	Holophagae	Holophagales	Holophagaceae	JAKAMQ01	JAKAMQ01 sp021794095	Acidobacteria bacterium	JAJYRN010000003.1_192	SPOR+NLPC_P60
GCA_021794095.1	Bacteria	Acidobacteriota	Holophagae	Holophagales	Holophagaceae	JAKAMQ01	JAKAMQ01 sp021794095	Acidobacteria bacterium	JAJYRN010000005.1_61	LysM+SLT	Sec
GCA_021794095.1	Bacteria	Acidobacteriota	Holophagae	Holophagales	Holophagaceae	JAKAMQ01	JAKAMQ01 sp021794095	Acidobacteria bacterium	JAJYRN010000015.1_10	LysM+Peptidase_M23	Sec
GCA_021812805.1	Bacteria	Acidobacteriota	Holophagae	Holophagales	Holophagaceae	JAKAMQ01	JAKAMQ01 sp021812805	Acidobacteria bacterium	JAKAMQ010000012.1_12	SPOR+NLPC_P60	Sec
GCA_021812805.1	Bacteria	Acidobacteriota	Holophagae	Holophagales	Holophagaceae	JAKAMQ01	JAKAMQ01 sp021812805	Acidobacteria bacterium	JAKAMQ010000059.1_18	LysM+Peptidase_M23	Sec
GCA_021812805.1	Bacteria	Acidobacteriota	Holophagae	Holophagales	Holophagaceae	JAKAMQ01	JAKAMQ01 sp021812805	Acidobacteria bacterium	JAKAMQ010000087.1_8	LysM+SLT	Sec
GCA_023257195.1	Bacteria	Acidobacteriota	Holophagae	Holophagales	Holophagaceae	UBA12189	UBA12189 sp003530835	Holophagaceae bacterium	JALRCU010000026.1_16	LysM+Peptidase_M23
GCA_005788175.1	Bacteria	Acidobacteriota	Holophagae	Holophagales	Holophagaceae	UBA12189	UBA12189 sp005788175	Acidobacteria bacterium	SXYX01000008.1_46	LysM+Peptidase_M23	Sec
GCA_014189895.1	Bacteria	Acidobacteriota	Holophagae	Holophagales	Holophagaceae	UBA12189	UBA12189 sp014189895	Acidobacteria bacterium	GDX12937.1	LysM+Peptidase_M23	Sec
GCA_009783055.1	Bacteria	Acidobacteriota	Holophagae	Holophagales	Holophagaceae	WRHW01	WRHW01 sp009783055	Holophagaceae bacterium	MCL1893030.1	SPOR+NLPC_P60	Sec	Environmental:Aquatic:Freshwater:Pond:Sediment;Environmental:Aquatic:Freshwater:Pond:Sediment;Environmental:Aquatic:Freshwater:Pond:Sediment
GCA_009783055.1	Bacteria	Acidobacteriota	Holophagae	Holophagales	Holophagaceae	WRHW01	WRHW01 sp009783055	Holophagaceae bacterium	MCL1893881.1	LysM+SLT		Environmental:Aquatic:Freshwater:Pond:Sediment;Environmental:Aquatic:Freshwater:Pond:Sediment;Environmental:Aquatic:Freshwater:Pond:Sediment
GCF_016592575.1	Bacteria	Acidobacteriota	Holophagae	Thermotomaculales	Thermotomaculaceae	Thermotomaculum	Thermotomaculum hydrothermale	Thermotomaculum hydrothermale	WP_201327960.1	LysM+SLT	Sec	Environmental:Aquatic:Freshwater:Pond:Sediment;Environmental:Aquatic:Freshwater:Pond:Sediment;Environmental:Aquatic:Freshwater:Pond:Sediment
GCA_015487755.1	Bacteria	Acidobacteriota	Holophagae	Thermotomaculales	Thermotomaculaceae	Thermotomaculum	Thermotomaculum sp015487755	Acidobacteria bacterium	WFPG01000151.1_7	LysM+SLT	Sec	Environmental:Aquatic:Freshwater:Pond:Sediment;Environmental:Aquatic:Freshwater:Pond:Sediment;Environmental:Aquatic:Freshwater:Pond:Sediment
GCA_003650445.1	Bacteria	Acidobacteriota	Holophagae	Thermotomaculales	Thermotomaculaceae	UM-FILTER-49-7	UM-FILTER-49-7 sp003650445	Acidobacteria bacterium	RLE18087.1	LysM+SLT	Sec	Environmental:Aquatic:Freshwater:Pond:Sediment;Environmental:Aquatic:Freshwater:Pond:Sediment;Environmental:Aquatic:Freshwater:Pond:Sediment
GCA_013151025.1	Bacteria	Acidobacteriota	Holophagae	Thermotomaculales	Thermotomaculaceae	UM-FILTER-49-7	UM-FILTER-49-7 sp013151025	Acidobacteria bacterium	NOY23403.1	LysM+SLT		Environmental:Aquatic:Freshwater:Pond:Sediment;Environmental:Aquatic:Freshwater:Pond:Sediment;Environmental:Aquatic:Freshwater:Pond:Sediment
GCA_013152385.1	Bacteria	Acidobacteriota	Holophagae	Thermotomaculales	Thermotomaculaceae	UM-FILTER-49-7	UM-FILTER-49-7 sp013152385	Acidobacteria bacterium	NOZ13427.1	LysM+SLT		Environmental:Aquatic:Freshwater:Pond:Sediment;Environmental:Aquatic:Freshwater:Pond:Sediment;Environmental:Aquatic:Freshwater:Pond:Sediment
GCA_003222305.1	Bacteria	Acidobacteriota	Polarisedimenticolia	Gp22-AA2	AA152	AA152	AA152 sp003222305	Acidobacteria bacterium	PYQ10481.1	LysM+SLT	Sec
GCA_003222305.1	Bacteria	Acidobacteriota	Polarisedimenticolia	Gp22-AA2	AA152	AA152	AA152 sp003222305	Acidobacteria bacterium	PYQ12996.1	LysM+Peptidase_M23	Sec
GCA_022616665.1	Bacteria	Acidobacteriota	Polarisedimenticolia	Gp22-AA2	AA152	AA152	AA152 sp022616665	Acidobacteria bacterium	MCI0568489.1	LysM+SLT	Sec
GCA_022616665.1	Bacteria	Acidobacteriota	Polarisedimenticolia	Gp22-AA2	AA152	AA152	AA152 sp022616665	Acidobacteria bacterium	MCI0568862.1	LysM+Peptidase_M23
GCA_003223135.1	Bacteria	Acidobacteriota	Polarisedimenticolia	Gp22-AA2	Gp22-AA2	Gp22-AA3	Gp22-AA3 sp003223135	Acidobacteria bacterium	PYT34054.1	LysM+Peptidase_M23		Host-associated:Plants:Rhizosphere;Host-associated:Plants:Rhizosphere;Host-associated:Plants:Rhizosphere
GCA_003223135.1	Bacteria	Acidobacteriota	Polarisedimenticolia	Gp22-AA2	Gp22-AA2	Gp22-AA3	Gp22-AA3 sp003223135	Acidobacteria bacterium	PYT34503.1	LysM+SLT		Host-associated:Plants:Rhizosphere;Host-associated:Plants:Rhizosphere;Host-associated:Plants:Rhizosphere
GCA_003223145.1	Bacteria	Acidobacteriota	Polarisedimenticolia	Gp22-AA2	Gp22-AA2	Gp22-AA3	Gp22-AA3 sp003223145	Acidobacteria bacterium	PYT10865.1	SH3_16+NLPC_P60		Host-associated:Plants:Rhizosphere;Host-associated:Plants:Rhizosphere;Host-associated:Plants:Rhizosphere
GCA_003223145.1	Bacteria	Acidobacteriota	Polarisedimenticolia	Gp22-AA2	Gp22-AA2	Gp22-AA3	Gp22-AA3 sp003223145	Acidobacteria bacterium	PYT16441.1	LysM+Peptidase_M23	Sec	Host-associated:Plants:Rhizosphere;Host-associated:Plants:Rhizosphere;Host-associated:Plants:Rhizosphere
GCA_003223145.1	Bacteria	Acidobacteriota	Polarisedimenticolia	Gp22-AA2	Gp22-AA2	Gp22-AA3	Gp22-AA3 sp003223145	Acidobacteria bacterium	PYT16960.1	LysM+SLT	Sec	Host-associated:Plants:Rhizosphere;Host-associated:Plants:Rhizosphere;Host-associated:Plants:Rhizosphere
GCA_016177515.1	Bacteria	Acidobacteriota	Polarisedimenticolia	Gp22-AA2	Gp22-AA2	Gp22-AA3	Gp22-AA3 sp016177515	Acidobacteria bacterium	MBI1950324.1	LysM+SLT	Sec	Host-associated:Plants:Rhizosphere;Host-associated:Plants:Rhizosphere;Host-associated:Plants:Rhizosphere
GCA_016202915.1	Bacteria	Acidobacteriota	Polarisedimenticolia	Gp22-AA2	Gp22-AA2	JACQNT01	JACQNT01 sp016202915	Acidobacteria bacterium	MBI4170035.1	SH3_4+NLPC_P60		Host-associated:Plants:Rhizosphere;Host-associated:Plants:Rhizosphere;Host-associated:Plants:Rhizosphere
GCA_016202915.1	Bacteria	Acidobacteriota	Polarisedimenticolia	Gp22-AA2	Gp22-AA2	JACQNT01	JACQNT01 sp016202915	Acidobacteria bacterium	MBI4170051.1	LysM+SLT	Sec	Host-associated:Plants:Rhizosphere;Host-associated:Plants:Rhizosphere;Host-associated:Plants:Rhizosphere
GCA_018606725.1	Bacteria	Acidobacteriota	Polarisedimenticolia	Gp22-AA2	Gp22-AA2	JAGYID01	JAGYID01 sp018606725	Acidobacteria bacterium	JAGYID010000001.1_52	LysM+SLT	Sec	Host-associated:Plants:Rhizosphere;Host-associated:Plants:Rhizosphere;Host-associated:Plants:Rhizosphere
GCA_018606725.1	Bacteria	Acidobacteriota	Polarisedimenticolia	Gp22-AA2	Gp22-AA2	JAGYID01	JAGYID01 sp018606725	Acidobacteria bacterium	JAGYID010000084.1_13	LysM+Peptidase_M23	Sec	Host-associated:Plants:Rhizosphere;Host-associated:Plants:Rhizosphere;Host-associated:Plants:Rhizosphere
GCA_018606725.1	Bacteria	Acidobacteriota	Polarisedimenticolia	Gp22-AA2	Gp22-AA2	JAGYID01	JAGYID01 sp018606725	Acidobacteria bacterium	JAGYID010000091.1_13	SH3_4+NLPC_P60		Host-associated:Plants:Rhizosphere;Host-associated:Plants:Rhizosphere;Host-associated:Plants:Rhizosphere
GCA_003223165.1	Bacteria	Acidobacteriota	Polarisedimenticolia	Gp22-AA2	Gp22-AA2	QHXZ01	QHXZ01 sp003223165	Acidobacteria bacterium	PYS95571.1	SH3_4+NLPC_P60		Host-associated:Plants:Rhizosphere;Host-associated:Plants:Rhizosphere;Host-associated:Plants:Rhizosphere
GCA_003223165.1	Bacteria	Acidobacteriota	Polarisedimenticolia	Gp22-AA2	Gp22-AA2	QHXZ01	QHXZ01 sp003223165	Acidobacteria bacterium	PYS97418.1	LysM+SLT	Sec	Host-associated:Plants:Rhizosphere;Host-associated:Plants:Rhizosphere;Host-associated:Plants:Rhizosphere
GCA_020350085.1	Bacteria	Acidobacteriota	Polarisedimenticolia	J045	J045	G020350085	G020350085 sp020350085	Acidobacteria bacterium	UCF67331.1	LysM+SLT	Sec	Engineered:Wastewater:Water and sludge;Engineered:Wastewater:Water and sludge;Engineered:Wastewater:Water and sludge
GCA_020350085.1	Bacteria	Acidobacteriota	Polarisedimenticolia	J045	J045	G020350085	G020350085 sp020350085	Acidobacteria bacterium	UCF68633.1	LysM+Peptidase_M23		Engineered:Wastewater:Water and sludge;Engineered:Wastewater:Water and sludge;Engineered:Wastewater:Water and sludge
GCA_003696075.1	Bacteria	Acidobacteriota	Polarisedimenticolia	J045	J045	J045	J045 sp003696075	Acidobacteria bacterium	RMG44067.1	LysM+SLT	Sec	Engineered:Wastewater:Water and sludge;Engineered:Wastewater:Water and sludge;Engineered:Wastewater:Water and sludge
GCA_003696075.1	Bacteria	Acidobacteriota	Polarisedimenticolia	J045	J045	J045	J045 sp003696075	Acidobacteria bacterium	RMG45402.1	LysM+Peptidase_M23	Sec	Engineered:Wastewater:Water and sludge;Engineered:Wastewater:Water and sludge;Engineered:Wastewater:Water and sludge
GCA_003695625.1	Bacteria	Acidobacteriota	Polarisedimenticolia	J045	J045	J065	J065 sp003695625	Acidobacteria bacterium	RMF73010.1	LysM+SLT	Sec	Engineered:Wastewater:Water and sludge;Engineered:Wastewater:Water and sludge;Engineered:Wastewater:Water and sludge
GCA_024276295.1	Bacteria	Acidobacteriota	Polarisedimenticolia	J045	J045	J065	J065 sp024276295	Acidobacteria bacterium	JAJRXN010000332.1_2	LysM+SLT	Sec	Engineered:Wastewater:Water and sludge;Engineered:Wastewater:Water and sludge;Engineered:Wastewater:Water and sludge
GCA_024276295.1	Bacteria	Acidobacteriota	Polarisedimenticolia	J045	J045	J065	J065 sp024276295	Acidobacteria bacterium	JAJRXN010000517.1_2	LysM+Peptidase_M23	Sec	Engineered:Wastewater:Water and sludge;Engineered:Wastewater:Water and sludge;Engineered:Wastewater:Water and sludge
GCA_017994815.1	Bacteria	Acidobacteriota	Polarisedimenticolia	J045	J045	JAGOJY01	JAGOJY01 sp017994815	Acidobacteria bacterium	MBP7145949.1	LysM+Peptidase_M23	Sec	Engineered:Wastewater:Water and sludge;Engineered:Wastewater:Water and sludge;Engineered:Wastewater:Water and sludge
GCA_017994815.1	Bacteria	Acidobacteriota	Polarisedimenticolia	J045	J045	JAGOJY01	JAGOJY01 sp017994815	Acidobacteria bacterium	MBP7147467.1	LysM+SLT	Sec	Engineered:Wastewater:Water and sludge;Engineered:Wastewater:Water and sludge;Engineered:Wastewater:Water and sludge
GCA_017994815.1	Bacteria	Acidobacteriota	Polarisedimenticolia	J045	J045	JAGOJY01	JAGOJY01 sp017994815	Acidobacteria bacterium	MBP7148727.1	LysM+SLT	Sec	Engineered:Wastewater:Water and sludge;Engineered:Wastewater:Water and sludge;Engineered:Wastewater:Water and sludge
GCA_021372775.1	Bacteria	Acidobacteriota	Polarisedimenticolia	J045	J045	JAJFTU01	JAJFTU01 sp021372775	bacterium	MCE5247220.1	LysM+SLT	Sec
GCA_024763475.1	Bacteria	Acidobacteriota	Polarisedimenticolia	J045	J045	JANTFM01	JANTFM01 sp024763475	Acidobacteria bacterium	JANTFM010000008.1_4	LysM+Peptidase_M23	Sec	Engineered:Wastewater:Water and sludge;Engineered:Wastewater:Water and sludge;Engineered:Wastewater:Water and sludge
GCA_024763475.1	Bacteria	Acidobacteriota	Polarisedimenticolia	J045	J045	JANTFM01	JANTFM01 sp024763475	Acidobacteria bacterium	JANTFM010000325.1_2	LysM+SLT	Sec	Engineered:Wastewater:Water and sludge;Engineered:Wastewater:Water and sludge;Engineered:Wastewater:Water and sludge
GCA_016195325.1	Bacteria	Acidobacteriota	Polarisedimenticolia	JACPZX01	JACPZX01	JACPZX01	JACPZX01 sp016195325	Acidobacteria bacterium	MBI3449678.1	LysM+SLT	Sec	Host-associated:Plants:Rhizosphere;Host-associated:Plants:Rhizosphere;Host-associated:Plants:Rhizosphere
GCA_024226515.1	Bacteria	Acidobacteriota	Polarisedimenticolia	Polarisedimenticolales	Polarisedimenticolaceae	JAAELQ01	JAAELQ01 sp024226515	bacterium	MCP3977713.1	LysM+SLT	Sec	Environmental:Aquatic:Freshwater:Sediment;Environmental:Aquatic:Freshwater:Sediment;Environmental:Aquatic:Freshwater:Sediment
GCA_024226515.1	Bacteria	Acidobacteriota	Polarisedimenticolia	Polarisedimenticolales	Polarisedimenticolaceae	JAAELQ01	JAAELQ01 sp024226515	bacterium	MCP3981669.1	LysM+Peptidase_M23	Sec	Environmental:Aquatic:Freshwater:Sediment;Environmental:Aquatic:Freshwater:Sediment;Environmental:Aquatic:Freshwater:Sediment
GCA_024226515.1	Bacteria	Acidobacteriota	Polarisedimenticolia	Polarisedimenticolales	Polarisedimenticolaceae	JAAELQ01	JAAELQ01 sp024226515	bacterium	MCP3982649.1	LysM+SLT	Sec	Environmental:Aquatic:Freshwater:Sediment;Environmental:Aquatic:Freshwater:Sediment;Environmental:Aquatic:Freshwater:Sediment
GCA_020073205.1	Bacteria	Acidobacteriota	Polarisedimenticolia	Polarisedimenticolales	Polarisedimenticolaceae	JAIQFR01	JAIQFR01 sp020073205	Acidobacteriia bacterium	MBZ5637526.1	LysM+SLT	Sec
GCA_020073205.1	Bacteria	Acidobacteriota	Polarisedimenticolia	Polarisedimenticolales	Polarisedimenticolaceae	JAIQFR01	JAIQFR01 sp020073205	Acidobacteriia bacterium	MBZ5637989.1	LysM+SLT	Sec
GCA_020073205.1	Bacteria	Acidobacteriota	Polarisedimenticolia	Polarisedimenticolales	Polarisedimenticolaceae	JAIQFR01	JAIQFR01 sp020073205	Acidobacteriia bacterium	MBZ5638398.1	LysM+Peptidase_M23	Sec
GCA_001664505.1	Bacteria	Acidobacteriota	Polarisedimenticolia	Polarisedimenticolales	Polarisedimenticolaceae	Mor1	Mor1 sp001664505	Acidobacteria bacterium Mor1	ANM32208.1	LysM+SLT		Environmental:Aquatic:Freshwater:Sediment;Environmental:Aquatic:Freshwater:Sediment;Environmental:Aquatic:Freshwater:Sediment
GCA_945787955.1	Bacteria	Acidobacteriota	Polarisedimenticolia	Polarisedimenticolales	Polarisedimenticolaceae	Polarisedimenticola	Polarisedimenticola sp945787955	uncultured Acidobacteria bacterium	CALZKF010000029.1_16	LysM+SLT		Environmental:Aquatic:Freshwater:Sediment;Environmental:Aquatic:Freshwater:Sediment;Environmental:Aquatic:Freshwater:Sediment
GCA_945787955.1	Bacteria	Acidobacteriota	Polarisedimenticolia	Polarisedimenticolales	Polarisedimenticolaceae	Polarisedimenticola	Polarisedimenticola sp945787955	uncultured Acidobacteria bacterium	CALZKF010000194.1_6	LysM+Peptidase_M23	Sec	Environmental:Aquatic:Freshwater:Sediment;Environmental:Aquatic:Freshwater:Sediment;Environmental:Aquatic:Freshwater:Sediment
GCA_945787955.1	Bacteria	Acidobacteriota	Polarisedimenticolia	Polarisedimenticolales	Polarisedimenticolaceae	Polarisedimenticola	Polarisedimenticola sp945787955	uncultured Acidobacteria bacterium	CALZKF010000270.1_2	LysM+SLT	Sec	Environmental:Aquatic:Freshwater:Sediment;Environmental:Aquatic:Freshwater:Sediment;Environmental:Aquatic:Freshwater:Sediment
GCA_945787955.1	Bacteria	Acidobacteriota	Polarisedimenticolia	Polarisedimenticolales	Polarisedimenticolaceae	Polarisedimenticola	Polarisedimenticola sp945787955	uncultured Acidobacteria bacterium	CALZKF010000330.1_2	LysM+Amidase_3	Sec	Environmental:Aquatic:Freshwater:Sediment;Environmental:Aquatic:Freshwater:Sediment;Environmental:Aquatic:Freshwater:Sediment
GCA_014764515.1	Bacteria	Acidobacteriota	Polarisedimenticolia	Polarisedimenticolales	Polarisedimenticolaceae	Polarisedimenticola	Polarisedimenticola svalbardensis	Candidatus Polarisedimenticola svalbardensis	MBD3867022.1	LysM+SLT	Sec	Environmental:Aquatic:Freshwater:Sediment;Environmental:Aquatic:Freshwater:Sediment;Environmental:Aquatic:Freshwater:Sediment
GCA_014764515.1	Bacteria	Acidobacteriota	Polarisedimenticolia	Polarisedimenticolales	Polarisedimenticolaceae	Polarisedimenticola	Polarisedimenticola svalbardensis	Candidatus Polarisedimenticola svalbardensis	MBD3867570.1	LysM+Peptidase_M23	Sec	Environmental:Aquatic:Freshwater:Sediment;Environmental:Aquatic:Freshwater:Sediment;Environmental:Aquatic:Freshwater:Sediment
GCA_014764515.1	Bacteria	Acidobacteriota	Polarisedimenticolia	Polarisedimenticolales	Polarisedimenticolaceae	Polarisedimenticola	Polarisedimenticola svalbardensis	Candidatus Polarisedimenticola svalbardensis	MBD3867705.1	LysM+Amidase_3	Sec	Environmental:Aquatic:Freshwater:Sediment;Environmental:Aquatic:Freshwater:Sediment;Environmental:Aquatic:Freshwater:Sediment
GCA_014764515.1	Bacteria	Acidobacteriota	Polarisedimenticolia	Polarisedimenticolales	Polarisedimenticolaceae	Polarisedimenticola	Polarisedimenticola svalbardensis	Candidatus Polarisedimenticola svalbardensis	MBD3867723.1	LysM+SLT	Sec	Environmental:Aquatic:Freshwater:Sediment;Environmental:Aquatic:Freshwater:Sediment;Environmental:Aquatic:Freshwater:Sediment
GCA_014764515.1	Bacteria	Acidobacteriota	Polarisedimenticolia	Polarisedimenticolales	Polarisedimenticolaceae	Polarisedimenticola	Polarisedimenticola svalbardensis	Candidatus Polarisedimenticola svalbardensis	MBD3869655.1	LysM+SLT		Environmental:Aquatic:Freshwater:Sediment;Environmental:Aquatic:Freshwater:Sediment;Environmental:Aquatic:Freshwater:Sediment
GCA_011773795.1	Bacteria	Acidobacteriota	Polarisedimenticolia	Polarisedimenticolales	Polarisedimenticolaceae	WVWW01	WVWW01 sp011773795	Acidobacteria bacterium	NIT10122.1	LysM+SLT	Sec	Environmental:Aquatic:Freshwater:Sediment;Environmental:Aquatic:Freshwater:Sediment;Environmental:Aquatic:Freshwater:Sediment
GCA_011773795.1	Bacteria	Acidobacteriota	Polarisedimenticolia	Polarisedimenticolales	Polarisedimenticolaceae	WVWW01	WVWW01 sp011773795	Acidobacteria bacterium	NIT11733.1	LysM+Amidase_3	Sec	Environmental:Aquatic:Freshwater:Sediment;Environmental:Aquatic:Freshwater:Sediment;Environmental:Aquatic:Freshwater:Sediment
GCA_011773795.1	Bacteria	Acidobacteriota	Polarisedimenticolia	Polarisedimenticolales	Polarisedimenticolaceae	WVWW01	WVWW01 sp011773795	Acidobacteria bacterium	NIT11915.1	LysM+Peptidase_M23		Environmental:Aquatic:Freshwater:Sediment;Environmental:Aquatic:Freshwater:Sediment;Environmental:Aquatic:Freshwater:Sediment
GCA_011773795.1	Bacteria	Acidobacteriota	Polarisedimenticolia	Polarisedimenticolales	Polarisedimenticolaceae	WVWW01	WVWW01 sp011773795	Acidobacteria bacterium	NIT12560.1	LysM+SLT		Environmental:Aquatic:Freshwater:Sediment;Environmental:Aquatic:Freshwater:Sediment;Environmental:Aquatic:Freshwater:Sediment
GCA_003223995.1	Bacteria	Acidobacteriota	Polarisedimenticolia	QHYA01	QHYA01	QHYA01	QHYA01 sp003223995	Acidobacteria bacterium	PYT08748.1	LysM+SLT		Host-associated:Plants:Rhizosphere;Host-associated:Plants:Rhizosphere;Host-associated:Plants:Rhizosphere
GCA_003223995.1	Bacteria	Acidobacteriota	Polarisedimenticolia	QHYA01	QHYA01	QHYA01	QHYA01 sp003223995	Acidobacteria bacterium	PYT09485.1	LysM+Peptidase_M23	Sec	Host-associated:Plants:Rhizosphere;Host-associated:Plants:Rhizosphere;Host-associated:Plants:Rhizosphere
GCA_003223995.1	Bacteria	Acidobacteriota	Polarisedimenticolia	QHYA01	QHYA01	QHYA01	QHYA01 sp003223995	Acidobacteria bacterium	PYT09500.1	LysM+SLT		Host-associated:Plants:Rhizosphere;Host-associated:Plants:Rhizosphere;Host-associated:Plants:Rhizosphere
GCA_004356015.1	Bacteria	Acidobacteriota	Polarisedimenticolia	SMYD01	SMYD01	SMYD01	SMYD01 sp004356015	Acidobacteria bacterium	TDI29845.1	LysM+SLT	Sec	Host-associated:Plants:Rhizosphere;Host-associated:Plants:Rhizosphere;Host-associated:Plants:Rhizosphere
GCA_004356015.1	Bacteria	Acidobacteriota	Polarisedimenticolia	SMYD01	SMYD01	SMYD01	SMYD01 sp004356015	Acidobacteria bacterium	TDI35232.1	LysM+SLT		Host-associated:Plants:Rhizosphere;Host-associated:Plants:Rhizosphere;Host-associated:Plants:Rhizosphere
GCA_004356015.1	Bacteria	Acidobacteriota	Polarisedimenticolia	SMYD01	SMYD01	SMYD01	SMYD01 sp004356015	Acidobacteria bacterium	TDI35705.1	LysM+Amidase_3	Sec	Host-associated:Plants:Rhizosphere;Host-associated:Plants:Rhizosphere;Host-associated:Plants:Rhizosphere
GCA_001766965.1	Bacteria	Acidobacteriota	Terriglobia	Acidoferrales	2-02-FULL-67-57	2-02-FULL-67-57	2-02-FULL-67-57 sp001766965	Acidobacteria bacterium RIFCSPHIGHO2_01_FULL_67_28	OFV85242.1	LysM+SLT	Sec	Environmental:Aquatic:Marine:Oceanic:Sediment;Environmental:Aquatic:Marine:Oceanic:Sediment;Environmental:Aquatic:Marine:Oceanic:Sediment
GCA_001766965.1	Bacteria	Acidobacteriota	Terriglobia	Acidoferrales	2-02-FULL-67-57	2-02-FULL-67-57	2-02-FULL-67-57 sp001766965	Acidobacteria bacterium RIFCSPHIGHO2_01_FULL_67_28	OFV86027.1	AMIN+Amidase_3	Sec	Environmental:Aquatic:Marine:Oceanic:Sediment;Environmental:Aquatic:Marine:Oceanic:Sediment;Environmental:Aquatic:Marine:Oceanic:Sediment
GCA_016210855.1	Bacteria	Acidobacteriota	Terriglobia	Acidoferrales	2-02-FULL-67-57	2-02-FULL-67-57	2-02-FULL-67-57 sp016210855	Acidobacteria bacterium	MBI4467686.1	LysM+SLT	Tat	Environmental:Aquatic:Marine:Oceanic:Sediment;Environmental:Aquatic:Marine:Oceanic:Sediment;Environmental:Aquatic:Marine:Oceanic:Sediment
GCA_016189965.1	Bacteria	Acidobacteriota	Terriglobia	Acidoferrales	2-02-FULL-67-57	JACPRL01	JACPRL01 sp016189965	Acidobacteria bacterium	MBI2956488.1	LysM+SLT		Environmental:Aquatic:Marine:Oceanic:Sediment;Environmental:Aquatic:Marine:Oceanic:Sediment;Environmental:Aquatic:Marine:Oceanic:Sediment
GCA_016210895.1	Bacteria	Acidobacteriota	Terriglobia	Acidoferrales	2-02-FULL-67-57	JACQTG01	JACQTG01 sp016210895	Acidobacteria bacterium	MBI4462289.1	AMIN+Amidase_3	Sec	Environmental:Aquatic:Marine:Oceanic:Sediment;Environmental:Aquatic:Marine:Oceanic:Sediment;Environmental:Aquatic:Marine:Oceanic:Sediment
GCA_022571295.1	Bacteria	Acidobacteriota	Terriglobia	Acidoferrales	2-02-FULL-67-57	JACZYA01	JACZYA01 sp022571295	Acidobacteria bacterium	JACZYA010000120.1_3	AMIN+Amidase_3	Sec
GCA_022571295.1	Bacteria	Acidobacteriota	Terriglobia	Acidoferrales	2-02-FULL-67-57	JACZYA01	JACZYA01 sp022571295	Acidobacteria bacterium	JACZYA010000142.1_3	LysM+SLT	Sec
GCA_001767035.1	Bacteria	Acidobacteriota	Terriglobia	2-12-FULL-54-10	2-12-FULL-54-10	2-02-FULL-61-28	2-02-FULL-61-28 sp001767035	Acidobacteria bacterium RIFCSPLOWO2_02_FULL_61_28	OFV90596.1	AMIN+Amidase_3	Sec	Environmental:Aquatic:Marine:Oceanic;Environmental:Aquatic:Marine:Oceanic;Environmental:Aquatic:Marine:Oceanic
GCA_001767035.1	Bacteria	Acidobacteriota	Terriglobia	2-12-FULL-54-10	2-12-FULL-54-10	2-02-FULL-61-28	2-02-FULL-61-28 sp001767035	Acidobacteria bacterium RIFCSPLOWO2_02_FULL_61_28	OFV99649.1	LysM+SLT		Environmental:Aquatic:Marine:Oceanic;Environmental:Aquatic:Marine:Oceanic;Environmental:Aquatic:Marine:Oceanic
GCA_001767075.1	Bacteria	Acidobacteriota	Terriglobia	2-12-FULL-54-10	2-12-FULL-54-10	2-12-FULL-54-10	2-12-FULL-54-10 sp001767075	Acidobacteria bacterium RIFCSPLOWO2_12_FULL_54_10	OFV93821.1	AMIN+Amidase_3	Sec	Environmental:Aquatic:Marine:Oceanic;Environmental:Aquatic:Marine:Oceanic;Environmental:Aquatic:Marine:Oceanic
GCA_001767075.1	Bacteria	Acidobacteriota	Terriglobia	2-12-FULL-54-10	2-12-FULL-54-10	2-12-FULL-54-10	2-12-FULL-54-10 sp001767075	Acidobacteria bacterium RIFCSPLOWO2_12_FULL_54_10	OFV97061.1	LysM+SLT		Environmental:Aquatic:Marine:Oceanic;Environmental:Aquatic:Marine:Oceanic;Environmental:Aquatic:Marine:Oceanic
GCA_016191085.1	Bacteria	Acidobacteriota	Terriglobia	2-12-FULL-54-10	2-12-FULL-54-10	JACPPJ01	JACPPJ01 sp016191085	Acidobacteria bacterium	MBI2816238.1	LysM+SLT	Sec	Environmental:Aquatic:Marine:Oceanic;Environmental:Aquatic:Marine:Oceanic;Environmental:Aquatic:Marine:Oceanic
GCA_016191085.1	Bacteria	Acidobacteriota	Terriglobia	2-12-FULL-54-10	2-12-FULL-54-10	JACPPJ01	JACPPJ01 sp016191085	Acidobacteria bacterium	MBI2817986.1	AMIN+Amidase_3	Sec	Environmental:Aquatic:Marine:Oceanic;Environmental:Aquatic:Marine:Oceanic;Environmental:Aquatic:Marine:Oceanic
GCA_016199675.1	Bacteria	Acidobacteriota	Terriglobia	2-12-FULL-54-10	2-12-FULL-54-10	JACQGE01	JACQGE01 sp016199675	Acidobacteria bacterium	MBI3895785.1	LysM+SLT	Sec	Environmental:Aquatic:Marine:Oceanic;Environmental:Aquatic:Marine:Oceanic;Environmental:Aquatic:Marine:Oceanic
GCA_016199675.1	Bacteria	Acidobacteriota	Terriglobia	2-12-FULL-54-10	2-12-FULL-54-10	JACQGE01	JACQGE01 sp016199675	Acidobacteria bacterium	MBI3896379.1	AMIN+Amidase_3	Sec	Environmental:Aquatic:Marine:Oceanic;Environmental:Aquatic:Marine:Oceanic;Environmental:Aquatic:Marine:Oceanic
GCA_009691245.1	Bacteria	Acidobacteriota	Terriglobia	2-12-FULL-54-10	2-12-FULL-54-10	SHUM01	SHUM01 sp009691245	Acidobacteria bacterium	MSO18867.1	AMIN+Amidase_3	Sec
GCA_009691245.1	Bacteria	Acidobacteriota	Terriglobia	2-12-FULL-54-10	2-12-FULL-54-10	SHUM01	SHUM01 sp009691245	Acidobacteria bacterium	MSO19594.1	LysM+SLT	Sec
GCA_001920875.1	Bacteria	Acidobacteriota	Terriglobia	20CM-2-55-15	20CM-2-55-15	20CM-2-55-15	20CM-2-55-15 sp001920875	Acidobacteria bacterium 13_1_20CM_2_55_15	OLE87135.1	LysM+SLT	Sec	Environmental:Aquatic:Marine:Oceanic:Sediment;Environmental:Aquatic:Marine:Oceanic:Sediment;Environmental:Aquatic:Marine:Oceanic:Sediment
GCA_001920875.1	Bacteria	Acidobacteriota	Terriglobia	20CM-2-55-15	20CM-2-55-15	20CM-2-55-15	20CM-2-55-15 sp001920875	Acidobacteria bacterium 13_1_20CM_2_55_15	OLE89599.1	AMIN+Amidase_3	Sec	Environmental:Aquatic:Marine:Oceanic:Sediment;Environmental:Aquatic:Marine:Oceanic:Sediment;Environmental:Aquatic:Marine:Oceanic:Sediment
GCA_001920875.1	Bacteria	Acidobacteriota	Terriglobia	20CM-2-55-15	20CM-2-55-15	20CM-2-55-15	20CM-2-55-15 sp001920875	Acidobacteria bacterium 13_1_20CM_2_55_15	OLE90499.1	LysM+SLT	Sec	Environmental:Aquatic:Marine:Oceanic:Sediment;Environmental:Aquatic:Marine:Oceanic:Sediment;Environmental:Aquatic:Marine:Oceanic:Sediment
GCA_003222755.1	Bacteria	Acidobacteriota	Terriglobia	20CM-2-55-15	20CM-2-55-15	20CM-2-55-15	20CM-2-55-15 sp003222755	Acidobacteria bacterium	PYS37842.1	AMIN+Amidase_3	Sec	Environmental:Aquatic:Marine:Oceanic:Sediment;Environmental:Aquatic:Marine:Oceanic:Sediment;Environmental:Aquatic:Marine:Oceanic:Sediment
GCA_003222755.1	Bacteria	Acidobacteriota	Terriglobia	20CM-2-55-15	20CM-2-55-15	20CM-2-55-15	20CM-2-55-15 sp003222755	Acidobacteria bacterium	PYS42357.1	LysM+SLT	Sec	Environmental:Aquatic:Marine:Oceanic:Sediment;Environmental:Aquatic:Marine:Oceanic:Sediment;Environmental:Aquatic:Marine:Oceanic:Sediment
GCA_003222755.1	Bacteria	Acidobacteriota	Terriglobia	20CM-2-55-15	20CM-2-55-15	20CM-2-55-15	20CM-2-55-15 sp003222755	Acidobacteria bacterium	PYS42958.1	LysM+SLT	Sec	Environmental:Aquatic:Marine:Oceanic:Sediment;Environmental:Aquatic:Marine:Oceanic:Sediment;Environmental:Aquatic:Marine:Oceanic:Sediment
GCA_003222815.1	Bacteria	Acidobacteriota	Terriglobia	20CM-2-55-15	20CM-2-55-15	20CM-2-55-15	20CM-2-55-15 sp003222815	Acidobacteria bacterium	PYR99702.1	LysM+SLT	Sec	Environmental:Aquatic:Marine:Oceanic:Sediment;Environmental:Aquatic:Marine:Oceanic:Sediment;Environmental:Aquatic:Marine:Oceanic:Sediment
GCA_003222815.1	Bacteria	Acidobacteriota	Terriglobia	20CM-2-55-15	20CM-2-55-15	20CM-2-55-15	20CM-2-55-15 sp003222815	Acidobacteria bacterium	PYS00696.1	AMIN+Amidase_3	Sec	Environmental:Aquatic:Marine:Oceanic:Sediment;Environmental:Aquatic:Marine:Oceanic:Sediment;Environmental:Aquatic:Marine:Oceanic:Sediment
GCA_003222815.1	Bacteria	Acidobacteriota	Terriglobia	20CM-2-55-15	20CM-2-55-15	20CM-2-55-15	20CM-2-55-15 sp003222815	Acidobacteria bacterium	PYS00763.1	LysM+SLT		Environmental:Aquatic:Marine:Oceanic:Sediment;Environmental:Aquatic:Marine:Oceanic:Sediment;Environmental:Aquatic:Marine:Oceanic:Sediment
GCA_003223875.1	Bacteria	Acidobacteriota	Terriglobia	20CM-2-55-15	20CM-2-55-15	20CM-2-55-15	20CM-2-55-15 sp003223875	Acidobacteria bacterium	PYR97573.1	LysM+SLT	Sec	Environmental:Aquatic:Marine:Oceanic:Sediment;Environmental:Aquatic:Marine:Oceanic:Sediment;Environmental:Aquatic:Marine:Oceanic:Sediment
GCA_003223875.1	Bacteria	Acidobacteriota	Terriglobia	20CM-2-55-15	20CM-2-55-15	20CM-2-55-15	20CM-2-55-15 sp003223875	Acidobacteria bacterium	PYR98967.1	AMIN+Amidase_3	Sec	Environmental:Aquatic:Marine:Oceanic:Sediment;Environmental:Aquatic:Marine:Oceanic:Sediment;Environmental:Aquatic:Marine:Oceanic:Sediment
GCA_003223875.1	Bacteria	Acidobacteriota	Terriglobia	20CM-2-55-15	20CM-2-55-15	20CM-2-55-15	20CM-2-55-15 sp003223875	Acidobacteria bacterium	PYS04662.1	LysM+SLT		Environmental:Aquatic:Marine:Oceanic:Sediment;Environmental:Aquatic:Marine:Oceanic:Sediment;Environmental:Aquatic:Marine:Oceanic:Sediment
GCA_003223895.1	Bacteria	Acidobacteriota	Terriglobia	20CM-2-55-15	20CM-2-55-15	20CM-2-55-15	20CM-2-55-15 sp003223895	Acidobacteria bacterium	PYS29067.1	AMIN+Amidase_3	Sec	Environmental:Aquatic:Marine:Oceanic:Sediment;Environmental:Aquatic:Marine:Oceanic:Sediment;Environmental:Aquatic:Marine:Oceanic:Sediment
GCA_003223895.1	Bacteria	Acidobacteriota	Terriglobia	20CM-2-55-15	20CM-2-55-15	20CM-2-55-15	20CM-2-55-15 sp003223895	Acidobacteria bacterium	PYS30737.1	LysM+SLT	Sec	Environmental:Aquatic:Marine:Oceanic:Sediment;Environmental:Aquatic:Marine:Oceanic:Sediment;Environmental:Aquatic:Marine:Oceanic:Sediment
GCA_003223895.1	Bacteria	Acidobacteriota	Terriglobia	20CM-2-55-15	20CM-2-55-15	20CM-2-55-15	20CM-2-55-15 sp003223895	Acidobacteria bacterium	PYS31279.1	LysM+SLT		Environmental:Aquatic:Marine:Oceanic:Sediment;Environmental:Aquatic:Marine:Oceanic:Sediment;Environmental:Aquatic:Marine:Oceanic:Sediment
GCA_945861845.1	Bacteria	Acidobacteriota	Terriglobia	20CM-2-55-15	20CM-2-55-15	CAMBFR01	CAMBFR01 sp945861845	Candidatus Sulfopaludibacter sp. SbA3	CAMAWS010000033.1_12	LysM+SLT	Sec	Environmental:Aquatic:Marine:Oceanic:Sediment;Environmental:Aquatic:Marine:Oceanic:Sediment;Environmental:Aquatic:Marine:Oceanic:Sediment
GCA_945861845.1	Bacteria	Acidobacteriota	Terriglobia	20CM-2-55-15	20CM-2-55-15	CAMBFR01	CAMBFR01 sp945861845	Candidatus Sulfopaludibacter sp. SbA3	CAMAWS010000400.1_2	AMIN+Amidase_3	Sec	Environmental:Aquatic:Marine:Oceanic:Sediment;Environmental:Aquatic:Marine:Oceanic:Sediment;Environmental:Aquatic:Marine:Oceanic:Sediment
GCA_945865815.1	Bacteria	Acidobacteriota	Terriglobia	20CM-2-55-15	20CM-2-55-15	CAMBFR01	CAMBFR01 sp945865815	Candidatus Sulfopaludibacter sp. SbA3	CAMBFR010000030.1_39	LysM+SLT	Sec	Environmental:Aquatic:Marine:Oceanic:Sediment;Environmental:Aquatic:Marine:Oceanic:Sediment;Environmental:Aquatic:Marine:Oceanic:Sediment
GCA_945865815.1	Bacteria	Acidobacteriota	Terriglobia	20CM-2-55-15	20CM-2-55-15	CAMBFR01	CAMBFR01 sp945865815	Candidatus Sulfopaludibacter sp. SbA3	CAMBFR010000100.1_15	LysM+SLT	Sec	Environmental:Aquatic:Marine:Oceanic:Sediment;Environmental:Aquatic:Marine:Oceanic:Sediment;Environmental:Aquatic:Marine:Oceanic:Sediment
GCA_945865815.1	Bacteria	Acidobacteriota	Terriglobia	20CM-2-55-15	20CM-2-55-15	CAMBFR01	CAMBFR01 sp945865815	Candidatus Sulfopaludibacter sp. SbA3	CAMBFR010000185.1_3	AMIN+Amidase_3	Sec	Environmental:Aquatic:Marine:Oceanic:Sediment;Environmental:Aquatic:Marine:Oceanic:Sediment;Environmental:Aquatic:Marine:Oceanic:Sediment
GCA_023265365.1	Bacteria	Acidobacteriota	Terriglobia	20CM-2-55-15	20CM-2-55-15	JAHFTY01	JAHFTY01 sp023265365	Acidobacteria bacterium	JAHFTY010000075.1_8	LysM+SLT	Sec	Environmental:Aquatic:Marine:Oceanic:Sediment;Environmental:Aquatic:Marine:Oceanic:Sediment;Environmental:Aquatic:Marine:Oceanic:Sediment
GCA_023265365.1	Bacteria	Acidobacteriota	Terriglobia	20CM-2-55-15	20CM-2-55-15	JAHFTY01	JAHFTY01 sp023265365	Acidobacteria bacterium	JAHFTY010000241.1_2	AMIN+Amidase_3	Sec	Environmental:Aquatic:Marine:Oceanic:Sediment;Environmental:Aquatic:Marine:Oceanic:Sediment;Environmental:Aquatic:Marine:Oceanic:Sediment
GCA_023265365.1	Bacteria	Acidobacteriota	Terriglobia	20CM-2-55-15	20CM-2-55-15	JAHFTY01	JAHFTY01 sp023265365	Acidobacteria bacterium	JAHFTY010000311.1_2	LysM+SLT	Sec	Environmental:Aquatic:Marine:Oceanic:Sediment;Environmental:Aquatic:Marine:Oceanic:Sediment;Environmental:Aquatic:Marine:Oceanic:Sediment
GCA_022821145.1	Bacteria	Acidobacteriota	Terriglobia	20CM-2-55-15	20CM-2-55-15	JAJEDW01	JAJEDW01 sp022821145	Acidobacteria bacterium	JAJEEE010000053.1_6	AMIN+Amidase_3	Sec	Environmental:Aquatic:Marine:Oceanic:Sediment;Environmental:Aquatic:Marine:Oceanic:Sediment;Environmental:Aquatic:Marine:Oceanic:Sediment
GCA_022821145.1	Bacteria	Acidobacteriota	Terriglobia	20CM-2-55-15	20CM-2-55-15	JAJEDW01	JAJEDW01 sp022821145	Acidobacteria bacterium	JAJEEE010000084.1_40	LysM+SLT	Sec	Environmental:Aquatic:Marine:Oceanic:Sediment;Environmental:Aquatic:Marine:Oceanic:Sediment;Environmental:Aquatic:Marine:Oceanic:Sediment
GCA_022821265.1	Bacteria	Acidobacteriota	Terriglobia	20CM-2-55-15	20CM-2-55-15	JAJEDW01	JAJEDW01 sp022821265	Acidobacteria bacterium	JAJEDW010000303.1_9	LysM+SLT	Sec	Environmental:Aquatic:Marine:Oceanic:Sediment;Environmental:Aquatic:Marine:Oceanic:Sediment;Environmental:Aquatic:Marine:Oceanic:Sediment
GCF_004339725.1	Bacteria	Acidobacteriota	Terriglobia	Terriglobales	Acidobacteriaceae	Acidipila	Acidipila rosea	Acidipila rosea	WP_131994884.1	AMIN+Amidase_3	Sec
GCF_004339725.1	Bacteria	Acidobacteriota	Terriglobia	Terriglobales	Acidobacteriaceae	Acidipila	Acidipila rosea	Acidipila rosea	WP_165876826.1	LysM+SLT	Sec
GCF_003330725.1	Bacteria	Acidobacteriota	Terriglobia	Terriglobales	Acidobacteriaceae	Acidisarcina	Acidisarcina polymorpha	Acidisarcina polymorpha	WP_236656873.1	AMIN+Amidase_3	Sec	Host-associated:Plants:Rhizosphere;Host-associated:Plants:Rhizosphere;Host-associated:Plants:Rhizosphere
GCF_003330725.1	Bacteria	Acidobacteriota	Terriglobia	Terriglobales	Acidobacteriaceae	Acidisarcina	Acidisarcina polymorpha	Acidisarcina polymorpha	WP_236657321.1	LysM+SLT	Sec	Host-associated:Plants:Rhizosphere;Host-associated:Plants:Rhizosphere;Host-associated:Plants:Rhizosphere
GCF_000022565.1	Bacteria	Acidobacteriota	Terriglobia	Terriglobales	Acidobacteriaceae	Acidobacterium	Acidobacterium capsulatum	Acidobacterium capsulatum ATCC 51196	WP_052294774.1	AMIN+Amidase_3		Host-associated:Plants:Rhizosphere;Host-associated:Plants:Rhizosphere;Host-associated:Plants:Rhizosphere
GCF_000022565.1	Bacteria	Acidobacteriota	Terriglobia	Terriglobales	Acidobacteriaceae	Acidobacterium	Acidobacterium capsulatum	Acidobacterium capsulatum ATCC 51196	WP_169305978.1	LysM+SLT	Sec	Host-associated:Plants:Rhizosphere;Host-associated:Plants:Rhizosphere;Host-associated:Plants:Rhizosphere
GCF_014274465.1	Bacteria	Acidobacteriota	Terriglobia	Terriglobales	Acidobacteriaceae	Alloacidobacterium	Alloacidobacterium dinghuense	Alloacidobacterium dinghuense	WP_186741865.1	LysM+SLT	Sec	Host-associated:Plants:Rhizosphere;Host-associated:Plants:Rhizosphere;Host-associated:Plants:Rhizosphere
GCF_014274465.1	Bacteria	Acidobacteriota	Terriglobia	Terriglobales	Acidobacteriaceae	Alloacidobacterium	Alloacidobacterium dinghuense	Alloacidobacterium dinghuense	WP_186742983.1	AMIN+Amidase_3	Sec	Host-associated:Plants:Rhizosphere;Host-associated:Plants:Rhizosphere;Host-associated:Plants:Rhizosphere
GCF_009765985.1	Bacteria	Acidobacteriota	Terriglobia	Terriglobales	Acidobacteriaceae	Alloacidobacterium	Alloacidobacterium sp009765985	Acidobacterium sp. S8	WP_158749368.1	AMIN+Amidase_3	Sec	Host-associated:Plants:Rhizosphere;Host-associated:Plants:Rhizosphere;Host-associated:Plants:Rhizosphere
GCF_009765985.1	Bacteria	Acidobacteriota	Terriglobia	Terriglobales	Acidobacteriaceae	Alloacidobacterium	Alloacidobacterium sp009765985	Acidobacterium sp. S8	WP_254062202.1	LysM+SLT	Sec	Host-associated:Plants:Rhizosphere;Host-associated:Plants:Rhizosphere;Host-associated:Plants:Rhizosphere
GCA_013285705.1	Bacteria	Acidobacteriota	Terriglobia	Terriglobales	Acidobacteriaceae	Alloacidobacterium	Alloacidobacterium sp013285705	Acidobacteria bacterium	JABDHA010000001.1_20	LysM+SLT	Sec	Host-associated:Plants:Rhizosphere;Host-associated:Plants:Rhizosphere;Host-associated:Plants:Rhizosphere
GCA_013285705.1	Bacteria	Acidobacteriota	Terriglobia	Terriglobales	Acidobacteriaceae	Alloacidobacterium	Alloacidobacterium sp013285705	Acidobacteria bacterium	JABDHA010000021.1_21	AMIN+Amidase_3	Sec	Host-associated:Plants:Rhizosphere;Host-associated:Plants:Rhizosphere;Host-associated:Plants:Rhizosphere
GCA_015655315.1	Bacteria	Acidobacteriota	Terriglobia	Terriglobales	Acidobacteriaceae	Alloacidobacterium	Alloacidobacterium sp015655315	Acidobacteriales bacterium	JAATFH010000140.1_16	AMIN+Amidase_3	Sec	Host-associated:Plants:Rhizosphere;Host-associated:Plants:Rhizosphere;Host-associated:Plants:Rhizosphere
GCF_900108185.1	Bacteria	Acidobacteriota	Terriglobia	Terriglobales	Acidobacteriaceae	Bryocella	Bryocella elongata	Bryocella elongata	WP_146072208.1	AMIN+Amidase_3	Sec
GCF_900108185.1	Bacteria	Acidobacteriota	Terriglobia	Terriglobales	Acidobacteriaceae	Bryocella	Bryocella elongata	Bryocella elongata	WP_235011482.1	LysM+SLT	Sec
GCA_903642235.1	Bacteria	Acidobacteriota	Terriglobia	Terriglobales	Acidobacteriaceae	CAHJWL01	CAHJWL01 sp903642235	Acidobacteriaceae bacterium	CAHJWL010000001.1_39	LysM+SLT
GCA_903642235.1	Bacteria	Acidobacteriota	Terriglobia	Terriglobales	Acidobacteriaceae	CAHJWL01	CAHJWL01 sp903642235	Acidobacteriaceae bacterium	CAHJWL010000016.1_8	AMIN+Amidase_3	Sec
GCA_021781075.1	Bacteria	Acidobacteriota	Terriglobia	Terriglobales	Acidobacteriaceae	CAIMNN01	CAIMNN01 sp021781075	Acidobacteria bacterium	JAJXXN010000119.1_2	LysM+SLT	Sec	Host-associated:Plants:Rhizosphere;Host-associated:Plants:Rhizosphere;Host-associated:Plants:Rhizosphere
GCA_903842845.1	Bacteria	Acidobacteriota	Terriglobia	Terriglobales	Acidobacteriaceae	CAIMNN01	CAIMNN01 sp903842845	uncultured Acidobacteriaceae bacterium	CAIMNN010000290.1_17	LysM+SLT	Sec	Host-associated:Plants:Rhizosphere;Host-associated:Plants:Rhizosphere;Host-associated:Plants:Rhizosphere
GCA_903873705.1	Bacteria	Acidobacteriota	Terriglobia	Terriglobales	Acidobacteriaceae	CAIQPK01	CAIQPK01 sp903873705	uncultured Acidobacteria bacterium	CAIQPK010000022.1_44	LysM+SLT	Sec
GCA_903873705.1	Bacteria	Acidobacteriota	Terriglobia	Terriglobales	Acidobacteriaceae	CAIQPK01	CAIQPK01 sp903873705	uncultured Acidobacteria bacterium	CAIQPK010000059.1_88	AMIN+Amidase_3	Sec
GCA_021804655.1	Bacteria	Acidobacteriota	Terriglobia	Terriglobales	Acidobacteriaceae	CAIVDV01	CAIVDV01 sp021804655	Acidobacteria bacterium	JAJZHE010000089.1_5	LysM+SLT	Sec	Host-associated:Plants:Rhizosphere;Host-associated:Plants:Rhizosphere;Host-associated:Plants:Rhizosphere
GCA_021804655.1	Bacteria	Acidobacteriota	Terriglobia	Terriglobales	Acidobacteriaceae	CAIVDV01	CAIVDV01 sp021804655	Acidobacteria bacterium	JAJZHE010000127.1_2	AMIN+Amidase_3	Sec	Host-associated:Plants:Rhizosphere;Host-associated:Plants:Rhizosphere;Host-associated:Plants:Rhizosphere
GCA_021804965.1	Bacteria	Acidobacteriota	Terriglobia	Terriglobales	Acidobacteriaceae	CAIVDV01	CAIVDV01 sp021804965	Acidobacteria bacterium	JAJZGG010000002.1_85	LysM+SLT	Sec	Host-associated:Plants:Rhizosphere;Host-associated:Plants:Rhizosphere;Host-associated:Plants:Rhizosphere
GCA_021804965.1	Bacteria	Acidobacteriota	Terriglobia	Terriglobales	Acidobacteriaceae	CAIVDV01	CAIVDV01 sp021804965	Acidobacteria bacterium	JAJZGG010000075.1_1	AMIN+Amidase_3		Host-associated:Plants:Rhizosphere;Host-associated:Plants:Rhizosphere;Host-associated:Plants:Rhizosphere
GCA_021805265.1	Bacteria	Acidobacteriota	Terriglobia	Terriglobales	Acidobacteriaceae	CAIVDV01	CAIVDV01 sp021805265	Acidobacteria bacterium	JAJZFR010000266.1_7	LysM+SLT	Sec	Host-associated:Plants:Rhizosphere;Host-associated:Plants:Rhizosphere;Host-associated:Plants:Rhizosphere
GCA_021805265.1	Bacteria	Acidobacteriota	Terriglobia	Terriglobales	Acidobacteriaceae	CAIVDV01	CAIVDV01 sp021805265	Acidobacteria bacterium	JAJZFR010000362.1_8	AMIN+Amidase_3	Sec	Host-associated:Plants:Rhizosphere;Host-associated:Plants:Rhizosphere;Host-associated:Plants:Rhizosphere
GCA_021809235.1	Bacteria	Acidobacteriota	Terriglobia	Terriglobales	Acidobacteriaceae	CAIVDV01	CAIVDV01 sp021809235	Acidobacteria bacterium	JAKBAG010000104.1_2	LysM+SLT	Sec
GCA_021809235.1	Bacteria	Acidobacteriota	Terriglobia	Terriglobales	Acidobacteriaceae	CAIVDV01	CAIVDV01 sp021809235	Acidobacteria bacterium	JAKBAG010000221.1_3	AMIN+Amidase_3	Sec
GCA_021816455.1	Bacteria	Acidobacteriota	Terriglobia	Terriglobales	Acidobacteriaceae	CAIVDV01	CAIVDV01 sp021816455	Acidobacteria bacterium	JAKAXU010000005.1_45	LysM+SLT	Sec
GCA_021816455.1	Bacteria	Acidobacteriota	Terriglobia	Terriglobales	Acidobacteriaceae	CAIVDV01	CAIVDV01 sp021816455	Acidobacteria bacterium	JAKAXU010000033.1_23	AMIN+Amidase_3	Sec
GCA_021846275.1	Bacteria	Acidobacteriota	Terriglobia	Terriglobales	Acidobacteriaceae	CAIVDV01	CAIVDV01 sp021846275	Acidobacteria bacterium	JAJZBZ010000002.1_200	AMIN+Amidase_3		Host-associated:Plants:Rhizosphere;Host-associated:Plants:Rhizosphere;Host-associated:Plants:Rhizosphere
GCA_021846275.1	Bacteria	Acidobacteriota	Terriglobia	Terriglobales	Acidobacteriaceae	CAIVDV01	CAIVDV01 sp021846275	Acidobacteria bacterium	JAJZBZ010000002.1_48	LysM+SLT	Sec	Host-associated:Plants:Rhizosphere;Host-associated:Plants:Rhizosphere;Host-associated:Plants:Rhizosphere
GCA_021851335.1	Bacteria	Acidobacteriota	Terriglobia	Terriglobales	Acidobacteriaceae	CAIVDV01	CAIVDV01 sp021851335	Acidobacteria bacterium	JAJZEA010000003.1_35	LysM+SLT	Sec
GCA_021851335.1	Bacteria	Acidobacteriota	Terriglobia	Terriglobales	Acidobacteriaceae	CAIVDV01	CAIVDV01 sp021851335	Acidobacteria bacterium	JAJZEA010000030.1_9	AMIN+Amidase_3
GCA_903832055.1	Bacteria	Acidobacteriota	Terriglobia	Terriglobales	Acidobacteriaceae	CAIVDV01	CAIVDV01 sp903832055	uncultured Acidobacteria bacterium	CAILAC010000012.1_201	AMIN+Amidase_3	Sec	Host-associated:Plants:Rhizosphere;Host-associated:Plants:Rhizosphere;Host-associated:Plants:Rhizosphere
GCA_903832055.1	Bacteria	Acidobacteriota	Terriglobia	Terriglobales	Acidobacteriaceae	CAIVDV01	CAIVDV01 sp903832055	uncultured Acidobacteria bacterium	CAILAC010000012.1_27	LysM+SLT	Sec	Host-associated:Plants:Rhizosphere;Host-associated:Plants:Rhizosphere;Host-associated:Plants:Rhizosphere
GCA_903832475.1	Bacteria	Acidobacteriota	Terriglobia	Terriglobales	Acidobacteriaceae	CAIVDV01	CAIVDV01 sp903832475	uncultured Acidobacteria bacterium	CAILBQ010000079.1_6	LysM+SLT		Host-associated:Plants:Rhizosphere;Host-associated:Plants:Rhizosphere;Host-associated:Plants:Rhizosphere
GCA_903832475.1	Bacteria	Acidobacteriota	Terriglobia	Terriglobales	Acidobacteriaceae	CAIVDV01	CAIVDV01 sp903832475	uncultured Acidobacteria bacterium	CAILBQ010000129.1_15	AMIN+Amidase_3		Host-associated:Plants:Rhizosphere;Host-associated:Plants:Rhizosphere;Host-associated:Plants:Rhizosphere
GCA_903904755.1	Bacteria	Acidobacteriota	Terriglobia	Terriglobales	Acidobacteriaceae	CAIVDV01	CAIVDV01 sp903904755	uncultured Acidobacteriaceae bacterium	CAIVDV010000005.1_33	AMIN+Amidase_3	Sec	Host-associated:Plants:Rhizosphere;Host-associated:Plants:Rhizosphere;Host-associated:Plants:Rhizosphere
GCA_903904755.1	Bacteria	Acidobacteriota	Terriglobia	Terriglobales	Acidobacteriaceae	CAIVDV01	CAIVDV01 sp903904755	uncultured Acidobacteriaceae bacterium	CAIVDV010000069.1_54	LysM+SLT	Sec	Host-associated:Plants:Rhizosphere;Host-associated:Plants:Rhizosphere;Host-associated:Plants:Rhizosphere
GCA_903932385.1	Bacteria	Acidobacteriota	Terriglobia	Terriglobales	Acidobacteriaceae	CAIZGA01	CAIZGA01 sp903932385	uncultured Acidobacteria bacterium	CAIZGA010000604.1_4	LysM+SLT	Sec	Host-associated:Plants:Rhizosphere;Host-associated:Plants:Rhizosphere;Host-associated:Plants:Rhizosphere
GCA_022736715.1	Bacteria	Acidobacteriota	Terriglobia	Terriglobales	Acidobacteriaceae	DZDJ01	DZDJ01 sp022736715	Edaphobacter aggregans	DZDJ01000009.1_60	AMIN+Amidase_3	Sec
GCA_022736715.1	Bacteria	Acidobacteriota	Terriglobia	Terriglobales	Acidobacteriaceae	DZDJ01	DZDJ01 sp022736715	Edaphobacter aggregans	DZDJ01000014.1_58	LysM+SLT	Sec
GCA_022736715.1	Bacteria	Acidobacteriota	Terriglobia	Terriglobales	Acidobacteriaceae	DZDJ01	DZDJ01 sp022736715	Edaphobacter aggregans	DZDJ01000174.1_2	AMIN+Amidase_3	Tat
GCA_022736715.1	Bacteria	Acidobacteriota	Terriglobia	Terriglobales	Acidobacteriaceae	DZDJ01	DZDJ01 sp022736715	Edaphobacter aggregans	DZDJ01000342.1_1	LysM+SLT
GCF_003858395.1	Bacteria	Acidobacteriota	Terriglobia	Terriglobales	Acidobacteriaceae	EB88	EB88 sp003858395	Acidipila sp. EB88	WP_124847676.1	AMIN+Amidase_3	Sec	Host-associated:Plants:Rhizosphere;Host-associated:Plants:Rhizosphere;Host-associated:Plants:Rhizosphere
GCF_003858395.1	Bacteria	Acidobacteriota	Terriglobia	Terriglobales	Acidobacteriaceae	EB88	EB88 sp003858395	Acidipila sp. EB88	WP_158615342.1	LysM+SLT	Sec	Host-associated:Plants:Rhizosphere;Host-associated:Plants:Rhizosphere;Host-associated:Plants:Rhizosphere
GCF_000745965.1	Bacteria	Acidobacteriota	Terriglobia	Terriglobales	Acidobacteriaceae	Edaphobacter	Edaphobacter aggregans	Edaphobacter aggregans DSM 19364	WP_051978571.1	AMIN+Amidase_3
GCF_000745965.1	Bacteria	Acidobacteriota	Terriglobia	Terriglobales	Acidobacteriaceae	Edaphobacter	Edaphobacter aggregans	Edaphobacter aggregans DSM 19364	WP_245632117.1	LysM+SLT	Sec
GCF_013410115.1	Bacteria	Acidobacteriota	Terriglobia	Terriglobales	Acidobacteriaceae	Edaphobacter	Edaphobacter lichenicola_A	Edaphobacter lichenicola	WP_179580355.1	LysM+SLT	Sec	Engineered:Wastewater;Engineered:Wastewater;Engineered:Wastewater
GCF_013410115.1	Bacteria	Acidobacteriota	Terriglobia	Terriglobales	Acidobacteriaceae	Edaphobacter	Edaphobacter lichenicola_A	Edaphobacter lichenicola	WP_257025338.1	AMIN+Amidase_3	Sec	Engineered:Wastewater;Engineered:Wastewater;Engineered:Wastewater
GCF_014201315.1	Bacteria	Acidobacteriota	Terriglobia	Terriglobales	Acidobacteriaceae	Edaphobacter	Edaphobacter lichenicola_B	Edaphobacter lichenicola	WP_183768418.1	LysM+SLT	Sec	Engineered:Wastewater;Engineered:Wastewater;Engineered:Wastewater
GCF_014201315.1	Bacteria	Acidobacteriota	Terriglobia	Terriglobales	Acidobacteriaceae	Edaphobacter	Edaphobacter lichenicola_B	Edaphobacter lichenicola	WP_260181037.1	AMIN+Amidase_3	Sec	Engineered:Wastewater;Engineered:Wastewater;Engineered:Wastewater
GCA_014201335.1	Bacteria	Acidobacteriota	Terriglobia	Terriglobales	Acidobacteriaceae	Edaphobacter	Edaphobacter lichenicola_E	Edaphobacter lichenicola	MBB5326779.1	AMIN+Amidase_3	Sec
GCA_014201335.1	Bacteria	Acidobacteriota	Terriglobia	Terriglobales	Acidobacteriaceae	Edaphobacter	Edaphobacter lichenicola_E	Edaphobacter lichenicola	MBB5327599.1	LysM+SLT	Sec
GCF_004217555.1	Bacteria	Acidobacteriota	Terriglobia	Terriglobales	Acidobacteriaceae	Edaphobacter	Edaphobacter modestus	Edaphobacter modestus	WP_130419817.1	AMIN+Amidase_3	Sec
GCF_004217555.1	Bacteria	Acidobacteriota	Terriglobia	Terriglobales	Acidobacteriaceae	Edaphobacter	Edaphobacter modestus	Edaphobacter modestus	WP_242617915.1	LysM+SLT	Sec
GCA_000381605.1	Bacteria	Acidobacteriota	Terriglobia	Terriglobales	Acidobacteriaceae	Edaphobacter	Edaphobacter sp000381605	Acidobacteriaceae bacterium KBS 89	KB906754.1_1036	AMIN+Amidase_3	Sec
GCA_000381605.1	Bacteria	Acidobacteriota	Terriglobia	Terriglobales	Acidobacteriaceae	Edaphobacter	Edaphobacter sp000381605	Acidobacteriaceae bacterium KBS 89	KB906754.1_846	LysM+SLT	Sec
GCA_000688615.1	Bacteria	Acidobacteriota	Terriglobia	Terriglobales	Acidobacteriaceae	Edaphobacter	Edaphobacter sp000688615	Acidobacteriaceae bacterium KBS 146	JHVA01000001.1_3046	LysM+SLT	Sec
GCA_000688615.1	Bacteria	Acidobacteriota	Terriglobia	Terriglobales	Acidobacteriaceae	Edaphobacter	Edaphobacter sp000688615	Acidobacteriaceae bacterium KBS 146	JHVA01000001.1_3110	AMIN+Amidase_3	Sec
GCA_001897435.1	Bacteria	Acidobacteriota	Terriglobia	Terriglobales	Acidobacteriaceae	Edaphobacter	Edaphobacter sp001897435	Acidobacteriales bacterium 59-55	OJV43633.1	AMIN+Amidase_3
GCA_001897435.1	Bacteria	Acidobacteriota	Terriglobia	Terriglobales	Acidobacteriaceae	Edaphobacter	Edaphobacter sp001897435	Acidobacteriales bacterium 59-55	OJV44218.1	LysM+SLT	Sec
GCF_010093025.1	Bacteria	Acidobacteriota	Terriglobia	Terriglobales	Acidobacteriaceae	Edaphobacter	Edaphobacter sp010093025	Edaphobacter sp. 12200R-103	WP_202925499.1	LysM+SLT	Sec
GCF_010093025.1	Bacteria	Acidobacteriota	Terriglobia	Terriglobales	Acidobacteriaceae	Edaphobacter	Edaphobacter sp010093025	Edaphobacter sp. 12200R-103	WP_238398369.1	AMIN+Amidase_3
GCF_014274685.1	Bacteria	Acidobacteriota	Terriglobia	Terriglobales	Acidobacteriaceae	Edaphobacter	Edaphobacter sp014274685	Edaphobacter sp. 4G125	WP_186695090.1	AMIN+Amidase_3	Sec
GCF_014274685.1	Bacteria	Acidobacteriota	Terriglobia	Terriglobales	Acidobacteriaceae	Edaphobacter	Edaphobacter sp014274685	Edaphobacter sp. 4G125	WP_255460828.1	LysM+SLT	Sec
GCF_000178955.2	Bacteria	Acidobacteriota	Terriglobia	Terriglobales	Acidobacteriaceae	Granulicella_A	Granulicella_A mallensis	Granulicella mallensis MP5ACTX8	WP_014266950.1	AMIN+Amidase_3
GCF_000178955.2	Bacteria	Acidobacteriota	Terriglobia	Terriglobales	Acidobacteriaceae	Granulicella_A	Granulicella_A mallensis	Granulicella mallensis MP5ACTX8	WP_223295446.1	LysM+SLT	Sec
GCF_014203225.1	Bacteria	Acidobacteriota	Terriglobia	Terriglobales	Acidobacteriaceae	Granulicella_A	Granulicella_A mallensis_A	Granulicella mallensis	WP_184257338.1	AMIN+Amidase_3
GCF_014203225.1	Bacteria	Acidobacteriota	Terriglobia	Terriglobales	Acidobacteriaceae	Granulicella_A	Granulicella_A mallensis_A	Granulicella mallensis	WP_260330933.1	LysM+SLT	Sec
GCF_009766105.1	Bacteria	Acidobacteriota	Terriglobia	Terriglobales	Acidobacteriaceae	Granulicella_A	Granulicella_A sp009766105	Granulicella sp. S156	WP_158820216.1	AMIN+Amidase_3	Sec
GCF_009766105.1	Bacteria	Acidobacteriota	Terriglobia	Terriglobales	Acidobacteriaceae	Granulicella_A	Granulicella_A sp009766105	Granulicella sp. S156	WP_254064454.1	LysM+SLT	Sec
GCF_013410065.1	Bacteria	Acidobacteriota	Terriglobia	Terriglobales	Acidobacteriaceae	Granulicella_B	Granulicella_B arctica	Granulicella arctica	WP_179488626.1	LysM+SLT	Sec
GCF_013410065.1	Bacteria	Acidobacteriota	Terriglobia	Terriglobales	Acidobacteriaceae	Granulicella_B	Granulicella_B arctica	Granulicella arctica	WP_246301704.1	AMIN+Amidase_3	Sec
GCF_900114625.1	Bacteria	Acidobacteriota	Terriglobia	Terriglobales	Acidobacteriaceae	Granulicella_C	Granulicella_C pectinivorans	Granulicella pectinivorans	WP_089835536.1	LysM+SLT	Sec
GCF_900114625.1	Bacteria	Acidobacteriota	Terriglobia	Terriglobales	Acidobacteriaceae	Granulicella_C	Granulicella_C pectinivorans	Granulicella pectinivorans	WP_089835556.1	AMIN+Amidase_3	Sec
GCF_900188085.1	Bacteria	Acidobacteriota	Terriglobia	Terriglobales	Acidobacteriaceae	Granulicella_C	Granulicella_C rosea	Granulicella rosea	WP_089406578.1	LysM+SLT	Sec
GCF_900188085.1	Bacteria	Acidobacteriota	Terriglobia	Terriglobales	Acidobacteriaceae	Granulicella_C	Granulicella_C rosea	Granulicella rosea	WP_089409688.1	AMIN+Amidase_3	Sec
GCF_004115155.1	Bacteria	Acidobacteriota	Terriglobia	Terriglobales	Acidobacteriaceae	Granulicella_C	Granulicella_C sibirica	Granulicella sibirica	WP_128912824.1	LysM+SLT	Sec
GCF_004115155.1	Bacteria	Acidobacteriota	Terriglobia	Terriglobales	Acidobacteriaceae	Granulicella_C	Granulicella_C sibirica	Granulicella sibirica	WP_241655099.1	AMIN+Amidase_3
GCF_009914315.1	Bacteria	Acidobacteriota	Terriglobia	Terriglobales	Acidobacteriaceae	Granulicella_C	Granulicella_C sp009914315	Granulicella sp. WH15	WP_162539985.1	LysM+SLT	Sec
GCF_009914315.1	Bacteria	Acidobacteriota	Terriglobia	Terriglobales	Acidobacteriaceae	Granulicella_C	Granulicella_C sp009914315	Granulicella sp. WH15	WP_255462318.1	AMIN+Amidase_3	Sec
GCA_903970285.1	Bacteria	Acidobacteriota	Terriglobia	Terriglobales	Acidobacteriaceae	Granulicella_C	Granulicella_C sp903970285	Rhodanobacteraceae bacterium	CAJCHN010000014.1_15	PG_binding_3+Glyco_hydro_108		Engineered:Wastewater;Engineered:Wastewater;Engineered:Wastewater
GCA_903970285.1	Bacteria	Acidobacteriota	Terriglobia	Terriglobales	Acidobacteriaceae	Granulicella_C	Granulicella_C sp903970285	Rhodanobacteraceae bacterium	CAJCHN010000052.1_15	AMIN+Amidase_3		Engineered:Wastewater;Engineered:Wastewater;Engineered:Wastewater
GCA_903970285.1	Bacteria	Acidobacteriota	Terriglobia	Terriglobales	Acidobacteriaceae	Granulicella_C	Granulicella_C sp903970285	Rhodanobacteraceae bacterium	CAJCHN010000129.1_49	LysM+SLT	Sec	Engineered:Wastewater;Engineered:Wastewater;Engineered:Wastewater
GCF_000178975.2	Bacteria	Acidobacteriota	Terriglobia	Terriglobales	Acidobacteriaceae	Granulicella_C	Granulicella_C tundricola	Granulicella tundricola MP5ACTX9	WP_232298781.1	LysM+SLT	Sec	Engineered:Wastewater;Engineered:Wastewater;Engineered:Wastewater
GCF_014203275.1	Bacteria	Acidobacteriota	Terriglobia	Terriglobales	Acidobacteriaceae	Granulicella_D	Granulicella_D aggregans	Granulicella aggregans	WP_184215581.1	LysM+SLT	Sec
GCF_014203275.1	Bacteria	Acidobacteriota	Terriglobia	Terriglobales	Acidobacteriaceae	Granulicella_D	Granulicella_D aggregans	Granulicella aggregans	WP_184216042.1	PG_binding_1+Amidase_2
GCF_014203275.1	Bacteria	Acidobacteriota	Terriglobia	Terriglobales	Acidobacteriaceae	Granulicella_D	Granulicella_D aggregans	Granulicella aggregans	WP_246408861.1	AMIN+Amidase_3	Sec
GCA_903642265.1	Bacteria	Acidobacteriota	Terriglobia	Terriglobales	Acidobacteriaceae	Granulicella_D	Granulicella_D sp903642265	Acidobacteriaceae bacterium	CAHJWN010000001.1_99	AMIN+Amidase_3
GCA_903642265.1	Bacteria	Acidobacteriota	Terriglobia	Terriglobales	Acidobacteriaceae	Granulicella_D	Granulicella_D sp903642265	Acidobacteriaceae bacterium	CAHJWN010000092.1_2	LysM+SLT	Sec
GCF_018449545.1	Bacteria	Acidobacteriota	Terriglobia	Terriglobales	Acidobacteriaceae	JAJXYY01	JAJXYY01 sp018449545	Granulicella sp. dw_53	WP_213803798.1	AMIN+Amidase_3	Sec
GCF_018449545.1	Bacteria	Acidobacteriota	Terriglobia	Terriglobales	Acidobacteriaceae	JAJXYY01	JAJXYY01 sp018449545	Granulicella sp. dw_53	WP_255551039.1	LysM+SLT	Sec
GCA_021780315.1	Bacteria	Acidobacteriota	Terriglobia	Terriglobales	Acidobacteriaceae	JAJXYY01	JAJXYY01 sp021780315	Acidobacteria bacterium	JAJXYY010000032.1_2	LysM+SLT	Sec
GCA_021780315.1	Bacteria	Acidobacteriota	Terriglobia	Terriglobales	Acidobacteriaceae	JAJXYY01	JAJXYY01 sp021780315	Acidobacteria bacterium	JAJXYY010000033.1_186	AMIN+Amidase_3
GCA_021780315.1	Bacteria	Acidobacteriota	Terriglobia	Terriglobales	Acidobacteriaceae	JAJXYY01	JAJXYY01 sp021780315	Acidobacteria bacterium	JAJXYY010000042.1_816	LysM+SLT	Sec
GCA_021791875.1	Bacteria	Acidobacteriota	Terriglobia	Terriglobales	Acidobacteriaceae	JAJYVU01	JAJYVU01 sp021791875	Acidobacteria bacterium	JAJYVU010000001.1_221	AMIN+Amidase_3	Sec	Host-associated:Plants:Rhizosphere;Host-associated:Plants:Rhizosphere;Host-associated:Plants:Rhizosphere
GCA_021791875.1	Bacteria	Acidobacteriota	Terriglobia	Terriglobales	Acidobacteriaceae	JAJYVU01	JAJYVU01 sp021791875	Acidobacteria bacterium	JAJYVU010000007.1_68	LysM+SLT	Sec	Host-associated:Plants:Rhizosphere;Host-associated:Plants:Rhizosphere;Host-associated:Plants:Rhizosphere
GCA_021791875.1	Bacteria	Acidobacteriota	Terriglobia	Terriglobales	Acidobacteriaceae	JAJYVU01	JAJYVU01 sp021791875	Acidobacteria bacterium	JAJYVU010000104.1_5	SH3_3+NLPC_P60	Sec	Host-associated:Plants:Rhizosphere;Host-associated:Plants:Rhizosphere;Host-associated:Plants:Rhizosphere
GCA_021798235.1	Bacteria	Acidobacteriota	Terriglobia	Terriglobales	Acidobacteriaceae	JAJZCX01	JAJZCX01 sp021798235	Acidobacteria bacterium	JAJZMO010000236.1_2	LysM+SLT	Sec	Host-associated:Plants:Rhizosphere;Host-associated:Plants:Rhizosphere;Host-associated:Plants:Rhizosphere
GCA_021851625.1	Bacteria	Acidobacteriota	Terriglobia	Terriglobales	Acidobacteriaceae	JAJZCX01	JAJZCX01 sp021851625	Acidobacteria bacterium	JAJZCX010000220.1_2	LysM+SLT	Sec	Host-associated:Plants:Rhizosphere;Host-associated:Plants:Rhizosphere;Host-associated:Plants:Rhizosphere
GCF_014083945.1	Bacteria	Acidobacteriota	Terriglobia	Terriglobales	Acidobacteriaceae	JAJZFE01	JAJZFE01 sp014083945	Granulicella sp. 5B5	WP_182277636.1	AMIN+Amidase_3	Sec
GCF_014083945.1	Bacteria	Acidobacteriota	Terriglobia	Terriglobales	Acidobacteriaceae	JAJZFE01	JAJZFE01 sp014083945	Granulicella sp. 5B5	WP_255484362.1	LysM+SLT	Sec
GCA_021798655.1	Bacteria	Acidobacteriota	Terriglobia	Terriglobales	Acidobacteriaceae	JAJZFE01	JAJZFE01 sp021798655	Acidobacteria bacterium	JAJZFE010000232.1_5	LysM+SLT	Sec	Engineered:Wastewater;Engineered:Wastewater;Engineered:Wastewater
GCA_021798655.1	Bacteria	Acidobacteriota	Terriglobia	Terriglobales	Acidobacteriaceae	JAJZFE01	JAJZFE01 sp021798655	Acidobacteria bacterium	JAJZFE010000315.1_2	LysM+SLT	Sec	Engineered:Wastewater;Engineered:Wastewater;Engineered:Wastewater
GCA_903970395.1	Bacteria	Acidobacteriota	Terriglobia	Terriglobales	Acidobacteriaceae	JAJZFE01	JAJZFE01 sp903970395	Acidobacteriaceae bacterium	CAJCIM010000051.1_14	LysM+SLT	Sec
GCA_903970395.1	Bacteria	Acidobacteriota	Terriglobia	Terriglobales	Acidobacteriaceae	JAJZFE01	JAJZFE01 sp903970395	Acidobacteriaceae bacterium	CAJCIM010000105.1_17	AMIN+Amidase_3
GCA_021810815.1	Bacteria	Acidobacteriota	Terriglobia	Terriglobales	Acidobacteriaceae	JAJZHR01	JAJZHR01 sp021810815	Acidobacteria bacterium	JAJZHR010000025.1_9	LysM+SLT	Sec	Host-associated:Plants:Rhizosphere;Host-associated:Plants:Rhizosphere;Host-associated:Plants:Rhizosphere
GCA_021810815.1	Bacteria	Acidobacteriota	Terriglobia	Terriglobales	Acidobacteriaceae	JAJZHR01	JAJZHR01 sp021810815	Acidobacteria bacterium	JAJZHR010000249.1_3	AMIN+Amidase_3		Host-associated:Plants:Rhizosphere;Host-associated:Plants:Rhizosphere;Host-associated:Plants:Rhizosphere
GCA_021810735.1	Bacteria	Acidobacteriota	Terriglobia	Terriglobales	Acidobacteriaceae	JAJZIF01	JAJZIF01 sp021810735	Acidobacteria bacterium	JAJZIF010000077.1_5	AMIN+Amidase_3	Sec	Host-associated:Plants:Rhizosphere;Host-associated:Plants:Rhizosphere;Host-associated:Plants:Rhizosphere
GCA_021810735.1	Bacteria	Acidobacteriota	Terriglobia	Terriglobales	Acidobacteriaceae	JAJZIF01	JAJZIF01 sp021810735	Acidobacteria bacterium	JAJZIF010000398.1_4	LysM+SLT	Sec	Host-associated:Plants:Rhizosphere;Host-associated:Plants:Rhizosphere;Host-associated:Plants:Rhizosphere
GCA_021810625.1	Bacteria	Acidobacteriota	Terriglobia	Terriglobales	Acidobacteriaceae	JAJZIJ01	JAJZIJ01 sp021810625	Acidobacteria bacterium	JAJZIJ010000011.1_47	LysM+SLT	Sec	Host-associated:Plants:Rhizosphere;Host-associated:Plants:Rhizosphere;Host-associated:Plants:Rhizosphere
GCA_021810175.1	Bacteria	Acidobacteriota	Terriglobia	Terriglobales	Acidobacteriaceae	JAJZJJ01	JAJZJJ01 sp021810175	Acidobacteria bacterium	JAJZJJ010000085.1_7	LysM+SLT	Sec	Host-associated:Plants:Rhizosphere;Host-associated:Plants:Rhizosphere;Host-associated:Plants:Rhizosphere
GCA_021810175.1	Bacteria	Acidobacteriota	Terriglobia	Terriglobales	Acidobacteriaceae	JAJZJJ01	JAJZJJ01 sp021810175	Acidobacteria bacterium	JAJZJJ010000356.1_2	AMIN+Amidase_3		Host-associated:Plants:Rhizosphere;Host-associated:Plants:Rhizosphere;Host-associated:Plants:Rhizosphere
GCA_021810175.1	Bacteria	Acidobacteriota	Terriglobia	Terriglobales	Acidobacteriaceae	JAJZJJ01	JAJZJJ01 sp021810175	Acidobacteria bacterium	JAJZJJ010000620.1_1	LysM+SLT	Sec	Host-associated:Plants:Rhizosphere;Host-associated:Plants:Rhizosphere;Host-associated:Plants:Rhizosphere
GCA_021778815.1	Bacteria	Acidobacteriota	Terriglobia	Terriglobales	Acidobacteriaceae	JAKAAZ01	JAKAAZ01 sp021778815	Acidobacteria bacterium	JAJYBW010000081.1_3	LysM+SLT	Sec	Host-associated:Plants:Rhizosphere;Host-associated:Plants:Rhizosphere;Host-associated:Plants:Rhizosphere
GCA_021778815.1	Bacteria	Acidobacteriota	Terriglobia	Terriglobales	Acidobacteriaceae	JAKAAZ01	JAKAAZ01 sp021778815	Acidobacteria bacterium	JAJYBW010000325.1_3	SH3_16+NLPC_P60		Host-associated:Plants:Rhizosphere;Host-associated:Plants:Rhizosphere;Host-associated:Plants:Rhizosphere
GCA_021780095.1	Bacteria	Acidobacteriota	Terriglobia	Terriglobales	Acidobacteriaceae	JAKAAZ01	JAKAAZ01 sp021780095	Acidobacteria bacterium	JAJXZK010000097.1_13	SH3_16+NLPC_P60		Host-associated:Plants:Rhizosphere;Host-associated:Plants:Rhizosphere;Host-associated:Plants:Rhizosphere
GCA_021780095.1	Bacteria	Acidobacteriota	Terriglobia	Terriglobales	Acidobacteriaceae	JAKAAZ01	JAKAAZ01 sp021780095	Acidobacteria bacterium	JAJXZK010000274.1_21	LysM+SLT	Sec	Host-associated:Plants:Rhizosphere;Host-associated:Plants:Rhizosphere;Host-associated:Plants:Rhizosphere
GCA_021791935.1	Bacteria	Acidobacteriota	Terriglobia	Terriglobales	Acidobacteriaceae	JAKAAZ01	JAKAAZ01 sp021791935	Acidobacteria bacterium	JAJYVR010000053.1_3	SH3_3+NLPC_P60	Sec	Host-associated:Plants:Rhizosphere;Host-associated:Plants:Rhizosphere;Host-associated:Plants:Rhizosphere
GCA_021791935.1	Bacteria	Acidobacteriota	Terriglobia	Terriglobales	Acidobacteriaceae	JAKAAZ01	JAKAAZ01 sp021791935	Acidobacteria bacterium	JAJYVR010000096.1_4	LysM+SLT	Sec	Host-associated:Plants:Rhizosphere;Host-associated:Plants:Rhizosphere;Host-associated:Plants:Rhizosphere
GCA_021792795.1	Bacteria	Acidobacteriota	Terriglobia	Terriglobales	Acidobacteriaceae	JAKAAZ01	JAKAAZ01 sp021792795	Acidobacteria bacterium	JAJYUB010000013.1_64	LysM+SLT	Sec	Host-associated:Plants:Rhizosphere;Host-associated:Plants:Rhizosphere;Host-associated:Plants:Rhizosphere
GCA_021792795.1	Bacteria	Acidobacteriota	Terriglobia	Terriglobales	Acidobacteriaceae	JAKAAZ01	JAKAAZ01 sp021792795	Acidobacteria bacterium	JAJYUB010000026.1_27	SH3_16+NLPC_P60		Host-associated:Plants:Rhizosphere;Host-associated:Plants:Rhizosphere;Host-associated:Plants:Rhizosphere
GCA_021793405.1	Bacteria	Acidobacteriota	Terriglobia	Terriglobales	Acidobacteriaceae	JAKAAZ01	JAKAAZ01 sp021793405	Acidobacteria bacterium	JAJYSV010000023.1_25	LysM+SLT	Sec	Host-associated:Plants:Rhizosphere;Host-associated:Plants:Rhizosphere;Host-associated:Plants:Rhizosphere
GCA_021793405.1	Bacteria	Acidobacteriota	Terriglobia	Terriglobales	Acidobacteriaceae	JAKAAZ01	JAKAAZ01 sp021793405	Acidobacteria bacterium	JAJYSV010000070.1_4	PG_binding_3+Glyco_hydro_108		Host-associated:Plants:Rhizosphere;Host-associated:Plants:Rhizosphere;Host-associated:Plants:Rhizosphere
GCA_021793595.1	Bacteria	Acidobacteriota	Terriglobia	Terriglobales	Acidobacteriaceae	JAKAAZ01	JAKAAZ01 sp021793595	Acidobacteria bacterium	JAJYSL010000015.1_22	LysM+SLT	Sec	Host-associated:Plants:Rhizosphere;Host-associated:Plants:Rhizosphere;Host-associated:Plants:Rhizosphere
GCA_021793595.1	Bacteria	Acidobacteriota	Terriglobia	Terriglobales	Acidobacteriaceae	JAKAAZ01	JAKAAZ01 sp021793595	Acidobacteria bacterium	JAJYSL010000038.1_6	SH3_16+NLPC_P60	Sec	Host-associated:Plants:Rhizosphere;Host-associated:Plants:Rhizosphere;Host-associated:Plants:Rhizosphere
GCA_021798735.1	Bacteria	Acidobacteriota	Terriglobia	Terriglobales	Acidobacteriaceae	JAKAAZ01	JAKAAZ01 sp021798735	Acidobacteria bacterium	JAJZCA010000053.1_1	LysM+SLT		Host-associated:Plants:Rhizosphere;Host-associated:Plants:Rhizosphere;Host-associated:Plants:Rhizosphere
GCA_021798735.1	Bacteria	Acidobacteriota	Terriglobia	Terriglobales	Acidobacteriaceae	JAKAAZ01	JAKAAZ01 sp021798735	Acidobacteria bacterium	JAJZCA010000178.1_2	SH3_3+NLPC_P60	Sec	Host-associated:Plants:Rhizosphere;Host-associated:Plants:Rhizosphere;Host-associated:Plants:Rhizosphere
GCA_021802085.1	Bacteria	Acidobacteriota	Terriglobia	Terriglobales	Acidobacteriaceae	JAKAAZ01	JAKAAZ01 sp021802085	Acidobacteria bacterium	JAKAAZ010000075.1_2	LysM+SLT	Sec	Host-associated:Plants:Rhizosphere;Host-associated:Plants:Rhizosphere;Host-associated:Plants:Rhizosphere
GCA_021805955.1	Bacteria	Acidobacteriota	Terriglobia	Terriglobales	Acidobacteriaceae	JAKAAZ01	JAKAAZ01 sp021805955	Acidobacteria bacterium	JAJZDO010000663.1_2	LysM+SLT	Sec	Host-associated:Plants:Rhizosphere;Host-associated:Plants:Rhizosphere;Host-associated:Plants:Rhizosphere
GCA_021805955.1	Bacteria	Acidobacteriota	Terriglobia	Terriglobales	Acidobacteriaceae	JAKAAZ01	JAKAAZ01 sp021805955	Acidobacteria bacterium	JAJZDO010000759.1_2	SH3_3+NLPC_P60	Sec	Host-associated:Plants:Rhizosphere;Host-associated:Plants:Rhizosphere;Host-associated:Plants:Rhizosphere
GCA_021805955.1	Bacteria	Acidobacteriota	Terriglobia	Terriglobales	Acidobacteriaceae	JAKAAZ01	JAKAAZ01 sp021805955	Acidobacteria bacterium	JAJZDO010001067.1_1	LysM+SLT	Sec	Host-associated:Plants:Rhizosphere;Host-associated:Plants:Rhizosphere;Host-associated:Plants:Rhizosphere
GCA_021818585.1	Bacteria	Acidobacteriota	Terriglobia	Terriglobales	Acidobacteriaceae	JAKATU01	JAKATU01 sp021818585	Acidobacteria bacterium	JAKATU010000062.1_9	LysM+SLT	Sec	Host-associated:Plants:Rhizosphere;Host-associated:Plants:Rhizosphere;Host-associated:Plants:Rhizosphere
GCA_021818585.1	Bacteria	Acidobacteriota	Terriglobia	Terriglobales	Acidobacteriaceae	JAKATU01	JAKATU01 sp021818585	Acidobacteria bacterium	JAKATU010000090.1_48	AMIN+Amidase_3	Sec	Host-associated:Plants:Rhizosphere;Host-associated:Plants:Rhizosphere;Host-associated:Plants:Rhizosphere
GCA_021782675.1	Bacteria	Acidobacteriota	Terriglobia	Terriglobales	Acidobacteriaceae	JAKAUB01	JAKAUB01 sp021782675	Acidobacteria bacterium	JAJXUS010000002.1_7	LysM+SLT	Sec	Host-associated:Plants:Rhizosphere;Host-associated:Plants:Rhizosphere;Host-associated:Plants:Rhizosphere
GCA_021782675.1	Bacteria	Acidobacteriota	Terriglobia	Terriglobales	Acidobacteriaceae	JAKAUB01	JAKAUB01 sp021782675	Acidobacteria bacterium	JAJXUS010000033.1_4	SH3_4+NLPC_P60	Sec	Host-associated:Plants:Rhizosphere;Host-associated:Plants:Rhizosphere;Host-associated:Plants:Rhizosphere
GCA_021827845.1	Bacteria	Acidobacteriota	Terriglobia	Terriglobales	Acidobacteriaceae	JAKAUB01	JAKAUB01 sp021827845	Acidobacteria bacterium	JAKAUB010000036.1_8	SH3_4+NLPC_P60	Sec	Host-associated:Plants:Rhizosphere;Host-associated:Plants:Rhizosphere;Host-associated:Plants:Rhizosphere
GCA_021827845.1	Bacteria	Acidobacteriota	Terriglobia	Terriglobales	Acidobacteriaceae	JAKAUB01	JAKAUB01 sp021827845	Acidobacteria bacterium	JAKAUB010000133.1_7	LysM+SLT		Host-associated:Plants:Rhizosphere;Host-associated:Plants:Rhizosphere;Host-associated:Plants:Rhizosphere
GCA_021790655.1	Bacteria	Acidobacteriota	Terriglobia	Terriglobales	Acidobacteriaceae	JAKAYS01	JAKAYS01 sp021790655	Acidobacteria bacterium	JAJYGR010000100.1_15	AMIN+Amidase_3		Host-associated:Plants:Rhizosphere;Host-associated:Plants:Rhizosphere;Host-associated:Plants:Rhizosphere
GCA_021790655.1	Bacteria	Acidobacteriota	Terriglobia	Terriglobales	Acidobacteriaceae	JAKAYS01	JAKAYS01 sp021790655	Acidobacteria bacterium	JAJYGR010000299.1_17	LysM+SLT	Sec	Host-associated:Plants:Rhizosphere;Host-associated:Plants:Rhizosphere;Host-associated:Plants:Rhizosphere
GCA_021826695.1	Bacteria	Acidobacteriota	Terriglobia	Terriglobales	Acidobacteriaceae	JAKAYS01	JAKAYS01 sp021826695	Acidobacteria bacterium	JAKAYS010000028.1_7	LysM+SLT	Sec	Host-associated:Plants:Rhizosphere;Host-associated:Plants:Rhizosphere;Host-associated:Plants:Rhizosphere
GCA_021826695.1	Bacteria	Acidobacteriota	Terriglobia	Terriglobales	Acidobacteriaceae	JAKAYS01	JAKAYS01 sp021826695	Acidobacteria bacterium	JAKAYS010000035.1_22	AMIN+Amidase_3		Host-associated:Plants:Rhizosphere;Host-associated:Plants:Rhizosphere;Host-associated:Plants:Rhizosphere
GCA_000381585.1	Bacteria	Acidobacteriota	Terriglobia	Terriglobales	Acidobacteriaceae	KBS-83	KBS-83 sp000381585	Acidobacteriaceae bacterium KBS 83	KB906733.1_97	AMIN+Amidase_3		Host-associated:Plants:Rhizosphere;Host-associated:Plants:Rhizosphere;Host-associated:Plants:Rhizosphere
GCA_000381585.1	Bacteria	Acidobacteriota	Terriglobia	Terriglobales	Acidobacteriaceae	KBS-83	KBS-83 sp000381585	Acidobacteriaceae bacterium KBS 83	KB906734.1_473	LysM+SLT		Host-associated:Plants:Rhizosphere;Host-associated:Plants:Rhizosphere;Host-associated:Plants:Rhizosphere
GCA_003152195.1	Bacteria	Acidobacteriota	Terriglobia	Terriglobales	Acidobacteriaceae	PALSA-350	PALSA-350 sp003152195	Acidobacteriaceae bacterium	PLZN01000082.1_7	LysM+SLT	Sec	Host-associated:Plants:Rhizosphere;Host-associated:Plants:Rhizosphere;Host-associated:Plants:Rhizosphere
GCA_003152195.1	Bacteria	Acidobacteriota	Terriglobia	Terriglobales	Acidobacteriaceae	PALSA-350	PALSA-350 sp003152195	Acidobacteriaceae bacterium	PLZN01000584.1_2	AMIN+Amidase_3	Sec	Host-associated:Plants:Rhizosphere;Host-associated:Plants:Rhizosphere;Host-associated:Plants:Rhizosphere
GCA_021799945.1	Bacteria	Acidobacteriota	Terriglobia	Terriglobales	Acidobacteriaceae	PALSA-350	PALSA-350 sp021799945	Acidobacteria bacterium	JAJYZK010000413.1_2	LysM+SLT	Sec	Host-associated:Plants:Rhizosphere;Host-associated:Plants:Rhizosphere;Host-associated:Plants:Rhizosphere
GCA_003132145.1	Bacteria	Acidobacteriota	Terriglobia	Terriglobales	Acidobacteriaceae	Palsa-288	Palsa-288 sp003132145	Granulicella sp.	PKWU01000070.1_11	AMIN+Amidase_3	Sec
GCA_003132145.1	Bacteria	Acidobacteriota	Terriglobia	Terriglobales	Acidobacteriaceae	Palsa-288	Palsa-288 sp003132145	Granulicella sp.	PKWU01000078.1_24	LysM+SLT	Sec
GCA_003133205.1	Bacteria	Acidobacteriota	Terriglobia	Terriglobales	Acidobacteriaceae	Palsa-288	Palsa-288 sp003133205	Granulicella sp.	PKWK01000162.1_27	SH3_3+NLPC_P60		Engineered:Wastewater;Engineered:Wastewater;Engineered:Wastewater
GCA_003133205.1	Bacteria	Acidobacteriota	Terriglobia	Terriglobales	Acidobacteriaceae	Palsa-288	Palsa-288 sp003133205	Granulicella sp.	PKWK01000174.1_31	LysM+SLT	Sec	Engineered:Wastewater;Engineered:Wastewater;Engineered:Wastewater
GCA_003133205.1	Bacteria	Acidobacteriota	Terriglobia	Terriglobales	Acidobacteriaceae	Palsa-288	Palsa-288 sp003133205	Granulicella sp.	PKWK01000267.1_8	AMIN+Amidase_3	Sec	Engineered:Wastewater;Engineered:Wastewater;Engineered:Wastewater
GCA_003142215.1	Bacteria	Acidobacteriota	Terriglobia	Terriglobales	Acidobacteriaceae	Palsa-288	Palsa-288 sp003142215	Granulicella sp.	PLOT01000211.1_8	AMIN+Amidase_3	Sec	Engineered:Wastewater;Engineered:Wastewater;Engineered:Wastewater
GCA_003142215.1	Bacteria	Acidobacteriota	Terriglobia	Terriglobales	Acidobacteriaceae	Palsa-288	Palsa-288 sp003142215	Granulicella sp.	PLOT01000231.1_4	LysM+SLT	Sec	Engineered:Wastewater;Engineered:Wastewater;Engineered:Wastewater
GCA_003142235.1	Bacteria	Acidobacteriota	Terriglobia	Terriglobales	Acidobacteriaceae	Palsa-288	Palsa-288 sp003142235	Granulicella sp.	PLOU01000148.1_29	LysM+SLT	Sec	Engineered:Wastewater;Engineered:Wastewater;Engineered:Wastewater
GCA_003142235.1	Bacteria	Acidobacteriota	Terriglobia	Terriglobales	Acidobacteriaceae	Palsa-288	Palsa-288 sp003142235	Granulicella sp.	PLOU01000223.1_21	AMIN+Amidase_3	Sec	Engineered:Wastewater;Engineered:Wastewater;Engineered:Wastewater
GCA_003162875.1	Bacteria	Acidobacteriota	Terriglobia	Terriglobales	Acidobacteriaceae	Palsa-288	Palsa-288 sp003162875	Granulicella sp.	PLUT01000108.1_13	LysM+SLT		Engineered:Wastewater;Engineered:Wastewater;Engineered:Wastewater
GCA_003162875.1	Bacteria	Acidobacteriota	Terriglobia	Terriglobales	Acidobacteriaceae	Palsa-288	Palsa-288 sp003162875	Granulicella sp.	PLUT01000385.1_12	AMIN+Amidase_3	Sec	Engineered:Wastewater;Engineered:Wastewater;Engineered:Wastewater
GCA_021851465.1	Bacteria	Acidobacteriota	Terriglobia	Terriglobales	Acidobacteriaceae	Palsa-288	Palsa-288 sp021851465	Acidobacteria bacterium	JAJZDL010000034.1_5	AMIN+Amidase_3	Sec
GCA_903932155.1	Bacteria	Acidobacteriota	Terriglobia	Terriglobales	Acidobacteriaceae	Palsa-288	Palsa-288 sp903932155	uncultured Granulicella sp.	CAIZFH010000184.1_7	AMIN+Amidase_3	Sec
GCA_903932155.1	Bacteria	Acidobacteriota	Terriglobia	Terriglobales	Acidobacteriaceae	Palsa-288	Palsa-288 sp903932155	uncultured Granulicella sp.	CAIZFH010000222.1_16	LysM+SLT	Sec
GCA_003131625.1	Bacteria	Acidobacteriota	Terriglobia	Terriglobales	Acidobacteriaceae	Palsa-343	Palsa-343 sp003131625	Acidobacterium sp.	PKVY01000037.1_9	AMIN+Amidase_3	Sec	Host-associated:Plants:Rhizosphere;Host-associated:Plants:Rhizosphere;Host-associated:Plants:Rhizosphere
GCA_003131625.1	Bacteria	Acidobacteriota	Terriglobia	Terriglobales	Acidobacteriaceae	Palsa-343	Palsa-343 sp003131625	Acidobacterium sp.	PKVY01000092.1_13	LysM+SLT	Sec	Host-associated:Plants:Rhizosphere;Host-associated:Plants:Rhizosphere;Host-associated:Plants:Rhizosphere
GCA_003152415.1	Bacteria	Acidobacteriota	Terriglobia	Terriglobales	Acidobacteriaceae	Palsa-343	Palsa-343 sp003152415	Acidobacterium sp.	PMAD01000143.1_2	LysM+SLT		Host-associated:Plants:Rhizosphere;Host-associated:Plants:Rhizosphere;Host-associated:Plants:Rhizosphere
GCA_003152415.1	Bacteria	Acidobacteriota	Terriglobia	Terriglobales	Acidobacteriaceae	Palsa-343	Palsa-343 sp003152415	Acidobacterium sp.	PMAD01000194.1_8	AMIN+Amidase_3	Sec	Host-associated:Plants:Rhizosphere;Host-associated:Plants:Rhizosphere;Host-associated:Plants:Rhizosphere
GCA_003166955.1	Bacteria	Acidobacteriota	Terriglobia	Terriglobales	Acidobacteriaceae	Palsa-343	Palsa-343 sp003166955	Acidobacterium sp.	PMUI01000023.1_2	AMIN+Amidase_3	Sec	Host-associated:Plants:Rhizosphere;Host-associated:Plants:Rhizosphere;Host-associated:Plants:Rhizosphere
GCA_003166955.1	Bacteria	Acidobacteriota	Terriglobia	Terriglobales	Acidobacteriaceae	Palsa-343	Palsa-343 sp003166955	Acidobacterium sp.	PMUI01000086.1_138	LysM+SLT	Sec	Host-associated:Plants:Rhizosphere;Host-associated:Plants:Rhizosphere;Host-associated:Plants:Rhizosphere
GCA_003167515.1	Bacteria	Acidobacteriota	Terriglobia	Terriglobales	Acidobacteriaceae	Palsa-343	Palsa-343 sp003167515	Acidobacterium sp.	PMSS01000124.1_8	AMIN+Amidase_3	Sec	Host-associated:Plants:Rhizosphere;Host-associated:Plants:Rhizosphere;Host-associated:Plants:Rhizosphere
GCA_021792135.1	Bacteria	Acidobacteriota	Terriglobia	Terriglobales	Acidobacteriaceae	Palsa-343	Palsa-343 sp021792135	Acidobacteria bacterium	JAJYVF010000009.1_2	LysM+SLT	Sec	Host-associated:Plants:Rhizosphere;Host-associated:Plants:Rhizosphere;Host-associated:Plants:Rhizosphere
GCA_021792135.1	Bacteria	Acidobacteriota	Terriglobia	Terriglobales	Acidobacteriaceae	Palsa-343	Palsa-343 sp021792135	Acidobacteria bacterium	JAJYVF010000029.1_49	AMIN+Amidase_3	Sec	Host-associated:Plants:Rhizosphere;Host-associated:Plants:Rhizosphere;Host-associated:Plants:Rhizosphere
GCF_003428625.2	Bacteria	Acidobacteriota	Terriglobia	Terriglobales	Acidobacteriaceae	Paracidobacterium	Paracidobacterium acidisoli	Paracidobacterium acidisoli	WP_117299819.1	LysM+SLT		Host-associated:Plants:Rhizosphere;Host-associated:Plants:Rhizosphere;Host-associated:Plants:Rhizosphere
GCF_003428625.2	Bacteria	Acidobacteriota	Terriglobia	Terriglobales	Acidobacteriaceae	Paracidobacterium	Paracidobacterium acidisoli	Paracidobacterium acidisoli	WP_252263744.1	AMIN+Amidase_3	Sec	Host-associated:Plants:Rhizosphere;Host-associated:Plants:Rhizosphere;Host-associated:Plants:Rhizosphere
GCF_000688455.1	Bacteria	Acidobacteriota	Terriglobia	Terriglobales	Acidobacteriaceae	Pseudacidobacterium	Pseudacidobacterium ailaaui	Pseudacidobacterium ailaaui	WP_049961209.1	AMIN+Amidase_3	Sec	Host-associated:Plants:Rhizosphere;Host-associated:Plants:Rhizosphere;Host-associated:Plants:Rhizosphere
GCF_000688455.1	Bacteria	Acidobacteriota	Terriglobia	Terriglobales	Acidobacteriaceae	Pseudacidobacterium	Pseudacidobacterium ailaaui	Pseudacidobacterium ailaaui	WP_069955806.1	LysM+SLT	Sec	Host-associated:Plants:Rhizosphere;Host-associated:Plants:Rhizosphere;Host-associated:Plants:Rhizosphere
GCA_021323655.1	Bacteria	Acidobacteriota	Terriglobia	Terriglobales	Acidobacteriaceae	Pseudacidobacterium	Pseudacidobacterium sp021323655	Acidobacteriaceae bacterium	JAJPKO010000010.1_27	LysM+SLT	Sec	Host-associated:Plants:Rhizosphere;Host-associated:Plants:Rhizosphere;Host-associated:Plants:Rhizosphere
GCA_021323655.1	Bacteria	Acidobacteriota	Terriglobia	Terriglobales	Acidobacteriaceae	Pseudacidobacterium	Pseudacidobacterium sp021323655	Acidobacteriaceae bacterium	JAJPKO010000037.1_19	AMIN+Amidase_3	Sec	Host-associated:Plants:Rhizosphere;Host-associated:Plants:Rhizosphere;Host-associated:Plants:Rhizosphere
GCF_001006305.1	Bacteria	Acidobacteriota	Terriglobia	Terriglobales	Acidobacteriaceae	Silvibacterium	Silvibacterium bohemicum	Silvibacterium bohemicum	WP_050058331.1	PG_binding_3+Glyco_hydro_108		Host-associated:Plants:Rhizosphere;Host-associated:Plants:Rhizosphere;Host-associated:Plants:Rhizosphere
GCF_001006305.1	Bacteria	Acidobacteriota	Terriglobia	Terriglobales	Acidobacteriaceae	Silvibacterium	Silvibacterium bohemicum	Silvibacterium bohemicum	WP_050059715.1	PG_binding_3+Glyco_hydro_108		Host-associated:Plants:Rhizosphere;Host-associated:Plants:Rhizosphere;Host-associated:Plants:Rhizosphere
GCF_001006305.1	Bacteria	Acidobacteriota	Terriglobia	Terriglobales	Acidobacteriaceae	Silvibacterium	Silvibacterium bohemicum	Silvibacterium bohemicum	WP_082125725.1	LysM+SLT	Sec	Host-associated:Plants:Rhizosphere;Host-associated:Plants:Rhizosphere;Host-associated:Plants:Rhizosphere
GCF_001006305.1	Bacteria	Acidobacteriota	Terriglobia	Terriglobales	Acidobacteriaceae	Silvibacterium	Silvibacterium bohemicum	Silvibacterium bohemicum	WP_184085154.1	AMIN+Amidase_3	Sec	Host-associated:Plants:Rhizosphere;Host-associated:Plants:Rhizosphere;Host-associated:Plants:Rhizosphere
GCF_004123295.1	Bacteria	Acidobacteriota	Terriglobia	Terriglobales	Acidobacteriaceae	Silvibacterium	Silvibacterium dinghuense	Silvibacterium dinghuense	WP_129206818.1	PG_binding_3+Glyco_hydro_108		Host-associated:Plants:Rhizosphere;Host-associated:Plants:Rhizosphere;Host-associated:Plants:Rhizosphere
GCF_004123295.1	Bacteria	Acidobacteriota	Terriglobia	Terriglobales	Acidobacteriaceae	Silvibacterium	Silvibacterium dinghuense	Silvibacterium dinghuense	WP_229740992.1	LysM+SLT	Sec	Host-associated:Plants:Rhizosphere;Host-associated:Plants:Rhizosphere;Host-associated:Plants:Rhizosphere
GCF_004123295.1	Bacteria	Acidobacteriota	Terriglobia	Terriglobales	Acidobacteriaceae	Silvibacterium	Silvibacterium dinghuense	Silvibacterium dinghuense	WP_229741135.1	AMIN+Amidase_3	Sec	Host-associated:Plants:Rhizosphere;Host-associated:Plants:Rhizosphere;Host-associated:Plants:Rhizosphere
GCA_013289875.1	Bacteria	Acidobacteriota	Terriglobia	Terriglobales	Acidobacteriaceae	Silvibacterium	Silvibacterium sp013289875	Acidobacteria bacterium	JABCZC010000005.1_91	LysM+SLT	Sec	Host-associated:Plants:Rhizosphere;Host-associated:Plants:Rhizosphere;Host-associated:Plants:Rhizosphere
GCA_013289875.1	Bacteria	Acidobacteriota	Terriglobia	Terriglobales	Acidobacteriaceae	Silvibacterium	Silvibacterium sp013289875	Acidobacteria bacterium	JABCZC010000073.1_4	AMIN+Amidase_3	Sec	Host-associated:Plants:Rhizosphere;Host-associated:Plants:Rhizosphere;Host-associated:Plants:Rhizosphere
GCA_019232935.1	Bacteria	Acidobacteriota	Terriglobia	Terriglobales	Acidobacteriaceae	Silvibacterium	Silvibacterium sp019232935	Silvibacterium sp.	MBV8630907.1	AMIN+Amidase_3	Sec	Host-associated:Plants:Rhizosphere;Host-associated:Plants:Rhizosphere;Host-associated:Plants:Rhizosphere
GCA_019232935.1	Bacteria	Acidobacteriota	Terriglobia	Terriglobales	Acidobacteriaceae	Silvibacterium	Silvibacterium sp019232935	Silvibacterium sp.	MBV8632287.1	LysM+SLT	Sec	Host-associated:Plants:Rhizosphere;Host-associated:Plants:Rhizosphere;Host-associated:Plants:Rhizosphere
GCA_019234945.1	Bacteria	Acidobacteriota	Terriglobia	Terriglobales	Acidobacteriaceae	Silvibacterium	Silvibacterium sp019234945	Silvibacterium sp.	MBV8436127.1	AMIN+Amidase_3		Host-associated:Plants:Rhizosphere;Host-associated:Plants:Rhizosphere;Host-associated:Plants:Rhizosphere
GCA_019234945.1	Bacteria	Acidobacteriota	Terriglobia	Terriglobales	Acidobacteriaceae	Silvibacterium	Silvibacterium sp019234945	Silvibacterium sp.	MBV8436986.1	LysM+SLT	Sec	Host-associated:Plants:Rhizosphere;Host-associated:Plants:Rhizosphere;Host-associated:Plants:Rhizosphere
GCA_022870745.1	Bacteria	Acidobacteriota	Terriglobia	Terriglobales	Acidobacteriaceae	Silvibacterium	Silvibacterium sp022870745	Acidobacteriaceae bacterium ZG23-2	CP085323.1_1193	AMIN+Amidase_3	Sec	Host-associated:Plants:Rhizosphere;Host-associated:Plants:Rhizosphere;Host-associated:Plants:Rhizosphere
GCA_022870745.1	Bacteria	Acidobacteriota	Terriglobia	Terriglobales	Acidobacteriaceae	Silvibacterium	Silvibacterium sp022870745	Acidobacteriaceae bacterium ZG23-2	CP085323.1_1315	LysM+SLT	Sec	Host-associated:Plants:Rhizosphere;Host-associated:Plants:Rhizosphere;Host-associated:Plants:Rhizosphere
GCF_001449115.1	Bacteria	Acidobacteriota	Terriglobia	Terriglobales	Acidobacteriaceae	Terracidiphilus	Terracidiphilus gabretensis	Terracidiphilus gabretensis	WP_197413990.1	LysM+SLT	Sec
GCA_003133425.1	Bacteria	Acidobacteriota	Terriglobia	Terriglobales	Acidobacteriaceae	Terracidiphilus	Terracidiphilus sp003133425	Acidobacteriaceae bacterium	PKXI01000201.1_14	SH3_4+NLPC_P60	Sec
GCA_003133425.1	Bacteria	Acidobacteriota	Terriglobia	Terriglobales	Acidobacteriaceae	Terracidiphilus	Terracidiphilus sp003133425	Acidobacteriaceae bacterium	PKXI01000258.1_10	LysM+SLT	Sec
GCA_003138365.1	Bacteria	Acidobacteriota	Terriglobia	Terriglobales	Acidobacteriaceae	Terracidiphilus	Terracidiphilus sp003138365	Acidobacteriaceae bacterium	PLFY01000144.1_11	SH3_4+NLPC_P60		Host-associated:Plants:Rhizosphere;Host-associated:Plants:Rhizosphere;Host-associated:Plants:Rhizosphere
GCA_003138365.1	Bacteria	Acidobacteriota	Terriglobia	Terriglobales	Acidobacteriaceae	Terracidiphilus	Terracidiphilus sp003138365	Acidobacteriaceae bacterium	PLFY01000167.1_29	LysM+SLT	Sec	Host-associated:Plants:Rhizosphere;Host-associated:Plants:Rhizosphere;Host-associated:Plants:Rhizosphere
GCA_003138515.1	Bacteria	Acidobacteriota	Terriglobia	Terriglobales	Acidobacteriaceae	Terracidiphilus	Terracidiphilus sp003138515	Acidobacteriaceae bacterium	PLGG01000033.1_6	LysM+SLT	Sec	Host-associated:Plants:Rhizosphere;Host-associated:Plants:Rhizosphere;Host-associated:Plants:Rhizosphere
GCA_003139795.1	Bacteria	Acidobacteriota	Terriglobia	Terriglobales	Acidobacteriaceae	Terracidiphilus	Terracidiphilus sp003139795	Acidobacteriaceae bacterium	PLGM01000154.1_20	LysM+SLT	Sec	Host-associated:Plants:Rhizosphere;Host-associated:Plants:Rhizosphere;Host-associated:Plants:Rhizosphere
GCA_003139795.1	Bacteria	Acidobacteriota	Terriglobia	Terriglobales	Acidobacteriaceae	Terracidiphilus	Terracidiphilus sp003139795	Acidobacteriaceae bacterium	PLGM01000264.1_2	SH3_16+NLPC_P60	Sec	Host-associated:Plants:Rhizosphere;Host-associated:Plants:Rhizosphere;Host-associated:Plants:Rhizosphere
GCA_003159355.1	Bacteria	Acidobacteriota	Terriglobia	Terriglobales	Acidobacteriaceae	Terracidiphilus	Terracidiphilus sp003159355	Acidobacteriaceae bacterium	PLPA01000087.1_4	LysM+SLT	Sec
GCA_003159355.1	Bacteria	Acidobacteriota	Terriglobia	Terriglobales	Acidobacteriaceae	Terracidiphilus	Terracidiphilus sp003159355	Acidobacteriaceae bacterium	PLPA01000157.1_5	PG_binding_3+Glyco_hydro_108
GCA_003161045.1	Bacteria	Acidobacteriota	Terriglobia	Terriglobales	Acidobacteriaceae	Terracidiphilus	Terracidiphilus sp003161045	Acidobacteriaceae bacterium	PMPH01000124.1_8	LysM+SLT	Sec	Host-associated:Plants:Rhizosphere;Host-associated:Plants:Rhizosphere;Host-associated:Plants:Rhizosphere
GCA_003170825.1	Bacteria	Acidobacteriota	Terriglobia	Terriglobales	Acidobacteriaceae	Terracidiphilus	Terracidiphilus sp003170825	Acidobacteriaceae bacterium	PMYL01000010.1_13	LysM+SLT	Sec	Host-associated:Plants:Rhizosphere;Host-associated:Plants:Rhizosphere;Host-associated:Plants:Rhizosphere
GCA_021781795.1	Bacteria	Acidobacteriota	Terriglobia	Terriglobales	Acidobacteriaceae	Terracidiphilus	Terracidiphilus sp021781795	Acidobacteria bacterium	JAJXWA010000025.1_18	LysM+SLT	Sec
GCA_903828675.1	Bacteria	Acidobacteriota	Terriglobia	Terriglobales	Acidobacteriaceae	Terracidiphilus	Terracidiphilus sp903828675	uncultured Acidobacteriaceae bacterium	CAIKND010000167.1_43	LysM+SLT		Host-associated:Plants:Rhizosphere;Host-associated:Plants:Rhizosphere;Host-associated:Plants:Rhizosphere
GCA_903828675.1	Bacteria	Acidobacteriota	Terriglobia	Terriglobales	Acidobacteriaceae	Terracidiphilus	Terracidiphilus sp903828675	uncultured Acidobacteriaceae bacterium	CAIKND010000205.1_7	PG_binding_3+Glyco_hydro_108		Host-associated:Plants:Rhizosphere;Host-associated:Plants:Rhizosphere;Host-associated:Plants:Rhizosphere
GCF_000265425.1	Bacteria	Acidobacteriota	Terriglobia	Terriglobales	Acidobacteriaceae	Terriglobus	Terriglobus roseus	Terriglobus roseus DSM 18391	WP_014784540.1	AMIN+Amidase_3	Sec	Host-associated:Plants:Rhizosphere;Host-associated:Plants:Rhizosphere;Host-associated:Plants:Rhizosphere
GCF_000265425.1	Bacteria	Acidobacteriota	Terriglobia	Terriglobales	Acidobacteriaceae	Terriglobus	Terriglobus roseus	Terriglobus roseus DSM 18391	WP_157178700.1	LysM+SLT	Sec	Host-associated:Plants:Rhizosphere;Host-associated:Plants:Rhizosphere;Host-associated:Plants:Rhizosphere
GCF_900102185.1	Bacteria	Acidobacteriota	Terriglobia	Terriglobales	Acidobacteriaceae	Terriglobus	Terriglobus roseus_A	Terriglobus roseus	WP_083346716.1	AMIN+Amidase_3	Sec	Host-associated:Plants:Rhizosphere;Host-associated:Plants:Rhizosphere;Host-associated:Plants:Rhizosphere
GCF_900102185.1	Bacteria	Acidobacteriota	Terriglobia	Terriglobales	Acidobacteriaceae	Terriglobus	Terriglobus roseus_A	Terriglobus roseus	WP_156785315.1	LysM+SLT	Sec	Host-associated:Plants:Rhizosphere;Host-associated:Plants:Rhizosphere;Host-associated:Plants:Rhizosphere
GCF_900105625.1	Bacteria	Acidobacteriota	Terriglobia	Terriglobales	Acidobacteriaceae	Terriglobus	Terriglobus roseus_B	Terriglobus roseus	WP_244502002.1	AMIN+Amidase_3	Sec	Host-associated:Plants:Rhizosphere;Host-associated:Plants:Rhizosphere;Host-associated:Plants:Rhizosphere
GCF_900105625.1	Bacteria	Acidobacteriota	Terriglobia	Terriglobales	Acidobacteriaceae	Terriglobus	Terriglobus roseus_B	Terriglobus roseus	WP_244502205.1	LysM+SLT	Sec	Host-associated:Plants:Rhizosphere;Host-associated:Plants:Rhizosphere;Host-associated:Plants:Rhizosphere
GCF_000179915.2	Bacteria	Acidobacteriota	Terriglobia	Terriglobales	Acidobacteriaceae	Terriglobus	Terriglobus saanensis	Terriglobus saanensis SP1PR4	WP_013568384.1	PG_binding_1+CHAP		Host-associated:Plants:Rhizosphere;Host-associated:Plants:Rhizosphere;Host-associated:Plants:Rhizosphere
GCF_000179915.2	Bacteria	Acidobacteriota	Terriglobia	Terriglobales	Acidobacteriaceae	Terriglobus	Terriglobus saanensis	Terriglobus saanensis SP1PR4	WP_013570159.1	LysM+SLT	Sec	Host-associated:Plants:Rhizosphere;Host-associated:Plants:Rhizosphere;Host-associated:Plants:Rhizosphere
GCF_000179915.2	Bacteria	Acidobacteriota	Terriglobia	Terriglobales	Acidobacteriaceae	Terriglobus	Terriglobus saanensis	Terriglobus saanensis SP1PR4	WP_013570361.1	AMIN+Amidase_3	Sec	Host-associated:Plants:Rhizosphere;Host-associated:Plants:Rhizosphere;Host-associated:Plants:Rhizosphere
GCF_000800015.1	Bacteria	Acidobacteriota	Terriglobia	Terriglobales	Acidobacteriaceae	Terriglobus	Terriglobus sp000800015	Terriglobus sp. TAA 43	WP_084214347.1	AMIN+Amidase_3	Sec	Host-associated:Plants:Rhizosphere;Host-associated:Plants:Rhizosphere;Host-associated:Plants:Rhizosphere
GCF_000800015.1	Bacteria	Acidobacteriota	Terriglobia	Terriglobales	Acidobacteriaceae	Terriglobus	Terriglobus sp000800015	Terriglobus sp. TAA 43	WP_232296240.1	LysM+SLT	Sec	Host-associated:Plants:Rhizosphere;Host-associated:Plants:Rhizosphere;Host-associated:Plants:Rhizosphere
GCA_018268855.1	Bacteria	Acidobacteriota	Terriglobia	Terriglobales	Acidobacteriaceae	Terriglobus	Terriglobus sp018268855	Acidobacteria bacterium	MBS1813456.1	AMIN+Amidase_3		Host-associated:Plants:Rhizosphere;Host-associated:Plants:Rhizosphere;Host-associated:Plants:Rhizosphere
GCA_018268855.1	Bacteria	Acidobacteriota	Terriglobia	Terriglobales	Acidobacteriaceae	Terriglobus	Terriglobus sp018268855	Acidobacteria bacterium	MBS1815281.1	LysM+SLT	Sec	Host-associated:Plants:Rhizosphere;Host-associated:Plants:Rhizosphere;Host-associated:Plants:Rhizosphere
GCA_023265355.1	Bacteria	Acidobacteriota	Terriglobia	Terriglobales	Acidobacteriaceae	Terriglobus	Terriglobus sp023265355	Terriglobus sp.	JAHFTZ010000052.1_4	AMIN+Amidase_3		Host-associated:Plants:Rhizosphere;Host-associated:Plants:Rhizosphere;Host-associated:Plants:Rhizosphere
GCA_023265355.1	Bacteria	Acidobacteriota	Terriglobia	Terriglobales	Acidobacteriaceae	Terriglobus	Terriglobus sp023265355	Terriglobus sp.	JAHFTZ010000072.1_4	LysM+SLT	Sec	Host-associated:Plants:Rhizosphere;Host-associated:Plants:Rhizosphere;Host-associated:Plants:Rhizosphere
GCA_023265355.1	Bacteria	Acidobacteriota	Terriglobia	Terriglobales	Acidobacteriaceae	Terriglobus	Terriglobus sp023265355	Terriglobus sp.	JAHFTZ010000301.1_2	PG_binding_1+CHAP		Host-associated:Plants:Rhizosphere;Host-associated:Plants:Rhizosphere;Host-associated:Plants:Rhizosphere
GCA_903642225.1	Bacteria	Acidobacteriota	Terriglobia	Terriglobales	Acidobacteriaceae	Terriglobus	Terriglobus sp903642225	Acidobacteriaceae bacterium	CAHJWI010000006.1_30	AMIN+Amidase_3		Host-associated:Plants:Rhizosphere;Host-associated:Plants:Rhizosphere;Host-associated:Plants:Rhizosphere
GCA_903642225.1	Bacteria	Acidobacteriota	Terriglobia	Terriglobales	Acidobacteriaceae	Terriglobus	Terriglobus sp903642225	Acidobacteriaceae bacterium	CAHJWI010000024.1_4	LysM+SLT	Sec	Host-associated:Plants:Rhizosphere;Host-associated:Plants:Rhizosphere;Host-associated:Plants:Rhizosphere
GCF_008000815.1	Bacteria	Acidobacteriota	Terriglobia	Terriglobales	Acidobacteriaceae	Terriglobus_A	Terriglobus_A albidus	Terriglobus albidus	WP_147650260.1	AMIN+Amidase_3	Sec	Host-associated:Plants:Rhizosphere;Host-associated:Plants:Rhizosphere;Host-associated:Plants:Rhizosphere
GCF_008000815.1	Bacteria	Acidobacteriota	Terriglobia	Terriglobales	Acidobacteriaceae	Terriglobus_A	Terriglobus_A albidus	Terriglobus albidus	WP_246153502.1	LysM+SLT	Sec	Host-associated:Plants:Rhizosphere;Host-associated:Plants:Rhizosphere;Host-associated:Plants:Rhizosphere
GCA_013361705.1	Bacteria	Acidobacteriota	Terriglobia	Terriglobales	Acidobacteriaceae	Terriglobus_A	Terriglobus_A sp013361705	Acidobacteriaceae bacterium	NUQ27523.1	LysM+SLT	Sec	Host-associated:Plants:Rhizosphere;Host-associated:Plants:Rhizosphere;Host-associated:Plants:Rhizosphere
GCA_013361705.1	Bacteria	Acidobacteriota	Terriglobia	Terriglobales	Acidobacteriaceae	Terriglobus_A	Terriglobus_A sp013361705	Acidobacteriaceae bacterium	NUQ29967.1	AMIN+Amidase_3	Sec	Host-associated:Plants:Rhizosphere;Host-associated:Plants:Rhizosphere;Host-associated:Plants:Rhizosphere
GCA_019510535.1	Bacteria	Acidobacteriota	Terriglobia	Terriglobales	Acidobacteriaceae	Terriglobus_A	Terriglobus_A sp019510535	Acidobacteria bacterium	MBW8747832.1	AMIN+Amidase_3		Host-associated:Plants:Rhizosphere;Host-associated:Plants:Rhizosphere;Host-associated:Plants:Rhizosphere
GCA_019510535.1	Bacteria	Acidobacteriota	Terriglobia	Terriglobales	Acidobacteriaceae	Terriglobus_A	Terriglobus_A sp019510535	Acidobacteria bacterium	MBW8748827.1	LysM+SLT	Sec	Host-associated:Plants:Rhizosphere;Host-associated:Plants:Rhizosphere;Host-associated:Plants:Rhizosphere
GCA_903970445.1	Bacteria	Acidobacteriota	Terriglobia	Terriglobales	Acidobacteriaceae	Tous-C9LFEB	Tous-C9LFEB sp903970445	Verrucomicrobia bacterium Tous-C9LFEB	CAJCIP010000094.1_10	AMIN+Amidase_3	Sec
GCA_903970445.1	Bacteria	Acidobacteriota	Terriglobia	Terriglobales	Acidobacteriaceae	Tous-C9LFEB	Tous-C9LFEB sp903970445	Verrucomicrobia bacterium Tous-C9LFEB	CAJCIP010000114.1_31	LysM+SLT	Sec
GCA_002413385.1	Bacteria	Acidobacteriota	Terriglobia	Terriglobales	Acidobacteriaceae	UBA5172	UBA5172 sp002413385	Granulicella sp. UBA5172	DHWW01000198.1_8	LysM+SLT		Engineered:Wastewater;Engineered:Wastewater;Engineered:Wastewater
GCA_003138795.1	Bacteria	Acidobacteriota	Terriglobia	Terriglobales	Acidobacteriaceae	UBA5172	UBA5172 sp003138795	Granulicella sp.	PLHC01000054.1_2	AMIN+Amidase_3	Sec
GCA_003138795.1	Bacteria	Acidobacteriota	Terriglobia	Terriglobales	Acidobacteriaceae	UBA5172	UBA5172 sp003138795	Granulicella sp.	PLHC01000068.1_11	LysM+SLT	Sec
GCF_009765785.1	Bacteria	Acidobacteriota	Terriglobia	Terriglobales	Acidobacteriaceae	UBA5172	UBA5172 sp009765785	Granulicella sp. L46	WP_158785933.1	AMIN+Amidase_3
GCF_009765785.1	Bacteria	Acidobacteriota	Terriglobia	Terriglobales	Acidobacteriaceae	UBA5172	UBA5172 sp009765785	Granulicella sp. L46	WP_158786953.1	LysM+SLT	Sec
GCA_019351975.1	Bacteria	Acidobacteriota	Terriglobia	Terriglobales	Acidobacteriaceae	UBA5172	UBA5172 sp019351975	Acidobacteria bacterium	MBW4039364.1	AMIN+Amidase_3	Sec
GCA_019351975.1	Bacteria	Acidobacteriota	Terriglobia	Terriglobales	Acidobacteriaceae	UBA5172	UBA5172 sp019351975	Acidobacteria bacterium	MBW4039848.1	LysM+SLT	Sec
GCA_021778845.1	Bacteria	Acidobacteriota	Terriglobia	Terriglobales	Acidobacteriaceae	UBA5172	UBA5172 sp021778845	Acidobacteria bacterium	JAJYBU010000008.1_81	LysM+SLT	Sec
GCA_021778845.1	Bacteria	Acidobacteriota	Terriglobia	Terriglobales	Acidobacteriaceae	UBA5172	UBA5172 sp021778845	Acidobacteria bacterium	JAJYBU010000010.1_58	AMIN+Amidase_3
GCA_021780415.1	Bacteria	Acidobacteriota	Terriglobia	Terriglobales	Acidobacteriaceae	UBA5172	UBA5172 sp021780415	Acidobacteria bacterium	JAJXYW010000055.1_38	LysM+SLT	Sec
GCA_021780415.1	Bacteria	Acidobacteriota	Terriglobia	Terriglobales	Acidobacteriaceae	UBA5172	UBA5172 sp021780415	Acidobacteria bacterium	JAJXYW010000145.1_2	AMIN+Amidase_3
GCA_021780415.1	Bacteria	Acidobacteriota	Terriglobia	Terriglobales	Acidobacteriaceae	UBA5172	UBA5172 sp021780415	Acidobacteria bacterium	JAJXYW010000236.1_2	AMIN+Amidase_3
GCA_021800195.1	Bacteria	Acidobacteriota	Terriglobia	Terriglobales	Acidobacteriaceae	UBA5172	UBA5172 sp021800195	Acidobacteria bacterium	JAJYZE010000203.1_1	AMIN+Amidase_3	Sec
GCA_021800195.1	Bacteria	Acidobacteriota	Terriglobia	Terriglobales	Acidobacteriaceae	UBA5172	UBA5172 sp021800195	Acidobacteria bacterium	JAJYZE010000259.1_2	LysM+SLT
GCA_021806005.1	Bacteria	Acidobacteriota	Terriglobia	Terriglobales	Acidobacteriaceae	UBA5172	UBA5172 sp021806005	Acidobacteria bacterium	JAJZDM010000043.1_11	AMIN+Amidase_3
GCA_021819255.1	Bacteria	Acidobacteriota	Terriglobia	Terriglobales	Acidobacteriaceae	UBA5172	UBA5172 sp021819255	Acidobacteria bacterium	JAKART010000017.1_6	AMIN+Amidase_3	Sec
GCA_021819255.1	Bacteria	Acidobacteriota	Terriglobia	Terriglobales	Acidobacteriaceae	UBA5172	UBA5172 sp021819255	Acidobacteria bacterium	JAKART010000157.1_3	LysM+SLT
GCA_021819585.1	Bacteria	Acidobacteriota	Terriglobia	Terriglobales	Acidobacteriaceae	UBA5172	UBA5172 sp021819585	Acidobacteria bacterium	JAKAQS010000058.1_8	LysM+SLT		Engineered:Wastewater;Engineered:Wastewater;Engineered:Wastewater
GCA_021819585.1	Bacteria	Acidobacteriota	Terriglobia	Terriglobales	Acidobacteriaceae	UBA5172	UBA5172 sp021819585	Acidobacteria bacterium	JAKAQS010000110.1_3	AMIN+Amidase_3		Engineered:Wastewater;Engineered:Wastewater;Engineered:Wastewater
GCA_003139735.1	Bacteria	Acidobacteriota	Terriglobia	Bryobacterales	Bryobacteraceae	BOG-224	BOG-224 sp003139735	Bryobacterales bacterium	PLGA01000120.1_5	LysM+SLT	Sec	Environmental:Aquatic:Thermal springs:Sediment;Environmental:Aquatic:Thermal springs:Sediment;Environmental:Aquatic:Thermal springs:Sediment
GCA_003139735.1	Bacteria	Acidobacteriota	Terriglobia	Bryobacterales	Bryobacteraceae	BOG-224	BOG-224 sp003139735	Bryobacterales bacterium	PLGA01000270.1_6	SH3_4+NLPC_P60		Environmental:Aquatic:Thermal springs:Sediment;Environmental:Aquatic:Thermal springs:Sediment;Environmental:Aquatic:Thermal springs:Sediment
GCA_003139735.1	Bacteria	Acidobacteriota	Terriglobia	Bryobacterales	Bryobacteraceae	BOG-224	BOG-224 sp003139735	Bryobacterales bacterium	PLGA01000362.1_8	AMIN+Amidase_3	Sec	Environmental:Aquatic:Thermal springs:Sediment;Environmental:Aquatic:Thermal springs:Sediment;Environmental:Aquatic:Thermal springs:Sediment
GCA_020073115.1	Bacteria	Acidobacteriota	Terriglobia	Bryobacterales	Bryobacteraceae	BOG-224	BOG-224 sp020073115	Acidobacteriia bacterium	MBZ5581323.1	LysM+SLT		Environmental:Aquatic:Thermal springs:Sediment;Environmental:Aquatic:Thermal springs:Sediment;Environmental:Aquatic:Thermal springs:Sediment
GCA_020073115.1	Bacteria	Acidobacteriota	Terriglobia	Bryobacterales	Bryobacteraceae	BOG-224	BOG-224 sp020073115	Acidobacteriia bacterium	MBZ5583270.1	SH3_4+NLPC_P60		Environmental:Aquatic:Thermal springs:Sediment;Environmental:Aquatic:Thermal springs:Sediment;Environmental:Aquatic:Thermal springs:Sediment
GCA_020073115.1	Bacteria	Acidobacteriota	Terriglobia	Bryobacterales	Bryobacteraceae	BOG-224	BOG-224 sp020073115	Acidobacteriia bacterium	MBZ5583552.1	AMIN+Amidase_3	Sec	Environmental:Aquatic:Thermal springs:Sediment;Environmental:Aquatic:Thermal springs:Sediment;Environmental:Aquatic:Thermal springs:Sediment
GCA_903882645.1	Bacteria	Acidobacteriota	Terriglobia	Bryobacterales	Bryobacteraceae	BOG-224	BOG-224 sp903882645	uncultured Acidobacteriia bacterium	CAIRXZ010000076.1_26	AMIN+Amidase_3	Sec	Environmental:Aquatic:Thermal springs:Sediment;Environmental:Aquatic:Thermal springs:Sediment;Environmental:Aquatic:Thermal springs:Sediment
GCA_903882645.1	Bacteria	Acidobacteriota	Terriglobia	Bryobacterales	Bryobacteraceae	BOG-224	BOG-224 sp903882645	uncultured Acidobacteriia bacterium	CAIRXZ010000209.1_8	LysM+SLT	Sec	Environmental:Aquatic:Thermal springs:Sediment;Environmental:Aquatic:Thermal springs:Sediment;Environmental:Aquatic:Thermal springs:Sediment
GCA_903882645.1	Bacteria	Acidobacteriota	Terriglobia	Bryobacterales	Bryobacteraceae	BOG-224	BOG-224 sp903882645	uncultured Acidobacteriia bacterium	CAIRXZ010000282.1_8	SH3_3+NLPC_P60		Environmental:Aquatic:Thermal springs:Sediment;Environmental:Aquatic:Thermal springs:Sediment;Environmental:Aquatic:Thermal springs:Sediment
GCA_903925975.1	Bacteria	Acidobacteriota	Terriglobia	Bryobacterales	Bryobacteraceae	BOG-224	BOG-224 sp903925975	uncultured Acidobacteriia bacterium	CAIYHG010000001.1_57	SH3_4+NLPC_P60		Environmental:Aquatic:Thermal springs:Sediment;Environmental:Aquatic:Thermal springs:Sediment;Environmental:Aquatic:Thermal springs:Sediment
GCA_903925975.1	Bacteria	Acidobacteriota	Terriglobia	Bryobacterales	Bryobacteraceae	BOG-224	BOG-224 sp903925975	uncultured Acidobacteriia bacterium	CAIYHG010000024.1_3	LysM+SLT	Sec	Environmental:Aquatic:Thermal springs:Sediment;Environmental:Aquatic:Thermal springs:Sediment;Environmental:Aquatic:Thermal springs:Sediment
GCA_903925975.1	Bacteria	Acidobacteriota	Terriglobia	Bryobacterales	Bryobacteraceae	BOG-224	BOG-224 sp903925975	uncultured Acidobacteriia bacterium	CAIYHG010000185.1_8	AMIN+Amidase_3	Sec	Environmental:Aquatic:Thermal springs:Sediment;Environmental:Aquatic:Thermal springs:Sediment;Environmental:Aquatic:Thermal springs:Sediment
GCA_010084195.1	Bacteria	Acidobacteriota	Terriglobia	Bryobacterales	Bryobacteraceae	BOG-234	BOG-234 sp010084195	Acidobacteriia bacterium	NDJ09725.1	AMIN+Amidase_3	Sec	Environmental:Aquatic:Thermal springs:Sediment;Environmental:Aquatic:Thermal springs:Sediment;Environmental:Aquatic:Thermal springs:Sediment
GCA_010084195.1	Bacteria	Acidobacteriota	Terriglobia	Bryobacterales	Bryobacteraceae	BOG-234	BOG-234 sp010084195	Acidobacteriia bacterium	NDJ12260.1	LysM+SLT		Environmental:Aquatic:Thermal springs:Sediment;Environmental:Aquatic:Thermal springs:Sediment;Environmental:Aquatic:Thermal springs:Sediment
GCA_903825445.1	Bacteria	Acidobacteriota	Terriglobia	Bryobacterales	Bryobacteraceae	BOG-234	BOG-234 sp903825445	uncultured Acidobacteriia bacterium	CAIKAS010000150.1_20	LysM+SLT	Sec	Environmental:Aquatic:Thermal springs:Sediment;Environmental:Aquatic:Thermal springs:Sediment;Environmental:Aquatic:Thermal springs:Sediment
GCA_903825445.1	Bacteria	Acidobacteriota	Terriglobia	Bryobacterales	Bryobacteraceae	BOG-234	BOG-234 sp903825445	uncultured Acidobacteriia bacterium	CAIKAS010000260.1_9	AMIN+Amidase_3	Sec	Environmental:Aquatic:Thermal springs:Sediment;Environmental:Aquatic:Thermal springs:Sediment;Environmental:Aquatic:Thermal springs:Sediment
GCA_903828455.1	Bacteria	Acidobacteriota	Terriglobia	Bryobacterales	Bryobacteraceae	BOG-234	BOG-234 sp903828455	uncultured Acidobacteriia bacterium	CAIKMJ010000009.1_15	AMIN+Amidase_3	Sec	Environmental:Aquatic:Thermal springs:Sediment;Environmental:Aquatic:Thermal springs:Sediment;Environmental:Aquatic:Thermal springs:Sediment
GCA_903828455.1	Bacteria	Acidobacteriota	Terriglobia	Bryobacterales	Bryobacteraceae	BOG-234	BOG-234 sp903828455	uncultured Acidobacteriia bacterium	CAIKMJ010000009.1_62	LysM+SLT		Environmental:Aquatic:Thermal springs:Sediment;Environmental:Aquatic:Thermal springs:Sediment;Environmental:Aquatic:Thermal springs:Sediment
GCA_903851195.1	Bacteria	Acidobacteriota	Terriglobia	Bryobacterales	Bryobacteraceae	BOG-234	BOG-234 sp903851195	uncultured Acidobacteriia bacterium	CAINNJ010000017.1_49	AMIN+Amidase_3	Sec	Environmental:Aquatic:Thermal springs:Sediment;Environmental:Aquatic:Thermal springs:Sediment;Environmental:Aquatic:Thermal springs:Sediment
GCA_903851195.1	Bacteria	Acidobacteriota	Terriglobia	Bryobacterales	Bryobacteraceae	BOG-234	BOG-234 sp903851195	uncultured Acidobacteriia bacterium	CAINNJ010000033.1_162	LysM+SLT	Sec	Environmental:Aquatic:Thermal springs:Sediment;Environmental:Aquatic:Thermal springs:Sediment;Environmental:Aquatic:Thermal springs:Sediment
GCA_903875575.1	Bacteria	Acidobacteriota	Terriglobia	Bryobacterales	Bryobacteraceae	BOG-234	BOG-234 sp903875575	uncultured Acidobacteriia bacterium	CAIQWJ010000018.1_91	AMIN+Amidase_3	Sec	Environmental:Aquatic:Thermal springs:Sediment;Environmental:Aquatic:Thermal springs:Sediment;Environmental:Aquatic:Thermal springs:Sediment
GCA_903875575.1	Bacteria	Acidobacteriota	Terriglobia	Bryobacterales	Bryobacteraceae	BOG-234	BOG-234 sp903875575	uncultured Acidobacteriia bacterium	CAIQWJ010000028.1_106	LysM+SLT	Sec	Environmental:Aquatic:Thermal springs:Sediment;Environmental:Aquatic:Thermal springs:Sediment;Environmental:Aquatic:Thermal springs:Sediment
GCA_903893525.1	Bacteria	Acidobacteriota	Terriglobia	Bryobacterales	Bryobacteraceae	BOG-234	BOG-234 sp903893525	uncultured Acidobacteriia bacterium	CAITMP010000238.1_2	AMIN+Amidase_3	Sec	Environmental:Aquatic:Thermal springs:Sediment;Environmental:Aquatic:Thermal springs:Sediment;Environmental:Aquatic:Thermal springs:Sediment
GCA_903893525.1	Bacteria	Acidobacteriota	Terriglobia	Bryobacterales	Bryobacteraceae	BOG-234	BOG-234 sp903893525	uncultured Acidobacteriia bacterium	CAITMP010000857.1_1	LysM+SLT		Environmental:Aquatic:Thermal springs:Sediment;Environmental:Aquatic:Thermal springs:Sediment;Environmental:Aquatic:Thermal springs:Sediment
GCA_903900705.1	Bacteria	Acidobacteriota	Terriglobia	Bryobacterales	Bryobacteraceae	BOG-234	BOG-234 sp903900705	uncultured Acidobacteriia bacterium	CAIUOG010000030.1_9	LysM+SLT	Sec	Environmental:Aquatic:Thermal springs:Sediment;Environmental:Aquatic:Thermal springs:Sediment;Environmental:Aquatic:Thermal springs:Sediment
GCA_903900705.1	Bacteria	Acidobacteriota	Terriglobia	Bryobacterales	Bryobacteraceae	BOG-234	BOG-234 sp903900705	uncultured Acidobacteriia bacterium	CAIUOG010000060.1_16	AMIN+Amidase_3	Sec	Environmental:Aquatic:Thermal springs:Sediment;Environmental:Aquatic:Thermal springs:Sediment;Environmental:Aquatic:Thermal springs:Sediment
GCA_903907865.1	Bacteria	Acidobacteriota	Terriglobia	Bryobacterales	Bryobacteraceae	BOG-234	BOG-234 sp903907865	uncultured Acidobacteriia bacterium	CAIVPR010000010.1_32	AMIN+Amidase_3	Sec	Environmental:Aquatic:Thermal springs:Sediment;Environmental:Aquatic:Thermal springs:Sediment;Environmental:Aquatic:Thermal springs:Sediment
GCA_903907865.1	Bacteria	Acidobacteriota	Terriglobia	Bryobacterales	Bryobacteraceae	BOG-234	BOG-234 sp903907865	uncultured Acidobacteriia bacterium	CAIVPR010000126.1_79	LysM+SLT	Sec	Environmental:Aquatic:Thermal springs:Sediment;Environmental:Aquatic:Thermal springs:Sediment;Environmental:Aquatic:Thermal springs:Sediment
GCA_903925015.1	Bacteria	Acidobacteriota	Terriglobia	Bryobacterales	Bryobacteraceae	BOG-234	BOG-234 sp903925015	uncultured Acidobacteriia bacterium	CAIYDY010000243.1_15	LysM+SLT	Sec	Environmental:Aquatic:Thermal springs:Sediment;Environmental:Aquatic:Thermal springs:Sediment;Environmental:Aquatic:Thermal springs:Sediment
GCA_903925015.1	Bacteria	Acidobacteriota	Terriglobia	Bryobacterales	Bryobacteraceae	BOG-234	BOG-234 sp903925015	uncultured Acidobacteriia bacterium	CAIYDY010000399.1_7	AMIN+Amidase_3	Sec	Environmental:Aquatic:Thermal springs:Sediment;Environmental:Aquatic:Thermal springs:Sediment;Environmental:Aquatic:Thermal springs:Sediment
GCA_903929755.1	Bacteria	Acidobacteriota	Terriglobia	Bryobacterales	Bryobacteraceae	BOG-234	BOG-234 sp903929755	uncultured Acidobacteriia bacterium	CAIYVZ010000078.1_12	AMIN+Amidase_3	Sec	Environmental:Aquatic:Thermal springs:Sediment;Environmental:Aquatic:Thermal springs:Sediment;Environmental:Aquatic:Thermal springs:Sediment
GCA_903929755.1	Bacteria	Acidobacteriota	Terriglobia	Bryobacterales	Bryobacteraceae	BOG-234	BOG-234 sp903929755	uncultured Acidobacteriia bacterium	CAIYVZ010000202.1_9	LysM+SLT	Sec	Environmental:Aquatic:Thermal springs:Sediment;Environmental:Aquatic:Thermal springs:Sediment;Environmental:Aquatic:Thermal springs:Sediment
GCA_003163855.1	Bacteria	Acidobacteriota	Terriglobia	Bryobacterales	Bryobacteraceae	Bog-105	Bog-105 sp003163855	Bryobacterales bacterium	PLRJ01000139.1_6	PG_binding_3+Glyco_hydro_108		Environmental:Aquatic:Thermal springs:Sediment;Environmental:Aquatic:Thermal springs:Sediment;Environmental:Aquatic:Thermal springs:Sediment
GCA_003163855.1	Bacteria	Acidobacteriota	Terriglobia	Bryobacterales	Bryobacteraceae	Bog-105	Bog-105 sp003163855	Bryobacterales bacterium	PLRJ01000169.1_14	LysM+SLT	Sec	Environmental:Aquatic:Thermal springs:Sediment;Environmental:Aquatic:Thermal springs:Sediment;Environmental:Aquatic:Thermal springs:Sediment
GCA_003163855.1	Bacteria	Acidobacteriota	Terriglobia	Bryobacterales	Bryobacteraceae	Bog-105	Bog-105 sp003163855	Bryobacterales bacterium	PLRJ01000169.1_33	AMIN+Amidase_3	Sec	Environmental:Aquatic:Thermal springs:Sediment;Environmental:Aquatic:Thermal springs:Sediment;Environmental:Aquatic:Thermal springs:Sediment
GCA_003167495.1	Bacteria	Acidobacteriota	Terriglobia	Bryobacterales	Bryobacteraceae	Bog-105	Bog-105 sp003167495	Bryobacterales bacterium	PMSX01000017.1_2	LysM+SLT	Sec	Environmental:Aquatic:Thermal springs:Sediment;Environmental:Aquatic:Thermal springs:Sediment;Environmental:Aquatic:Thermal springs:Sediment
GCA_003167495.1	Bacteria	Acidobacteriota	Terriglobia	Bryobacterales	Bryobacteraceae	Bog-105	Bog-105 sp003167495	Bryobacterales bacterium	PMSX01000081.1_9	AMIN+Amidase_3	Sec	Environmental:Aquatic:Thermal springs:Sediment;Environmental:Aquatic:Thermal springs:Sediment;Environmental:Aquatic:Thermal springs:Sediment
GCA_019233375.1	Bacteria	Acidobacteriota	Terriglobia	Bryobacterales	Bryobacteraceae	Bog-105	Bog-105 sp019233375	Acidobacteriaceae bacterium	MBV8569650.1	AMIN+Amidase_3		Environmental:Aquatic:Thermal springs:Sediment;Environmental:Aquatic:Thermal springs:Sediment;Environmental:Aquatic:Thermal springs:Sediment
GCA_019233375.1	Bacteria	Acidobacteriota	Terriglobia	Bryobacterales	Bryobacteraceae	Bog-105	Bog-105 sp019233375	Acidobacteriaceae bacterium	MBV8569668.1	LysM+SLT	Sec	Environmental:Aquatic:Thermal springs:Sediment;Environmental:Aquatic:Thermal springs:Sediment;Environmental:Aquatic:Thermal springs:Sediment
GCA_019239585.1	Bacteria	Acidobacteriota	Terriglobia	Bryobacterales	Bryobacteraceae	Bog-105	Bog-105 sp019239585	Acidobacteriaceae bacterium	MBV9937538.1	AMIN+Amidase_3	Sec	Environmental:Aquatic:Thermal springs:Sediment;Environmental:Aquatic:Thermal springs:Sediment;Environmental:Aquatic:Thermal springs:Sediment
GCA_019239585.1	Bacteria	Acidobacteriota	Terriglobia	Bryobacterales	Bryobacteraceae	Bog-105	Bog-105 sp019239585	Acidobacteriaceae bacterium	MBV9939794.1	LysM+SLT	Sec	Environmental:Aquatic:Thermal springs:Sediment;Environmental:Aquatic:Thermal springs:Sediment;Environmental:Aquatic:Thermal springs:Sediment
GCA_019240405.1	Bacteria	Acidobacteriota	Terriglobia	Bryobacterales	Bryobacteraceae	Bog-105	Bog-105 sp019240405	Acidobacteriaceae bacterium	MBV9780263.1	AMIN+Amidase_3		Environmental:Aquatic:Thermal springs:Sediment;Environmental:Aquatic:Thermal springs:Sediment;Environmental:Aquatic:Thermal springs:Sediment
GCA_019240405.1	Bacteria	Acidobacteriota	Terriglobia	Bryobacterales	Bryobacteraceae	Bog-105	Bog-105 sp019240405	Acidobacteriaceae bacterium	MBV9780281.1	LysM+SLT	Sec	Environmental:Aquatic:Thermal springs:Sediment;Environmental:Aquatic:Thermal springs:Sediment;Environmental:Aquatic:Thermal springs:Sediment
GCA_019240475.1	Bacteria	Acidobacteriota	Terriglobia	Bryobacterales	Bryobacteraceae	Bog-105	Bog-105 sp019240475	Acidobacteriaceae bacterium	MBV9759344.1	LysM+SLT	Sec	Environmental:Aquatic:Thermal springs:Sediment;Environmental:Aquatic:Thermal springs:Sediment;Environmental:Aquatic:Thermal springs:Sediment
GCA_019240475.1	Bacteria	Acidobacteriota	Terriglobia	Bryobacterales	Bryobacteraceae	Bog-105	Bog-105 sp019240475	Acidobacteriaceae bacterium	MBV9759363.1	AMIN+Amidase_3	Sec	Environmental:Aquatic:Thermal springs:Sediment;Environmental:Aquatic:Thermal springs:Sediment;Environmental:Aquatic:Thermal springs:Sediment
GCA_019244055.1	Bacteria	Acidobacteriota	Terriglobia	Bryobacterales	Bryobacteraceae	Bog-105	Bog-105 sp019244055	Acidobacteriaceae bacterium	MBV9499935.1	AMIN+Amidase_3	Sec	Environmental:Aquatic:Thermal springs:Sediment;Environmental:Aquatic:Thermal springs:Sediment;Environmental:Aquatic:Thermal springs:Sediment
GCA_019244055.1	Bacteria	Acidobacteriota	Terriglobia	Bryobacterales	Bryobacteraceae	Bog-105	Bog-105 sp019244055	Acidobacteriaceae bacterium	MBV9503269.1	LysM+SLT		Environmental:Aquatic:Thermal springs:Sediment;Environmental:Aquatic:Thermal springs:Sediment;Environmental:Aquatic:Thermal springs:Sediment
GCA_019244945.1	Bacteria	Acidobacteriota	Terriglobia	Bryobacterales	Bryobacteraceae	Bog-105	Bog-105 sp019244945	Acidobacteriaceae bacterium	MBV9295965.1	LysM+SLT		Environmental:Aquatic:Thermal springs:Sediment;Environmental:Aquatic:Thermal springs:Sediment;Environmental:Aquatic:Thermal springs:Sediment
GCA_019244945.1	Bacteria	Acidobacteriota	Terriglobia	Bryobacterales	Bryobacteraceae	Bog-105	Bog-105 sp019244945	Acidobacteriaceae bacterium	MBV9296636.1	AMIN+Amidase_3	Sec	Environmental:Aquatic:Thermal springs:Sediment;Environmental:Aquatic:Thermal springs:Sediment;Environmental:Aquatic:Thermal springs:Sediment
GCA_021324185.1	Bacteria	Acidobacteriota	Terriglobia	Bryobacterales	Bryobacteraceae	Bog-105	Bog-105 sp021324185	Acidobacteriia bacterium	JAJPJN010000088.1_11	AMIN+Amidase_3	Sec	Environmental:Aquatic:Thermal springs:Sediment;Environmental:Aquatic:Thermal springs:Sediment;Environmental:Aquatic:Thermal springs:Sediment
GCA_021324185.1	Bacteria	Acidobacteriota	Terriglobia	Bryobacterales	Bryobacteraceae	Bog-105	Bog-105 sp021324185	Acidobacteriia bacterium	JAJPJN010000110.1_8	LysM+SLT	Sec	Environmental:Aquatic:Thermal springs:Sediment;Environmental:Aquatic:Thermal springs:Sediment;Environmental:Aquatic:Thermal springs:Sediment
GCA_021325235.1	Bacteria	Acidobacteriota	Terriglobia	Bryobacterales	Bryobacteraceae	Bog-105	Bog-105 sp021325235	Acidobacteriia bacterium	JAJPHN010000025.1_309	AMIN+Amidase_3		Environmental:Aquatic:Thermal springs:Sediment;Environmental:Aquatic:Thermal springs:Sediment;Environmental:Aquatic:Thermal springs:Sediment
GCA_021325235.1	Bacteria	Acidobacteriota	Terriglobia	Bryobacterales	Bryobacteraceae	Bog-105	Bog-105 sp021325235	Acidobacteriia bacterium	JAJPHN010000031.1_62	LysM+SLT	Sec	Environmental:Aquatic:Thermal springs:Sediment;Environmental:Aquatic:Thermal springs:Sediment;Environmental:Aquatic:Thermal springs:Sediment
GCA_003136675.1	Bacteria	Acidobacteriota	Terriglobia	Bryobacterales	Bryobacteraceae	Bog-113	Bog-113 sp003136675	Bryobacterales bacterium	PLFE01000050.1_20	PG_binding_3+Glyco_hydro_108		Environmental:Aquatic:Thermal springs:Sediment;Environmental:Aquatic:Thermal springs:Sediment;Environmental:Aquatic:Thermal springs:Sediment
GCA_003136675.1	Bacteria	Acidobacteriota	Terriglobia	Bryobacterales	Bryobacteraceae	Bog-113	Bog-113 sp003136675	Bryobacterales bacterium	PLFE01000120.1_12	LysM+SLT		Environmental:Aquatic:Thermal springs:Sediment;Environmental:Aquatic:Thermal springs:Sediment;Environmental:Aquatic:Thermal springs:Sediment
GCA_003136675.1	Bacteria	Acidobacteriota	Terriglobia	Bryobacterales	Bryobacteraceae	Bog-113	Bog-113 sp003136675	Bryobacterales bacterium	PLFE01000137.1_8	AMIN+Amidase_3	Sec	Environmental:Aquatic:Thermal springs:Sediment;Environmental:Aquatic:Thermal springs:Sediment;Environmental:Aquatic:Thermal springs:Sediment
GCF_903970205.1	Bacteria	Acidobacteriota	Terriglobia	Bryobacterales	Bryobacteraceae	Bog-113	Bog-113 sp903970205	Nevskia soli	WP_180541179.1	LysM+SLT		Environmental:Aquatic:Thermal springs:Sediment;Environmental:Aquatic:Thermal springs:Sediment;Environmental:Aquatic:Thermal springs:Sediment
GCF_903970205.1	Bacteria	Acidobacteriota	Terriglobia	Bryobacterales	Bryobacteraceae	Bog-113	Bog-113 sp903970205	Nevskia soli	WP_180541668.1	AMIN+Amidase_3	Sec	Environmental:Aquatic:Thermal springs:Sediment;Environmental:Aquatic:Thermal springs:Sediment;Environmental:Aquatic:Thermal springs:Sediment
GCA_003132865.1	Bacteria	Acidobacteriota	Terriglobia	Bryobacterales	Bryobacteraceae	Bog-159	Bog-159 sp003132865	Bryobacterales bacterium	PKYZ01000005.1_4	AMIN+Amidase_3	Sec	Environmental:Aquatic:Thermal springs:Sediment;Environmental:Aquatic:Thermal springs:Sediment;Environmental:Aquatic:Thermal springs:Sediment
GCA_003132865.1	Bacteria	Acidobacteriota	Terriglobia	Bryobacterales	Bryobacteraceae	Bog-159	Bog-159 sp003132865	Bryobacterales bacterium	PKYZ01000136.1_6	SH3_4+NLPC_P60	Sec	Environmental:Aquatic:Thermal springs:Sediment;Environmental:Aquatic:Thermal springs:Sediment;Environmental:Aquatic:Thermal springs:Sediment
GCA_003132865.1	Bacteria	Acidobacteriota	Terriglobia	Bryobacterales	Bryobacteraceae	Bog-159	Bog-159 sp003132865	Bryobacterales bacterium	PKYZ01000359.1_8	PG_binding_3+Glyco_hydro_108		Environmental:Aquatic:Thermal springs:Sediment;Environmental:Aquatic:Thermal springs:Sediment;Environmental:Aquatic:Thermal springs:Sediment
GCA_003132865.1	Bacteria	Acidobacteriota	Terriglobia	Bryobacterales	Bryobacteraceae	Bog-159	Bog-159 sp003132865	Bryobacterales bacterium	PKYZ01000529.1_10	LysM+SLT	Sec	Environmental:Aquatic:Thermal springs:Sediment;Environmental:Aquatic:Thermal springs:Sediment;Environmental:Aquatic:Thermal springs:Sediment
GCA_003166475.1	Bacteria	Acidobacteriota	Terriglobia	Bryobacterales	Bryobacteraceae	Bog-159	Bog-159 sp003166475	Bryobacterales bacterium	PMVV01000082.1_8	AMIN+Amidase_3	Sec	Environmental:Aquatic:Thermal springs:Sediment;Environmental:Aquatic:Thermal springs:Sediment;Environmental:Aquatic:Thermal springs:Sediment
GCA_003166475.1	Bacteria	Acidobacteriota	Terriglobia	Bryobacterales	Bryobacteraceae	Bog-159	Bog-159 sp003166475	Bryobacterales bacterium	PMVV01000338.1_7	SH3_4+NLPC_P60	Sec	Environmental:Aquatic:Thermal springs:Sediment;Environmental:Aquatic:Thermal springs:Sediment;Environmental:Aquatic:Thermal springs:Sediment
GCA_003166475.1	Bacteria	Acidobacteriota	Terriglobia	Bryobacterales	Bryobacteraceae	Bog-159	Bog-159 sp003166475	Bryobacterales bacterium	PMVV01000497.1_8	LysM+SLT	Sec	Environmental:Aquatic:Thermal springs:Sediment;Environmental:Aquatic:Thermal springs:Sediment;Environmental:Aquatic:Thermal springs:Sediment
GCA_003142185.1	Bacteria	Acidobacteriota	Terriglobia	Bryobacterales	Bryobacteraceae	Bog-375	Bog-375 sp003142185	Bryobacterales bacterium	PLOR01000030.1_5	AMIN+Amidase_3	Sec	Environmental:Aquatic:Thermal springs:Sediment;Environmental:Aquatic:Thermal springs:Sediment;Environmental:Aquatic:Thermal springs:Sediment
GCA_003142185.1	Bacteria	Acidobacteriota	Terriglobia	Bryobacterales	Bryobacteraceae	Bog-375	Bog-375 sp003142185	Bryobacterales bacterium	PLOR01000050.1_9	SH3_16+NLPC_P60		Environmental:Aquatic:Thermal springs:Sediment;Environmental:Aquatic:Thermal springs:Sediment;Environmental:Aquatic:Thermal springs:Sediment
GCA_003157745.1	Bacteria	Acidobacteriota	Terriglobia	Bryobacterales	Bryobacteraceae	Bog-375	Bog-375 sp003157745	Bryobacterales bacterium	PMKM01000061.1_13	LysM+SLT	Sec	Environmental:Aquatic:Thermal springs:Sediment;Environmental:Aquatic:Thermal springs:Sediment;Environmental:Aquatic:Thermal springs:Sediment
GCA_003157745.1	Bacteria	Acidobacteriota	Terriglobia	Bryobacterales	Bryobacteraceae	Bog-375	Bog-375 sp003157745	Bryobacterales bacterium	PMKM01000186.1_17	AMIN+Amidase_3	Sec	Environmental:Aquatic:Thermal springs:Sediment;Environmental:Aquatic:Thermal springs:Sediment;Environmental:Aquatic:Thermal springs:Sediment
GCA_003164035.1	Bacteria	Acidobacteriota	Terriglobia	Bryobacterales	Bryobacteraceae	Bog-375	Bog-375 sp003164035	Bryobacterales bacterium	PLRS01000017.1_7	AMIN+Amidase_3	Sec	Environmental:Aquatic:Thermal springs:Sediment;Environmental:Aquatic:Thermal springs:Sediment;Environmental:Aquatic:Thermal springs:Sediment
GCA_003164035.1	Bacteria	Acidobacteriota	Terriglobia	Bryobacterales	Bryobacteraceae	Bog-375	Bog-375 sp003164035	Bryobacterales bacterium	PLRS01000041.1_8	LysM+SLT	Sec	Environmental:Aquatic:Thermal springs:Sediment;Environmental:Aquatic:Thermal springs:Sediment;Environmental:Aquatic:Thermal springs:Sediment
GCF_000702445.1	Bacteria	Acidobacteriota	Terriglobia	Bryobacterales	Bryobacteraceae	Bryobacter	Bryobacter aggregatus	Bryobacter aggregatus MPL3	WP_051669454.1	AMIN+Amidase_3	Sec
GCF_000702445.1	Bacteria	Acidobacteriota	Terriglobia	Bryobacterales	Bryobacteraceae	Bryobacter	Bryobacter aggregatus	Bryobacter aggregatus MPL3	WP_080508129.1	LysM+SLT	Sec
GCA_016870995.1	Bacteria	Acidobacteriota	Terriglobia	Bryobacterales	Bryobacteraceae	Bryobacter	Bryobacter sp016870995	Acidobacteria bacterium	MBM3760158.1	AMIN+Amidase_3	Sec
GCA_019931185.1	Bacteria	Acidobacteriota	Terriglobia	Bryobacterales	Bryobacteraceae	Bryobacter	Bryobacter sp019931185	Bryobacter sp. CoA8 C33	MBZ2186282.1	AMIN+Amidase_3	Sec
GCA_022843625.1	Bacteria	Acidobacteriota	Terriglobia	Bryobacterales	Bryobacteraceae	Bryobacter	Bryobacter sp022843625	Bryobacter sp.	JALHNH010000018.1_15	PG_binding_1+Peptidase_M15
GCA_022843625.1	Bacteria	Acidobacteriota	Terriglobia	Bryobacterales	Bryobacteraceae	Bryobacter	Bryobacter sp022843625	Bryobacter sp.	JALHNH010000021.1_9	AMIN+Amidase_3	Sec
GCA_016201205.1	Bacteria	Acidobacteriota	Terriglobia	Bryobacterales	Bryobacteraceae	CADEFT01	CADEFT01 sp016201205	Acidobacteria bacterium	MBI3679183.1	LysM+SLT		Environmental:Aquatic:Thermal springs:Sediment;Environmental:Aquatic:Thermal springs:Sediment;Environmental:Aquatic:Thermal springs:Sediment
GCA_016201205.1	Bacteria	Acidobacteriota	Terriglobia	Bryobacterales	Bryobacteraceae	CADEFT01	CADEFT01 sp016201205	Acidobacteria bacterium	MBI3679775.1	SH3_4+NLPC_P60		Environmental:Aquatic:Thermal springs:Sediment;Environmental:Aquatic:Thermal springs:Sediment;Environmental:Aquatic:Thermal springs:Sediment
GCA_016201205.1	Bacteria	Acidobacteriota	Terriglobia	Bryobacterales	Bryobacteraceae	CADEFT01	CADEFT01 sp016201205	Acidobacteria bacterium	MBI3681480.1	AMIN+Amidase_3	Sec	Environmental:Aquatic:Thermal springs:Sediment;Environmental:Aquatic:Thermal springs:Sediment;Environmental:Aquatic:Thermal springs:Sediment
GCA_016213775.1	Bacteria	Acidobacteriota	Terriglobia	Bryobacterales	Bryobacteraceae	CADEFT01	CADEFT01 sp016213775	Acidobacteria bacterium	MBI4905911.1	AMIN+Amidase_3		Environmental:Aquatic:Thermal springs:Sediment;Environmental:Aquatic:Thermal springs:Sediment;Environmental:Aquatic:Thermal springs:Sediment
GCA_016213775.1	Bacteria	Acidobacteriota	Terriglobia	Bryobacterales	Bryobacteraceae	CADEFT01	CADEFT01 sp016213775	Acidobacteria bacterium	MBI4909648.1	LysM+SLT		Environmental:Aquatic:Thermal springs:Sediment;Environmental:Aquatic:Thermal springs:Sediment;Environmental:Aquatic:Thermal springs:Sediment
GCA_016213775.1	Bacteria	Acidobacteriota	Terriglobia	Bryobacterales	Bryobacteraceae	CADEFT01	CADEFT01 sp016213775	Acidobacteria bacterium	MBI4910485.1	SH3_4+NLPC_P60		Environmental:Aquatic:Thermal springs:Sediment;Environmental:Aquatic:Thermal springs:Sediment;Environmental:Aquatic:Thermal springs:Sediment
GCA_016789745.1	Bacteria	Acidobacteriota	Terriglobia	Bryobacterales	Bryobacteraceae	CADEFT01	CADEFT01 sp016789745	Bryobacterales bacterium	MBL8211670.1	LysM+SLT		Environmental:Aquatic:Thermal springs:Sediment;Environmental:Aquatic:Thermal springs:Sediment;Environmental:Aquatic:Thermal springs:Sediment
GCA_016789745.1	Bacteria	Acidobacteriota	Terriglobia	Bryobacterales	Bryobacteraceae	CADEFT01	CADEFT01 sp016789745	Bryobacterales bacterium	MBL8216061.1	AMIN+Amidase_3	Sec	Environmental:Aquatic:Thermal springs:Sediment;Environmental:Aquatic:Thermal springs:Sediment;Environmental:Aquatic:Thermal springs:Sediment
GCA_016789755.1	Bacteria	Acidobacteriota	Terriglobia	Bryobacterales	Bryobacteraceae	CADEFT01	CADEFT01 sp016789755	Bryobacterales bacterium	MBL8173848.1	AMIN+Amidase_3		Environmental:Aquatic:Thermal springs:Sediment;Environmental:Aquatic:Thermal springs:Sediment;Environmental:Aquatic:Thermal springs:Sediment
GCA_016789755.1	Bacteria	Acidobacteriota	Terriglobia	Bryobacterales	Bryobacteraceae	CADEFT01	CADEFT01 sp016789755	Bryobacterales bacterium	MBL8178220.1	LysM+SLT	Sec	Environmental:Aquatic:Thermal springs:Sediment;Environmental:Aquatic:Thermal springs:Sediment;Environmental:Aquatic:Thermal springs:Sediment
GCA_016789785.1	Bacteria	Acidobacteriota	Terriglobia	Bryobacterales	Bryobacteraceae	CADEFT01	CADEFT01 sp016789785	Bryobacterales bacterium	MBL8229961.1	SH3_4+NLPC_P60		Environmental:Aquatic:Thermal springs:Sediment;Environmental:Aquatic:Thermal springs:Sediment;Environmental:Aquatic:Thermal springs:Sediment
GCA_016789785.1	Bacteria	Acidobacteriota	Terriglobia	Bryobacterales	Bryobacteraceae	CADEFT01	CADEFT01 sp016789785	Bryobacterales bacterium	MBL8231058.1	LysM+Amidase_2		Environmental:Aquatic:Thermal springs:Sediment;Environmental:Aquatic:Thermal springs:Sediment;Environmental:Aquatic:Thermal springs:Sediment
GCA_016789785.1	Bacteria	Acidobacteriota	Terriglobia	Bryobacterales	Bryobacteraceae	CADEFT01	CADEFT01 sp016789785	Bryobacterales bacterium	MBL8231705.1	AMIN+Amidase_3	Sec	Environmental:Aquatic:Thermal springs:Sediment;Environmental:Aquatic:Thermal springs:Sediment;Environmental:Aquatic:Thermal springs:Sediment
GCA_018268935.1	Bacteria	Acidobacteriota	Terriglobia	Bryobacterales	Bryobacteraceae	CADEFT01	CADEFT01 sp018268935	Acidobacteria bacterium	MBS1823927.1	LysM+SLT	Sec	Environmental:Aquatic:Thermal springs:Sediment;Environmental:Aquatic:Thermal springs:Sediment;Environmental:Aquatic:Thermal springs:Sediment
GCA_018268935.1	Bacteria	Acidobacteriota	Terriglobia	Bryobacterales	Bryobacteraceae	CADEFT01	CADEFT01 sp018268935	Acidobacteria bacterium	MBS1826314.1	AMIN+Amidase_3	Sec	Environmental:Aquatic:Thermal springs:Sediment;Environmental:Aquatic:Thermal springs:Sediment;Environmental:Aquatic:Thermal springs:Sediment
GCA_019187195.1	Bacteria	Acidobacteriota	Terriglobia	Bryobacterales	Bryobacteraceae	CADEFT01	CADEFT01 sp019187195	Bryobacteraceae bacterium	MBV6430049.1	SH3_4+NLPC_P60		Environmental:Aquatic:Thermal springs:Sediment;Environmental:Aquatic:Thermal springs:Sediment;Environmental:Aquatic:Thermal springs:Sediment
GCA_019187195.1	Bacteria	Acidobacteriota	Terriglobia	Bryobacterales	Bryobacteraceae	CADEFT01	CADEFT01 sp019187195	Bryobacteraceae bacterium	MBV6430850.1	LysM+SLT	Sec	Environmental:Aquatic:Thermal springs:Sediment;Environmental:Aquatic:Thermal springs:Sediment;Environmental:Aquatic:Thermal springs:Sediment
GCA_019187195.1	Bacteria	Acidobacteriota	Terriglobia	Bryobacterales	Bryobacteraceae	CADEFT01	CADEFT01 sp019187195	Bryobacteraceae bacterium	MBV6434184.1	AMIN+Amidase_3	Sec	Environmental:Aquatic:Thermal springs:Sediment;Environmental:Aquatic:Thermal springs:Sediment;Environmental:Aquatic:Thermal springs:Sediment
GCA_020847975.1	Bacteria	Acidobacteriota	Terriglobia	Bryobacterales	Bryobacteraceae	CADEFT01	CADEFT01 sp020847975	Bryobacterales bacterium	MCC6362530.1	LysM+SLT	Sec	Environmental:Aquatic:Thermal springs:Sediment;Environmental:Aquatic:Thermal springs:Sediment;Environmental:Aquatic:Thermal springs:Sediment
GCA_020847975.1	Bacteria	Acidobacteriota	Terriglobia	Bryobacterales	Bryobacteraceae	CADEFT01	CADEFT01 sp020847975	Bryobacterales bacterium	MCC6364360.1	AMIN+Amidase_3		Environmental:Aquatic:Thermal springs:Sediment;Environmental:Aquatic:Thermal springs:Sediment;Environmental:Aquatic:Thermal springs:Sediment
GCA_020847975.1	Bacteria	Acidobacteriota	Terriglobia	Bryobacterales	Bryobacteraceae	CADEFT01	CADEFT01 sp020847975	Bryobacterales bacterium	MCC6365550.1	PG_binding_1+Amidase_2		Environmental:Aquatic:Thermal springs:Sediment;Environmental:Aquatic:Thermal springs:Sediment;Environmental:Aquatic:Thermal springs:Sediment
GCA_020847975.1	Bacteria	Acidobacteriota	Terriglobia	Bryobacterales	Bryobacteraceae	CADEFT01	CADEFT01 sp020847975	Bryobacterales bacterium	MCC6368562.1	SH3_4+NLPC_P60		Environmental:Aquatic:Thermal springs:Sediment;Environmental:Aquatic:Thermal springs:Sediment;Environmental:Aquatic:Thermal springs:Sediment
GCA_025056455.1	Bacteria	Acidobacteriota	Terriglobia	Bryobacterales	Bryobacteraceae	CADEFT01	CADEFT01 sp025056455	Bryobacteraceae bacterium	MCS7023456.1	AMIN+Amidase_3	Sec	Environmental:Aquatic:Thermal springs:Sediment;Environmental:Aquatic:Thermal springs:Sediment;Environmental:Aquatic:Thermal springs:Sediment
GCA_902826685.1	Bacteria	Acidobacteriota	Terriglobia	Bryobacterales	Bryobacteraceae	CADEFT01	CADEFT01 sp902826685	uncultured Acidobacteria bacterium	CADEFT010000006.1_2	AMIN+Amidase_3	Sec	Environmental:Aquatic:Thermal springs:Sediment;Environmental:Aquatic:Thermal springs:Sediment;Environmental:Aquatic:Thermal springs:Sediment
GCA_903881085.1	Bacteria	Acidobacteriota	Terriglobia	Bryobacterales	Bryobacteraceae	CAIRSA01	CAIRSA01 sp903881085	uncultured Acidobacteriia bacterium	CAIRSA010000184.1_4	LysM+SLT	Sec	Environmental:Aquatic:Thermal springs:Sediment;Environmental:Aquatic:Thermal springs:Sediment;Environmental:Aquatic:Thermal springs:Sediment
GCA_903881085.1	Bacteria	Acidobacteriota	Terriglobia	Bryobacterales	Bryobacteraceae	CAIRSA01	CAIRSA01 sp903881085	uncultured Acidobacteriia bacterium	CAIRSA010000206.1_23	AMIN+Amidase_3	Sec	Environmental:Aquatic:Thermal springs:Sediment;Environmental:Aquatic:Thermal springs:Sediment;Environmental:Aquatic:Thermal springs:Sediment
GCA_903881085.1	Bacteria	Acidobacteriota	Terriglobia	Bryobacterales	Bryobacteraceae	CAIRSA01	CAIRSA01 sp903881085	uncultured Acidobacteriia bacterium	CAIRSA010000392.1_17	SH3_4+NLPC_P60		Environmental:Aquatic:Thermal springs:Sediment;Environmental:Aquatic:Thermal springs:Sediment;Environmental:Aquatic:Thermal springs:Sediment
GCA_903881085.1	Bacteria	Acidobacteriota	Terriglobia	Bryobacterales	Bryobacteraceae	CAIRSA01	CAIRSA01 sp903881085	uncultured Acidobacteriia bacterium	CAIRSA010000515.1_5	PG_binding_3+Glyco_hydro_108		Environmental:Aquatic:Thermal springs:Sediment;Environmental:Aquatic:Thermal springs:Sediment;Environmental:Aquatic:Thermal springs:Sediment
GCA_903909435.1	Bacteria	Acidobacteriota	Terriglobia	Bryobacterales	Bryobacteraceae	CAIVVT01	CAIVVT01 sp903909435	uncultured Acidobacteriia bacterium	CAIVVT010000048.1_9	LysM+SLT	Sec	Environmental:Aquatic:Thermal springs:Sediment;Environmental:Aquatic:Thermal springs:Sediment;Environmental:Aquatic:Thermal springs:Sediment
GCA_903909435.1	Bacteria	Acidobacteriota	Terriglobia	Bryobacterales	Bryobacteraceae	CAIVVT01	CAIVVT01 sp903909435	uncultured Acidobacteriia bacterium	CAIVVT010000166.1_4	AMIN+Amidase_3		Environmental:Aquatic:Thermal springs:Sediment;Environmental:Aquatic:Thermal springs:Sediment;Environmental:Aquatic:Thermal springs:Sediment
GCA_903909435.1	Bacteria	Acidobacteriota	Terriglobia	Bryobacterales	Bryobacteraceae	CAIVVT01	CAIVVT01 sp903909435	uncultured Acidobacteriia bacterium	CAIVVT010000297.1_23	GW+SH3_4+NLPC_P60		Environmental:Aquatic:Thermal springs:Sediment;Environmental:Aquatic:Thermal springs:Sediment;Environmental:Aquatic:Thermal springs:Sediment
GCA_903970405.1	Bacteria	Acidobacteriota	Terriglobia	Bryobacterales	Bryobacteraceae	CAJCIT01	CAJCIT01 sp903970405	Acidobacteriaceae bacterium	CAJCIT010000064.1_9	AMIN+Amidase_3	Sec	Environmental:Aquatic:Thermal springs:Sediment;Environmental:Aquatic:Thermal springs:Sediment;Environmental:Aquatic:Thermal springs:Sediment
GCA_903970405.1	Bacteria	Acidobacteriota	Terriglobia	Bryobacterales	Bryobacteraceae	CAJCIT01	CAJCIT01 sp903970405	Acidobacteriaceae bacterium	CAJCIT010000103.1_4	LysM+SLT	Sec	Environmental:Aquatic:Thermal springs:Sediment;Environmental:Aquatic:Thermal springs:Sediment;Environmental:Aquatic:Thermal springs:Sediment
GCA_003517725.1	Bacteria	Acidobacteriota	Terriglobia	Bryobacterales	Bryobacteraceae	DOZZ01	DOZZ01 sp003517725	Bryobacterales bacterium	HCC59532.1	LysM+SLT		Environmental:Aquatic:Thermal springs:Sediment;Environmental:Aquatic:Thermal springs:Sediment;Environmental:Aquatic:Thermal springs:Sediment
GCA_016871115.1	Bacteria	Acidobacteriota	Terriglobia	Bryobacterales	Bryobacteraceae	DSOI01	DSOI01 sp016871115	Acidobacteria bacterium	MBM3793436.1	AMIN+Amidase_3	Sec	Environmental:Aquatic:Thermal springs:Sediment;Environmental:Aquatic:Thermal springs:Sediment;Environmental:Aquatic:Thermal springs:Sediment
GCA_025062235.1	Bacteria	Acidobacteriota	Terriglobia	Bryobacterales	Bryobacteraceae	DTHT01	DTHT01 sp025062235	Bryobacteraceae bacterium	MCS7314325.1	SH3_4+NLPC_P60		Environmental:Aquatic:Thermal springs:Sediment;Environmental:Aquatic:Thermal springs:Sediment;Environmental:Aquatic:Thermal springs:Sediment
GCA_020851555.1	Bacteria	Acidobacteriota	Terriglobia	Bryobacterales	Bryobacteraceae	DTKY01	DTKY01 sp020851555	Bryobacterales bacterium	MCC7174264.1	SH3_4+NLPC_P60	Sec
GCA_020851555.1	Bacteria	Acidobacteriota	Terriglobia	Bryobacterales	Bryobacteraceae	DTKY01	DTKY01 sp020851555	Bryobacterales bacterium	MCC7175314.1	AMIN+Amidase_3	Sec
GCA_016865505.2	Bacteria	Acidobacteriota	Terriglobia	Bryobacterales	Bryobacteraceae	F-183	F-183 sp016865505	Bryobacterales bacterium F-183	BDC48285.1	AMIN+Amidase_3	Sec	Environmental:Aquatic:Thermal springs:Sediment;Environmental:Aquatic:Thermal springs:Sediment;Environmental:Aquatic:Thermal springs:Sediment
GCA_016865505.2	Bacteria	Acidobacteriota	Terriglobia	Bryobacterales	Bryobacteraceae	F-183	F-183 sp016865505	Bryobacterales bacterium F-183	BDC49602.1	LysM+SLT	Sec	Environmental:Aquatic:Thermal springs:Sediment;Environmental:Aquatic:Thermal springs:Sediment;Environmental:Aquatic:Thermal springs:Sediment
GCA_018268875.1	Bacteria	Acidobacteriota	Terriglobia	Bryobacterales	Bryobacteraceae	F-183	F-183 sp018268875	Acidobacteria bacterium	MBS1832232.1	LysM+SLT		Environmental:Aquatic:Thermal springs:Sediment;Environmental:Aquatic:Thermal springs:Sediment;Environmental:Aquatic:Thermal springs:Sediment
GCA_018268875.1	Bacteria	Acidobacteriota	Terriglobia	Bryobacterales	Bryobacteraceae	F-183	F-183 sp018268875	Acidobacteria bacterium	MBS1835657.1	AMIN+Amidase_3	Sec	Environmental:Aquatic:Thermal springs:Sediment;Environmental:Aquatic:Thermal springs:Sediment;Environmental:Aquatic:Thermal springs:Sediment
GCA_003142355.1	Bacteria	Acidobacteriota	Terriglobia	Bryobacterales	Bryobacteraceae	Fen-178	Fen-178 sp003142355	Bryobacterales bacterium	PLMF01000080.1_1	AMIN+Amidase_3	Sec	Environmental:Aquatic:Thermal springs:Sediment;Environmental:Aquatic:Thermal springs:Sediment;Environmental:Aquatic:Thermal springs:Sediment
GCA_003142355.1	Bacteria	Acidobacteriota	Terriglobia	Bryobacterales	Bryobacteraceae	Fen-178	Fen-178 sp003142355	Bryobacterales bacterium	PLMF01000171.1_8	SH3_3+NLPC_P60		Environmental:Aquatic:Thermal springs:Sediment;Environmental:Aquatic:Thermal springs:Sediment;Environmental:Aquatic:Thermal springs:Sediment
GCA_003170915.1	Bacteria	Acidobacteriota	Terriglobia	Bryobacterales	Bryobacteraceae	Fen-178	Fen-178 sp003170915	Bryobacterales bacterium	PMYB01000160.1_35	SH3_4+NLPC_P60		Environmental:Aquatic:Thermal springs:Sediment;Environmental:Aquatic:Thermal springs:Sediment;Environmental:Aquatic:Thermal springs:Sediment
GCA_003170915.1	Bacteria	Acidobacteriota	Terriglobia	Bryobacterales	Bryobacteraceae	Fen-178	Fen-178 sp003170915	Bryobacterales bacterium	PMYB01000196.1_16	AMIN+Amidase_3	Sec	Environmental:Aquatic:Thermal springs:Sediment;Environmental:Aquatic:Thermal springs:Sediment;Environmental:Aquatic:Thermal springs:Sediment
GCA_003137035.1	Bacteria	Acidobacteriota	Terriglobia	Bryobacterales	Bryobacteraceae	Fen-330	Fen-330 sp003137035	Bryobacterales bacterium	PLEM01000062.1_5	AMIN+Amidase_3	Sec	Engineered:Biogas plant:Wet fermentation;Engineered:Biogas plant:Wet fermentation;Engineered:Biogas plant:Wet fermentation
GCA_003137035.1	Bacteria	Acidobacteriota	Terriglobia	Bryobacterales	Bryobacteraceae	Fen-330	Fen-330 sp003137035	Bryobacterales bacterium	PLEM01000194.1_14	LysM+SLT		Engineered:Biogas plant:Wet fermentation;Engineered:Biogas plant:Wet fermentation;Engineered:Biogas plant:Wet fermentation
GCA_003137035.1	Bacteria	Acidobacteriota	Terriglobia	Bryobacterales	Bryobacteraceae	Fen-330	Fen-330 sp003137035	Bryobacterales bacterium	PLEM01000441.1_4	SH3_4+NLPC_P60		Engineered:Biogas plant:Wet fermentation;Engineered:Biogas plant:Wet fermentation;Engineered:Biogas plant:Wet fermentation
GCA_003154855.1	Bacteria	Acidobacteriota	Terriglobia	Bryobacterales	Bryobacteraceae	Fen-330	Fen-330 sp003154855	Bryobacterales bacterium	PMEV01000213.1_11	AMIN+Amidase_3		Engineered:Biogas plant:Wet fermentation;Engineered:Biogas plant:Wet fermentation;Engineered:Biogas plant:Wet fermentation
GCA_023436715.1	Bacteria	Acidobacteriota	Terriglobia	Bryobacterales	Bryobacteraceae	Fen-330	Fen-330 sp023436715	Acidobacteria bacterium	JAEZIJ010000113.1_25	SH3_3+NLPC_P60
GCA_023436715.1	Bacteria	Acidobacteriota	Terriglobia	Bryobacterales	Bryobacteraceae	Fen-330	Fen-330 sp023436715	Acidobacteria bacterium	JAEZIJ010000166.1_7	AMIN+Amidase_3	Sec
GCA_023436715.1	Bacteria	Acidobacteriota	Terriglobia	Bryobacterales	Bryobacteraceae	Fen-330	Fen-330 sp023436715	Acidobacteria bacterium	JAEZIJ010000205.1_51	PG_binding_3+Glyco_hydro_108
GCA_001464575.1	Bacteria	Acidobacteriota	Terriglobia	Bryobacterales	Bryobacteraceae	Ga0077553	Ga0077553 sp001464575	Acidobacteria bacterium Ga0077553	LNFE01000117.1_2	LysM+Amidase_2		Environmental:Aquatic:Freshwater:Lake;Environmental:Aquatic:Freshwater:Lake;Environmental:Aquatic:Freshwater:Lake
GCA_001464575.1	Bacteria	Acidobacteriota	Terriglobia	Bryobacterales	Bryobacteraceae	Ga0077553	Ga0077553 sp001464575	Acidobacteria bacterium Ga0077553	LNFE01000171.1_16	AMIN+Amidase_3+SLT	Sec	Environmental:Aquatic:Freshwater:Lake;Environmental:Aquatic:Freshwater:Lake;Environmental:Aquatic:Freshwater:Lake
GCA_016185425.1	Bacteria	Acidobacteriota	Terriglobia	Bryobacterales	Bryobacteraceae	Ga0077553	Ga0077553 sp016185425	Acidobacteria bacterium	MBI2687684.1	LysM+SLT	Sec
GCA_016789905.1	Bacteria	Acidobacteriota	Terriglobia	Bryobacterales	Bryobacteraceae	Ga0077553	Ga0077553 sp016789905	Bryobacterales bacterium	MBL8240267.1	AMIN+Amidase_3	Sec
GCA_016789905.1	Bacteria	Acidobacteriota	Terriglobia	Bryobacterales	Bryobacteraceae	Ga0077553	Ga0077553 sp016789905	Bryobacterales bacterium	MBL8242209.1	LysM+SLT	Sec
GCA_016871055.1	Bacteria	Acidobacteriota	Terriglobia	Bryobacterales	Bryobacteraceae	Ga0077553	Ga0077553 sp016871055	Acidobacteria bacterium	MBM3754394.1	AMIN+Amidase_3	Sec	Environmental:Aquatic:Freshwater:Lake;Environmental:Aquatic:Freshwater:Lake;Environmental:Aquatic:Freshwater:Lake
GCA_016871055.1	Bacteria	Acidobacteriota	Terriglobia	Bryobacterales	Bryobacteraceae	Ga0077553	Ga0077553 sp016871055	Acidobacteria bacterium	MBM3757158.1	LysM+SLT		Environmental:Aquatic:Freshwater:Lake;Environmental:Aquatic:Freshwater:Lake;Environmental:Aquatic:Freshwater:Lake
GCA_016871135.1	Bacteria	Acidobacteriota	Terriglobia	Bryobacterales	Bryobacteraceae	Ga0077553	Ga0077553 sp016871135	Acidobacteria bacterium	MBM3763866.1	LysM+Amidase_2		Environmental:Aquatic:Freshwater:Lake;Environmental:Aquatic:Freshwater:Lake;Environmental:Aquatic:Freshwater:Lake
GCA_016871135.1	Bacteria	Acidobacteriota	Terriglobia	Bryobacterales	Bryobacteraceae	Ga0077553	Ga0077553 sp016871135	Acidobacteria bacterium	MBM3766232.1	AMIN+Amidase_3	Sec	Environmental:Aquatic:Freshwater:Lake;Environmental:Aquatic:Freshwater:Lake;Environmental:Aquatic:Freshwater:Lake
GCA_016871155.1	Bacteria	Acidobacteriota	Terriglobia	Bryobacterales	Bryobacteraceae	Ga0077553	Ga0077553 sp016871155	Acidobacteria bacterium	MBM3785027.1	LysM+Amidase_2		Environmental:Aquatic:Freshwater:Lake;Environmental:Aquatic:Freshwater:Lake;Environmental:Aquatic:Freshwater:Lake
GCA_016871155.1	Bacteria	Acidobacteriota	Terriglobia	Bryobacterales	Bryobacteraceae	Ga0077553	Ga0077553 sp016871155	Acidobacteria bacterium	MBM3785858.1	AMIN+Amidase_3	Sec	Environmental:Aquatic:Freshwater:Lake;Environmental:Aquatic:Freshwater:Lake;Environmental:Aquatic:Freshwater:Lake
GCA_019931245.1	Bacteria	Acidobacteriota	Terriglobia	Bryobacterales	Bryobacteraceae	Ga0077553	Ga0077553 sp019931245	Bryobacteraceae bacterium CoA2 C42	MBZ2178494.1	AMIN+Amidase_3	Sec	Environmental:Aquatic:Freshwater:Lake;Environmental:Aquatic:Freshwater:Lake;Environmental:Aquatic:Freshwater:Lake
GCA_019931245.1	Bacteria	Acidobacteriota	Terriglobia	Bryobacterales	Bryobacteraceae	Ga0077553	Ga0077553 sp019931245	Bryobacteraceae bacterium CoA2 C42	MBZ2178793.1	LysM+Amidase_2		Environmental:Aquatic:Freshwater:Lake;Environmental:Aquatic:Freshwater:Lake;Environmental:Aquatic:Freshwater:Lake
GCA_020247055.1	Bacteria	Acidobacteriota	Terriglobia	Bryobacterales	Bryobacteraceae	Ga0077553	Ga0077553 sp020247055	Acidobacteriaceae bacterium	MCA2968064.1	AMIN+Amidase_3	Sec	Environmental:Aquatic:Freshwater:Lake;Environmental:Aquatic:Freshwater:Lake;Environmental:Aquatic:Freshwater:Lake
GCA_020247055.1	Bacteria	Acidobacteriota	Terriglobia	Bryobacterales	Bryobacteraceae	Ga0077553	Ga0077553 sp020247055	Acidobacteriaceae bacterium	MCA2969869.1	LysM+Amidase_2		Environmental:Aquatic:Freshwater:Lake;Environmental:Aquatic:Freshwater:Lake;Environmental:Aquatic:Freshwater:Lake
GCA_945890485.1	Bacteria	Acidobacteriota	Terriglobia	Bryobacterales	Bryobacteraceae	Ga0077553	Ga0077553 sp945890485	Candidatus Sulfopaludibacter sp. SbA3	CAMDCN010000001.1_136	AMIN+Amidase_3	Sec	Environmental:Aquatic:Freshwater:Lake;Environmental:Aquatic:Freshwater:Lake;Environmental:Aquatic:Freshwater:Lake
GCA_945890485.1	Bacteria	Acidobacteriota	Terriglobia	Bryobacterales	Bryobacteraceae	Ga0077553	Ga0077553 sp945890485	Candidatus Sulfopaludibacter sp. SbA3	CAMDCN010000001.1_380	LysM+Amidase_2		Environmental:Aquatic:Freshwater:Lake;Environmental:Aquatic:Freshwater:Lake;Environmental:Aquatic:Freshwater:Lake
GCA_013388415.1	Bacteria	Acidobacteriota	Terriglobia	Bryobacterales	Bryobacteraceae	JACADU01	JACADU01 sp013388415	Bryobacteraceae bacterium	NWF83916.1	SH3_3+NLPC_P60	Sec	Environmental:Aquatic:Thermal springs:Sediment;Environmental:Aquatic:Thermal springs:Sediment;Environmental:Aquatic:Thermal springs:Sediment
GCA_014379815.1	Bacteria	Acidobacteriota	Terriglobia	Bryobacterales	Bryobacteraceae	JACMLA01	JACMLA01 sp014379815	Bryobacteraceae bacterium	MBC7925762.1	AMIN+Amidase_3	Sec	Environmental:Aquatic:Thermal springs:Sediment;Environmental:Aquatic:Thermal springs:Sediment;Environmental:Aquatic:Thermal springs:Sediment
GCA_014379815.1	Bacteria	Acidobacteriota	Terriglobia	Bryobacterales	Bryobacteraceae	JACMLA01	JACMLA01 sp014379815	Bryobacteraceae bacterium	MBC7926807.1	LysM+SLT		Environmental:Aquatic:Thermal springs:Sediment;Environmental:Aquatic:Thermal springs:Sediment;Environmental:Aquatic:Thermal springs:Sediment
GCA_016178155.1	Bacteria	Acidobacteriota	Terriglobia	Bryobacterales	Bryobacteraceae	JACOTZ01	JACOTZ01 sp016178155	Acidobacteria bacterium	MBI1898167.1	AMIN+Amidase_3	Sec	Environmental:Aquatic:Thermal springs:Sediment;Environmental:Aquatic:Thermal springs:Sediment;Environmental:Aquatic:Thermal springs:Sediment
GCA_016178155.1	Bacteria	Acidobacteriota	Terriglobia	Bryobacterales	Bryobacteraceae	JACOTZ01	JACOTZ01 sp016178155	Acidobacteria bacterium	MBI1898325.1	LysM+SLT		Environmental:Aquatic:Thermal springs:Sediment;Environmental:Aquatic:Thermal springs:Sediment;Environmental:Aquatic:Thermal springs:Sediment
GCA_016178155.1	Bacteria	Acidobacteriota	Terriglobia	Bryobacterales	Bryobacteraceae	JACOTZ01	JACOTZ01 sp016178155	Acidobacteria bacterium	MBI1898783.1	SH3_3+NLPC_P60	Sec	Environmental:Aquatic:Thermal springs:Sediment;Environmental:Aquatic:Thermal springs:Sediment;Environmental:Aquatic:Thermal springs:Sediment
GCA_016185465.1	Bacteria	Acidobacteriota	Terriglobia	Bryobacterales	Bryobacteraceae	JACPNO01	JACPNO01 sp016185465	Candidatus Solibacter usitatus	MBI2681550.1	AMIN+Amidase_3	Sec	Environmental:Aquatic:Thermal springs:Sediment;Environmental:Aquatic:Thermal springs:Sediment;Environmental:Aquatic:Thermal springs:Sediment
GCA_016213755.1	Bacteria	Acidobacteriota	Terriglobia	Bryobacterales	Bryobacteraceae	JACQZT01	JACQZT01 sp016213755	Acidobacteria bacterium	MBI4876598.1	AMIN+Amidase_3		Environmental:Aquatic:Thermal springs:Sediment;Environmental:Aquatic:Thermal springs:Sediment;Environmental:Aquatic:Thermal springs:Sediment
GCA_014584705.1	Bacteria	Acidobacteriota	Terriglobia	Bryobacterales	Bryobacteraceae	JACTMJ01	JACTMJ01 sp014584705	Acidobacteria bacterium	JACTMJ010000004.1_78	PG_binding_1+Peptidase_M15		Environmental:Aquatic:Thermal springs:Sediment;Environmental:Aquatic:Thermal springs:Sediment;Environmental:Aquatic:Thermal springs:Sediment
GCA_014584705.1	Bacteria	Acidobacteriota	Terriglobia	Bryobacterales	Bryobacteraceae	JACTMJ01	JACTMJ01 sp014584705	Acidobacteria bacterium	JACTMJ010000005.1_20	AMIN+Amidase_3	Sec	Environmental:Aquatic:Thermal springs:Sediment;Environmental:Aquatic:Thermal springs:Sediment;Environmental:Aquatic:Thermal springs:Sediment
GCA_014584705.1	Bacteria	Acidobacteriota	Terriglobia	Bryobacterales	Bryobacteraceae	JACTMJ01	JACTMJ01 sp014584705	Acidobacteria bacterium	JACTMJ010000029.1_4	LysM+SLT	Sec	Environmental:Aquatic:Thermal springs:Sediment;Environmental:Aquatic:Thermal springs:Sediment;Environmental:Aquatic:Thermal springs:Sediment
GCA_020847315.1	Bacteria	Acidobacteriota	Terriglobia	Bryobacterales	Bryobacteraceae	JACTMJ01	JACTMJ01 sp020847315	Bryobacterales bacterium	MCC6264996.1	LysM+SLT		Environmental:Aquatic:Thermal springs:Sediment;Environmental:Aquatic:Thermal springs:Sediment;Environmental:Aquatic:Thermal springs:Sediment
GCA_020847315.1	Bacteria	Acidobacteriota	Terriglobia	Bryobacterales	Bryobacteraceae	JACTMJ01	JACTMJ01 sp020847315	Bryobacterales bacterium	MCC6265375.1	PG_binding_1+Peptidase_M15		Environmental:Aquatic:Thermal springs:Sediment;Environmental:Aquatic:Thermal springs:Sediment;Environmental:Aquatic:Thermal springs:Sediment
GCA_020847315.1	Bacteria	Acidobacteriota	Terriglobia	Bryobacterales	Bryobacteraceae	JACTMJ01	JACTMJ01 sp020847315	Bryobacterales bacterium	MCC6265698.1	AMIN+Amidase_3	Sec	Environmental:Aquatic:Thermal springs:Sediment;Environmental:Aquatic:Thermal springs:Sediment;Environmental:Aquatic:Thermal springs:Sediment
GCA_020853155.1	Bacteria	Acidobacteriota	Terriglobia	Bryobacterales	Bryobacteraceae	JACTMJ01	JACTMJ01 sp020853155	Bryobacterales bacterium	MCC7340295.1	AMIN+Amidase_3		Environmental:Aquatic:Thermal springs:Sediment;Environmental:Aquatic:Thermal springs:Sediment;Environmental:Aquatic:Thermal springs:Sediment
GCA_020853155.1	Bacteria	Acidobacteriota	Terriglobia	Bryobacterales	Bryobacteraceae	JACTMJ01	JACTMJ01 sp020853155	Bryobacterales bacterium	MCC7340666.1	PG_binding_1+Peptidase_M15		Environmental:Aquatic:Thermal springs:Sediment;Environmental:Aquatic:Thermal springs:Sediment;Environmental:Aquatic:Thermal springs:Sediment
GCA_020853155.1	Bacteria	Acidobacteriota	Terriglobia	Bryobacterales	Bryobacteraceae	JACTMJ01	JACTMJ01 sp020853155	Bryobacterales bacterium	MCC7342219.1	AMIN+Amidase_3	Sec	Environmental:Aquatic:Thermal springs:Sediment;Environmental:Aquatic:Thermal springs:Sediment;Environmental:Aquatic:Thermal springs:Sediment
GCA_020853155.1	Bacteria	Acidobacteriota	Terriglobia	Bryobacterales	Bryobacteraceae	JACTMJ01	JACTMJ01 sp020853155	Bryobacterales bacterium	MCC7343164.1	LysM+SLT		Environmental:Aquatic:Thermal springs:Sediment;Environmental:Aquatic:Thermal springs:Sediment;Environmental:Aquatic:Thermal springs:Sediment
GCA_019686145.1	Bacteria	Acidobacteriota	Terriglobia	Bryobacterales	Bryobacteraceae	JADGHK01	JADGHK01 sp019686145	Bryobacteraceae bacterium	MBX5496799.1	AMIN+Amidase_3	Sec
GCA_017883415.1	Bacteria	Acidobacteriota	Terriglobia	Bryobacterales	Bryobacteraceae	JADGNR01	JADGNR01 sp017883415	Bryobacteraceae bacterium	JADGNR010000198.1_12	SH3_16+NLPC_P60		Environmental:Aquatic:Thermal springs:Sediment;Environmental:Aquatic:Thermal springs:Sediment;Environmental:Aquatic:Thermal springs:Sediment
GCA_017883415.1	Bacteria	Acidobacteriota	Terriglobia	Bryobacterales	Bryobacteraceae	JADGNR01	JADGNR01 sp017883415	Bryobacteraceae bacterium	JADGNR010000223.1_5	AMIN+Amidase_3	Sec	Environmental:Aquatic:Thermal springs:Sediment;Environmental:Aquatic:Thermal springs:Sediment;Environmental:Aquatic:Thermal springs:Sediment
GCA_017883415.1	Bacteria	Acidobacteriota	Terriglobia	Bryobacterales	Bryobacteraceae	JADGNR01	JADGNR01 sp017883415	Bryobacteraceae bacterium	JADGNR010000545.1_2	LysM+SLT	Sec	Environmental:Aquatic:Thermal springs:Sediment;Environmental:Aquatic:Thermal springs:Sediment;Environmental:Aquatic:Thermal springs:Sediment
GCA_020073615.1	Bacteria	Acidobacteriota	Terriglobia	Bryobacterales	Bryobacteraceae	JADGNR01	JADGNR01 sp020073615	Acidobacteriia bacterium	MBZ5725626.1	AMIN+Amidase_3	Sec	Environmental:Aquatic:Thermal springs:Sediment;Environmental:Aquatic:Thermal springs:Sediment;Environmental:Aquatic:Thermal springs:Sediment
GCA_020073615.1	Bacteria	Acidobacteriota	Terriglobia	Bryobacterales	Bryobacteraceae	JADGNR01	JADGNR01 sp020073615	Acidobacteriia bacterium	MBZ5725738.1	SH3_16+NLPC_P60	Sec	Environmental:Aquatic:Thermal springs:Sediment;Environmental:Aquatic:Thermal springs:Sediment;Environmental:Aquatic:Thermal springs:Sediment
GCA_020073615.1	Bacteria	Acidobacteriota	Terriglobia	Bryobacterales	Bryobacteraceae	JADGNR01	JADGNR01 sp020073615	Acidobacteriia bacterium	MBZ5727915.1	LysM+SLT	Sec	Environmental:Aquatic:Thermal springs:Sediment;Environmental:Aquatic:Thermal springs:Sediment;Environmental:Aquatic:Thermal springs:Sediment
GCA_016178945.1	Bacteria	Acidobacteriota	Terriglobia	Bryobacterales	Bryobacteraceae	JADJWL01	JADJWL01 sp016178945	Acidobacteria bacterium	MBI1787397.1	LysM+SLT		Environmental:Aquatic:Thermal springs:Sediment;Environmental:Aquatic:Thermal springs:Sediment;Environmental:Aquatic:Thermal springs:Sediment
GCA_016178945.1	Bacteria	Acidobacteriota	Terriglobia	Bryobacterales	Bryobacteraceae	JADJWL01	JADJWL01 sp016178945	Acidobacteria bacterium	MBI1787641.1	AMIN+Amidase_3	Sec	Environmental:Aquatic:Thermal springs:Sediment;Environmental:Aquatic:Thermal springs:Sediment;Environmental:Aquatic:Thermal springs:Sediment
GCA_016716385.1	Bacteria	Acidobacteriota	Terriglobia	Bryobacterales	Bryobacteraceae	JADJWL01	JADJWL01 sp016716385	Bryobacterales bacterium	MBK9168007.1	AMIN+Amidase_3	Sec	Environmental:Aquatic:Thermal springs:Sediment;Environmental:Aquatic:Thermal springs:Sediment;Environmental:Aquatic:Thermal springs:Sediment
GCA_016716385.1	Bacteria	Acidobacteriota	Terriglobia	Bryobacterales	Bryobacteraceae	JADJWL01	JADJWL01 sp016716385	Bryobacterales bacterium	MBK9170447.1	LysM+SLT	Sec	Environmental:Aquatic:Thermal springs:Sediment;Environmental:Aquatic:Thermal springs:Sediment;Environmental:Aquatic:Thermal springs:Sediment
GCA_016789925.1	Bacteria	Acidobacteriota	Terriglobia	Bryobacterales	Bryobacteraceae	JADLDI01	JADLDI01 sp016789925	Bryobacterales bacterium	MBL8291090.1	LysM+SLT	Sec	Environmental:Aquatic:Thermal springs:Sediment;Environmental:Aquatic:Thermal springs:Sediment;Environmental:Aquatic:Thermal springs:Sediment
GCA_016789925.1	Bacteria	Acidobacteriota	Terriglobia	Bryobacterales	Bryobacteraceae	JADLDI01	JADLDI01 sp016789925	Bryobacterales bacterium	MBL8293138.1	AMIN+Amidase_3	Sec	Environmental:Aquatic:Thermal springs:Sediment;Environmental:Aquatic:Thermal springs:Sediment;Environmental:Aquatic:Thermal springs:Sediment
GCA_016789925.1	Bacteria	Acidobacteriota	Terriglobia	Bryobacterales	Bryobacteraceae	JADLDI01	JADLDI01 sp016789925	Bryobacterales bacterium	MBL8295069.1	SH3_16+NLPC_P60		Environmental:Aquatic:Thermal springs:Sediment;Environmental:Aquatic:Thermal springs:Sediment;Environmental:Aquatic:Thermal springs:Sediment
GCA_020846745.1	Bacteria	Acidobacteriota	Terriglobia	Bryobacterales	Bryobacteraceae	JADLDI01	JADLDI01 sp020846745	Bryobacterales bacterium	MCC6587934.1	AMIN+Amidase_3	Sec	Environmental:Aquatic:Thermal springs:Sediment;Environmental:Aquatic:Thermal springs:Sediment;Environmental:Aquatic:Thermal springs:Sediment
GCA_020846745.1	Bacteria	Acidobacteriota	Terriglobia	Bryobacterales	Bryobacteraceae	JADLDI01	JADLDI01 sp020846745	Bryobacterales bacterium	MCC6589639.1	SH3_4+NLPC_P60	Sec	Environmental:Aquatic:Thermal springs:Sediment;Environmental:Aquatic:Thermal springs:Sediment;Environmental:Aquatic:Thermal springs:Sediment
GCA_020852755.1	Bacteria	Acidobacteriota	Terriglobia	Bryobacterales	Bryobacteraceae	JADZAF01	JADZAF01 sp020852755	Bryobacterales bacterium	MCC6857723.1	AMIN+Amidase_3	Sec	Environmental:Aquatic:Thermal springs:Sediment;Environmental:Aquatic:Thermal springs:Sediment;Environmental:Aquatic:Thermal springs:Sediment
GCA_020852755.1	Bacteria	Acidobacteriota	Terriglobia	Bryobacterales	Bryobacteraceae	JADZAF01	JADZAF01 sp020852755	Bryobacterales bacterium	MCC6858922.1	PG_binding_1+CHAP		Environmental:Aquatic:Thermal springs:Sediment;Environmental:Aquatic:Thermal springs:Sediment;Environmental:Aquatic:Thermal springs:Sediment
GCA_020852755.1	Bacteria	Acidobacteriota	Terriglobia	Bryobacterales	Bryobacteraceae	JADZAF01	JADZAF01 sp020852755	Bryobacterales bacterium	MCC6860649.1	SH3_4+NLPC_P60		Environmental:Aquatic:Thermal springs:Sediment;Environmental:Aquatic:Thermal springs:Sediment;Environmental:Aquatic:Thermal springs:Sediment
GCA_020852755.1	Bacteria	Acidobacteriota	Terriglobia	Bryobacterales	Bryobacteraceae	JADZAF01	JADZAF01 sp020852755	Bryobacterales bacterium	MCC6862204.1	LysM+SLT		Environmental:Aquatic:Thermal springs:Sediment;Environmental:Aquatic:Thermal springs:Sediment;Environmental:Aquatic:Thermal springs:Sediment
GCA_020851655.1	Bacteria	Acidobacteriota	Terriglobia	Bryobacterales	Bryobacteraceae	JADZCI01	JADZCI01 sp020851655	Bryobacterales bacterium	MCC7153812.1	LysM+SLT		Environmental:Aquatic:Thermal springs:Sediment;Environmental:Aquatic:Thermal springs:Sediment;Environmental:Aquatic:Thermal springs:Sediment
GCA_020851655.1	Bacteria	Acidobacteriota	Terriglobia	Bryobacterales	Bryobacteraceae	JADZCI01	JADZCI01 sp020851655	Bryobacterales bacterium	MCC7154502.1	AMIN+Amidase_3	Sec	Environmental:Aquatic:Thermal springs:Sediment;Environmental:Aquatic:Thermal springs:Sediment;Environmental:Aquatic:Thermal springs:Sediment
GCA_020854055.1	Bacteria	Acidobacteriota	Terriglobia	Bryobacterales	Bryobacteraceae	JADZGD01	JADZGD01 sp020854055	Bryobacterales bacterium	MCC7495956.1	LysM+SLT	Sec	Environmental:Aquatic:Thermal springs:Sediment;Environmental:Aquatic:Thermal springs:Sediment;Environmental:Aquatic:Thermal springs:Sediment
GCA_020854055.1	Bacteria	Acidobacteriota	Terriglobia	Bryobacterales	Bryobacteraceae	JADZGD01	JADZGD01 sp020854055	Bryobacterales bacterium	MCC7498054.1	SH3_4+NLPC_P60	Sec	Environmental:Aquatic:Thermal springs:Sediment;Environmental:Aquatic:Thermal springs:Sediment;Environmental:Aquatic:Thermal springs:Sediment
GCA_020854055.1	Bacteria	Acidobacteriota	Terriglobia	Bryobacterales	Bryobacteraceae	JADZGD01	JADZGD01 sp020854055	Bryobacterales bacterium	MCC7498193.1	AMIN+Amidase_3	Sec	Environmental:Aquatic:Thermal springs:Sediment;Environmental:Aquatic:Thermal springs:Sediment;Environmental:Aquatic:Thermal springs:Sediment
GCA_016880505.1	Bacteria	Acidobacteriota	Terriglobia	Bryobacterales	Bryobacteraceae	JAEHDI01	JAEHDI01 sp016880505	Bryobacterales bacterium	JAEHDI010000056.1_11	LysM+SLT	Sec	Environmental:Aquatic:Thermal springs:Sediment;Environmental:Aquatic:Thermal springs:Sediment;Environmental:Aquatic:Thermal springs:Sediment
GCA_016880505.1	Bacteria	Acidobacteriota	Terriglobia	Bryobacterales	Bryobacteraceae	JAEHDI01	JAEHDI01 sp016880505	Bryobacterales bacterium	JAEHDI010001028.1_2	SH3_4+NLPC_P60	Sec	Environmental:Aquatic:Thermal springs:Sediment;Environmental:Aquatic:Thermal springs:Sediment;Environmental:Aquatic:Thermal springs:Sediment
GCA_016713735.1	Bacteria	Acidobacteriota	Terriglobia	Bryobacterales	Bryobacteraceae	JAFLBB01	JAFLBB01 sp016713735	Bryobacterales bacterium	MBK7926507.1	AMIN+Amidase_3	Sec	Environmental:Aquatic:Thermal springs:Sediment;Environmental:Aquatic:Thermal springs:Sediment;Environmental:Aquatic:Thermal springs:Sediment
GCA_017304135.1	Bacteria	Acidobacteriota	Terriglobia	Bryobacterales	Bryobacteraceae	JAFLBB01	JAFLBB01 sp017304135	Acidobacteria bacterium	MBN8731229.1	AMIN+Amidase_3	Sec	Environmental:Aquatic:Thermal springs:Sediment;Environmental:Aquatic:Thermal springs:Sediment;Environmental:Aquatic:Thermal springs:Sediment
GCA_020852175.1	Bacteria	Acidobacteriota	Terriglobia	Bryobacterales	Bryobacteraceae	JAFLBB01	JAFLBB01 sp020852175	Bryobacterales bacterium	MCC7237319.1	AMIN+Amidase_3	Sec	Environmental:Aquatic:Thermal springs:Sediment;Environmental:Aquatic:Thermal springs:Sediment;Environmental:Aquatic:Thermal springs:Sediment
GCA_019748195.1	Bacteria	Acidobacteriota	Terriglobia	Bryobacterales	Bryobacteraceae	JAIEPW01	JAIEPW01 sp019748195	Bryobacteraceae bacterium	MBX9599602.1	AMIN+Amidase_3	Sec	Environmental:Aquatic:Thermal springs:Sediment;Environmental:Aquatic:Thermal springs:Sediment;Environmental:Aquatic:Thermal springs:Sediment
GCA_019748195.1	Bacteria	Acidobacteriota	Terriglobia	Bryobacterales	Bryobacteraceae	JAIEPW01	JAIEPW01 sp019748195	Bryobacteraceae bacterium	MBX9603205.1	LysM+SLT	Sec	Environmental:Aquatic:Thermal springs:Sediment;Environmental:Aquatic:Thermal springs:Sediment;Environmental:Aquatic:Thermal springs:Sediment
GCA_023511855.1	Bacteria	Acidobacteriota	Terriglobia	Bryobacterales	Bryobacteraceae	JAIMAR01	JAIMAR01 sp023511855	Bryobacteraceae bacterium	MCL6544118.1	LysM+SLT
GCA_023511855.1	Bacteria	Acidobacteriota	Terriglobia	Bryobacterales	Bryobacteraceae	JAIMAR01	JAIMAR01 sp023511855	Bryobacteraceae bacterium	MCL6544694.1	AMIN+Amidase_3	Sec
GCA_003167275.1	Bacteria	Acidobacteriota	Terriglobia	Bryobacterales	Bryobacteraceae	JAIQFL01	JAIQFL01 sp003167275	Bryobacterales bacterium	PMTT01000563.1_9	LysM+SLT	Sec	Environmental:Aquatic:Thermal springs:Sediment;Environmental:Aquatic:Thermal springs:Sediment;Environmental:Aquatic:Thermal springs:Sediment
GCA_003167275.1	Bacteria	Acidobacteriota	Terriglobia	Bryobacterales	Bryobacteraceae	JAIQFL01	JAIQFL01 sp003167275	Bryobacterales bacterium	PMTT01000594.1_5	SH3_4+NLPC_P60		Environmental:Aquatic:Thermal springs:Sediment;Environmental:Aquatic:Thermal springs:Sediment;Environmental:Aquatic:Thermal springs:Sediment
GCA_003167275.1	Bacteria	Acidobacteriota	Terriglobia	Bryobacterales	Bryobacteraceae	JAIQFL01	JAIQFL01 sp003167275	Bryobacterales bacterium	PMTT01000605.1_4	AMIN+Amidase_3	Sec	Environmental:Aquatic:Thermal springs:Sediment;Environmental:Aquatic:Thermal springs:Sediment;Environmental:Aquatic:Thermal springs:Sediment
GCA_020073365.1	Bacteria	Acidobacteriota	Terriglobia	Bryobacterales	Bryobacteraceae	JAIQFL01	JAIQFL01 sp020073365	Acidobacteriia bacterium	MBZ5617393.1	LysM+SLT	Sec	Environmental:Aquatic:Thermal springs:Sediment;Environmental:Aquatic:Thermal springs:Sediment;Environmental:Aquatic:Thermal springs:Sediment
GCA_020073365.1	Bacteria	Acidobacteriota	Terriglobia	Bryobacterales	Bryobacteraceae	JAIQFL01	JAIQFL01 sp020073365	Acidobacteriia bacterium	MBZ5621858.1	SH3_4+NLPC_P60	Sec	Environmental:Aquatic:Thermal springs:Sediment;Environmental:Aquatic:Thermal springs:Sediment;Environmental:Aquatic:Thermal springs:Sediment
GCA_020073365.1	Bacteria	Acidobacteriota	Terriglobia	Bryobacterales	Bryobacteraceae	JAIQFL01	JAIQFL01 sp020073365	Acidobacteriia bacterium	MBZ5625669.1	AMIN+Amidase_3	Sec	Environmental:Aquatic:Thermal springs:Sediment;Environmental:Aquatic:Thermal springs:Sediment;Environmental:Aquatic:Thermal springs:Sediment
GCA_020073145.1	Bacteria	Acidobacteriota	Terriglobia	Bryobacterales	Bryobacteraceae	JAIQFS01	JAIQFS01 sp020073145	Acidobacteriia bacterium	MBZ5578832.1	LysM+SLT	Sec	Environmental:Aquatic:Thermal springs:Sediment;Environmental:Aquatic:Thermal springs:Sediment;Environmental:Aquatic:Thermal springs:Sediment
GCA_020073145.1	Bacteria	Acidobacteriota	Terriglobia	Bryobacterales	Bryobacteraceae	JAIQFS01	JAIQFS01 sp020073145	Acidobacteriia bacterium	MBZ5580088.1	AMIN+Amidase_3	Sec	Environmental:Aquatic:Thermal springs:Sediment;Environmental:Aquatic:Thermal springs:Sediment;Environmental:Aquatic:Thermal springs:Sediment
GCA_021372245.1	Bacteria	Acidobacteriota	Terriglobia	Bryobacterales	Bryobacteraceae	JAJFUV01	JAJFUV01 sp021372245	Acidobacteriales bacterium	MCE5309445.1	GW+SH3_4+NLPC_P60
GCA_021372245.1	Bacteria	Acidobacteriota	Terriglobia	Bryobacterales	Bryobacteraceae	JAJFUV01	JAJFUV01 sp021372245	Acidobacteriales bacterium	MCE5310328.1	AMIN+Amidase_3	Sec
GCA_021372245.1	Bacteria	Acidobacteriota	Terriglobia	Bryobacterales	Bryobacteraceae	JAJFUV01	JAJFUV01 sp021372245	Acidobacteriales bacterium	MCE5311265.1	LysM+SLT
GCA_021324015.1	Bacteria	Acidobacteriota	Terriglobia	Bryobacterales	Bryobacteraceae	JAJPJX01	JAJPJX01 sp021324015	Solibacteraceae bacterium	JAJPJX010000085.1_12	PG_binding_3+Glyco_hydro_108		Environmental:Aquatic:Thermal springs:Sediment;Environmental:Aquatic:Thermal springs:Sediment;Environmental:Aquatic:Thermal springs:Sediment
GCA_021324015.1	Bacteria	Acidobacteriota	Terriglobia	Bryobacterales	Bryobacteraceae	JAJPJX01	JAJPJX01 sp021324015	Solibacteraceae bacterium	JAJPJX010000107.1_3	LysM+SLT	Sec	Environmental:Aquatic:Thermal springs:Sediment;Environmental:Aquatic:Thermal springs:Sediment;Environmental:Aquatic:Thermal springs:Sediment
GCA_021324015.1	Bacteria	Acidobacteriota	Terriglobia	Bryobacterales	Bryobacteraceae	JAJPJX01	JAJPJX01 sp021324015	Solibacteraceae bacterium	JAJPJX010000136.1_167	AMIN+Amidase_3	Sec	Environmental:Aquatic:Thermal springs:Sediment;Environmental:Aquatic:Thermal springs:Sediment;Environmental:Aquatic:Thermal springs:Sediment
GCA_021324015.1	Bacteria	Acidobacteriota	Terriglobia	Bryobacterales	Bryobacteraceae	JAJPJX01	JAJPJX01 sp021324015	Solibacteraceae bacterium	JAJPJX010000191.1_27	SH3_4+NLPC_P60	Sec	Environmental:Aquatic:Thermal springs:Sediment;Environmental:Aquatic:Thermal springs:Sediment;Environmental:Aquatic:Thermal springs:Sediment
GCA_021778335.1	Bacteria	Acidobacteriota	Terriglobia	Bryobacterales	Bryobacteraceae	JAJYKC01	JAJYKC01 sp021778335	Acidobacteria bacterium	JAJYCN010000085.1_15	AMIN+Amidase_3	Sec	Environmental:Aquatic:Thermal springs:Sediment;Environmental:Aquatic:Thermal springs:Sediment;Environmental:Aquatic:Thermal springs:Sediment
GCA_021778335.1	Bacteria	Acidobacteriota	Terriglobia	Bryobacterales	Bryobacteraceae	JAJYKC01	JAJYKC01 sp021778335	Acidobacteria bacterium	JAJYCN010000335.1_4	LysM+SLT	Sec	Environmental:Aquatic:Thermal springs:Sediment;Environmental:Aquatic:Thermal springs:Sediment;Environmental:Aquatic:Thermal springs:Sediment
GCA_021788955.1	Bacteria	Acidobacteriota	Terriglobia	Bryobacterales	Bryobacteraceae	JAJYKC01	JAJYKC01 sp021788955	Acidobacteria bacterium	JAJYKC010000018.1_5	LysM+SLT	Sec	Environmental:Aquatic:Thermal springs:Sediment;Environmental:Aquatic:Thermal springs:Sediment;Environmental:Aquatic:Thermal springs:Sediment
GCA_021788955.1	Bacteria	Acidobacteriota	Terriglobia	Bryobacterales	Bryobacteraceae	JAJYKC01	JAJYKC01 sp021788955	Acidobacteria bacterium	JAJYKC010000392.1_2	AMIN+Amidase_3	Sec	Environmental:Aquatic:Thermal springs:Sediment;Environmental:Aquatic:Thermal springs:Sediment;Environmental:Aquatic:Thermal springs:Sediment
GCA_021788955.1	Bacteria	Acidobacteriota	Terriglobia	Bryobacterales	Bryobacteraceae	JAJYKC01	JAJYKC01 sp021788955	Acidobacteria bacterium	JAJYKC010000484.1_3	LysM+Peptidase_M23	Sec	Environmental:Aquatic:Thermal springs:Sediment;Environmental:Aquatic:Thermal springs:Sediment;Environmental:Aquatic:Thermal springs:Sediment
GCA_021813825.1	Bacteria	Acidobacteriota	Terriglobia	Bryobacterales	Bryobacteraceae	JAJYKC01	JAJYKC01 sp021813825	Acidobacteria bacterium	JAKAJI010000023.1_6	AMIN+Amidase_3	Sec	Environmental:Aquatic:Thermal springs:Sediment;Environmental:Aquatic:Thermal springs:Sediment;Environmental:Aquatic:Thermal springs:Sediment
GCA_021813825.1	Bacteria	Acidobacteriota	Terriglobia	Bryobacterales	Bryobacteraceae	JAJYKC01	JAJYKC01 sp021813825	Acidobacteria bacterium	JAKAJI010000243.1_5	LysM+SLT	Sec	Environmental:Aquatic:Thermal springs:Sediment;Environmental:Aquatic:Thermal springs:Sediment;Environmental:Aquatic:Thermal springs:Sediment
GCA_021787555.1	Bacteria	Acidobacteriota	Terriglobia	Bryobacterales	Bryobacteraceae	JAJYLS01	JAJYLS01 sp021787555	Acidobacteria bacterium	JAJYLS010000005.1_33	AMIN+Amidase_3	Sec	Environmental:Aquatic:Thermal springs:Sediment;Environmental:Aquatic:Thermal springs:Sediment;Environmental:Aquatic:Thermal springs:Sediment
GCA_021787555.1	Bacteria	Acidobacteriota	Terriglobia	Bryobacterales	Bryobacteraceae	JAJYLS01	JAJYLS01 sp021787555	Acidobacteria bacterium	JAJYLS010000083.1_15	LysM+SLT	Sec	Environmental:Aquatic:Thermal springs:Sediment;Environmental:Aquatic:Thermal springs:Sediment;Environmental:Aquatic:Thermal springs:Sediment
GCA_021787555.1	Bacteria	Acidobacteriota	Terriglobia	Bryobacterales	Bryobacteraceae	JAJYLS01	JAJYLS01 sp021787555	Acidobacteria bacterium	JAJYLS010000197.1_2	SH3_4+NLPC_P60	Sec	Environmental:Aquatic:Thermal springs:Sediment;Environmental:Aquatic:Thermal springs:Sediment;Environmental:Aquatic:Thermal springs:Sediment
GCA_019752335.1	Bacteria	Acidobacteriota	Terriglobia	Bryobacterales	Bryobacteraceae	JALHNI01	JALHNI01 sp019752335	Bryobacteraceae bacterium	MBY0502974.1	AMIN+Amidase_3	Sec
GCA_019752335.1	Bacteria	Acidobacteriota	Terriglobia	Bryobacterales	Bryobacteraceae	JALHNI01	JALHNI01 sp019752335	Bryobacteraceae bacterium	MBY0505218.1	LysM+SLT
GCA_019752335.1	Bacteria	Acidobacteriota	Terriglobia	Bryobacterales	Bryobacteraceae	JALHNI01	JALHNI01 sp019752335	Bryobacteraceae bacterium	MBY0505223.1	PG_binding_1+CHAP
GCA_022843605.1	Bacteria	Acidobacteriota	Terriglobia	Bryobacterales	Bryobacteraceae	JALHNI01	JALHNI01 sp022843605	Bryobacter sp.	JALHNI010000023.1_18	LysM+Amidase_2
GCA_022843605.1	Bacteria	Acidobacteriota	Terriglobia	Bryobacterales	Bryobacteraceae	JALHNI01	JALHNI01 sp022843605	Bryobacter sp.	JALHNI010000036.1_34	AMIN+Amidase_3	Sec
GCA_023380575.1	Bacteria	Acidobacteriota	Terriglobia	Bryobacterales	Bryobacteraceae	JAMCRM01	JAMCRM01 sp023380575	Acidobacteria bacterium	MCL4401108.1	PG_binding_1+Amidase_3		Environmental:Aquatic:Thermal springs:Sediment;Environmental:Aquatic:Thermal springs:Sediment;Environmental:Aquatic:Thermal springs:Sediment
GCA_020723085.1	Bacteria	Acidobacteriota	Terriglobia	Bryobacterales	Bryobacteraceae	JANWVO01	JANWVO01 sp020723085	Arcobacter sp.	DYJN01000007.1_37	LysM+SLT
GCA_020723085.1	Bacteria	Acidobacteriota	Terriglobia	Bryobacterales	Bryobacteraceae	JANWVO01	JANWVO01 sp020723085	Arcobacter sp.	DYJN01000020.1_31	SH3_16+NLPC_P60
GCA_020723085.1	Bacteria	Acidobacteriota	Terriglobia	Bryobacterales	Bryobacteraceae	JANWVO01	JANWVO01 sp020723085	Arcobacter sp.	DYJN01000067.1_10	AMIN+Amidase_3
GCA_025056865.1	Bacteria	Acidobacteriota	Terriglobia	Bryobacterales	Bryobacteraceae	JANWVO01	JANWVO01 sp025056865	Bryobacteraceae bacterium	MCS7041183.1	LysM+SLT	Sec
GCA_025056865.1	Bacteria	Acidobacteriota	Terriglobia	Bryobacterales	Bryobacteraceae	JANWVO01	JANWVO01 sp025056865	Bryobacteraceae bacterium	MCS7041655.1	AMIN+Amidase_3	Sec
GCA_025056865.1	Bacteria	Acidobacteriota	Terriglobia	Bryobacterales	Bryobacteraceae	JANWVO01	JANWVO01 sp025056865	Bryobacteraceae bacterium	MCS7044143.1	SH3_16+NLPC_P60	Sec
GCA_025055455.1	Bacteria	Acidobacteriota	Terriglobia	Bryobacterales	Bryobacteraceae	JANWXD01	JANWXD01 sp025055455	Bryobacteraceae bacterium	MCS6952028.1	AMIN+Amidase_3	Sec	Environmental:Aquatic:Thermal springs:Sediment;Environmental:Aquatic:Thermal springs:Sediment;Environmental:Aquatic:Thermal springs:Sediment
GCA_000381625.1	Bacteria	Acidobacteriota	Terriglobia	Bryobacterales	Bryobacteraceae	KBS-96	KBS-96 sp000381625	Bryobacterales bacterium KBS 96	KB906767.1_3500	LysM+SLT	Sec	Environmental:Aquatic:Thermal springs:Sediment;Environmental:Aquatic:Thermal springs:Sediment;Environmental:Aquatic:Thermal springs:Sediment
GCA_000381625.1	Bacteria	Acidobacteriota	Terriglobia	Bryobacterales	Bryobacteraceae	KBS-96	KBS-96 sp000381625	Bryobacterales bacterium KBS 96	KB906767.1_5760	AMIN+Amidase_3	Sec	Environmental:Aquatic:Thermal springs:Sediment;Environmental:Aquatic:Thermal springs:Sediment;Environmental:Aquatic:Thermal springs:Sediment
GCA_900290305.1	Bacteria	Acidobacteriota	Terriglobia	Bryobacterales	Bryobacteraceae	OMOG01	OMOG01 sp900290305	Candidatus Sulfopaludibacter sp. SbA4	SPF45859.1	LysM+SLT	Sec	Environmental:Aquatic:Thermal springs:Sediment;Environmental:Aquatic:Thermal springs:Sediment;Environmental:Aquatic:Thermal springs:Sediment
GCA_900290305.1	Bacteria	Acidobacteriota	Terriglobia	Bryobacterales	Bryobacteraceae	OMOG01	OMOG01 sp900290305	Candidatus Sulfopaludibacter sp. SbA4	SPF53440.1	SH3_4+NLPC_P60		Environmental:Aquatic:Thermal springs:Sediment;Environmental:Aquatic:Thermal springs:Sediment;Environmental:Aquatic:Thermal springs:Sediment
GCA_003152325.1	Bacteria	Acidobacteriota	Terriglobia	Bryobacterales	Bryobacteraceae	PALSA-129	PALSA-129 sp003152325	Bryobacterales bacterium	PLZX01000064.1_4	LysM+SLT	Sec	Environmental:Aquatic:Thermal springs:Sediment;Environmental:Aquatic:Thermal springs:Sediment;Environmental:Aquatic:Thermal springs:Sediment
GCA_003152325.1	Bacteria	Acidobacteriota	Terriglobia	Bryobacterales	Bryobacteraceae	PALSA-129	PALSA-129 sp003152325	Bryobacterales bacterium	PLZX01000383.1_5	SH3_4+NLPC_P60		Environmental:Aquatic:Thermal springs:Sediment;Environmental:Aquatic:Thermal springs:Sediment;Environmental:Aquatic:Thermal springs:Sediment
GCA_003164075.1	Bacteria	Acidobacteriota	Terriglobia	Bryobacterales	Bryobacteraceae	PALSA-129	PALSA-129 sp003164075	Bryobacterales bacterium	PLRZ01000214.1_37	SH3_4+NLPC_P60	Sec	Environmental:Aquatic:Thermal springs:Sediment;Environmental:Aquatic:Thermal springs:Sediment;Environmental:Aquatic:Thermal springs:Sediment
GCA_003167255.1	Bacteria	Acidobacteriota	Terriglobia	Bryobacterales	Bryobacteraceae	PALSA-129	PALSA-129 sp003167255	Bryobacterales bacterium	PMTR01000018.1_6	LysM+SLT	Sec	Environmental:Aquatic:Thermal springs:Sediment;Environmental:Aquatic:Thermal springs:Sediment;Environmental:Aquatic:Thermal springs:Sediment
GCA_003167255.1	Bacteria	Acidobacteriota	Terriglobia	Bryobacterales	Bryobacteraceae	PALSA-129	PALSA-129 sp003167255	Bryobacterales bacterium	PMTR01000103.1_4	AMIN+Amidase_3	Sec	Environmental:Aquatic:Thermal springs:Sediment;Environmental:Aquatic:Thermal springs:Sediment;Environmental:Aquatic:Thermal springs:Sediment
GCA_003167255.1	Bacteria	Acidobacteriota	Terriglobia	Bryobacterales	Bryobacteraceae	PALSA-129	PALSA-129 sp003167255	Bryobacterales bacterium	PMTR01000197.1_9	SH3_4+NLPC_P60		Environmental:Aquatic:Thermal springs:Sediment;Environmental:Aquatic:Thermal springs:Sediment;Environmental:Aquatic:Thermal springs:Sediment
GCA_003135055.1	Bacteria	Acidobacteriota	Terriglobia	Bryobacterales	Bryobacteraceae	PALSA-243	PALSA-243 sp003135055	Bryobacterales bacterium	PLDF01000091.1_1	LysM+SLT		Environmental:Aquatic:Thermal springs:Sediment;Environmental:Aquatic:Thermal springs:Sediment;Environmental:Aquatic:Thermal springs:Sediment
GCA_003135055.1	Bacteria	Acidobacteriota	Terriglobia	Bryobacterales	Bryobacteraceae	PALSA-243	PALSA-243 sp003135055	Bryobacterales bacterium	PLDF01000203.1_19	AMIN+Amidase_3	Sec	Environmental:Aquatic:Thermal springs:Sediment;Environmental:Aquatic:Thermal springs:Sediment;Environmental:Aquatic:Thermal springs:Sediment
GCA_003135055.1	Bacteria	Acidobacteriota	Terriglobia	Bryobacterales	Bryobacteraceae	PALSA-243	PALSA-243 sp003135055	Bryobacterales bacterium	PLDF01000473.1_27	LysM+SLT	Sec	Environmental:Aquatic:Thermal springs:Sediment;Environmental:Aquatic:Thermal springs:Sediment;Environmental:Aquatic:Thermal springs:Sediment
GCA_003487005.1	Bacteria	Acidobacteriota	Terriglobia	Bryobacterales	Bryobacteraceae	PNKE01	PNKE01 sp003487005	Bryobacterales bacterium	HAX43725.1	LysM+SLT	Sec	Engineered:Wastewater:Activated Sludge;Engineered:Wastewater:Activated Sludge;Engineered:Wastewater:Activated Sludge
GCA_003487005.1	Bacteria	Acidobacteriota	Terriglobia	Bryobacterales	Bryobacteraceae	PNKE01	PNKE01 sp003487005	Bryobacterales bacterium	HAX43746.1	LysM+Amidase_2		Engineered:Wastewater:Activated Sludge;Engineered:Wastewater:Activated Sludge;Engineered:Wastewater:Activated Sludge
GCA_013822245.1	Bacteria	Acidobacteriota	Terriglobia	Bryobacterales	Bryobacteraceae	PNKE01	PNKE01 sp013822245	Candidatus Solibacter sp.	MBA3973513.1	SH3_4+NLPC_P60		Engineered:Wastewater:Activated Sludge;Engineered:Wastewater:Activated Sludge;Engineered:Wastewater:Activated Sludge
GCA_013822245.1	Bacteria	Acidobacteriota	Terriglobia	Bryobacterales	Bryobacteraceae	PNKE01	PNKE01 sp013822245	Candidatus Solibacter sp.	MBA3973809.1	LysM+Amidase_2		Engineered:Wastewater:Activated Sludge;Engineered:Wastewater:Activated Sludge;Engineered:Wastewater:Activated Sludge
GCA_013822245.1	Bacteria	Acidobacteriota	Terriglobia	Bryobacterales	Bryobacteraceae	PNKE01	PNKE01 sp013822245	Candidatus Solibacter sp.	MBA3973960.1	AMIN+Amidase_3	Sec	Engineered:Wastewater:Activated Sludge;Engineered:Wastewater:Activated Sludge;Engineered:Wastewater:Activated Sludge
GCA_014860455.1	Bacteria	Acidobacteriota	Terriglobia	Bryobacterales	Bryobacteraceae	PNKE01	PNKE01 sp014860455	Bryobacteraceae bacterium	MBE0658257.1	SH3_4+NLPC_P60		Engineered:Wastewater:Activated Sludge;Engineered:Wastewater:Activated Sludge;Engineered:Wastewater:Activated Sludge
GCA_014860455.1	Bacteria	Acidobacteriota	Terriglobia	Bryobacterales	Bryobacteraceae	PNKE01	PNKE01 sp014860455	Bryobacteraceae bacterium	MBE0659710.1	LysM+Amidase_2		Engineered:Wastewater:Activated Sludge;Engineered:Wastewater:Activated Sludge;Engineered:Wastewater:Activated Sludge
GCA_023384675.1	Bacteria	Acidobacteriota	Terriglobia	Bryobacterales	Bryobacteraceae	PNKE01	PNKE01 sp023384675	Bryobacteraceae bacterium	MCL4794509.1	LysM+Amidase_2
GCA_023384675.1	Bacteria	Acidobacteriota	Terriglobia	Bryobacterales	Bryobacteraceae	PNKE01	PNKE01 sp023384675	Bryobacteraceae bacterium	MCL4794711.1	LysM+SLT	Sec
GCA_023384675.1	Bacteria	Acidobacteriota	Terriglobia	Bryobacterales	Bryobacteraceae	PNKE01	PNKE01 sp023384675	Bryobacteraceae bacterium	MCL4794856.1	AMIN+Amidase_3	Sec
GCA_003175985.1	Bacteria	Acidobacteriota	Terriglobia	Bryobacterales	Bryobacteraceae	PSRJ01	PSRJ01 sp003175985	Acidobacteriia bacterium	PWU01804.1	LysM+SLT	Sec	Environmental:Aquatic:Thermal springs:Sediment;Environmental:Aquatic:Thermal springs:Sediment;Environmental:Aquatic:Thermal springs:Sediment
GCA_003175985.1	Bacteria	Acidobacteriota	Terriglobia	Bryobacterales	Bryobacteraceae	PSRJ01	PSRJ01 sp003175985	Acidobacteriia bacterium	PWU12641.1	AMIN+Amidase_3	Sec	Environmental:Aquatic:Thermal springs:Sediment;Environmental:Aquatic:Thermal springs:Sediment;Environmental:Aquatic:Thermal springs:Sediment
GCA_019242155.1	Bacteria	Acidobacteriota	Terriglobia	Bryobacterales	Bryobacteraceae	PSRJ01	PSRJ01 sp019242155	Acidobacteriia bacterium	MBV9504572.1	LysM+SLT		Environmental:Aquatic:Thermal springs:Sediment;Environmental:Aquatic:Thermal springs:Sediment;Environmental:Aquatic:Thermal springs:Sediment
GCA_019242155.1	Bacteria	Acidobacteriota	Terriglobia	Bryobacterales	Bryobacteraceae	PSRJ01	PSRJ01 sp019242155	Acidobacteriia bacterium	MBV9507458.1	AMIN+Amidase_3	Sec	Environmental:Aquatic:Thermal springs:Sediment;Environmental:Aquatic:Thermal springs:Sediment;Environmental:Aquatic:Thermal springs:Sediment
GCA_003170295.1	Bacteria	Acidobacteriota	Terriglobia	Bryobacterales	Bryobacteraceae	Palsa-187	Palsa-187 sp003170295	Bryobacterales bacterium	PNAJ01000146.1_115	AMIN+Amidase_3	Sec	Environmental:Aquatic:Thermal springs:Sediment;Environmental:Aquatic:Thermal springs:Sediment;Environmental:Aquatic:Thermal springs:Sediment
GCA_003223065.1	Bacteria	Acidobacteriota	Terriglobia	Bryobacterales	Bryobacteraceae	Palsa-187	Palsa-187 sp003223065	Acidobacteria bacterium	PYT17550.1	AMIN+Amidase_3		Environmental:Aquatic:Thermal springs:Sediment;Environmental:Aquatic:Thermal springs:Sediment;Environmental:Aquatic:Thermal springs:Sediment
GCA_019261985.1	Bacteria	Acidobacteriota	Terriglobia	Bryobacterales	Bryobacteraceae	Palsa-187	Palsa-187 sp019261985	Bryobacterales bacterium	MBV9399853.1	AMIN+Amidase_3	Sec	Environmental:Aquatic:Thermal springs:Sediment;Environmental:Aquatic:Thermal springs:Sediment;Environmental:Aquatic:Thermal springs:Sediment
GCA_020073325.1	Bacteria	Acidobacteriota	Terriglobia	Bryobacterales	Bryobacteraceae	Palsa-187	Palsa-187 sp020073325	Acidobacteriia bacterium	MBZ5605316.1	AMIN+Amidase_3	Sec	Environmental:Aquatic:Thermal springs:Sediment;Environmental:Aquatic:Thermal springs:Sediment;Environmental:Aquatic:Thermal springs:Sediment
GCA_020073345.1	Bacteria	Acidobacteriota	Terriglobia	Bryobacterales	Bryobacteraceae	Palsa-187	Palsa-187 sp020073345	Acidobacteriia bacterium	MBZ5633365.1	AMIN+Amidase_3	Sec	Environmental:Aquatic:Thermal springs:Sediment;Environmental:Aquatic:Thermal springs:Sediment;Environmental:Aquatic:Thermal springs:Sediment
GCA_020073345.1	Bacteria	Acidobacteriota	Terriglobia	Bryobacterales	Bryobacteraceae	Palsa-187	Palsa-187 sp020073345	Acidobacteriia bacterium	MBZ5635632.1	LysM+SLT	Sec	Environmental:Aquatic:Thermal springs:Sediment;Environmental:Aquatic:Thermal springs:Sediment;Environmental:Aquatic:Thermal springs:Sediment
GCA_020073445.1	Bacteria	Acidobacteriota	Terriglobia	Bryobacterales	Bryobacteraceae	Palsa-187	Palsa-187 sp020073445	Acidobacteriia bacterium	MBZ5673901.1	AMIN+Amidase_3		Environmental:Aquatic:Thermal springs:Sediment;Environmental:Aquatic:Thermal springs:Sediment;Environmental:Aquatic:Thermal springs:Sediment
GCA_020073445.1	Bacteria	Acidobacteriota	Terriglobia	Bryobacterales	Bryobacteraceae	Palsa-187	Palsa-187 sp020073445	Acidobacteriia bacterium	MBZ5676390.1	LysM+SLT	Sec	Environmental:Aquatic:Thermal springs:Sediment;Environmental:Aquatic:Thermal springs:Sediment;Environmental:Aquatic:Thermal springs:Sediment
GCA_021324615.1	Bacteria	Acidobacteriota	Terriglobia	Bryobacterales	Bryobacteraceae	Palsa-187	Palsa-187 sp021324615	Acidobacteriia bacterium	JAJPIT010000120.1_6	LysM+SLT	Sec	Environmental:Aquatic:Thermal springs:Sediment;Environmental:Aquatic:Thermal springs:Sediment;Environmental:Aquatic:Thermal springs:Sediment
GCA_021324615.1	Bacteria	Acidobacteriota	Terriglobia	Bryobacterales	Bryobacteraceae	Palsa-187	Palsa-187 sp021324615	Acidobacteriia bacterium	JAJPIT010000127.1_15	AMIN+Amidase_3	Sec	Environmental:Aquatic:Thermal springs:Sediment;Environmental:Aquatic:Thermal springs:Sediment;Environmental:Aquatic:Thermal springs:Sediment
GCA_021325175.1	Bacteria	Acidobacteriota	Terriglobia	Bryobacterales	Bryobacteraceae	Palsa-187	Palsa-187 sp021325175	Acidobacteriia bacterium	JAJPHS010000041.1_21	AMIN+Amidase_3	Sec	Environmental:Aquatic:Thermal springs:Sediment;Environmental:Aquatic:Thermal springs:Sediment;Environmental:Aquatic:Thermal springs:Sediment
GCA_021325175.1	Bacteria	Acidobacteriota	Terriglobia	Bryobacterales	Bryobacteraceae	Palsa-187	Palsa-187 sp021325175	Acidobacteriia bacterium	JAJPHS010000070.1_27	LysM+SLT	Sec	Environmental:Aquatic:Thermal springs:Sediment;Environmental:Aquatic:Thermal springs:Sediment;Environmental:Aquatic:Thermal springs:Sediment
GCA_902826605.1	Bacteria	Acidobacteriota	Terriglobia	Bryobacterales	Bryobacteraceae	Palsa-187	Palsa-187 sp902826605	uncultured Acidobacteria bacterium	CADEFM010000004.1_154	PG_binding_1+Peptidase_M15		Environmental:Aquatic:Thermal springs:Sediment;Environmental:Aquatic:Thermal springs:Sediment;Environmental:Aquatic:Thermal springs:Sediment
GCA_902826605.1	Bacteria	Acidobacteriota	Terriglobia	Bryobacterales	Bryobacteraceae	Palsa-187	Palsa-187 sp902826605	uncultured Acidobacteria bacterium	CADEFM010000011.1_85	AMIN+Amidase_3	Sec	Environmental:Aquatic:Thermal springs:Sediment;Environmental:Aquatic:Thermal springs:Sediment;Environmental:Aquatic:Thermal springs:Sediment
GCA_903892565.1	Bacteria	Acidobacteriota	Terriglobia	Bryobacterales	Bryobacteraceae	Palsa-187	Palsa-187 sp903892565	uncultured Acidobacteriia bacterium	CAITIX010000241.1_40	LysM+SLT	Sec	Environmental:Aquatic:Thermal springs:Sediment;Environmental:Aquatic:Thermal springs:Sediment;Environmental:Aquatic:Thermal springs:Sediment
GCA_003132905.1	Bacteria	Acidobacteriota	Terriglobia	Bryobacterales	Bryobacteraceae	Palsa-89	Palsa-89 sp003132905	Bryobacterales bacterium	PKZC01000250.1_22	AMIN+Amidase_3		Environmental:Aquatic:Thermal springs:Sediment;Environmental:Aquatic:Thermal springs:Sediment;Environmental:Aquatic:Thermal springs:Sediment
GCA_003162425.1	Bacteria	Acidobacteriota	Terriglobia	Bryobacterales	Bryobacteraceae	Palsa-89	Palsa-89 sp003162425	Bryobacterales bacterium	PMOK01000234.1_26	AMIN+Amidase_3	Sec	Environmental:Aquatic:Thermal springs:Sediment;Environmental:Aquatic:Thermal springs:Sediment;Environmental:Aquatic:Thermal springs:Sediment
GCA_003166865.1	Bacteria	Acidobacteriota	Terriglobia	Bryobacterales	Bryobacteraceae	Palsa-89	Palsa-89 sp003166865	Bryobacterales bacterium	PMUP01000069.1_30	AMIN+Amidase_3	Sec	Environmental:Aquatic:Thermal springs:Sediment;Environmental:Aquatic:Thermal springs:Sediment;Environmental:Aquatic:Thermal springs:Sediment
GCA_003166865.1	Bacteria	Acidobacteriota	Terriglobia	Bryobacterales	Bryobacteraceae	Palsa-89	Palsa-89 sp003166865	Bryobacterales bacterium	PMUP01000103.1_11	LysM+SLT	Sec	Environmental:Aquatic:Thermal springs:Sediment;Environmental:Aquatic:Thermal springs:Sediment;Environmental:Aquatic:Thermal springs:Sediment
GCA_003166875.1	Bacteria	Acidobacteriota	Terriglobia	Bryobacterales	Bryobacteraceae	Palsa-89	Palsa-89 sp003166875	Bryobacterales bacterium	PMUN01000033.1_11	AMIN+Amidase_3		Environmental:Aquatic:Thermal springs:Sediment;Environmental:Aquatic:Thermal springs:Sediment;Environmental:Aquatic:Thermal springs:Sediment
GCA_020073265.1	Bacteria	Acidobacteriota	Terriglobia	Bryobacterales	Bryobacteraceae	Palsa-89	Palsa-89 sp020073265	Acidobacteriia bacterium	MBZ5609105.1	LysM+SLT	Sec	Environmental:Aquatic:Thermal springs:Sediment;Environmental:Aquatic:Thermal springs:Sediment;Environmental:Aquatic:Thermal springs:Sediment
GCA_020073265.1	Bacteria	Acidobacteriota	Terriglobia	Bryobacterales	Bryobacteraceae	Palsa-89	Palsa-89 sp020073265	Acidobacteriia bacterium	MBZ5609315.1	AMIN+Amidase_3		Environmental:Aquatic:Thermal springs:Sediment;Environmental:Aquatic:Thermal springs:Sediment;Environmental:Aquatic:Thermal springs:Sediment
GCF_015277775.1	Bacteria	Acidobacteriota	Terriglobia	Bryobacterales	Bryobacteraceae	Paludibaculum	Paludibaculum fermentans	Paludibaculum fermentans	WP_194447864.1	LysM+Amidase_2		Environmental:Aquatic:Thermal springs:Sediment;Environmental:Aquatic:Thermal springs:Sediment;Environmental:Aquatic:Thermal springs:Sediment
GCF_015277775.1	Bacteria	Acidobacteriota	Terriglobia	Bryobacterales	Bryobacteraceae	Paludibaculum	Paludibaculum fermentans	Paludibaculum fermentans	WP_194452078.1	LysM+SLT		Environmental:Aquatic:Thermal springs:Sediment;Environmental:Aquatic:Thermal springs:Sediment;Environmental:Aquatic:Thermal springs:Sediment
GCF_015277775.1	Bacteria	Acidobacteriota	Terriglobia	Bryobacterales	Bryobacteraceae	Paludibaculum	Paludibaculum fermentans	Paludibaculum fermentans	WP_194452308.1	SH3_4+NLPC_P60		Environmental:Aquatic:Thermal springs:Sediment;Environmental:Aquatic:Thermal springs:Sediment;Environmental:Aquatic:Thermal springs:Sediment
GCA_002298225.1	Bacteria	Acidobacteriota	Terriglobia	Bryobacterales	Bryobacteraceae	Paludibaculum	Paludibaculum sp002298225	Bryobacterales bacterium UBA690	DBMU01000029.1_739	AMIN+Amidase_3	Sec	Environmental:Aquatic:Thermal springs:Sediment;Environmental:Aquatic:Thermal springs:Sediment;Environmental:Aquatic:Thermal springs:Sediment
GCA_002298225.1	Bacteria	Acidobacteriota	Terriglobia	Bryobacterales	Bryobacteraceae	Paludibaculum	Paludibaculum sp002298225	Bryobacterales bacterium UBA690	DBMU01000030.1_200	SH3_4+NLPC_P60		Environmental:Aquatic:Thermal springs:Sediment;Environmental:Aquatic:Thermal springs:Sediment;Environmental:Aquatic:Thermal springs:Sediment
GCA_002298225.1	Bacteria	Acidobacteriota	Terriglobia	Bryobacterales	Bryobacteraceae	Paludibaculum	Paludibaculum sp002298225	Bryobacterales bacterium UBA690	DBMU01000030.1_53	LysM+SLT	Sec	Environmental:Aquatic:Thermal springs:Sediment;Environmental:Aquatic:Thermal springs:Sediment;Environmental:Aquatic:Thermal springs:Sediment
GCA_016213725.1	Bacteria	Acidobacteriota	Terriglobia	Bryobacterales	Bryobacteraceae	Paludibaculum	Paludibaculum sp016213725	Acidobacteria bacterium	MBI4891401.1	LysM+SLT	Sec	Environmental:Aquatic:Thermal springs:Sediment;Environmental:Aquatic:Thermal springs:Sediment;Environmental:Aquatic:Thermal springs:Sediment
GCA_016213725.1	Bacteria	Acidobacteriota	Terriglobia	Bryobacterales	Bryobacteraceae	Paludibaculum	Paludibaculum sp016213725	Acidobacteria bacterium	MBI4891478.1	SH3_4+NLPC_P60	Sec	Environmental:Aquatic:Thermal springs:Sediment;Environmental:Aquatic:Thermal springs:Sediment;Environmental:Aquatic:Thermal springs:Sediment
GCA_016213725.1	Bacteria	Acidobacteriota	Terriglobia	Bryobacterales	Bryobacteraceae	Paludibaculum	Paludibaculum sp016213725	Acidobacteria bacterium	MBI4893720.1	AMIN+Amidase_3		Environmental:Aquatic:Thermal springs:Sediment;Environmental:Aquatic:Thermal springs:Sediment;Environmental:Aquatic:Thermal springs:Sediment
GCA_016215215.1	Bacteria	Acidobacteriota	Terriglobia	Bryobacterales	Bryobacteraceae	Paludibaculum	Paludibaculum sp016215215	Acidobacteria bacterium	MBI5085900.1	AMIN+Amidase_3		Environmental:Aquatic:Thermal springs:Sediment;Environmental:Aquatic:Thermal springs:Sediment;Environmental:Aquatic:Thermal springs:Sediment
GCA_016215215.1	Bacteria	Acidobacteriota	Terriglobia	Bryobacterales	Bryobacteraceae	Paludibaculum	Paludibaculum sp016215215	Acidobacteria bacterium	MBI5087157.1	LysM+SLT	Sec	Environmental:Aquatic:Thermal springs:Sediment;Environmental:Aquatic:Thermal springs:Sediment;Environmental:Aquatic:Thermal springs:Sediment
GCA_016721425.1	Bacteria	Acidobacteriota	Terriglobia	Bryobacterales	Bryobacteraceae	Paludibaculum	Paludibaculum sp016721425	Bryobacterales bacterium	MBL0157886.1	LysM+SLT	Sec	Environmental:Aquatic:Thermal springs:Sediment;Environmental:Aquatic:Thermal springs:Sediment;Environmental:Aquatic:Thermal springs:Sediment
GCA_016721425.1	Bacteria	Acidobacteriota	Terriglobia	Bryobacterales	Bryobacteraceae	Paludibaculum	Paludibaculum sp016721425	Bryobacterales bacterium	MBL0158693.1	AMIN+Amidase_3		Environmental:Aquatic:Thermal springs:Sediment;Environmental:Aquatic:Thermal springs:Sediment;Environmental:Aquatic:Thermal springs:Sediment
GCA_016721425.1	Bacteria	Acidobacteriota	Terriglobia	Bryobacterales	Bryobacteraceae	Paludibaculum	Paludibaculum sp016721425	Bryobacterales bacterium	MBL0160630.1	GW+NLPC_P60		Environmental:Aquatic:Thermal springs:Sediment;Environmental:Aquatic:Thermal springs:Sediment;Environmental:Aquatic:Thermal springs:Sediment
GCA_017307505.1	Bacteria	Acidobacteriota	Terriglobia	Bryobacterales	Bryobacteraceae	Paludibaculum	Paludibaculum sp017307505	Acidobacteria bacterium	MBN9657978.1	LysM+Amidase_2		Environmental:Aquatic:Thermal springs:Sediment;Environmental:Aquatic:Thermal springs:Sediment;Environmental:Aquatic:Thermal springs:Sediment
GCA_017307505.1	Bacteria	Acidobacteriota	Terriglobia	Bryobacterales	Bryobacteraceae	Paludibaculum	Paludibaculum sp017307505	Acidobacteria bacterium	MBN9660945.1	LysM+SLT		Environmental:Aquatic:Thermal springs:Sediment;Environmental:Aquatic:Thermal springs:Sediment;Environmental:Aquatic:Thermal springs:Sediment
GCA_017307505.1	Bacteria	Acidobacteriota	Terriglobia	Bryobacterales	Bryobacteraceae	Paludibaculum	Paludibaculum sp017307505	Acidobacteria bacterium	MBN9663178.1	SH3_3+NLPC_P60		Environmental:Aquatic:Thermal springs:Sediment;Environmental:Aquatic:Thermal springs:Sediment;Environmental:Aquatic:Thermal springs:Sediment
GCA_016213245.1	Bacteria	Acidobacteriota	Terriglobia	Bryobacterales	Bryobacteraceae	Paludibaculum	Paludibaculum usitatum_A	Candidatus Solibacter usitatus	MBI5280244.1	AMIN+Amidase_3		Environmental:Aquatic:Thermal springs:Sediment;Environmental:Aquatic:Thermal springs:Sediment;Environmental:Aquatic:Thermal springs:Sediment
GCA_016213245.1	Bacteria	Acidobacteriota	Terriglobia	Bryobacterales	Bryobacteraceae	Paludibaculum	Paludibaculum usitatum_A	Candidatus Solibacter usitatus	MBI5283045.1	SH3_3+NLPC_P60	Sec	Environmental:Aquatic:Thermal springs:Sediment;Environmental:Aquatic:Thermal springs:Sediment;Environmental:Aquatic:Thermal springs:Sediment
GCA_016213245.1	Bacteria	Acidobacteriota	Terriglobia	Bryobacterales	Bryobacteraceae	Paludibaculum	Paludibaculum usitatum_A	Candidatus Solibacter usitatus	MBI5283161.1	LysM+SLT		Environmental:Aquatic:Thermal springs:Sediment;Environmental:Aquatic:Thermal springs:Sediment;Environmental:Aquatic:Thermal springs:Sediment
GCA_003223115.1	Bacteria	Acidobacteriota	Terriglobia	Bryobacterales	Bryobacteraceae	QHXW01	QHXW01 sp003223115	Acidobacteria bacterium	PYT20212.1	SH3_4+NLPC_P60		Environmental:Aquatic:Thermal springs:Sediment;Environmental:Aquatic:Thermal springs:Sediment;Environmental:Aquatic:Thermal springs:Sediment
GCA_003223115.1	Bacteria	Acidobacteriota	Terriglobia	Bryobacterales	Bryobacteraceae	QHXW01	QHXW01 sp003223115	Acidobacteria bacterium	PYT21063.1	LysM+SLT		Environmental:Aquatic:Thermal springs:Sediment;Environmental:Aquatic:Thermal springs:Sediment;Environmental:Aquatic:Thermal springs:Sediment
GCA_003223115.1	Bacteria	Acidobacteriota	Terriglobia	Bryobacterales	Bryobacteraceae	QHXW01	QHXW01 sp003223115	Acidobacteria bacterium	PYT22927.1	AMIN+Amidase_3		Environmental:Aquatic:Thermal springs:Sediment;Environmental:Aquatic:Thermal springs:Sediment;Environmental:Aquatic:Thermal springs:Sediment
GCA_003223115.1	Bacteria	Acidobacteriota	Terriglobia	Bryobacterales	Bryobacteraceae	QHXW01	QHXW01 sp003223115	Acidobacteria bacterium	PYT24698.1	AMIN+Amidase_3	Sec	Environmental:Aquatic:Thermal springs:Sediment;Environmental:Aquatic:Thermal springs:Sediment;Environmental:Aquatic:Thermal springs:Sediment
GCA_020073305.1	Bacteria	Acidobacteriota	Terriglobia	Bryobacterales	Bryobacteraceae	QHXW01	QHXW01 sp020073305	Acidobacteriia bacterium	MBZ5590914.1	AMIN+Amidase_3	Sec	Environmental:Aquatic:Thermal springs:Sediment;Environmental:Aquatic:Thermal springs:Sediment;Environmental:Aquatic:Thermal springs:Sediment
GCA_020073305.1	Bacteria	Acidobacteriota	Terriglobia	Bryobacterales	Bryobacteraceae	QHXW01	QHXW01 sp020073305	Acidobacteriia bacterium	MBZ5593566.1	LysM+SLT		Environmental:Aquatic:Thermal springs:Sediment;Environmental:Aquatic:Thermal springs:Sediment;Environmental:Aquatic:Thermal springs:Sediment
GCA_020073305.1	Bacteria	Acidobacteriota	Terriglobia	Bryobacterales	Bryobacteraceae	QHXW01	QHXW01 sp020073305	Acidobacteriia bacterium	MBZ5593969.1	SH3_4+NLPC_P60		Environmental:Aquatic:Thermal springs:Sediment;Environmental:Aquatic:Thermal springs:Sediment;Environmental:Aquatic:Thermal springs:Sediment
GCA_005808865.1	Bacteria	Acidobacteriota	Terriglobia	Bryobacterales	Bryobacteraceae	SYKU01	SYKU01 sp005808865	Acidobacteria bacterium	SYKU01000129.1_13	LysM+SLT	Sec	Environmental:Aquatic:Thermal springs:Sediment;Environmental:Aquatic:Thermal springs:Sediment;Environmental:Aquatic:Thermal springs:Sediment
GCA_005808865.1	Bacteria	Acidobacteriota	Terriglobia	Bryobacterales	Bryobacteraceae	SYKU01	SYKU01 sp005808865	Acidobacteria bacterium	SYKU01000284.1_3	AMIN+Amidase_3	Sec	Environmental:Aquatic:Thermal springs:Sediment;Environmental:Aquatic:Thermal springs:Sediment;Environmental:Aquatic:Thermal springs:Sediment
GCA_009697455.1	Bacteria	Acidobacteriota	Terriglobia	Bryobacterales	Bryobacteraceae	SYKU01	SYKU01 sp009697455	Bryobacterales bacterium	MSV28311.1	AMIN+Amidase_3	Sec	Environmental:Aquatic:Thermal springs:Sediment;Environmental:Aquatic:Thermal springs:Sediment;Environmental:Aquatic:Thermal springs:Sediment
GCA_009697455.1	Bacteria	Acidobacteriota	Terriglobia	Bryobacterales	Bryobacteraceae	SYKU01	SYKU01 sp009697455	Bryobacterales bacterium	MSV30336.1	LysM+SLT	Sec	Environmental:Aquatic:Thermal springs:Sediment;Environmental:Aquatic:Thermal springs:Sediment;Environmental:Aquatic:Thermal springs:Sediment
GCA_009697455.1	Bacteria	Acidobacteriota	Terriglobia	Bryobacterales	Bryobacteraceae	SYKU01	SYKU01 sp009697455	Bryobacterales bacterium	MSV30738.1	PG_binding_1+Peptidase_M15		Environmental:Aquatic:Thermal springs:Sediment;Environmental:Aquatic:Thermal springs:Sediment;Environmental:Aquatic:Thermal springs:Sediment
GCA_945893365.1	Bacteria	Acidobacteriota	Terriglobia	Bryobacterales	Bryobacteraceae	SYKU01	SYKU01 sp945893365	Candidatus Sulfopaludibacter sp. SbA3	CAMDED010000061.1_26	LysM+SLT	Sec	Environmental:Aquatic:Thermal springs:Sediment;Environmental:Aquatic:Thermal springs:Sediment;Environmental:Aquatic:Thermal springs:Sediment
GCA_945893365.1	Bacteria	Acidobacteriota	Terriglobia	Bryobacterales	Bryobacteraceae	SYKU01	SYKU01 sp945893365	Candidatus Sulfopaludibacter sp. SbA3	CAMDED010000090.1_9	AMIN+Amidase_3		Environmental:Aquatic:Thermal springs:Sediment;Environmental:Aquatic:Thermal springs:Sediment;Environmental:Aquatic:Thermal springs:Sediment
GCA_945893365.1	Bacteria	Acidobacteriota	Terriglobia	Bryobacterales	Bryobacteraceae	SYKU01	SYKU01 sp945893365	Candidatus Sulfopaludibacter sp. SbA3	CAMDED010000098.1_19	PG_binding_1+Peptidase_M15		Environmental:Aquatic:Thermal springs:Sediment;Environmental:Aquatic:Thermal springs:Sediment;Environmental:Aquatic:Thermal springs:Sediment
GCA_005808475.1	Bacteria	Acidobacteriota	Terriglobia	Bryobacterales	Bryobacteraceae	SYLY01	SYLY01 sp005808475	Acidobacteria bacterium	SYLY01000145.1_25	LysM+SLT	Sec	Environmental:Aquatic:Thermal springs:Sediment;Environmental:Aquatic:Thermal springs:Sediment;Environmental:Aquatic:Thermal springs:Sediment
GCA_005808475.1	Bacteria	Acidobacteriota	Terriglobia	Bryobacterales	Bryobacteraceae	SYLY01	SYLY01 sp005808475	Acidobacteria bacterium	SYLY01000367.1_34	AMIN+Amidase_3	Sec	Environmental:Aquatic:Thermal springs:Sediment;Environmental:Aquatic:Thermal springs:Sediment;Environmental:Aquatic:Thermal springs:Sediment
GCA_016871015.1	Bacteria	Acidobacteriota	Terriglobia	Bryobacterales	Bryobacteraceae	SYLY01	SYLY01 sp016871015	Acidobacteria bacterium	MBM3737785.1	LysM+SLT	Sec	Environmental:Aquatic:Thermal springs:Sediment;Environmental:Aquatic:Thermal springs:Sediment;Environmental:Aquatic:Thermal springs:Sediment
GCA_016871015.1	Bacteria	Acidobacteriota	Terriglobia	Bryobacterales	Bryobacteraceae	SYLY01	SYLY01 sp016871015	Acidobacteria bacterium	MBM3739747.1	AMIN+Amidase_3	Sec	Environmental:Aquatic:Thermal springs:Sediment;Environmental:Aquatic:Thermal springs:Sediment;Environmental:Aquatic:Thermal springs:Sediment
[truncated: 135,758 more rows]
