# Supplementary material for: Archaea produce peptidoglycan hydrolases that kill bacteria
Source: PLoS Biol. 2025 Aug 14;23(8):e3003235. doi: 10.1371/journal.pbio.3003235 (PMC12352652; doi:10.1371/journal.pbio.3003235)
Supplement: S3 Table — (XLSX) [file pbio.3003235.s007.xlsx]

## Sheet: S3 Table – Phage-Host DB
virus tax id	virus name	virus lineage	refseq id	KEGG GENOME	KEGG DISEASE	DISEASE	host tax id	host name	host lineage	pmid	evidence	sample type	source organism	host_ncbi_accession
645116	Acaryochloris phage A-HIS1	Viruses; Duplodnaviria; Heunggongvirae; Uroviricota; Caudoviricetes; unclassified Caudoviricetes	FN436268				329726	Acaryochloris marina MBIC11017	Bacteria; Terrabacteria group; Cyanobacteriota/Melainabacteria group; Cyanobacteriota; Cyanophyceae; Acaryochloridales; Acaryochloridaceae; Acaryochloris; Acaryochloris marina	25472545	Literature			GCF_000018105.1
2860312	Acetobacter phage phiAP1	Viruses; Duplodnaviria; Heunggongvirae; Uroviricota; Caudoviricetes; unclassified Caudoviricetes	LC644972				438	Acetobacter pasteurianus	Bacteria; Pseudomonadota; Alphaproteobacteria; Rhodospirillales; Acetobacteraceae; Acetobacter	34732777	Literature, RefSeq			GCF_000285275.1
2860314	Acetobacter phage phiAX1	Viruses; Duplodnaviria; Heunggongvirae; Uroviricota; Caudoviricetes; unclassified Caudoviricetes	LC644973				440	Acetobacter sp.	Bacteria; Pseudomonadota; Alphaproteobacteria; Rhodospirillales; Acetobacteraceae; Acetobacter	34732777	Literature, RefSeq			GCA_012517935.1
1977403	Acholeplasma phage MV-L51	Viruses; Monodnaviria; Loebvirae; Hofneiviricota; Faserviricetes; Tubulavirales; Plectroviridae; Plectrovirus; Plectrovirus L51	NC_001341				2148	Acholeplasma laidlawii	Bacteria; Terrabacteria group; Mycoplasmatota; Mollicutes; Acholeplasmatales; Acholeplasmataceae; Acholeplasma	7605196	Literature, RefSeq			GCF_000018785.1
3061295	Achromobacter phage 2-1	Viruses; Duplodnaviria; Heunggongvirae; Uroviricota; Caudoviricetes; unclassified Caudoviricetes	OQ974181				85698	Achromobacter xylosoxidans	Bacteria; Pseudomonadota; Betaproteobacteria; Burkholderiales; Alcaligenaceae; Achromobacter		RefSeq			GCF_001457475.1
1589747	Achromobacter phage 83-24	Viruses; Duplodnaviria; Heunggongvirae; Uroviricota; Caudoviricetes; Steinhofvirus; Steinhofvirus sv8324	NC_028834				85698	Achromobacter xylosoxidans	Bacteria; Pseudomonadota; Betaproteobacteria; Burkholderiales; Alcaligenaceae; Achromobacter	24466294	Literature, RefSeq			GCF_001457475.1
2884451	Achromobacter phage AXY1	Viruses; Duplodnaviria; Heunggongvirae; Uroviricota; Caudoviricetes; Casjensviridae; Fengtaivirus; unclassified Fengtaivirus	OK041469				85698	Achromobacter xylosoxidans	Bacteria; Pseudomonadota; Betaproteobacteria; Burkholderiales; Alcaligenaceae; Achromobacter		RefSeq			GCF_001457475.1
1416009	Achromobacter phage JWAlpha	Viruses; Duplodnaviria; Heunggongvirae; Uroviricota; Caudoviricetes; Schitoviridae; Rothmandenesvirinae; Jwalphavirus; Jwalphavirus jwalpha	NC_023556				85698	Achromobacter xylosoxidans	Bacteria; Pseudomonadota; Betaproteobacteria; Burkholderiales; Alcaligenaceae; Achromobacter	24468270	Literature, RefSeq			GCF_001457475.1
1416008	Achromobacter phage JWDelta	Viruses; Duplodnaviria; Heunggongvirae; Uroviricota; Caudoviricetes; Schitoviridae; Rothmandenesvirinae; Jwalphavirus; Jwalphavirus jwalpha	KF787094				85698	Achromobacter xylosoxidans	Bacteria; Pseudomonadota; Betaproteobacteria; Burkholderiales; Alcaligenaceae; Achromobacter	24468270	Literature, RefSeq			GCF_001457475.1
1589748	Achromobacter phage JWF	Viruses; Duplodnaviria; Heunggongvirae; Uroviricota; Caudoviricetes; unclassified Caudoviricetes	NC_029075				85698	Achromobacter xylosoxidans	Bacteria; Pseudomonadota; Betaproteobacteria; Burkholderiales; Alcaligenaceae; Achromobacter	28357512	Literature, NCBI Virus, RefSeq			GCF_001457475.1
3070119	Achromobacter phage JWT	Viruses; Duplodnaviria; Heunggongvirae; Uroviricota; Caudoviricetes; Steinhofvirus; unclassified Steinhofvirus	OQ938574				85698	Achromobacter xylosoxidans	Bacteria; Pseudomonadota; Betaproteobacteria; Burkholderiales; Alcaligenaceae; Achromobacter		RefSeq			GCF_001457475.1
1589746	Achromobacter phage JWX	Viruses; Duplodnaviria; Heunggongvirae; Uroviricota; Caudoviricetes; Steinhofvirus; Steinhofvirus JWX	NC_028768				85698	Achromobacter xylosoxidans	Bacteria; Pseudomonadota; Betaproteobacteria; Burkholderiales; Alcaligenaceae; Achromobacter	28357512	Literature, RefSeq			GCF_001457475.1
2767570	Achromobacter phage Mano	Viruses; Duplodnaviria; Heunggongvirae; Uroviricota; Caudoviricetes; Manovirus; Manovirus Mano	NC_054147				85698	Achromobacter xylosoxidans	Bacteria; Pseudomonadota; Betaproteobacteria; Burkholderiales; Alcaligenaceae; Achromobacter	33446599	Literature			GCF_001457475.1
2591403	Achromobacter phage Motura	Viruses; Duplodnaviria; Heunggongvirae; Uroviricota; Caudoviricetes; Moturavirus; Moturavirus motura	NC_049849				1389935	Achromobacter animicus	Bacteria; Pseudomonadota; Betaproteobacteria; Burkholderiales; Alcaligenaceae; Achromobacter		RefSeq			GCF_902859585.1
1610509	Achromobacter phage phiAxp-1	Viruses; Duplodnaviria; Heunggongvirae; Uroviricota; Caudoviricetes; unclassified Caudoviricetes	NC_029033				85698	Achromobacter xylosoxidans	Bacteria; Pseudomonadota; Betaproteobacteria; Burkholderiales; Alcaligenaceae; Achromobacter	26908262	Literature, NCBI Virus, RefSeq			GCF_001457475.1
1664246	Achromobacter phage phiAxp-2	Viruses; Duplodnaviria; Heunggongvirae; Uroviricota; Caudoviricetes; Casjensviridae; Fengtaivirus; Fengtaivirus Axp2	NC_029106				85698	Achromobacter xylosoxidans	Bacteria; Pseudomonadota; Betaproteobacteria; Burkholderiales; Alcaligenaceae; Achromobacter	27669904	Literature, RefSeq			GCF_001457475.1
1664247	Achromobacter phage phiAxp-3	Viruses; Duplodnaviria; Heunggongvirae; Uroviricota; Caudoviricetes; Schitoviridae; Rothmandenesvirinae; Dongdastvirus; Dongdastvirus Axp3	NC_028908				85698	Achromobacter xylosoxidans	Bacteria; Pseudomonadota; Betaproteobacteria; Burkholderiales; Alcaligenaceae; Achromobacter		RefSeq			GCF_001457475.1
2292880	Achromobacter phage vB_Ade_ART	Viruses; Duplodnaviria; Heunggongvirae; Uroviricota; Caudoviricetes; unclassified Caudoviricetes	MH746817				32002	Achromobacter denitrificans	Bacteria; Pseudomonadota; Betaproteobacteria; Burkholderiales; Alcaligenaceae; Achromobacter		RefSeq			GCF_001571365.1
2591039	Achromobacter phage vB_AxyP_19-32_Axy04	Viruses; Duplodnaviria; Heunggongvirae; Uroviricota; Caudoviricetes; Schitoviridae; Rothmandenesvirinae; Dongdastvirus; Dongdastvirus Axy04	NC_054967				85698	Achromobacter xylosoxidans	Bacteria; Pseudomonadota; Betaproteobacteria; Burkholderiales; Alcaligenaceae; Achromobacter	31897726	Literature, RefSeq			GCF_001457475.1
2591040	Achromobacter phage vB_AxyP_19-32_Axy09	Viruses; Duplodnaviria; Heunggongvirae; Uroviricota; Caudoviricetes; Autographiviridae; Krylovirinae; unclassified Krylovirinae	MK962628				85698	Achromobacter xylosoxidans	Bacteria; Pseudomonadota; Betaproteobacteria; Burkholderiales; Alcaligenaceae; Achromobacter	31897726	Literature, RefSeq			GCF_001457475.1
2591041	Achromobacter phage vB_AxyP_19-32_Axy10	Viruses; Duplodnaviria; Heunggongvirae; Uroviricota; Caudoviricetes; Schitoviridae; Rothmandenesvirinae; Pourcelvirus; Pourcelvirus Axy10	NC_054971				85698	Achromobacter xylosoxidans	Bacteria; Pseudomonadota; Betaproteobacteria; Burkholderiales; Alcaligenaceae; Achromobacter	31897726	Literature, RefSeq			GCF_001457475.1
2591042	Achromobacter phage vB_AxyP_19-32_Axy11	Viruses; Duplodnaviria; Heunggongvirae; Uroviricota; Caudoviricetes; Schitoviridae; Rothmandenesvirinae; Pourcelvirus; Pourcelvirus Axy11	NC_054972				85698	Achromobacter xylosoxidans	Bacteria; Pseudomonadota; Betaproteobacteria; Burkholderiales; Alcaligenaceae; Achromobacter	31897726	Literature, RefSeq			GCF_001457475.1
2591043	Achromobacter phage vB_AxyP_19-32_Axy12	Viruses; Duplodnaviria; Heunggongvirae; Uroviricota; Caudoviricetes; Schitoviridae; Rothmandenesvirinae; Dongdastvirus; Dongdastvirus Axy12	NC_054968				85698	Achromobacter xylosoxidans	Bacteria; Pseudomonadota; Betaproteobacteria; Burkholderiales; Alcaligenaceae; Achromobacter	31897726	Literature, RefSeq			GCF_001457475.1
2591044	Achromobacter phage vB_AxyP_19-32_Axy13	Viruses; Duplodnaviria; Heunggongvirae; Uroviricota; Caudoviricetes; Schitoviridae; Rothmandenesvirinae; Inbricusvirus; Inbricusvirus inbricus	MK962632				85698	Achromobacter xylosoxidans	Bacteria; Pseudomonadota; Betaproteobacteria; Burkholderiales; Alcaligenaceae; Achromobacter	31897726	Literature, RefSeq			GCF_001457475.1
2591045	Achromobacter phage vB_AxyP_19-32_Axy21	Viruses; Duplodnaviria; Heunggongvirae; Uroviricota; Caudoviricetes; Autographiviridae; Krylovirinae; unclassified Krylovirinae	MK962638				85698	Achromobacter xylosoxidans	Bacteria; Pseudomonadota; Betaproteobacteria; Burkholderiales; Alcaligenaceae; Achromobacter	31897726	Literature, RefSeq			GCF_001457475.1
2591046	Achromobacter phage vB_AxyP_19-32_Axy22	Viruses; Duplodnaviria; Heunggongvirae; Uroviricota; Caudoviricetes; Schitoviridae; Rothmandenesvirinae; Pourcelvirus; Pourcelvirus Axy11	MK962639				85698	Achromobacter xylosoxidans	Bacteria; Pseudomonadota; Betaproteobacteria; Burkholderiales; Alcaligenaceae; Achromobacter	31897726	Literature, RefSeq			GCF_001457475.1
2591047	Achromobacter phage vB_AxyP_19-32_Axy23	Viruses; Duplodnaviria; Heunggongvirae; Uroviricota; Caudoviricetes; Autographiviridae; Krylovirinae; unclassified Krylovirinae	MK962640				85698	Achromobacter xylosoxidans	Bacteria; Pseudomonadota; Betaproteobacteria; Burkholderiales; Alcaligenaceae; Achromobacter	31897726	Literature, RefSeq			GCF_001457475.1
2591048	Achromobacter phage vB_AxyP_19-32_Axy24	Viruses; Duplodnaviria; Heunggongvirae; Uroviricota; Caudoviricetes; Schitoviridae; Rothmandenesvirinae; Dongdastvirus; Dongdastvirus Axy24	NC_054969				85698	Achromobacter xylosoxidans	Bacteria; Pseudomonadota; Betaproteobacteria; Burkholderiales; Alcaligenaceae; Achromobacter	31897726	Literature, RefSeq			GCF_001457475.1
2591049	Achromobacter phage vB_AxyS_19-32_Axy06	Viruses; Duplodnaviria; Heunggongvirae; Uroviricota; Caudoviricetes; Steinhofvirus; unclassified Steinhofvirus	MK962627				85698	Achromobacter xylosoxidans	Bacteria; Pseudomonadota; Betaproteobacteria; Burkholderiales; Alcaligenaceae; Achromobacter	31897726	Literature, RefSeq			GCF_001457475.1
2591050	Achromobacter phage vB_AxyS_19-32_Axy14	Viruses; Duplodnaviria; Heunggongvirae; Uroviricota; Caudoviricetes; Steinhofvirus; unclassified Steinhofvirus	MK962633				85698	Achromobacter xylosoxidans	Bacteria; Pseudomonadota; Betaproteobacteria; Burkholderiales; Alcaligenaceae; Achromobacter	31897726	Literature, RefSeq			GCF_001457475.1
2591051	Achromobacter phage vB_AxyS_19-32_Axy16	Viruses; Duplodnaviria; Heunggongvirae; Uroviricota; Caudoviricetes; Steinhofvirus; unclassified Steinhofvirus	MK962634				85698	Achromobacter xylosoxidans	Bacteria; Pseudomonadota; Betaproteobacteria; Burkholderiales; Alcaligenaceae; Achromobacter	31897726	Literature, RefSeq			GCF_001457475.1
2591052	Achromobacter phage vB_AxyS_19-32_Axy18	Viruses; Duplodnaviria; Heunggongvirae; Uroviricota; Caudoviricetes; unclassified Caudoviricetes	MK962635				85698	Achromobacter xylosoxidans	Bacteria; Pseudomonadota; Betaproteobacteria; Burkholderiales; Alcaligenaceae; Achromobacter	31897726	Literature, RefSeq			GCF_001457475.1
2591053	Achromobacter phage vB_AxyS_19-32_Axy19	Viruses; Duplodnaviria; Heunggongvirae; Uroviricota; Caudoviricetes; unclassified Caudoviricetes	MK962636				85698	Achromobacter xylosoxidans	Bacteria; Pseudomonadota; Betaproteobacteria; Burkholderiales; Alcaligenaceae; Achromobacter	31897726	Literature, RefSeq			GCF_001457475.1
2591054	Achromobacter phage vB_AxyS_19-32_Axy20	Viruses; Duplodnaviria; Heunggongvirae; Uroviricota; Caudoviricetes; unclassified Caudoviricetes	MK962637				85698	Achromobacter xylosoxidans	Bacteria; Pseudomonadota; Betaproteobacteria; Burkholderiales; Alcaligenaceae; Achromobacter	31897726	Literature, RefSeq			GCF_001457475.1
2730617	Acidianus rod-shaped virus 3	Viruses; Adnaviria; Zilligvirae; Taleaviricota; Tokiviricetes; Ligamenvirales; Rudiviridae; Hoswirudivirus; Hoswirudivirus ARV3	NC_074632				41673	Acidianus brierleyi	Archaea; TACK group; Thermoproteota; Thermoprotei; Sulfolobales; Sulfolobaceae; Acidianus	32322010	Literature, RefSeq			GCF_003201835.2
693629	Acidianus spindle-shaped virus 1	Viruses; Fuselloviridae; Betafusellovirus	NC_013585				41673	Acidianus brierleyi	Archaea; TACK group; Thermoproteota; Thermoprotei; Sulfolobales; Sulfolobaceae; Acidianus	19638177	Literature, NCBI Virus, RefSeq			GCF_003201835.2
1898549	Acidianus two-tailed virus 2	Viruses; Bicaudaviridae; Bicaudavirus; unclassified Bicaudavirus	KX607101				2287	Saccharolobus solfataricus	Archaea; TACK group; Thermoproteota; Thermoprotei; Sulfolobales; Sulfolobaceae; Saccharolobus		RefSeq			GCF_900079115.1
1229761	Acidithiobacillus phage AcaML1	Viruses; Duplodnaviria; Heunggongvirae; Uroviricota; Caudoviricetes; unclassified Caudoviricetes	JX507079, MH142219, MH142220				637389	Acidithiobacillus caldus ATCC 51756	Bacteria; Pseudomonadota; Acidithiobacillia; Acidithiobacillales; Acidithiobacillaceae; Acidithiobacillus; Acidithiobacillus caldus	23087115	Literature, RefSeq			GCF_000175575.2
2856860	Acidovorax phage ACF1	Viruses; Duplodnaviria; Heunggongvirae; Uroviricota; Caudoviricetes; unclassified Caudoviricetes	MZ547449				80869	Paracidovorax citrulli	Bacteria; Pseudomonadota; Betaproteobacteria; Burkholderiales; Comamonadaceae; Paracidovorax		RefSeq			GCF_900100305.1
2972490	Acidovorax phage Acica	Viruses; Duplodnaviria; Heunggongvirae; Uroviricota; Caudoviricetes; Peduoviridae; unclassified Peduoviridae	OP131588				80868	Paracidovorax cattleyae	Bacteria; Pseudomonadota; Betaproteobacteria; Burkholderiales; Comamonadaceae; Paracidovorax		RefSeq			GCF_900104515.1
2010329	Acidovorax phage ACP17	Viruses; Duplodnaviria; Heunggongvirae; Uroviricota; Caudoviricetes; Busanvirus; Busanvirus ACP17	NC_041997				80869	Paracidovorax citrulli	Bacteria; Pseudomonadota; Betaproteobacteria; Burkholderiales; Comamonadaceae; Paracidovorax	29422788	Literature, RefSeq			GCF_900100305.1
2301642	Acidovorax phage ACPWH	Viruses; Duplodnaviria; Heunggongvirae; Uroviricota; Caudoviricetes; unclassified Caudoviricetes	MH727593				80869	Paracidovorax citrulli	Bacteria; Pseudomonadota; Betaproteobacteria; Burkholderiales; Comamonadaceae; Paracidovorax		RefSeq			GCF_900100305.1
2908629	Acidovorax phage AP1	Viruses; Duplodnaviria; Heunggongvirae; Uroviricota; Caudoviricetes; unclassified Caudoviricetes	OM049504				862720	Paracidovorax oryzae	Bacteria; Pseudomonadota; Betaproteobacteria; Burkholderiales; Comamonadaceae; Paracidovorax		RefSeq			GCF_000687165.1
2914174	Acinetobacter phage 4316	Viruses; Duplodnaviria; Heunggongvirae; Uroviricota; Caudoviricetes; unclassified Caudoviricetes	OM334891				470	Acinetobacter baumannii	Bacteria; Pseudomonadota; Gammaproteobacteria; Moraxellales; Moraxellaceae; Acinetobacter; Acinetobacter calcoaceticus/baumannii complex		RefSeq			GCF_009759685.1
2813175	Acinetobacter phage 53	Viruses; Duplodnaviria; Heunggongvirae; Uroviricota; Caudoviricetes; unclassified Caudoviricetes	MW590698				470	Acinetobacter baumannii	Bacteria; Pseudomonadota; Gammaproteobacteria; Moraxellales; Moraxellaceae; Acinetobacter; Acinetobacter calcoaceticus/baumannii complex		RefSeq			GCF_009759685.1
2726968	Acinetobacter phage 5W	Viruses; Duplodnaviria; Heunggongvirae; Uroviricota; Caudoviricetes; unclassified Caudoviricetes	MT349887				470	Acinetobacter baumannii	Bacteria; Pseudomonadota; Gammaproteobacteria; Moraxellales; Moraxellaceae; Acinetobacter; Acinetobacter calcoaceticus/baumannii complex		RefSeq			GCF_009759685.1
3061993	Acinetobacter phage A785.1	Viruses; unclassified bacterial viruses	OR192057				470	Acinetobacter baumannii	Bacteria; Pseudomonadota; Gammaproteobacteria; Moraxellales; Moraxellaceae; Acinetobacter; Acinetobacter calcoaceticus/baumannii complex		RefSeq			GCF_009759685.1
2920927	Acinetobacter phage AB-Navy1	Viruses; Duplodnaviria; Heunggongvirae; Uroviricota; Caudoviricetes; Straboviridae; Twarogvirinae; Lazarusvirus; unclassified Lazarusvirus	OL770258				470	Acinetobacter baumannii	Bacteria; Pseudomonadota; Gammaproteobacteria; Moraxellales; Moraxellaceae; Acinetobacter; Acinetobacter calcoaceticus/baumannii complex	35773283	Literature, RefSeq			GCF_009759685.1
2920928	Acinetobacter phage AB-Navy4	Viruses; Duplodnaviria; Heunggongvirae; Uroviricota; Caudoviricetes; Straboviridae; Twarogvirinae; Lazarusvirus; Lazarusvirus kimel	OL770259				470	Acinetobacter baumannii	Bacteria; Pseudomonadota; Gammaproteobacteria; Moraxellales; Moraxellaceae; Acinetobacter; Acinetobacter calcoaceticus/baumannii complex	35773283	Literature, RefSeq			GCF_009759685.1
2920929	Acinetobacter phage AB-Navy71	Viruses; Duplodnaviria; Heunggongvirae; Uroviricota; Caudoviricetes; Straboviridae; Twarogvirinae; Hadassahvirus; unclassified Hadassahvirus	OL770260				470	Acinetobacter baumannii	Bacteria; Pseudomonadota; Gammaproteobacteria; Moraxellales; Moraxellaceae; Acinetobacter; Acinetobacter calcoaceticus/baumannii complex	35773283	Literature, RefSeq			GCF_009759685.1
2920930	Acinetobacter phage AB-Navy97	Viruses; Duplodnaviria; Heunggongvirae; Uroviricota; Caudoviricetes; Straboviridae; Twarogvirinae; Lazarusvirus; unclassified Lazarusvirus	OL770261				470	Acinetobacter baumannii	Bacteria; Pseudomonadota; Gammaproteobacteria; Moraxellales; Moraxellaceae; Acinetobacter; Acinetobacter calcoaceticus/baumannii complex	35773283	Literature, RefSeq			GCF_009759685.1
889876	Acinetobacter phage AB1	Viruses; Duplodnaviria; Heunggongvirae; Uroviricota; Caudoviricetes; Obolenskvirus; Obolenskvirus AB1	NC_042028				470	Acinetobacter baumannii	Bacteria; Pseudomonadota; Gammaproteobacteria; Moraxellales; Moraxellaceae; Acinetobacter; Acinetobacter calcoaceticus/baumannii complex	22868206	Literature, RefSeq			GCF_009759685.1
1718840	Acinetobacter phage Ab105-1phi	Viruses; Duplodnaviria; Heunggongvirae; Uroviricota; Caudoviricetes; unclassified Caudoviricetes	KT588074				470	Acinetobacter baumannii	Bacteria; Pseudomonadota; Gammaproteobacteria; Moraxellales; Moraxellaceae; Acinetobacter; Acinetobacter calcoaceticus/baumannii complex		RefSeq			GCF_009759685.1
1718841	Acinetobacter phage Ab105-2phi	Viruses; Duplodnaviria; Heunggongvirae; Uroviricota; Caudoviricetes; Vieuvirus; unclassified Vieuvirus	KT588075				470	Acinetobacter baumannii	Bacteria; Pseudomonadota; Gammaproteobacteria; Moraxellales; Moraxellaceae; Acinetobacter; Acinetobacter calcoaceticus/baumannii complex		RefSeq			GCF_009759685.1
2866159	Acinetobacter phage Ab105-2phideltaCI404ad	Viruses; Duplodnaviria; Heunggongvirae; Uroviricota; Caudoviricetes; Vieuvirus; unclassified Vieuvirus	MZ514874				470	Acinetobacter baumannii	Bacteria; Pseudomonadota; Gammaproteobacteria; Moraxellales; Moraxellaceae; Acinetobacter; Acinetobacter calcoaceticus/baumannii complex		RefSeq			GCF_009759685.1
1718842	Acinetobacter phage Ab105-3phi	Viruses; Duplodnaviria; Heunggongvirae; Uroviricota; Caudoviricetes; unclassified Caudoviricetes	KT588073				470	Acinetobacter baumannii	Bacteria; Pseudomonadota; Gammaproteobacteria; Moraxellales; Moraxellaceae; Acinetobacter; Acinetobacter calcoaceticus/baumannii complex		RefSeq			GCF_009759685.1
2735531	Acinetobacter phage Ab11510-phi	Viruses; Duplodnaviria; Heunggongvirae; Uroviricota; Caudoviricetes; Vieuvirus; unclassified Vieuvirus	MT361972				470	Acinetobacter baumannii	Bacteria; Pseudomonadota; Gammaproteobacteria; Moraxellales; Moraxellaceae; Acinetobacter; Acinetobacter calcoaceticus/baumannii complex		RefSeq			GCF_009759685.1
2749428	Acinetobacter phage Ab124	Viruses; Duplodnaviria; Heunggongvirae; Uroviricota; Caudoviricetes; Autographiviridae; Beijerinckvirinae; Friunavirus; Friunavirus fv15519	MT633129				470	Acinetobacter baumannii	Bacteria; Pseudomonadota; Gammaproteobacteria; Moraxellales; Moraxellaceae; Acinetobacter; Acinetobacter calcoaceticus/baumannii complex		RefSeq			GCF_009759685.1
1273713	Acinetobacter phage AB3	Viruses; Duplodnaviria; Heunggongvirae; Uroviricota; Caudoviricetes; Autographiviridae; Beijerinckvirinae; Friunavirus; Friunavirus AB3	NC_021337				470	Acinetobacter baumannii	Bacteria; Pseudomonadota; Gammaproteobacteria; Moraxellales; Moraxellaceae; Acinetobacter; Acinetobacter calcoaceticus/baumannii complex	25729950	Literature			GCF_009759685.1
3065418	Acinetobacter phage Ab31	Viruses; Duplodnaviria; Heunggongvirae; Uroviricota; Caudoviricetes; Obolenskvirus; unclassified Obolenskvirus	OR045355				470	Acinetobacter baumannii	Bacteria; Pseudomonadota; Gammaproteobacteria; Moraxellales; Moraxellaceae; Acinetobacter; Acinetobacter calcoaceticus/baumannii complex		RefSeq			GCF_009759685.1
3065419	Acinetobacter phage Ab59	Viruses; Duplodnaviria; Heunggongvirae; Uroviricota; Caudoviricetes; Obolenskvirus; unclassified Obolenskvirus	OR045357				470	Acinetobacter baumannii	Bacteria; Pseudomonadota; Gammaproteobacteria; Moraxellales; Moraxellaceae; Acinetobacter; Acinetobacter calcoaceticus/baumannii complex		RefSeq			GCF_009759685.1
3065420	Acinetobacter phage Ab65	Viruses; Duplodnaviria; Heunggongvirae; Uroviricota; Caudoviricetes; Obolenskvirus; unclassified Obolenskvirus	OR045358				470	Acinetobacter baumannii	Bacteria; Pseudomonadota; Gammaproteobacteria; Moraxellales; Moraxellaceae; Acinetobacter; Acinetobacter calcoaceticus/baumannii complex		RefSeq			GCF_009759685.1
3065421	Acinetobacter phage Ab69	Viruses; Duplodnaviria; Heunggongvirae; Uroviricota; Caudoviricetes; Obolenskvirus; unclassified Obolenskvirus	OR045356				470	Acinetobacter baumannii	Bacteria; Pseudomonadota; Gammaproteobacteria; Moraxellales; Moraxellaceae; Acinetobacter; Acinetobacter calcoaceticus/baumannii complex		RefSeq			GCF_009759685.1
2500826	Acinetobacter phage AbKT21phiIII	Viruses; Duplodnaviria; Heunggongvirae; Uroviricota; Caudoviricetes; Autographiviridae; Beijerinckvirinae; Friunavirus; Friunavirus AbKT21III	NC_048142				470	Acinetobacter baumannii	Bacteria; Pseudomonadota; Gammaproteobacteria; Moraxellales; Moraxellaceae; Acinetobacter; Acinetobacter calcoaceticus/baumannii complex	30869755	Literature, RefSeq			GCF_009759685.1
1235824	Acinetobacter phage Abp1	Viruses; Duplodnaviria; Heunggongvirae; Uroviricota; Caudoviricetes; Autographiviridae; Beijerinckvirinae; Friunavirus; Friunavirus Abp1	NC_021316				470	Acinetobacter baumannii	Bacteria; Pseudomonadota; Gammaproteobacteria; Moraxellales; Moraxellaceae; Acinetobacter; Acinetobacter calcoaceticus/baumannii complex		RefSeq			GCF_009759685.1
2015804	Acinetobacter phage AbP2	Viruses; Duplodnaviria; Heunggongvirae; Uroviricota; Caudoviricetes; Obolenskvirus; Obolenskvirus AbP2	NC_041998				470	Acinetobacter baumannii	Bacteria; Pseudomonadota; Gammaproteobacteria; Moraxellales; Moraxellaceae; Acinetobacter; Acinetobacter calcoaceticus/baumannii complex	30900072	Literature, RefSeq			GCF_009759685.1
1092848	Acinetobacter phage Abp53	Viruses; Duplodnaviria; Heunggongvirae; Uroviricota; Caudoviricetes; Saclayvirus; unclassified Saclayvirus	JF317274				470	Acinetobacter baumannii	Bacteria; Pseudomonadota; Gammaproteobacteria; Moraxellales; Moraxellaceae; Acinetobacter; Acinetobacter calcoaceticus/baumannii complex		RefSeq			GCF_009759685.1
2863681	Acinetobacter phage Abp95	Viruses; Duplodnaviria; Heunggongvirae; Uroviricota; Caudoviricetes; Obolenskvirus; unclassified Obolenskvirus	MZ618622				470	Acinetobacter baumannii	Bacteria; Pseudomonadota; Gammaproteobacteria; Moraxellales; Moraxellaceae; Acinetobacter; Acinetobacter calcoaceticus/baumannii complex		RefSeq			GCF_009759685.1
2282400	Acinetobacter phage ABPH49	Viruses; Duplodnaviria; Heunggongvirae; Uroviricota; Caudoviricetes; Vequintavirinae; unclassified Vequintavirinae	MH533020				470	Acinetobacter baumannii	Bacteria; Pseudomonadota; Gammaproteobacteria; Moraxellales; Moraxellaceae; Acinetobacter; Acinetobacter calcoaceticus/baumannii complex		RefSeq			GCF_009759685.1
2972532	Acinetobacter phage AbpL	Viruses; Duplodnaviria; Heunggongvirae; Uroviricota; Caudoviricetes; Autographiviridae; Beijerinckvirinae; Friunavirus; unclassified Friunavirus	OP171942				470	Acinetobacter baumannii	Bacteria; Pseudomonadota; Gammaproteobacteria; Moraxellales; Moraxellaceae; Acinetobacter; Acinetobacter calcoaceticus/baumannii complex		RefSeq			GCF_009759685.1
2736222	Acinetobacter phage Abraxas	Viruses; Duplodnaviria; Heunggongvirae; Uroviricota; Caudoviricetes; Straboviridae; Twarogvirinae; Lazarusvirus; Lazarusvirus berthold	MT385367				470	Acinetobacter baumannii	Bacteria; Pseudomonadota; Gammaproteobacteria; Moraxellales; Moraxellaceae; Acinetobacter; Acinetobacter calcoaceticus/baumannii complex		RefSeq			GCF_009759685.1
2920932	Acinetobacter phage AbTP3phi1	Viruses; Duplodnaviria; Heunggongvirae; Uroviricota; Caudoviricetes; Autographiviridae; Beijerinckvirinae; Friunavirus; unclassified Friunavirus	OL770263				470	Acinetobacter baumannii	Bacteria; Pseudomonadota; Gammaproteobacteria; Moraxellales; Moraxellaceae; Acinetobacter; Acinetobacter calcoaceticus/baumannii complex	35773283	Literature, RefSeq			GCF_009759685.1
2500827	Acinetobacter phage AbTZA1	Viruses; Duplodnaviria; Heunggongvirae; Uroviricota; Caudoviricetes; Straboviridae; Twarogvirinae; Hadassahvirus; Hadassahvirus azbtza1	NC_049445				470	Acinetobacter baumannii	Bacteria; Pseudomonadota; Gammaproteobacteria; Moraxellales; Moraxellaceae; Acinetobacter; Acinetobacter calcoaceticus/baumannii complex	30869755	Literature, RefSeq			GCF_009759685.1
2749427	Acinetobacter phage Ab_121	Viruses; Duplodnaviria; Heunggongvirae; Uroviricota; Caudoviricetes; Saclayvirus; unclassified Saclayvirus	MT623546				470	Acinetobacter baumannii	Bacteria; Pseudomonadota; Gammaproteobacteria; Moraxellales; Moraxellaceae; Acinetobacter; Acinetobacter calcoaceticus/baumannii complex		RefSeq			GCF_009759685.1
2781361	Acinetobacter phage Ab_SZ3	Viruses; Duplodnaviria; Heunggongvirae; Uroviricota; Caudoviricetes; Lokivirus; Lokivirus IMEAB3	MW151244				470	Acinetobacter baumannii	Bacteria; Pseudomonadota; Gammaproteobacteria; Moraxellales; Moraxellaceae; Acinetobacter; Acinetobacter calcoaceticus/baumannii complex		RefSeq			GCF_009759685.1
2945715	Acinetobacter phage AB_SZ6	Viruses; Duplodnaviria; Heunggongvirae; Uroviricota; Caudoviricetes; Autographiviridae; Beijerinckvirinae; Friunavirus; unclassified Friunavirus	ON513429				470	Acinetobacter baumannii	Bacteria; Pseudomonadota; Gammaproteobacteria; Moraxellales; Moraxellaceae; Acinetobacter; Acinetobacter calcoaceticus/baumannii complex		RefSeq			GCF_009759685.1
2920931	Acinetobacter phage AC4	Viruses; Duplodnaviria; Heunggongvirae; Uroviricota; Caudoviricetes; Straboviridae; Twarogvirinae; Lazarusvirus; unclassified Lazarusvirus	OL770262				470	Acinetobacter baumannii	Bacteria; Pseudomonadota; Gammaproteobacteria; Moraxellales; Moraxellaceae; Acinetobacter; Acinetobacter calcoaceticus/baumannii complex	35773283	Literature, RefSeq			GCF_009759685.1
3024174	Acinetobacter phage Acba_1	Viruses; Duplodnaviria; Heunggongvirae; Uroviricota; Caudoviricetes; Vieuvirus; unclassified Vieuvirus	OQ101250				470	Acinetobacter baumannii	Bacteria; Pseudomonadota; Gammaproteobacteria; Moraxellales; Moraxellaceae; Acinetobacter; Acinetobacter calcoaceticus/baumannii complex	36680270	Literature, RefSeq			GCF_009759685.1
3024177	Acinetobacter phage Acba_11	Viruses; Duplodnaviria; Heunggongvirae; Uroviricota; Caudoviricetes; unclassified Caudoviricetes	OQ101254				470	Acinetobacter baumannii	Bacteria; Pseudomonadota; Gammaproteobacteria; Moraxellales; Moraxellaceae; Acinetobacter; Acinetobacter calcoaceticus/baumannii complex	36680270	Literature, RefSeq			GCF_009759685.1
3024178	Acinetobacter phage Acba_13	Viruses; Duplodnaviria; Heunggongvirae; Uroviricota; Caudoviricetes; unclassified Caudoviricetes	OQ101255				470	Acinetobacter baumannii	Bacteria; Pseudomonadota; Gammaproteobacteria; Moraxellales; Moraxellaceae; Acinetobacter; Acinetobacter calcoaceticus/baumannii complex	36680270	Literature, RefSeq			GCF_009759685.1
3024179	Acinetobacter phage Acba_14	Viruses; Duplodnaviria; Heunggongvirae; Uroviricota; Caudoviricetes; unclassified Caudoviricetes	OQ101256				470	Acinetobacter baumannii	Bacteria; Pseudomonadota; Gammaproteobacteria; Moraxellales; Moraxellaceae; Acinetobacter; Acinetobacter calcoaceticus/baumannii complex	36680270	Literature, RefSeq			GCF_009759685.1
3024180	Acinetobacter phage Acba_15	Viruses; Duplodnaviria; Heunggongvirae; Uroviricota; Caudoviricetes; unclassified Caudoviricetes	OQ101257				470	Acinetobacter baumannii	Bacteria; Pseudomonadota; Gammaproteobacteria; Moraxellales; Moraxellaceae; Acinetobacter; Acinetobacter calcoaceticus/baumannii complex	36680270	Literature, RefSeq			GCF_009759685.1
3024181	Acinetobacter phage Acba_16	Viruses; Duplodnaviria; Heunggongvirae; Uroviricota; Caudoviricetes; unclassified Caudoviricetes	OQ101258				470	Acinetobacter baumannii	Bacteria; Pseudomonadota; Gammaproteobacteria; Moraxellales; Moraxellaceae; Acinetobacter; Acinetobacter calcoaceticus/baumannii complex	36680270	Literature, RefSeq			GCF_009759685.1
3024182	Acinetobacter phage Acba_18	Viruses; Duplodnaviria; Heunggongvirae; Uroviricota; Caudoviricetes; unclassified Caudoviricetes	OQ101259				470	Acinetobacter baumannii	Bacteria; Pseudomonadota; Gammaproteobacteria; Moraxellales; Moraxellaceae; Acinetobacter; Acinetobacter calcoaceticus/baumannii complex	36680270	Literature, RefSeq			GCF_009759685.1
3014808	Acinetobacter phage Acba_3	Viruses; Duplodnaviria; Heunggongvirae; Uroviricota; Caudoviricetes; unclassified Caudoviricetes	OQ101248				470	Acinetobacter baumannii	Bacteria; Pseudomonadota; Gammaproteobacteria; Moraxellales; Moraxellaceae; Acinetobacter; Acinetobacter calcoaceticus/baumannii complex	36680270	Literature, RefSeq			GCF_009759685.1
3024173	Acinetobacter phage Acba_4	Viruses; Duplodnaviria; Heunggongvirae; Uroviricota; Caudoviricetes; unclassified Caudoviricetes	OQ101249				470	Acinetobacter baumannii	Bacteria; Pseudomonadota; Gammaproteobacteria; Moraxellales; Moraxellaceae; Acinetobacter; Acinetobacter calcoaceticus/baumannii complex	36680270	Literature, RefSeq			GCF_009759685.1
3024175	Acinetobacter phage Acba_6	Viruses; Duplodnaviria; Heunggongvirae; Uroviricota; Caudoviricetes; Autographiviridae; Beijerinckvirinae; Friunavirus; unclassified Friunavirus	OQ101251				470	Acinetobacter baumannii	Bacteria; Pseudomonadota; Gammaproteobacteria; Moraxellales; Moraxellaceae; Acinetobacter; Acinetobacter calcoaceticus/baumannii complex	36680270	Literature, RefSeq			GCF_009759685.1
2981552	Acinetobacter phage AIIMS-AbE5-RC	Viruses; Duplodnaviria; Heunggongvirae; Uroviricota; Caudoviricetes; Autographiviridae; Beijerinckvirinae; Friunavirus; unclassified Friunavirus	OP291336				470	Acinetobacter baumannii	Bacteria; Pseudomonadota; Gammaproteobacteria; Moraxellales; Moraxellaceae; Acinetobacter; Acinetobacter calcoaceticus/baumannii complex		RefSeq			GCF_009759685.1
2178927	Acinetobacter phage AM101	Viruses; Duplodnaviria; Heunggongvirae; Uroviricota; Caudoviricetes; Straboviridae; Twarogvirinae; Lazarusvirus; Lazarusvirus am101	NC_049511				470	Acinetobacter baumannii	Bacteria; Pseudomonadota; Gammaproteobacteria; Moraxellales; Moraxellaceae; Acinetobacter; Acinetobacter calcoaceticus/baumannii complex		RefSeq			GCF_009759685.1
1913571	Acinetobacter phage AM24	Viruses; Duplodnaviria; Heunggongvirae; Uroviricota; Caudoviricetes; unclassified Caudoviricetes	KY000079				470	Acinetobacter baumannii	Bacteria; Pseudomonadota; Gammaproteobacteria; Moraxellales; Moraxellaceae; Acinetobacter; Acinetobacter calcoaceticus/baumannii complex		RefSeq			GCF_009759685.1
1187128	Acinetobacter phage AP22	Viruses; Duplodnaviria; Heunggongvirae; Uroviricota; Caudoviricetes; Obolenskvirus; Obolenskvirus AP22	NC_017984				470	Acinetobacter baumannii	Bacteria; Pseudomonadota; Gammaproteobacteria; Moraxellales; Moraxellaceae; Acinetobacter; Acinetobacter calcoaceticus/baumannii complex		RefSeq			GCF_009759685.1
2873387	Acinetobacter phage APK09	Viruses; Duplodnaviria; Heunggongvirae; Uroviricota; Caudoviricetes; Autographiviridae; Beijerinckvirinae; Friunavirus; unclassified Friunavirus	MZ868724				470	Acinetobacter baumannii	Bacteria; Pseudomonadota; Gammaproteobacteria; Moraxellales; Moraxellaceae; Acinetobacter; Acinetobacter calcoaceticus/baumannii complex		RefSeq			GCF_009759685.1
2936913	Acinetobacter phage APK127v	Viruses; Duplodnaviria; Heunggongvirae; Uroviricota; Caudoviricetes; Autographiviridae; Beijerinckvirinae; Friunavirus; unclassified Friunavirus	ON210142				470	Acinetobacter baumannii	Bacteria; Pseudomonadota; Gammaproteobacteria; Moraxellales; Moraxellaceae; Acinetobacter; Acinetobacter calcoaceticus/baumannii complex		RefSeq			GCF_009759685.1
2873374	Acinetobacter phage APK15	Viruses; Duplodnaviria; Heunggongvirae; Uroviricota; Caudoviricetes; Autographiviridae; Beijerinckvirinae; Friunavirus; unclassified Friunavirus	MZ936315				470	Acinetobacter baumannii	Bacteria; Pseudomonadota; Gammaproteobacteria; Moraxellales; Moraxellaceae; Acinetobacter; Acinetobacter calcoaceticus/baumannii complex		RefSeq			GCF_009759685.1
2873388	Acinetobacter phage APK16	Viruses; Duplodnaviria; Heunggongvirae; Uroviricota; Caudoviricetes; Autographiviridae; Beijerinckvirinae; Friunavirus; unclassified Friunavirus	MZ868725				470	Acinetobacter baumannii	Bacteria; Pseudomonadota; Gammaproteobacteria; Moraxellales; Moraxellaceae; Acinetobacter; Acinetobacter calcoaceticus/baumannii complex		RefSeq			GCF_009759685.1
2873375	Acinetobacter phage APK20	Viruses; Duplodnaviria; Heunggongvirae; Uroviricota; Caudoviricetes; Autographiviridae; Beijerinckvirinae; Friunavirus; unclassified Friunavirus	MZ936316				470	Acinetobacter baumannii	Bacteria; Pseudomonadota; Gammaproteobacteria; Moraxellales; Moraxellaceae; Acinetobacter; Acinetobacter calcoaceticus/baumannii complex		RefSeq			GCF_009759685.1
2876569	Acinetobacter phage APK37.1	Viruses; Duplodnaviria; Heunggongvirae; Uroviricota; Caudoviricetes; Autographiviridae; Beijerinckvirinae; Friunavirus; unclassified Friunavirus	MZ967493				470	Acinetobacter baumannii	Bacteria; Pseudomonadota; Gammaproteobacteria; Moraxellales; Moraxellaceae; Acinetobacter; Acinetobacter calcoaceticus/baumannii complex		RefSeq			GCF_009759685.1
2873389	Acinetobacter phage APK77	Viruses; Duplodnaviria; Heunggongvirae; Uroviricota; Caudoviricetes; Autographiviridae; Beijerinckvirinae; Friunavirus; unclassified Friunavirus	MZ868726				470	Acinetobacter baumannii	Bacteria; Pseudomonadota; Gammaproteobacteria; Moraxellales; Moraxellaceae; Acinetobacter; Acinetobacter calcoaceticus/baumannii complex		RefSeq			GCF_009759685.1
2873376	Acinetobacter phage APK86	Viruses; Duplodnaviria; Heunggongvirae; Uroviricota; Caudoviricetes; Autographiviridae; Beijerinckvirinae; Friunavirus; unclassified Friunavirus	MZ936314				470	Acinetobacter baumannii	Bacteria; Pseudomonadota; Gammaproteobacteria; Moraxellales; Moraxellaceae; Acinetobacter; Acinetobacter calcoaceticus/baumannii complex		RefSeq			GCF_009759685.1
2945945	Acinetobacter phage Arbor	Viruses; Duplodnaviria; Heunggongvirae; Uroviricota; Caudoviricetes; Obolenskvirus; unclassified Obolenskvirus	ON237674				470	Acinetobacter baumannii	Bacteria; Pseudomonadota; Gammaproteobacteria; Moraxellales; Moraxellaceae; Acinetobacter; Acinetobacter calcoaceticus/baumannii complex		RefSeq			GCF_009759685.1
2759203	Acinetobacter phage Aristophanes	Viruses; Duplodnaviria; Heunggongvirae; Uroviricota; Caudoviricetes; Autographiviridae; Beijerinckvirinae; unclassified Beijerinckvirinae	MT783706				470	Acinetobacter baumannii	Bacteria; Pseudomonadota; Gammaproteobacteria; Moraxellales; Moraxellaceae; Acinetobacter; Acinetobacter calcoaceticus/baumannii complex		RefSeq, UniProt			GCF_009759685.1
2853095	Acinetobacter phage Barton	Viruses; Duplodnaviria; Heunggongvirae; Uroviricota; Caudoviricetes; unclassified Caudoviricetes	MW176032				471	Acinetobacter calcoaceticus	Bacteria; Pseudomonadota; Gammaproteobacteria; Moraxellales; Moraxellaceae; Acinetobacter; Acinetobacter calcoaceticus/baumannii complex		RefSeq			GCF_000368965.1
2801401	Acinetobacter phage Bestia	Viruses; Duplodnaviria; Heunggongvirae; Uroviricota; Caudoviricetes; unclassified Caudoviricetes	MW316733				470	Acinetobacter baumannii	Bacteria; Pseudomonadota; Gammaproteobacteria; Moraxellales; Moraxellaceae; Acinetobacter; Acinetobacter calcoaceticus/baumannii complex		RefSeq			GCF_009759685.1
2982917	Acinetobacter phage BM12	Viruses; Duplodnaviria; Heunggongvirae; Uroviricota; Caudoviricetes; Autographiviridae; Beijerinckvirinae; Friunavirus; unclassified Friunavirus	OP508218				470	Acinetobacter baumannii	Bacteria; Pseudomonadota; Gammaproteobacteria; Moraxellales; Moraxellaceae; Acinetobacter; Acinetobacter calcoaceticus/baumannii complex		RefSeq			GCF_009759685.1
2660695	Acinetobacter phage Bphi-R1888	Viruses; Duplodnaviria; Heunggongvirae; Uroviricota; Caudoviricetes; Obolenskvirus; unclassified Obolenskvirus	MN516422				470	Acinetobacter baumannii	Bacteria; Pseudomonadota; Gammaproteobacteria; Moraxellales; Moraxellaceae; Acinetobacter; Acinetobacter calcoaceticus/baumannii complex		RefSeq			GCF_009759685.1
2660696	Acinetobacter phage Bphi-R2919	Viruses; Duplodnaviria; Heunggongvirae; Uroviricota; Caudoviricetes; Obolenskvirus; unclassified Obolenskvirus	MN516421				470	Acinetobacter baumannii	Bacteria; Pseudomonadota; Gammaproteobacteria; Moraxellales; Moraxellaceae; Acinetobacter; Acinetobacter calcoaceticus/baumannii complex		RefSeq			GCF_009759685.1
2935725	Acinetobacter phage Brutus	Viruses; Duplodnaviria; Heunggongvirae; Uroviricota; Caudoviricetes; Obolenskvirus; unclassified Obolenskvirus	ON036882				470	Acinetobacter baumannii	Bacteria; Pseudomonadota; Gammaproteobacteria; Moraxellales; Moraxellaceae; Acinetobacter; Acinetobacter calcoaceticus/baumannii complex		RefSeq			GCF_009759685.1
2606591	Acinetobacter phage BS46	Viruses; Duplodnaviria; Heunggongvirae; Uroviricota; Caudoviricetes; unclassified Caudoviricetes	MN276049				470	Acinetobacter baumannii	Bacteria; Pseudomonadota; Gammaproteobacteria; Moraxellales; Moraxellaceae; Acinetobacter; Acinetobacter calcoaceticus/baumannii complex		RefSeq			GCF_009759685.1
2872338	Acinetobacter phage BUCT629	Viruses; Duplodnaviria; Heunggongvirae; Uroviricota; Caudoviricetes; Obolenskvirus; unclassified Obolenskvirus	MZ712044				470	Acinetobacter baumannii	Bacteria; Pseudomonadota; Gammaproteobacteria; Moraxellales; Moraxellaceae; Acinetobacter; Acinetobacter calcoaceticus/baumannii complex		RefSeq			GCF_009759685.1
2918864	Acinetobacter phage Cato	Viruses; Duplodnaviria; Heunggongvirae; Uroviricota; Caudoviricetes; Obolenskvirus; unclassified Obolenskvirus	OM471864				470	Acinetobacter baumannii	Bacteria; Pseudomonadota; Gammaproteobacteria; Moraxellales; Moraxellaceae; Acinetobacter; Acinetobacter calcoaceticus/baumannii complex		RefSeq			GCF_009759685.1
2770078	Acinetobacter phage DMU1	Viruses; Duplodnaviria; Heunggongvirae; Uroviricota; Caudoviricetes; unclassified Caudoviricetes	MT992243				470	Acinetobacter baumannii	Bacteria; Pseudomonadota; Gammaproteobacteria; Moraxellales; Moraxellaceae; Acinetobacter; Acinetobacter calcoaceticus/baumannii complex		RefSeq			GCF_009759685.1
3036681	Acinetobacter phage EAb13	Viruses; Duplodnaviria; Heunggongvirae; Uroviricota; Caudoviricetes; unclassified Caudoviricetes	OQ717042				470	Acinetobacter baumannii	Bacteria; Pseudomonadota; Gammaproteobacteria; Moraxellales; Moraxellaceae; Acinetobacter; Acinetobacter calcoaceticus/baumannii complex		RefSeq			GCF_009759685.1
2853092	Acinetobacter phage Effie	Viruses; Duplodnaviria; Heunggongvirae; Uroviricota; Caudoviricetes; unclassified Caudoviricetes	MW176033				471	Acinetobacter calcoaceticus	Bacteria; Pseudomonadota; Gammaproteobacteria; Moraxellales; Moraxellaceae; Acinetobacter; Acinetobacter calcoaceticus/baumannii complex		RefSeq			GCF_000368965.1
2736181	Acinetobacter phage fEg-Aba01	Viruses; Duplodnaviria; Heunggongvirae; Uroviricota; Caudoviricetes; unclassified Caudoviricetes	MT344103				470	Acinetobacter baumannii	Bacteria; Pseudomonadota; Gammaproteobacteria; Moraxellales; Moraxellaceae; Acinetobacter; Acinetobacter calcoaceticus/baumannii complex		RefSeq			GCF_009759685.1
2736182	Acinetobacter phage fLi-Aba02	Viruses; Duplodnaviria; Heunggongvirae; Uroviricota; Caudoviricetes; unclassified Caudoviricetes	MT344104				470	Acinetobacter baumannii	Bacteria; Pseudomonadota; Gammaproteobacteria; Moraxellales; Moraxellaceae; Acinetobacter; Acinetobacter calcoaceticus/baumannii complex		RefSeq			GCF_009759685.1
2736183	Acinetobacter phage fLi-Aba03	Viruses; Duplodnaviria; Heunggongvirae; Uroviricota; Caudoviricetes; unclassified Caudoviricetes	MT344105				470	Acinetobacter baumannii	Bacteria; Pseudomonadota; Gammaproteobacteria; Moraxellales; Moraxellaceae; Acinetobacter; Acinetobacter calcoaceticus/baumannii complex		RefSeq			GCF_009759685.1
1647373	Acinetobacter phage Fri1	Viruses; Duplodnaviria; Heunggongvirae; Uroviricota; Caudoviricetes; Autographiviridae; Beijerinckvirinae; Friunavirus; Friunavirus Fri1	NC_028848				470	Acinetobacter baumannii	Bacteria; Pseudomonadota; Gammaproteobacteria; Moraxellales; Moraxellaceae; Acinetobacter; Acinetobacter calcoaceticus/baumannii complex		RefSeq			GCF_009759685.1
2500136	Acinetobacter phage Henu6	Viruses; Duplodnaviria; Heunggongvirae; Uroviricota; Caudoviricetes; Straboviridae; Twarogvirinae; Zedzedvirus; Zedzedvirus zz1	MK240351				470	Acinetobacter baumannii	Bacteria; Pseudomonadota; Gammaproteobacteria; Moraxellales; Moraxellaceae; Acinetobacter; Acinetobacter calcoaceticus/baumannii complex		RefSeq			GCF_009759685.1
2801402	Acinetobacter phage Herod	Viruses; Duplodnaviria; Heunggongvirae; Uroviricota; Caudoviricetes; unclassified Caudoviricetes	MW316732				470	Acinetobacter baumannii	Bacteria; Pseudomonadota; Gammaproteobacteria; Moraxellales; Moraxellaceae; Acinetobacter; Acinetobacter calcoaceticus/baumannii complex		RefSeq			GCF_009759685.1
3073040	Acinetobacter phage HFM1	Viruses; Duplodnaviria; Heunggongvirae; Uroviricota; Caudoviricetes; unclassified Caudoviricetes	OR246918				48296	Acinetobacter pittii	Bacteria; Pseudomonadota; Gammaproteobacteria; Moraxellales; Moraxellaceae; Acinetobacter; Acinetobacter calcoaceticus/baumannii complex		RefSeq			GCF_000369045.1
1735582	Acinetobacter phage IME-200	Viruses; Duplodnaviria; Heunggongvirae; Uroviricota; Caudoviricetes; Autographiviridae; Beijerinckvirinae; Friunavirus; Friunavirus IME200	NC_028987				470	Acinetobacter baumannii	Bacteria; Pseudomonadota; Gammaproteobacteria; Moraxellales; Moraxellaceae; Acinetobacter; Acinetobacter calcoaceticus/baumannii complex		RefSeq			GCF_009759685.1
1458669	Acinetobacter phage IMEAB3	Viruses; Duplodnaviria; Heunggongvirae; Uroviricota; Caudoviricetes; Lokivirus; Lokivirus IMEAB3	NC_023590				470	Acinetobacter baumannii	Bacteria; Pseudomonadota; Gammaproteobacteria; Moraxellales; Moraxellaceae; Acinetobacter; Acinetobacter calcoaceticus/baumannii complex		RefSeq			GCF_009759685.1
2692422	Acinetobacter phage JC1	Viruses; unclassified bacterial viruses	MN923124				48296	Acinetobacter pittii	Bacteria; Pseudomonadota; Gammaproteobacteria; Moraxellales; Moraxellaceae; Acinetobacter; Acinetobacter calcoaceticus/baumannii complex		RefSeq			GCF_000369045.1
2853094	Acinetobacter phage JeffCo	Viruses; Duplodnaviria; Heunggongvirae; Uroviricota; Caudoviricetes; unclassified Caudoviricetes	MW176034				471	Acinetobacter calcoaceticus	Bacteria; Pseudomonadota; Gammaproteobacteria; Moraxellales; Moraxellaceae; Acinetobacter; Acinetobacter calcoaceticus/baumannii complex		RefSeq			GCF_000368965.1
2301662	Acinetobacter phage KARL-1	Viruses; Duplodnaviria; Heunggongvirae; Uroviricota; Caudoviricetes; Straboviridae; Twarogvirinae; Lazarusvirus; Lazarusvirus karl	NC_049441				470	Acinetobacter baumannii	Bacteria; Pseudomonadota; Gammaproteobacteria; Moraxellales; Moraxellaceae; Acinetobacter; Acinetobacter calcoaceticus/baumannii complex	30237558	Literature, RefSeq			GCF_009759685.1
2797307	Acinetobacter phage Liucustia	Viruses; Duplodnaviria; Heunggongvirae; Uroviricota; Caudoviricetes; Saclayvirus; unclassified Saclayvirus	MW349133				470	Acinetobacter baumannii	Bacteria; Pseudomonadota; Gammaproteobacteria; Moraxellales; Moraxellaceae; Acinetobacter; Acinetobacter calcoaceticus/baumannii complex		RefSeq			GCF_009759685.1
1970374	Acinetobacter phage Loki	Viruses; Duplodnaviria; Heunggongvirae; Uroviricota; Caudoviricetes; Lokivirus; Lokivirus loki	NC_042137				470	Acinetobacter baumannii	Bacteria; Pseudomonadota; Gammaproteobacteria; Moraxellales; Moraxellaceae; Acinetobacter; Acinetobacter calcoaceticus/baumannii complex	28207864	Literature			GCF_009759685.1
1792222	Acinetobacter phage LZ35	Viruses; Duplodnaviria; Heunggongvirae; Uroviricota; Caudoviricetes; Obolenskvirus; Obolenskvirus LZ35	NC_031117				470	Acinetobacter baumannii	Bacteria; Pseudomonadota; Gammaproteobacteria; Moraxellales; Moraxellaceae; Acinetobacter; Acinetobacter calcoaceticus/baumannii complex	27856573	Literature, RefSeq			GCF_009759685.1
2766704	Acinetobacter phage Maestro	Viruses; Duplodnaviria; Heunggongvirae; Uroviricota; Caudoviricetes; Straboviridae; Twarogvirinae; Hadassahvirus; unclassified Hadassahvirus	MT949699				470	Acinetobacter baumannii	Bacteria; Pseudomonadota; Gammaproteobacteria; Moraxellales; Moraxellaceae; Acinetobacter; Acinetobacter calcoaceticus/baumannii complex	35773283	Literature, RefSeq			GCF_009759685.1
2801814	Acinetobacter phage Melin	Viruses; Duplodnaviria; Heunggongvirae; Uroviricota; Caudoviricetes; Straboviridae; Twarogvirinae; Hadassahvirus; unclassified Hadassahvirus	MW388003				470	Acinetobacter baumannii	Bacteria; Pseudomonadota; Gammaproteobacteria; Moraxellales; Moraxellaceae; Acinetobacter; Acinetobacter calcoaceticus/baumannii complex		RefSeq			GCF_009759685.1
2759216	Acinetobacter phage Meroveus	Viruses; Duplodnaviria; Heunggongvirae; Uroviricota; Caudoviricetes; Straboviridae; Twarogvirinae; Lazarusvirus; Lazarusvirus kimel	MT741943				470	Acinetobacter baumannii	Bacteria; Pseudomonadota; Gammaproteobacteria; Moraxellales; Moraxellaceae; Acinetobacter; Acinetobacter calcoaceticus/baumannii complex		RefSeq			GCF_009759685.1
2801815	Acinetobacter phage Minot	Viruses; Duplodnaviria; Heunggongvirae; Uroviricota; Caudoviricetes; Straboviridae; Twarogvirinae; Hadassahvirus; unclassified Hadassahvirus	MW388001				470	Acinetobacter baumannii	Bacteria; Pseudomonadota; Gammaproteobacteria; Moraxellales; Moraxellaceae; Acinetobacter; Acinetobacter calcoaceticus/baumannii complex		RefSeq			GCF_009759685.1
2801403	Acinetobacter phage Mithridates	Viruses; Duplodnaviria; Heunggongvirae; Uroviricota; Caudoviricetes; unclassified Caudoviricetes	MW316731				470	Acinetobacter baumannii	Bacteria; Pseudomonadota; Gammaproteobacteria; Moraxellales; Moraxellaceae; Acinetobacter; Acinetobacter calcoaceticus/baumannii complex		RefSeq			GCF_009759685.1
2801816	Acinetobacter phage Mokit	Viruses; Duplodnaviria; Heunggongvirae; Uroviricota; Caudoviricetes; Straboviridae; Twarogvirinae; Hadassahvirus; unclassified Hadassahvirus	MW388002				470	Acinetobacter baumannii	Bacteria; Pseudomonadota; Gammaproteobacteria; Moraxellales; Moraxellaceae; Acinetobacter; Acinetobacter calcoaceticus/baumannii complex		RefSeq			GCF_009759685.1
2801817	Acinetobacter phage Morttis	Viruses; Duplodnaviria; Heunggongvirae; Uroviricota; Caudoviricetes; Straboviridae; Twarogvirinae; Hadassahvirus; unclassified Hadassahvirus	MW388004				470	Acinetobacter baumannii	Bacteria; Pseudomonadota; Gammaproteobacteria; Moraxellales; Moraxellaceae; Acinetobacter; Acinetobacter calcoaceticus/baumannii complex		RefSeq			GCF_009759685.1
2996150	Acinetobacter phage MRABP9	Viruses; Duplodnaviria; Heunggongvirae; Uroviricota; Caudoviricetes; Autographiviridae; Beijerinckvirinae; Friunavirus; unclassified Friunavirus	OP727261				470	Acinetobacter baumannii	Bacteria; Pseudomonadota; Gammaproteobacteria; Moraxellales; Moraxellaceae; Acinetobacter; Acinetobacter calcoaceticus/baumannii complex		RefSeq			GCF_009759685.1
3024148	Acinetobacter phage NJ01	Viruses; Duplodnaviria; Heunggongvirae; Uroviricota; Caudoviricetes; Dhillonvirus; unclassified Dhillonvirus	OQ221563				470	Acinetobacter baumannii	Bacteria; Pseudomonadota; Gammaproteobacteria; Moraxellales; Moraxellaceae; Acinetobacter; Acinetobacter calcoaceticus/baumannii complex		RefSeq			GCF_009759685.1
3053863	Acinetobacter phage NJ02	Viruses; Duplodnaviria; Heunggongvirae; Uroviricota; Caudoviricetes; Obolenskvirus; unclassified Obolenskvirus	OR126895				470	Acinetobacter baumannii	Bacteria; Pseudomonadota; Gammaproteobacteria; Moraxellales; Moraxellaceae; Acinetobacter; Acinetobacter calcoaceticus/baumannii complex		RefSeq			GCF_009759685.1
2736236	Acinetobacter phage Octan	Viruses; Duplodnaviria; Heunggongvirae; Uroviricota; Caudoviricetes; Straboviridae; Twarogvirinae; Lazarusvirus; Lazarusvirus kimel	MT409116				470	Acinetobacter baumannii	Bacteria; Pseudomonadota; Gammaproteobacteria; Moraxellales; Moraxellaceae; Acinetobacter; Acinetobacter calcoaceticus/baumannii complex		RefSeq			GCF_009759685.1
2797426	Acinetobacter phage Paty	Viruses; Duplodnaviria; Heunggongvirae; Uroviricota; Caudoviricetes; Autographiviridae; Beijerinckvirinae; Friunavirus; unclassified Friunavirus	MW366784				470	Acinetobacter baumannii	Bacteria; Pseudomonadota; Gammaproteobacteria; Moraxellales; Moraxellaceae; Acinetobacter; Acinetobacter calcoaceticus/baumannii complex		RefSeq			GCF_009759685.1
3038303	Acinetobacter phage pB3074	Viruses; Duplodnaviria; Heunggongvirae; Uroviricota; Caudoviricetes; Autographiviridae; Beijerinckvirinae; Friunavirus; unclassified Friunavirus	OQ730192				470	Acinetobacter baumannii	Bacteria; Pseudomonadota; Gammaproteobacteria; Moraxellales; Moraxellaceae; Acinetobacter; Acinetobacter calcoaceticus/baumannii complex		RefSeq			GCF_009759685.1
2053691	Acinetobacter phage PBAB08	Viruses; Duplodnaviria; Heunggongvirae; Uroviricota; Caudoviricetes; unclassified Caudoviricetes	MG366114				470	Acinetobacter baumannii	Bacteria; Pseudomonadota; Gammaproteobacteria; Moraxellales; Moraxellaceae; Acinetobacter; Acinetobacter calcoaceticus/baumannii complex		RefSeq			GCF_009759685.1
2053692	Acinetobacter phage PBAB25	Viruses; Duplodnaviria; Heunggongvirae; Uroviricota; Caudoviricetes; Lokivirus; unclassified Lokivirus	MG366115				470	Acinetobacter baumannii	Bacteria; Pseudomonadota; Gammaproteobacteria; Moraxellales; Moraxellaceae; Acinetobacter; Acinetobacter calcoaceticus/baumannii complex		RefSeq			GCF_009759685.1
1406779	Acinetobacter phage Petty	Viruses; Duplodnaviria; Heunggongvirae; Uroviricota; Caudoviricetes; Autographiviridae; Beijerinckvirinae; Pettyvirus; Pettyvirus petty	NC_023570				470	Acinetobacter baumannii	Bacteria; Pseudomonadota; Gammaproteobacteria; Moraxellales; Moraxellaceae; Acinetobacter; Acinetobacter calcoaceticus/baumannii complex		RefSeq			GCF_009759685.1
2855484	Acinetobacter phage Phab24	Viruses; Duplodnaviria; Heunggongvirae; Uroviricota; Caudoviricetes; unclassified Caudoviricetes	MZ477002				470	Acinetobacter baumannii	Bacteria; Pseudomonadota; Gammaproteobacteria; Moraxellales; Moraxellaceae; Acinetobacter; Acinetobacter calcoaceticus/baumannii complex		RefSeq			GCF_009759685.1
2908260	Acinetobacter phage PhaR5	Viruses; Duplodnaviria; Heunggongvirae; Uroviricota; Caudoviricetes; Straboviridae; Twarogvirinae; Lazarusvirus; unclassified Lazarusvirus	OL763420				470	Acinetobacter baumannii	Bacteria; Pseudomonadota; Gammaproteobacteria; Moraxellales; Moraxellaceae; Acinetobacter; Acinetobacter calcoaceticus/baumannii complex		RefSeq			GCF_009759685.1
691318	Acinetobacter phage phiAB1	Viruses; Duplodnaviria; Heunggongvirae; Uroviricota; Caudoviricetes; Autographiviridae; Beijerinckvirinae; Friunavirus; Friunavirus AB1	NC_028675				470	Acinetobacter baumannii	Bacteria; Pseudomonadota; Gammaproteobacteria; Moraxellales; Moraxellaceae; Acinetobacter; Acinetobacter calcoaceticus/baumannii complex	21241792	Literature, RefSeq			GCF_009759685.1
1698439	Acinetobacter phage phiAB6	Viruses; Duplodnaviria; Heunggongvirae; Uroviricota; Caudoviricetes; Autographiviridae; Beijerinckvirinae; Friunavirus; Friunavirus AB6	NC_031086				470	Acinetobacter baumannii	Bacteria; Pseudomonadota; Gammaproteobacteria; Moraxellales; Moraxellaceae; Acinetobacter; Acinetobacter calcoaceticus/baumannii complex	27077375	Literature, RefSeq			GCF_009759685.1
2797425	Acinetobacter phage Pipo	Viruses; Duplodnaviria; Heunggongvirae; Uroviricota; Caudoviricetes; Autographiviridae; Beijerinckvirinae; Friunavirus; unclassified Friunavirus	MW366783				470	Acinetobacter baumannii	Bacteria; Pseudomonadota; Gammaproteobacteria; Moraxellales; Moraxellaceae; Acinetobacter; Acinetobacter calcoaceticus/baumannii complex		RefSeq			GCF_009759685.1
1406780	Acinetobacter phage Presley	Viruses; Duplodnaviria; Heunggongvirae; Uroviricota; Caudoviricetes; Schitoviridae; Presleyvirus; Presleyvirus presley	NC_023581				470	Acinetobacter baumannii	Bacteria; Pseudomonadota; Gammaproteobacteria; Moraxellales; Moraxellaceae; Acinetobacter; Acinetobacter calcoaceticus/baumannii complex	25346726	Literature, RefSeq			GCF_009759685.1
2935726	Acinetobacter phage Scipio	Viruses; Duplodnaviria; Heunggongvirae; Uroviricota; Caudoviricetes; Obolenskvirus; unclassified Obolenskvirus	ON036883				470	Acinetobacter baumannii	Bacteria; Pseudomonadota; Gammaproteobacteria; Moraxellales; Moraxellaceae; Acinetobacter; Acinetobacter calcoaceticus/baumannii complex		RefSeq			GCF_009759685.1
2060946	Acinetobacter phage SH-Ab 15497	Viruses; Duplodnaviria; Heunggongvirae; Uroviricota; Caudoviricetes; unclassified Caudoviricetes	MG674163				470	Acinetobacter baumannii	Bacteria; Pseudomonadota; Gammaproteobacteria; Moraxellales; Moraxellaceae; Acinetobacter; Acinetobacter calcoaceticus/baumannii complex		RefSeq, UniProt			GCF_009759685.1
1916127	Acinetobacter phage SH-Ab 15519	Viruses; Duplodnaviria; Heunggongvirae; Uroviricota; Caudoviricetes; Autographiviridae; Beijerinckvirinae; Friunavirus; Friunavirus fv15519	NC_041905				470	Acinetobacter baumannii	Bacteria; Pseudomonadota; Gammaproteobacteria; Moraxellales; Moraxellaceae; Acinetobacter; Acinetobacter calcoaceticus/baumannii complex	29375524	Literature, RefSeq			GCF_009759685.1
2202135	Acinetobacter phage SH-Ab 15599	Viruses; Duplodnaviria; Heunggongvirae; Uroviricota; Caudoviricetes; Ackermannviridae; unclassified Ackermannviridae	MH517022				470	Acinetobacter baumannii	Bacteria; Pseudomonadota; Gammaproteobacteria; Moraxellales; Moraxellaceae; Acinetobacter; Acinetobacter calcoaceticus/baumannii complex		RefSeq			GCF_009759685.1
2945960	Acinetobacter phage SHI	Viruses; Duplodnaviria; Heunggongvirae; Uroviricota; Caudoviricetes; Obolenskvirus; unclassified Obolenskvirus	ON480525				470	Acinetobacter baumannii	Bacteria; Pseudomonadota; Gammaproteobacteria; Moraxellales; Moraxellaceae; Acinetobacter; Acinetobacter calcoaceticus/baumannii complex		RefSeq			GCF_009759685.1
2666260	Acinetobacter phage Stupor	Viruses; Duplodnaviria; Heunggongvirae; Uroviricota; Caudoviricetes; Straboviridae; Twarogvirinae; Lazarusvirus; unclassified Lazarusvirus	MN662249				470	Acinetobacter baumannii	Bacteria; Pseudomonadota; Gammaproteobacteria; Moraxellales; Moraxellaceae; Acinetobacter; Acinetobacter calcoaceticus/baumannii complex		RefSeq			GCF_009759685.1
2053604	Acinetobacter phage SWH-Ab-1	Viruses; Duplodnaviria; Heunggongvirae; Uroviricota; Caudoviricetes; Autographiviridae; Beijerinckvirinae; Friunavirus; Friunavirus SWHAb1	NC_047896				470	Acinetobacter baumannii	Bacteria; Pseudomonadota; Gammaproteobacteria; Moraxellales; Moraxellaceae; Acinetobacter; Acinetobacter calcoaceticus/baumannii complex		RefSeq			GCF_009759685.1
2059857	Acinetobacter phage SWH-Ab-3	Viruses; Duplodnaviria; Heunggongvirae; Uroviricota; Caudoviricetes; Autographiviridae; Beijerinckvirinae; Friunavirus; Friunavirus SWHAb3	NC_047883				470	Acinetobacter baumannii	Bacteria; Pseudomonadota; Gammaproteobacteria; Moraxellales; Moraxellaceae; Acinetobacter; Acinetobacter calcoaceticus/baumannii complex		RefSeq			GCF_009759685.1
2488668	Acinetobacter phage TAC1	Viruses; Duplodnaviria; Heunggongvirae; Uroviricota; Caudoviricetes; Saclayvirus; unclassified Saclayvirus	MK170160				470	Acinetobacter baumannii	Bacteria; Pseudomonadota; Gammaproteobacteria; Moraxellales; Moraxellaceae; Acinetobacter; Acinetobacter calcoaceticus/baumannii complex		RefSeq			GCF_009759685.1
2834266	Acinetobacter phage TaPaz	Viruses; Duplodnaviria; Heunggongvirae; Uroviricota; Caudoviricetes; unclassified Caudoviricetes	MZ043613				470	Acinetobacter baumannii	Bacteria; Pseudomonadota; Gammaproteobacteria; Moraxellales; Moraxellaceae; Acinetobacter; Acinetobacter calcoaceticus/baumannii complex		RefSeq			GCF_009759685.1
3061301	Acinetobacter phage vB_Ab-P-7	Viruses; Duplodnaviria; Heunggongvirae; Uroviricota; Caudoviricetes; Autographiviridae; Beijerinckvirinae; Friunavirus; unclassified Friunavirus	OQ982387				470	Acinetobacter baumannii	Bacteria; Pseudomonadota; Gammaproteobacteria; Moraxellales; Moraxellaceae; Acinetobacter; Acinetobacter calcoaceticus/baumannii complex		RefSeq			GCF_009759685.1
2970326	Acinetobacter phage vB_Ab4_Hep4	Viruses; Duplodnaviria; Heunggongvirae; Uroviricota; Caudoviricetes; Autographiviridae; Beijerinckvirinae; Friunavirus; unclassified Friunavirus	OP019135				470	Acinetobacter baumannii	Bacteria; Pseudomonadota; Gammaproteobacteria; Moraxellales; Moraxellaceae; Acinetobacter; Acinetobacter calcoaceticus/baumannii complex		RefSeq			GCF_009759685.1
3053249	Acinetobacter phage vB_Ab4_Hep4-M	Viruses; Duplodnaviria; Heunggongvirae; Uroviricota; Caudoviricetes; Autographiviridae; Beijerinckvirinae; Friunavirus; unclassified Friunavirus	OR075895				470	Acinetobacter baumannii	Bacteria; Pseudomonadota; Gammaproteobacteria; Moraxellales; Moraxellaceae; Acinetobacter; Acinetobacter calcoaceticus/baumannii complex		RefSeq			GCF_009759685.1
3041534	Acinetobacter phage vB_AbaAut_ChT04	Viruses; unclassified bacterial viruses	OQ858591				470	Acinetobacter baumannii	Bacteria; Pseudomonadota; Gammaproteobacteria; Moraxellales; Moraxellaceae; Acinetobacter; Acinetobacter calcoaceticus/baumannii complex		RefSeq			GCF_009759685.1
2966626	Acinetobacter phage vB_AbaA_LLY	Viruses; Duplodnaviria; Heunggongvirae; Uroviricota; Caudoviricetes; Autographiviridae; Slopekvirinae; Drulisvirus; unclassified Drulisvirus	OQ503491				470	Acinetobacter baumannii	Bacteria; Pseudomonadota; Gammaproteobacteria; Moraxellales; Moraxellaceae; Acinetobacter; Acinetobacter calcoaceticus/baumannii complex		RefSeq			GCF_009759685.1
1243183	Acinetobacter phage vB_AbaM-IME-AB2	Viruses; Duplodnaviria; Heunggongvirae; Uroviricota; Caudoviricetes; Obolenskvirus; Obolenskvirus AB2	NC_041857				470	Acinetobacter baumannii	Bacteria; Pseudomonadota; Gammaproteobacteria; Moraxellales; Moraxellaceae; Acinetobacter; Acinetobacter calcoaceticus/baumannii complex	24996449	Literature, RefSeq			GCF_009759685.1
3032412	Acinetobacter phage vB_AbaM_ABMM1	Viruses; Duplodnaviria; Heunggongvirae; Uroviricota; Caudoviricetes; unclassified Caudoviricetes	OQ471969				470	Acinetobacter baumannii	Bacteria; Pseudomonadota; Gammaproteobacteria; Moraxellales; Moraxellaceae; Acinetobacter; Acinetobacter calcoaceticus/baumannii complex		RefSeq			GCF_009759685.1
1481186	Acinetobacter phage vB_AbaM_Acibel004	Viruses; Duplodnaviria; Heunggongvirae; Uroviricota; Caudoviricetes; Saclayvirus; unclassified Saclayvirus	NC_025462				470	Acinetobacter baumannii	Bacteria; Pseudomonadota; Gammaproteobacteria; Moraxellales; Moraxellaceae; Acinetobacter; Acinetobacter calcoaceticus/baumannii complex		NCBI Virus, RefSeq			GCF_009759685.1
2686308	Acinetobacter phage vB_AbaM_Apostate	Viruses; Duplodnaviria; Heunggongvirae; Uroviricota; Caudoviricetes; Straboviridae; Twarogvirinae; Lazarusvirus; Lazarusvirus apostate	NC_049491				470	Acinetobacter baumannii	Bacteria; Pseudomonadota; Gammaproteobacteria; Moraxellales; Moraxellaceae; Acinetobacter; Acinetobacter calcoaceticus/baumannii complex		RefSeq			GCF_009759685.1
2315466	Acinetobacter phage vB_AbaM_B09_Aci01-1	Viruses; Duplodnaviria; Heunggongvirae; Uroviricota; Caudoviricetes; Saclayvirus; Saclayvirus Aci011	NC_048074				470	Acinetobacter baumannii	Bacteria; Pseudomonadota; Gammaproteobacteria; Moraxellales; Moraxellaceae; Acinetobacter; Acinetobacter calcoaceticus/baumannii complex	30637387	Literature, RefSeq			GCF_009759685.1
2315467	Acinetobacter phage vB_AbaM_B09_Aci02-2	Viruses; Duplodnaviria; Heunggongvirae; Uroviricota; Caudoviricetes; Saclayvirus; Saclayvirus Aci022	NC_048075				470	Acinetobacter baumannii	Bacteria; Pseudomonadota; Gammaproteobacteria; Moraxellales; Moraxellaceae; Acinetobacter; Acinetobacter calcoaceticus/baumannii complex	30637387	Literature, RefSeq			GCF_009759685.1
2315458	Acinetobacter phage vB_AbaM_B09_Aci05	Viruses; Duplodnaviria; Heunggongvirae; Uroviricota; Caudoviricetes; Saclayvirus; Saclayvirus Aci05	NC_048080				470	Acinetobacter baumannii	Bacteria; Pseudomonadota; Gammaproteobacteria; Moraxellales; Moraxellaceae; Acinetobacter; Acinetobacter calcoaceticus/baumannii complex	30637387	Literature, RefSeq			GCF_009759685.1
2163899	Acinetobacter phage vB_AbaM_B9	Viruses; Duplodnaviria; Heunggongvirae; Uroviricota; Caudoviricetes; unclassified Caudoviricetes	MH133207				470	Acinetobacter baumannii	Bacteria; Pseudomonadota; Gammaproteobacteria; Moraxellales; Moraxellaceae; Acinetobacter; Acinetobacter calcoaceticus/baumannii complex		RefSeq			GCF_009759685.1
2686290	Acinetobacter phage vB_AbaM_Berthold	Viruses; Duplodnaviria; Heunggongvirae; Uroviricota; Caudoviricetes; Straboviridae; Twarogvirinae; Lazarusvirus; Lazarusvirus berthold	NC_049490				470	Acinetobacter baumannii	Bacteria; Pseudomonadota; Gammaproteobacteria; Moraxellales; Moraxellaceae; Acinetobacter; Acinetobacter calcoaceticus/baumannii complex		RefSeq			GCF_009759685.1
2985293	Acinetobacter phage vB_AbaM_BP10	Viruses; Duplodnaviria; Heunggongvirae; Uroviricota; Caudoviricetes; Obolenskvirus; unclassified Obolenskvirus	OP585104				470	Acinetobacter baumannii	Bacteria; Pseudomonadota; Gammaproteobacteria; Moraxellales; Moraxellaceae; Acinetobacter; Acinetobacter calcoaceticus/baumannii complex		RefSeq			GCF_009759685.1
2985294	Acinetobacter phage vB_AbaM_CP14	Viruses; Duplodnaviria; Heunggongvirae; Uroviricota; Caudoviricetes; Saclayvirus; unclassified Saclayvirus	OP585105				470	Acinetobacter baumannii	Bacteria; Pseudomonadota; Gammaproteobacteria; Moraxellales; Moraxellaceae; Acinetobacter; Acinetobacter calcoaceticus/baumannii complex		RefSeq			GCF_009759685.1
2985295	Acinetobacter phage vB_AbaM_DP45	Viruses; Duplodnaviria; Heunggongvirae; Uroviricota; Caudoviricetes; Straboviridae; Twarogvirinae; Lazarusvirus; unclassified Lazarusvirus	OP585103				470	Acinetobacter baumannii	Bacteria; Pseudomonadota; Gammaproteobacteria; Moraxellales; Moraxellaceae; Acinetobacter; Acinetobacter calcoaceticus/baumannii complex		RefSeq			GCF_009759685.1
2686303	Acinetobacter phage vB_AbaM_Kimel	Viruses; Duplodnaviria; Heunggongvirae; Uroviricota; Caudoviricetes; Straboviridae; Twarogvirinae; Lazarusvirus; Lazarusvirus kimel	NC_049492				470	Acinetobacter baumannii	Bacteria; Pseudomonadota; Gammaproteobacteria; Moraxellales; Moraxellaceae; Acinetobacter; Acinetobacter calcoaceticus/baumannii complex		RefSeq			GCF_009759685.1
2666257	Acinetobacter phage vB_AbaM_Konradin	Viruses; Duplodnaviria; Heunggongvirae; Uroviricota; Caudoviricetes; Straboviridae; Twarogvirinae; Lazarusvirus; Lazarusvirus kronadin	NC_049479				470	Acinetobacter baumannii	Bacteria; Pseudomonadota; Gammaproteobacteria; Moraxellales; Moraxellaceae; Acinetobacter; Acinetobacter calcoaceticus/baumannii complex		RefSeq			GCF_009759685.1
2686289	Acinetobacter phage vB_AbaM_Lazarus	Viruses; Duplodnaviria; Heunggongvirae; Uroviricota; Caudoviricetes; Straboviridae; Twarogvirinae; Lazarusvirus; Lazarusvirus lazarus	NC_049493				470	Acinetobacter baumannii	Bacteria; Pseudomonadota; Gammaproteobacteria; Moraxellales; Moraxellaceae; Acinetobacter; Acinetobacter calcoaceticus/baumannii complex		RefSeq			GCF_009759685.1
1837876	Acinetobacter phage vB_AbaM_ME3	Viruses; Duplodnaviria; Heunggongvirae; Uroviricota; Caudoviricetes; Metrivirus; Metrivirus ME3	NC_041884				470	Acinetobacter baumannii	Bacteria; Pseudomonadota; Gammaproteobacteria; Moraxellales; Moraxellaceae; Acinetobacter; Acinetobacter calcoaceticus/baumannii complex	27563033	Literature, RefSeq			GCF_009759685.1
2908714	Acinetobacter phage vB_AbaM_P1	Viruses; Duplodnaviria; Heunggongvirae; Uroviricota; Caudoviricetes; Saclayvirus; unclassified Saclayvirus	OL960030				470	Acinetobacter baumannii	Bacteria; Pseudomonadota; Gammaproteobacteria; Moraxellales; Moraxellaceae; Acinetobacter; Acinetobacter calcoaceticus/baumannii complex		RefSeq			GCF_009759685.1
1605379	Acinetobacter phage vB_AbaM_phiAbaA1	Viruses; Duplodnaviria; Heunggongvirae; Uroviricota; Caudoviricetes; Saclayvirus; unclassified Saclayvirus	NC_031280				470	Acinetobacter baumannii	Bacteria; Pseudomonadota; Gammaproteobacteria; Moraxellales; Moraxellaceae; Acinetobacter; Acinetobacter calcoaceticus/baumannii complex		NCBI Virus, RefSeq			GCF_009759685.1
2690230	Acinetobacter phage vB_AbaM_PhT2	Viruses; Duplodnaviria; Heunggongvirae; Uroviricota; Caudoviricetes; Straboviridae; Twarogvirinae; Hadassahvirus; Hadassahvirus pht2	NC_049494				470	Acinetobacter baumannii	Bacteria; Pseudomonadota; Gammaproteobacteria; Moraxellales; Moraxellaceae; Acinetobacter; Acinetobacter calcoaceticus/baumannii complex	32331271	Literature, RefSeq			GCF_009759685.1
2834257	Acinetobacter phage vB_AbaP_100	Viruses; Duplodnaviria; Heunggongvirae; Uroviricota; Caudoviricetes; Autographiviridae; Beijerinckvirinae; Friunavirus; unclassified Friunavirus	MW926912				470	Acinetobacter baumannii	Bacteria; Pseudomonadota; Gammaproteobacteria; Moraxellales; Moraxellaceae; Acinetobacter; Acinetobacter calcoaceticus/baumannii complex		RefSeq			GCF_009759685.1
2315468	Acinetobacter phage vB_AbaP_46-62_Aci07	Viruses; Duplodnaviria; Heunggongvirae; Uroviricota; Caudoviricetes; Autographiviridae; Beijerinckvirinae; Friunavirus; Friunavirus Aci07	NC_048076				470	Acinetobacter baumannii	Bacteria; Pseudomonadota; Gammaproteobacteria; Moraxellales; Moraxellaceae; Acinetobacter; Acinetobacter calcoaceticus/baumannii complex	30637387	Literature, RefSeq			GCF_009759685.1
2883137	Acinetobacter phage vB_AbaP_ABWU2101	Viruses; Duplodnaviria; Heunggongvirae; Uroviricota; Caudoviricetes; Autographiviridae; Beijerinckvirinae; Friunavirus; unclassified Friunavirus	OK546191				470	Acinetobacter baumannii	Bacteria; Pseudomonadota; Gammaproteobacteria; Moraxellales; Moraxellaceae; Acinetobacter; Acinetobacter calcoaceticus/baumannii complex		RefSeq			GCF_009759685.1
1481187	Acinetobacter phage vB_AbaP_Acibel007	Viruses; Duplodnaviria; Heunggongvirae; Uroviricota; Caudoviricetes; Autographiviridae; Beijerinckvirinae; Daemvirus; Daemvirus acibel007	NC_025457				470	Acinetobacter baumannii	Bacteria; Pseudomonadota; Gammaproteobacteria; Moraxellales; Moraxellaceae; Acinetobacter; Acinetobacter calcoaceticus/baumannii complex		RefSeq			GCF_009759685.1
2686438	Acinetobacter phage vB_AbaP_APK116	Viruses; Duplodnaviria; Heunggongvirae; Uroviricota; Caudoviricetes; Autographiviridae; Beijerinckvirinae; Friunavirus; unclassified Friunavirus	MN807295				470	Acinetobacter baumannii	Bacteria; Pseudomonadota; Gammaproteobacteria; Moraxellales; Moraxellaceae; Acinetobacter; Acinetobacter calcoaceticus/baumannii complex		RefSeq			GCF_009759685.1
2806605	Acinetobacter phage vB_AbaP_APK128	Viruses; Duplodnaviria; Heunggongvirae; Uroviricota; Caudoviricetes; Autographiviridae; Beijerinckvirinae; Friunavirus; unclassified Friunavirus	MW459163				470	Acinetobacter baumannii	Bacteria; Pseudomonadota; Gammaproteobacteria; Moraxellales; Moraxellaceae; Acinetobacter; Acinetobacter calcoaceticus/baumannii complex		RefSeq			GCF_009759685.1
2797420	Acinetobacter phage vB_AbaP_APK26	Viruses; Duplodnaviria; Heunggongvirae; Uroviricota; Caudoviricetes; Autographiviridae; Beijerinckvirinae; Friunavirus; unclassified Friunavirus	MW345241				470	Acinetobacter baumannii	Bacteria; Pseudomonadota; Gammaproteobacteria; Moraxellales; Moraxellaceae; Acinetobacter; Acinetobacter calcoaceticus/baumannii complex		RefSeq			GCF_009759685.1
2500563	Acinetobacter phage vB_AbaP_APK32	Viruses; Duplodnaviria; Heunggongvirae; Uroviricota; Caudoviricetes; Autographiviridae; Beijerinckvirinae; Friunavirus; unclassified Friunavirus	MK257722				470	Acinetobacter baumannii	Bacteria; Pseudomonadota; Gammaproteobacteria; Moraxellales; Moraxellaceae; Acinetobacter; Acinetobacter calcoaceticus/baumannii complex		RefSeq			GCF_009759685.1
2500564	Acinetobacter phage vB_AbaP_APK37	Viruses; Duplodnaviria; Heunggongvirae; Uroviricota; Caudoviricetes; Autographiviridae; Beijerinckvirinae; Friunavirus; unclassified Friunavirus	MK257723				470	Acinetobacter baumannii	Bacteria; Pseudomonadota; Gammaproteobacteria; Moraxellales; Moraxellaceae; Acinetobacter; Acinetobacter calcoaceticus/baumannii complex		RefSeq			GCF_009759685.1
2664208	Acinetobacter phage vB_AbaP_APK44	Viruses; Duplodnaviria; Heunggongvirae; Uroviricota; Caudoviricetes; Autographiviridae; Beijerinckvirinae; Friunavirus; unclassified Friunavirus	MN604238				470	Acinetobacter baumannii	Bacteria; Pseudomonadota; Gammaproteobacteria; Moraxellales; Moraxellaceae; Acinetobacter; Acinetobacter calcoaceticus/baumannii complex		RefSeq			GCF_009759685.1
2608299	Acinetobacter phage vB_AbaP_APK48	Viruses; Duplodnaviria; Heunggongvirae; Uroviricota; Caudoviricetes; Autographiviridae; Beijerinckvirinae; Friunavirus; unclassified Friunavirus	MN294712				470	Acinetobacter baumannii	Bacteria; Pseudomonadota; Gammaproteobacteria; Moraxellales; Moraxellaceae; Acinetobacter; Acinetobacter calcoaceticus/baumannii complex		RefSeq			GCF_009759685.1
2663328	Acinetobacter phage vB_AbaP_APK48-3	Viruses; Duplodnaviria; Heunggongvirae; Uroviricota; Caudoviricetes; Autographiviridae; Beijerinckvirinae; Friunavirus; unclassified Friunavirus	MN614471				470	Acinetobacter baumannii	Bacteria; Pseudomonadota; Gammaproteobacteria; Moraxellales; Moraxellaceae; Acinetobacter; Acinetobacter calcoaceticus/baumannii complex		RefSeq			GCF_009759685.1
2759217	Acinetobacter phage vB_AbaP_APK81	Viruses; Duplodnaviria; Heunggongvirae; Uroviricota; Caudoviricetes; Autographiviridae; Beijerinckvirinae; Friunavirus; unclassified Friunavirus	MT741944				470	Acinetobacter baumannii	Bacteria; Pseudomonadota; Gammaproteobacteria; Moraxellales; Moraxellaceae; Acinetobacter; Acinetobacter calcoaceticus/baumannii complex		RefSeq			GCF_009759685.1
2664209	Acinetobacter phage vB_AbaP_APK87	Viruses; Duplodnaviria; Heunggongvirae; Uroviricota; Caudoviricetes; Autographiviridae; Beijerinckvirinae; Friunavirus; unclassified Friunavirus	MN604239				470	Acinetobacter baumannii	Bacteria; Pseudomonadota; Gammaproteobacteria; Moraxellales; Moraxellaceae; Acinetobacter; Acinetobacter calcoaceticus/baumannii complex		RefSeq			GCF_009759685.1
2675228	Acinetobacter phage vB_AbaP_APK89	Viruses; Duplodnaviria; Heunggongvirae; Uroviricota; Caudoviricetes; Autographiviridae; Beijerinckvirinae; Friunavirus; unclassified Friunavirus	MN651570				470	Acinetobacter baumannii	Bacteria; Pseudomonadota; Gammaproteobacteria; Moraxellales; Moraxellaceae; Acinetobacter; Acinetobacter calcoaceticus/baumannii complex		RefSeq			GCF_009759685.1
2762027	Acinetobacter phage vB_AbaP_APK93	Viruses; Duplodnaviria; Heunggongvirae; Uroviricota; Caudoviricetes; Autographiviridae; Beijerinckvirinae; Friunavirus; Friunavirus IME200	MK257721				470	Acinetobacter baumannii	Bacteria; Pseudomonadota; Gammaproteobacteria; Moraxellales; Moraxellaceae; Acinetobacter; Acinetobacter calcoaceticus/baumannii complex		RefSeq			GCF_009759685.1
1932886	Acinetobacter phage vB_AbaP_AS11	Viruses; Duplodnaviria; Heunggongvirae; Uroviricota; Caudoviricetes; Autographiviridae; Beijerinckvirinae; Friunavirus; Friunavirus AS11	NC_041915				470	Acinetobacter baumannii	Bacteria; Pseudomonadota; Gammaproteobacteria; Moraxellales; Moraxellaceae; Acinetobacter; Acinetobacter calcoaceticus/baumannii complex	28714913	Literature, RefSeq			GCF_009759685.1
1932885	Acinetobacter phage vB_AbaP_AS12	Viruses; Duplodnaviria; Heunggongvirae; Uroviricota; Caudoviricetes; Autographiviridae; Beijerinckvirinae; Friunavirus; Friunavirus AS12	NC_041914				470	Acinetobacter baumannii	Bacteria; Pseudomonadota; Gammaproteobacteria; Moraxellales; Moraxellaceae; Acinetobacter; Acinetobacter calcoaceticus/baumannii complex	28714913	Literature, RefSeq			GCF_009759685.1
2315601	Acinetobacter phage vB_AbaP_B09_Aci08	Viruses; Duplodnaviria; Heunggongvirae; Uroviricota; Caudoviricetes; Autographiviridae; Beijerinckvirinae; Friunavirus; Friunavirus Aci08	NC_048081				470	Acinetobacter baumannii	Bacteria; Pseudomonadota; Gammaproteobacteria; Moraxellales; Moraxellaceae; Acinetobacter; Acinetobacter calcoaceticus/baumannii complex	30637387	Literature, RefSeq			GCF_009759685.1
2016049	Acinetobacter phage vB_AbaP_B1	Viruses; Duplodnaviria; Heunggongvirae; Uroviricota; Caudoviricetes; Autographiviridae; Beijerinckvirinae; Friunavirus; Friunavirus B1	NC_042003				470	Acinetobacter baumannii	Bacteria; Pseudomonadota; Gammaproteobacteria; Moraxellales; Moraxellaceae; Acinetobacter; Acinetobacter calcoaceticus/baumannii complex	29076652	Literature, RefSeq			GCF_009759685.1
2016050	Acinetobacter phage vB_AbaP_B3	Viruses; Duplodnaviria; Heunggongvirae; Uroviricota; Caudoviricetes; Autographiviridae; Beijerinckvirinae; Friunavirus; Friunavirus B3	NC_042004				106654	Acinetobacter nosocomialis	Bacteria; Pseudomonadota; Gammaproteobacteria; Moraxellales; Moraxellaceae; Acinetobacter; Acinetobacter calcoaceticus/baumannii complex	29076652	Literature			GCF_000368085.1
2678937	Acinetobacter phage vB_AbaP_B5	Viruses; Duplodnaviria; Heunggongvirae; Uroviricota; Caudoviricetes; Autographiviridae; Beijerinckvirinae; Friunavirus; Friunavirus B5	NC_042005				470	Acinetobacter baumannii	Bacteria; Pseudomonadota; Gammaproteobacteria; Moraxellales; Moraxellaceae; Acinetobacter; Acinetobacter calcoaceticus/baumannii complex	29076652	Literature, RefSeq			GCF_009759685.1
2126803	Acinetobacter phage vB_AbaP_D2	Viruses; Duplodnaviria; Heunggongvirae; Uroviricota; Caudoviricetes; Autographiviridae; Beijerinckvirinae; Friunavirus; Friunavirus D2	NC_042124				470	Acinetobacter baumannii	Bacteria; Pseudomonadota; Gammaproteobacteria; Moraxellales; Moraxellaceae; Acinetobacter; Acinetobacter calcoaceticus/baumannii complex	32519416	Literature, RefSeq			GCF_009759685.1
2608294	Acinetobacter phage vB_AbaP_D2M	Viruses; Duplodnaviria; Heunggongvirae; Uroviricota; Caudoviricetes; Autographiviridae; Beijerinckvirinae; Friunavirus; Friunavirus D2	MN212906				470	Acinetobacter baumannii	Bacteria; Pseudomonadota; Gammaproteobacteria; Moraxellales; Moraxellaceae; Acinetobacter; Acinetobacter calcoaceticus/baumannii complex		RefSeq			GCF_009759685.1
3038302	Acinetobacter phage vB_AbaP_EPab_B	Viruses; Duplodnaviria; Heunggongvirae; Uroviricota; Caudoviricetes; Autographiviridae; Beijerinckvirinae; Friunavirus; unclassified Friunavirus	OQ730212				470	Acinetobacter baumannii	Bacteria; Pseudomonadota; Gammaproteobacteria; Moraxellales; Moraxellaceae; Acinetobacter; Acinetobacter calcoaceticus/baumannii complex		RefSeq			GCF_009759685.1
2608405	Acinetobacter phage vB_AbaP_IME546	Viruses; Duplodnaviria; Heunggongvirae; Uroviricota; Caudoviricetes; Autographiviridae; Beijerinckvirinae; Friunavirus; unclassified Friunavirus	MN061582, MN395291				470	Acinetobacter baumannii	Bacteria; Pseudomonadota; Gammaproteobacteria; Moraxellales; Moraxellaceae; Acinetobacter; Acinetobacter calcoaceticus/baumannii complex		RefSeq			GCF_009759685.1
1701807	Acinetobacter phage vB_AbaP_PD-6A3	Viruses; Duplodnaviria; Heunggongvirae; Uroviricota; Caudoviricetes; Autographiviridae; Beijerinckvirinae; Friunavirus; Friunavirus PD6A3	NC_028684				470	Acinetobacter baumannii	Bacteria; Pseudomonadota; Gammaproteobacteria; Moraxellales; Moraxellaceae; Acinetobacter; Acinetobacter calcoaceticus/baumannii complex	30687281	Literature, RefSeq			GCF_009759685.1
1701807	Acinetobacter phage vB_AbaP_PD-6A3	Viruses; Duplodnaviria; Heunggongvirae; Uroviricota; Caudoviricetes; Autographiviridae; Beijerinckvirinae; Friunavirus; Friunavirus PD6A3	NC_028684				1280	Staphylococcus aureus	Bacteria; Terrabacteria group; Bacillota; Bacilli; Bacillales; Staphylococcaceae; Staphylococcus	30687281	Literature			GCF_001027105.1
1701808	Acinetobacter phage vB_AbaP_PD-AB9	Viruses; Duplodnaviria; Heunggongvirae; Uroviricota; Caudoviricetes; Autographiviridae; Beijerinckvirinae; Friunavirus; Friunavirus PDAB9	NC_028679				470	Acinetobacter baumannii	Bacteria; Pseudomonadota; Gammaproteobacteria; Moraxellales; Moraxellaceae; Acinetobacter; Acinetobacter calcoaceticus/baumannii complex		Literature, RefSeq			GCF_009759685.1
2918656	Acinetobacter phage vB_AbaP_PE21	Viruses; Duplodnaviria; Heunggongvirae; Uroviricota; Caudoviricetes; Autographiviridae; Beijerinckvirinae; Friunavirus; Friunavirus AS11	OL964948				470	Acinetobacter baumannii	Bacteria; Pseudomonadota; Gammaproteobacteria; Moraxellales; Moraxellaceae; Acinetobacter; Acinetobacter calcoaceticus/baumannii complex		RefSeq			GCF_009759685.1
2653640	Acinetobacter phage vB_AbaP_PMK34	Viruses; Duplodnaviria; Heunggongvirae; Uroviricota; Caudoviricetes; Autographiviridae; Beijerinckvirinae; Friunavirus; unclassified Friunavirus	MN433707				470	Acinetobacter baumannii	Bacteria; Pseudomonadota; Gammaproteobacteria; Moraxellales; Moraxellaceae; Acinetobacter; Acinetobacter calcoaceticus/baumannii complex		RefSeq			GCF_009759685.1
2867278	Acinetobacter phage vB_AbaP_WU2001	Viruses; Duplodnaviria; Heunggongvirae; Uroviricota; Caudoviricetes; Autographiviridae; Beijerinckvirinae; Friunavirus; unclassified Friunavirus	MZ099557				470	Acinetobacter baumannii	Bacteria; Pseudomonadota; Gammaproteobacteria; Moraxellales; Moraxellaceae; Acinetobacter; Acinetobacter calcoaceticus/baumannii complex		RefSeq			GCF_009759685.1
2930334	Acinetobacter phage vB_AbaP_ZHSHW	Viruses; Duplodnaviria; Heunggongvirae; Uroviricota; Caudoviricetes; Autographiviridae; Beijerinckvirinae; Friunavirus; unclassified Friunavirus	OM925528				470	Acinetobacter baumannii	Bacteria; Pseudomonadota; Gammaproteobacteria; Moraxellales; Moraxellaceae; Acinetobacter; Acinetobacter calcoaceticus/baumannii complex		RefSeq			GCF_009759685.1
2945957	Acinetobacter phage vB_AbaS_TCUP2199	Viruses; Duplodnaviria; Heunggongvirae; Uroviricota; Caudoviricetes; unclassified Caudoviricetes	ON323491				470	Acinetobacter baumannii	Bacteria; Pseudomonadota; Gammaproteobacteria; Moraxellales; Moraxellaceae; Acinetobacter; Acinetobacter calcoaceticus/baumannii complex		RefSeq			GCF_009759685.1
2911659	Acinetobacter phage vB_AbM_WUPSU	Viruses; Duplodnaviria; Heunggongvirae; Uroviricota; Caudoviricetes; Obolenskvirus; unclassified Obolenskvirus	OL743187				470	Acinetobacter baumannii	Bacteria; Pseudomonadota; Gammaproteobacteria; Moraxellales; Moraxellaceae; Acinetobacter; Acinetobacter calcoaceticus/baumannii complex		RefSeq			GCF_009759685.1
2269366	Acinetobacter phage vB_ApiM_fHyAci03	Viruses; Duplodnaviria; Heunggongvirae; Uroviricota; Caudoviricetes; Straboviridae; Twarogvirinae; Lazarusvirus; Lazarusvirus fhyacithree	NC_049438				48296	Acinetobacter pittii	Bacteria; Pseudomonadota; Gammaproteobacteria; Moraxellales; Moraxellaceae; Acinetobacter; Acinetobacter calcoaceticus/baumannii complex	31123962	Literature, RefSeq			GCF_000369045.1
2269366	Acinetobacter phage vB_ApiM_fHyAci03	Viruses; Duplodnaviria; Heunggongvirae; Uroviricota; Caudoviricetes; Straboviridae; Twarogvirinae; Lazarusvirus; Lazarusvirus fhyacithree	NC_049438				106654	Acinetobacter nosocomialis	Bacteria; Pseudomonadota; Gammaproteobacteria; Moraxellales; Moraxellaceae; Acinetobacter; Acinetobacter calcoaceticus/baumannii complex	31123962	Literature			GCF_000368085.1
2016052	Acinetobacter phage vB_ApiP_P1	Viruses; Duplodnaviria; Heunggongvirae; Uroviricota; Caudoviricetes; Autographiviridae; Beijerinckvirinae; Friunavirus; Friunavirus P1	NC_042006				48296	Acinetobacter pittii	Bacteria; Pseudomonadota; Gammaproteobacteria; Moraxellales; Moraxellaceae; Acinetobacter; Acinetobacter calcoaceticus/baumannii complex	29076652	Literature, RefSeq			GCF_000369045.1
2016053	Acinetobacter phage vB_ApiP_P2	Viruses; Duplodnaviria; Heunggongvirae; Uroviricota; Caudoviricetes; Autographiviridae; Beijerinckvirinae; Friunavirus; Friunavirus P2	NC_042007				48296	Acinetobacter pittii	Bacteria; Pseudomonadota; Gammaproteobacteria; Moraxellales; Moraxellaceae; Acinetobacter; Acinetobacter calcoaceticus/baumannii complex	29076652	Literature, RefSeq			GCF_000369045.1
2655002	Acinetobacter phage VB_ApiP_XC38	Viruses; Duplodnaviria; Heunggongvirae; Uroviricota; Caudoviricetes; Schitoviridae; Exceevirus; Exceevirus Xc38	NC_055823				470	Acinetobacter baumannii	Bacteria; Pseudomonadota; Gammaproteobacteria; Moraxellales; Moraxellaceae; Acinetobacter; Acinetobacter calcoaceticus/baumannii complex	32449140	Literature			GCF_009759685.1
2655002	Acinetobacter phage VB_ApiP_XC38	Viruses; Duplodnaviria; Heunggongvirae; Uroviricota; Caudoviricetes; Schitoviridae; Exceevirus; Exceevirus Xc38	NC_055823				48296	Acinetobacter pittii	Bacteria; Pseudomonadota; Gammaproteobacteria; Moraxellales; Moraxellaceae; Acinetobacter; Acinetobacter calcoaceticus/baumannii complex	32449140	Literature, RefSeq			GCF_000369045.1
2862717	Acinetobacter phage vB_Api_3043-K38	Viruses; Duplodnaviria; Heunggongvirae; Uroviricota; Caudoviricetes; Autographiviridae; Beijerinckvirinae; Friunavirus; unclassified Friunavirus	MZ593174				48296	Acinetobacter pittii	Bacteria; Pseudomonadota; Gammaproteobacteria; Moraxellales; Moraxellaceae; Acinetobacter; Acinetobacter calcoaceticus/baumannii complex		RefSeq			GCF_000369045.1
3032263	Acinetobacter phage vB_AP_P1489	Viruses; Duplodnaviria; Heunggongvirae; Uroviricota; Caudoviricetes; Autographiviridae; Beijerinckvirinae; Friunavirus; unclassified Friunavirus	OQ451773				48296	Acinetobacter pittii	Bacteria; Pseudomonadota; Gammaproteobacteria; Moraxellales; Moraxellaceae; Acinetobacter; Acinetobacter calcoaceticus/baumannii complex		RefSeq			GCF_000369045.1
2878084	Acinetobacter phage vB_IME_Ab2712	Viruses; Duplodnaviria; Heunggongvirae; Uroviricota; Caudoviricetes; Schitoviridae; unclassified Schitoviridae	OK149216				470	Acinetobacter baumannii	Bacteria; Pseudomonadota; Gammaproteobacteria; Moraxellales; Moraxellaceae; Acinetobacter; Acinetobacter calcoaceticus/baumannii complex		RefSeq			GCF_009759685.1
1983409	Acinetobacter phage WCHABP1	Viruses; Duplodnaviria; Heunggongvirae; Uroviricota; Caudoviricetes; Obolenskvirus; Obolenskvirus WCHABP1	NC_041966				470	Acinetobacter baumannii	Bacteria; Pseudomonadota; Gammaproteobacteria; Moraxellales; Moraxellaceae; Acinetobacter; Acinetobacter calcoaceticus/baumannii complex	29760690	Literature, RefSeq			GCF_009759685.1
1965454	Acinetobacter phage WCHABP12	Viruses; Duplodnaviria; Heunggongvirae; Uroviricota; Caudoviricetes; Obolenskvirus; Obolenskvirus WCHABP12	NC_041924				470	Acinetobacter baumannii	Bacteria; Pseudomonadota; Gammaproteobacteria; Moraxellales; Moraxellaceae; Acinetobacter; Acinetobacter calcoaceticus/baumannii complex	29760690	Literature, RefSeq			GCF_009759685.1
1983525	Acinetobacter phage WCHABP5	Viruses; Duplodnaviria; Heunggongvirae; Uroviricota; Caudoviricetes; Autographiviridae; Beijerinckvirinae; Friunavirus; Friunavirus WCHABP5	NC_041967				470	Acinetobacter baumannii	Bacteria; Pseudomonadota; Gammaproteobacteria; Moraxellales; Moraxellaceae; Acinetobacter; Acinetobacter calcoaceticus/baumannii complex		RefSeq			GCF_009759685.1
3032371	Acinetobacter phage XC1	Viruses; Duplodnaviria; Heunggongvirae; Uroviricota; Caudoviricetes; Obolenskvirus; unclassified Obolenskvirus	OQ547903				106654	Acinetobacter nosocomialis	Bacteria; Pseudomonadota; Gammaproteobacteria; Moraxellales; Moraxellaceae; Acinetobacter; Acinetobacter calcoaceticus/baumannii complex		RefSeq			GCF_000368085.1
2945929	Acinetobacter phage YC#06	Viruses; Duplodnaviria; Heunggongvirae; Uroviricota; Caudoviricetes; Vieuvirus; unclassified Vieuvirus	ON391949				470	Acinetobacter baumannii	Bacteria; Pseudomonadota; Gammaproteobacteria; Moraxellales; Moraxellaceae; Acinetobacter; Acinetobacter calcoaceticus/baumannii complex		RefSeq			GCF_009759685.1
1505225	Acinetobacter phage YMC-13-01-C62	Viruses; Duplodnaviria; Heunggongvirae; Uroviricota; Caudoviricetes; Obolenskvirus; Obolenskvirus AbC62	NC_024785				470	Acinetobacter baumannii	Bacteria; Pseudomonadota; Gammaproteobacteria; Moraxellales; Moraxellaceae; Acinetobacter; Acinetobacter calcoaceticus/baumannii complex	29295549	Literature, RefSeq			GCF_009759685.1
1221835	Acinetobacter phage YMC/09/02/B1251	Viruses; Duplodnaviria; Heunggongvirae; Uroviricota; Caudoviricetes; Vieuvirus; Vieuvirus B1251	NC_019541				470	Acinetobacter baumannii	Bacteria; Pseudomonadota; Gammaproteobacteria; Moraxellales; Moraxellaceae; Acinetobacter; Acinetobacter calcoaceticus/baumannii complex	23087105	Literature, RefSeq			GCF_009759685.1
1628721	Acinetobacter phage YMC11/11/R3177	Viruses; Duplodnaviria; Heunggongvirae; Uroviricota; Caudoviricetes; Vieuvirus; Vieuvirus R3177	NC_041866				470	Acinetobacter baumannii	Bacteria; Pseudomonadota; Gammaproteobacteria; Moraxellales; Moraxellaceae; Acinetobacter; Acinetobacter calcoaceticus/baumannii complex	26427378	Literature			GCF_009759685.1
1628720	Acinetobacter phage YMC11/12/R2315	Viruses; Duplodnaviria; Heunggongvirae; Uroviricota; Caudoviricetes; Obolenskvirus; Obolenskvirus AbC62	NC_028855				470	Acinetobacter baumannii	Bacteria; Pseudomonadota; Gammaproteobacteria; Moraxellales; Moraxellaceae; Acinetobacter; Acinetobacter calcoaceticus/baumannii complex	26991925	Literature			GCF_009759685.1
1628720	Acinetobacter phage YMC11/12/R2315	Viruses; Duplodnaviria; Heunggongvirae; Uroviricota; Caudoviricetes; Obolenskvirus; Obolenskvirus AbC62	NC_028855				1280	Staphylococcus aureus	Bacteria; Terrabacteria group; Bacillota; Bacilli; Bacillales; Staphylococcaceae; Staphylococcus	26991925	Literature			GCF_001027105.1
1560342	Acinetobacter phage YMC13/03/R2096	Viruses; Duplodnaviria; Heunggongvirae; Uroviricota; Caudoviricetes; unclassified Caudoviricetes	NC_027332				470	Acinetobacter baumannii	Bacteria; Pseudomonadota; Gammaproteobacteria; Moraxellales; Moraxellaceae; Acinetobacter; Acinetobacter calcoaceticus/baumannii complex		NCBI Virus, RefSeq			GCF_009759685.1
1049283	Acinetobacter phage ZZ1	Viruses; Duplodnaviria; Heunggongvirae; Uroviricota; Caudoviricetes; Straboviridae; Twarogvirinae; Zedzedvirus; Zedzedvirus zz1	NC_018087				470	Acinetobacter baumannii	Bacteria; Pseudomonadota; Gammaproteobacteria; Moraxellales; Moraxellaceae; Acinetobacter; Acinetobacter calcoaceticus/baumannii complex	22838726	Literature, RefSeq			GCF_009759685.1
2781368	Acinetobacter virus fBenAci001	Viruses; Duplodnaviria; Heunggongvirae; Uroviricota; Caudoviricetes; Autographiviridae; Beijerinckvirinae; Friunavirus; unclassified Friunavirus	MW056501				470	Acinetobacter baumannii	Bacteria; Pseudomonadota; Gammaproteobacteria; Moraxellales; Moraxellaceae; Acinetobacter; Acinetobacter calcoaceticus/baumannii complex		RefSeq			GCF_009759685.1
2781369	Acinetobacter virus fBenAci002	Viruses; Duplodnaviria; Heunggongvirae; Uroviricota; Caudoviricetes; Autographiviridae; Beijerinckvirinae; Friunavirus; unclassified Friunavirus	MW056502				470	Acinetobacter baumannii	Bacteria; Pseudomonadota; Gammaproteobacteria; Moraxellales; Moraxellaceae; Acinetobacter; Acinetobacter calcoaceticus/baumannii complex		RefSeq			GCF_009759685.1
2781370	Acinetobacter virus fBenAci003	Viruses; Duplodnaviria; Heunggongvirae; Uroviricota; Caudoviricetes; Autographiviridae; Beijerinckvirinae; Friunavirus; unclassified Friunavirus	MW056503				470	Acinetobacter baumannii	Bacteria; Pseudomonadota; Gammaproteobacteria; Moraxellales; Moraxellaceae; Acinetobacter; Acinetobacter calcoaceticus/baumannii complex		RefSeq			GCF_009759685.1
2723754	Acinetobacter virus vB_AbaP_AGC01	Viruses; Duplodnaviria; Heunggongvirae; Uroviricota; Caudoviricetes; Autographiviridae; Beijerinckvirinae; Friunavirus; unclassified Friunavirus	MT263719				470	Acinetobacter baumannii	Bacteria; Pseudomonadota; Gammaproteobacteria; Moraxellales; Moraxellaceae; Acinetobacter; Acinetobacter calcoaceticus/baumannii complex		RefSeq			GCF_009759685.1
2880361	Actinomyces phage Av-1	Viruses; Duplodnaviria; Heunggongvirae; Uroviricota; Caudoviricetes; Dybvigvirus; Dybvigvirus Av1	NC_009643				1655	Actinomyces naeslundii	Bacteria; Terrabacteria group; Actinomycetota; Actinomycetes; Actinomycetales; Actinomycetaceae; Actinomyces		RefSeq			GCF_001956585.1
2951965	Acutalibacter phage Fontainebleau	Viruses; unclassified bacterial viruses	ON453893				1796620	Acutalibacter muris	Bacteria; Terrabacteria group; Bacillota; Clostridia; Eubacteriales; Acutalibacteraceae; Acutalibacter		RefSeq			GCF_002201475.1
1913112	Aeribacillus phage AP45	Viruses; Duplodnaviria; Heunggongvirae; Uroviricota; Caudoviricetes; Kamchatkavirus; Kamchatkavirus AP45	NC_048651				1430331	Geobacillus icigianus	Bacteria; Terrabacteria group; Bacillota; Bacilli; Bacillales; Bacillaceae; Geobacillus	31376001	Literature			GCF_000750005.1
2495576	Aerococcus phage vB_AviM_AVP	Viruses; Duplodnaviria; Heunggongvirae; Uroviricota; Caudoviricetes; Herelleviridae; unclassified Herelleviridae	MH729379				1377	Aerococcus viridans	Bacteria; Terrabacteria group; Bacillota; Bacilli; Lactobacillales; Aerococcaceae; Aerococcus		RefSeq			GCF_001543285.1
3038232	Aeromonas phage 13AC503A	Viruses; Duplodnaviria; Heunggongvirae; Uroviricota; Caudoviricetes; Casjensviridae; unclassified Casjensviridae	OQ622094				648	Aeromonas caviae	Bacteria; Pseudomonadota; Gammaproteobacteria; Aeromonadales; Aeromonadaceae; Aeromonas		RefSeq			GCF_000819785.1
2163962	Aeromonas phage 13AhydR10PP	Viruses; Duplodnaviria; Heunggongvirae; Uroviricota; Caudoviricetes; unclassified Caudoviricetes	MH179470				644	Aeromonas hydrophila	Bacteria; Pseudomonadota; Gammaproteobacteria; Aeromonadales; Aeromonadaceae; Aeromonas		RefSeq			GCF_000014805.1
2163987	Aeromonas phage 14AhydR10PP	Viruses; Duplodnaviria; Heunggongvirae; Uroviricota; Caudoviricetes; unclassified Caudoviricetes	MH179471				644	Aeromonas hydrophila	Bacteria; Pseudomonadota; Gammaproteobacteria; Aeromonadales; Aeromonadaceae; Aeromonas		RefSeq			GCF_000014805.1
2911441	Aeromonas phage 25	Viruses; Duplodnaviria; Heunggongvirae; Uroviricota; Caudoviricetes; Straboviridae; Tulanevirus; Tulanevirus bteighttwo	NC_008208				645	Aeromonas salmonicida	Bacteria; Pseudomonadota; Gammaproteobacteria; Aeromonadales; Aeromonadaceae; Aeromonas	16828113	Literature, RefSeq			GCF_001643305.1
2163976	Aeromonas phage 25AhydR2PP	Viruses; Duplodnaviria; Heunggongvirae; Uroviricota; Caudoviricetes; Autographiviridae; Melnykvirinae; Aerosvirus; Aerosvirus av25AhydR2PP	NC_047966				380703	Aeromonas hydrophila subsp. hydrophila ATCC 7966	Bacteria; Pseudomonadota; Gammaproteobacteria; Aeromonadales; Aeromonadaceae; Aeromonas; Aeromonas hydrophila; Aeromonas hydrophila subsp. hydrophila	30621713	Literature			GCF_000014805.1
2588098	Aeromonas phage 2_D05	Viruses; Duplodnaviria; Heunggongvirae; Uroviricota; Caudoviricetes; Kunmingvirus; Kunmingvirus kv2D05	NC_054465				948519	Aeromonas rivipollensis	Bacteria; Pseudomonadota; Gammaproteobacteria; Aeromonadales; Aeromonadaceae; Aeromonas	31284428	Literature, RefSeq			GCF_010974825.1
1932897	Aeromonas phage 3	Viruses; Duplodnaviria; Heunggongvirae; Uroviricota; Caudoviricetes; unclassified Caudoviricetes	KY290947				645	Aeromonas salmonicida	Bacteria; Pseudomonadota; Gammaproteobacteria; Aeromonadales; Aeromonadaceae; Aeromonas		RefSeq			GCF_001643305.1
321023	Aeromonas phage 31	Viruses; Duplodnaviria; Heunggongvirae; Uroviricota; Caudoviricetes; Straboviridae; Biquartavirus; Biquartavirus 44RR2	NC_007022				645	Aeromonas salmonicida	Bacteria; Pseudomonadota; Gammaproteobacteria; Aeromonadales; Aeromonadaceae; Aeromonas		RefSeq			GCF_001643305.1
1932898	Aeromonas phage 31.2	Viruses; Duplodnaviria; Heunggongvirae; Uroviricota; Caudoviricetes; Straboviridae; Biquartavirus; unclassified Biquartavirus	KY290951				645	Aeromonas salmonicida	Bacteria; Pseudomonadota; Gammaproteobacteria; Aeromonadales; Aeromonadaceae; Aeromonas		RefSeq			GCF_001643305.1
1932899	Aeromonas phage 32	Viruses; Duplodnaviria; Heunggongvirae; Uroviricota; Caudoviricetes; unclassified Caudoviricetes	KY290952				645	Aeromonas salmonicida	Bacteria; Pseudomonadota; Gammaproteobacteria; Aeromonadales; Aeromonadaceae; Aeromonas		RefSeq			GCF_001643305.1
2907963	Aeromonas phage 44RR2.8t	Viruses; Duplodnaviria; Heunggongvirae; Uroviricota; Caudoviricetes; Straboviridae; Biquartavirus; Biquartavirus 44RR2	NC_005135				645	Aeromonas salmonicida	Bacteria; Pseudomonadota; Gammaproteobacteria; Aeromonadales; Aeromonadaceae; Aeromonas		RefSeq			GCF_001643305.1
1932900	Aeromonas phage 44RR2.8t.2	Viruses; Duplodnaviria; Heunggongvirae; Uroviricota; Caudoviricetes; Straboviridae; Biquartavirus; Biquartavirus 44RR2	KY290948				645	Aeromonas salmonicida	Bacteria; Pseudomonadota; Gammaproteobacteria; Aeromonadales; Aeromonadaceae; Aeromonas	16828113	Literature, RefSeq			GCF_001643305.1
2588516	Aeromonas phage 4_4512	Viruses; Duplodnaviria; Heunggongvirae; Uroviricota; Caudoviricetes; unclassified Caudoviricetes	MK813942				948519	Aeromonas rivipollensis	Bacteria; Pseudomonadota; Gammaproteobacteria; Aeromonadales; Aeromonadaceae; Aeromonas		RefSeq			GCF_010974825.1
2588099	Aeromonas phage 4_D05	Viruses; Duplodnaviria; Heunggongvirae; Uroviricota; Caudoviricetes; Kunmingvirus; Kunmingvirus kv4D05	NC_054466				948519	Aeromonas rivipollensis	Bacteria; Pseudomonadota; Gammaproteobacteria; Aeromonadales; Aeromonadaceae; Aeromonas	31284428	Literature, RefSeq			GCF_010974825.1
2588519	Aeromonas phage 4_L372X	Viruses; Duplodnaviria; Heunggongvirae; Uroviricota; Caudoviricetes; unclassified Caudoviricetes	MK813940				644	Aeromonas hydrophila	Bacteria; Pseudomonadota; Gammaproteobacteria; Aeromonadales; Aeromonadaceae; Aeromonas		RefSeq			GCF_000014805.1
2163978	Aeromonas phage 50AhydR13PP	Viruses; Duplodnaviria; Heunggongvirae; Uroviricota; Caudoviricetes; Straboviridae; Tulanevirus; Tulanevirus 50ahydr13pp	NC_055746				644	Aeromonas hydrophila	Bacteria; Pseudomonadota; Gammaproteobacteria; Aeromonadales; Aeromonadaceae; Aeromonas	30621713	Literature, RefSeq			GCF_000014805.1
1932901	Aeromonas phage 51	Viruses; Duplodnaviria; Heunggongvirae; Uroviricota; Caudoviricetes; Popoffvirus; Popoffvirus pv56	KY290953				645	Aeromonas salmonicida	Bacteria; Pseudomonadota; Gammaproteobacteria; Aeromonadales; Aeromonadaceae; Aeromonas		RefSeq			GCF_001643305.1
1932902	Aeromonas phage 56	Viruses; Duplodnaviria; Heunggongvirae; Uroviricota; Caudoviricetes; Popoffvirus; Popoffvirus pv56	KY290954				645	Aeromonas salmonicida	Bacteria; Pseudomonadota; Gammaproteobacteria; Aeromonadales; Aeromonadaceae; Aeromonas		RefSeq			GCF_001643305.1
1932903	Aeromonas phage 59.1	Viruses; Duplodnaviria; Heunggongvirae; Uroviricota; Caudoviricetes; unclassified Caudoviricetes	KY290950				645	Aeromonas salmonicida	Bacteria; Pseudomonadota; Gammaproteobacteria; Aeromonadales; Aeromonadaceae; Aeromonas		RefSeq			GCF_001643305.1
2163979	Aeromonas phage 60AhydR15PP	Viruses; Duplodnaviria; Heunggongvirae; Uroviricota; Caudoviricetes; Straboviridae; Tulanevirus; Tulanevirus 60ahydrpp	NC_055747				644	Aeromonas hydrophila	Bacteria; Pseudomonadota; Gammaproteobacteria; Aeromonadales; Aeromonadaceae; Aeromonas	30621713	Literature, RefSeq			GCF_000014805.1
2163963	Aeromonas phage 62AhydR11PP	Viruses; Duplodnaviria; Heunggongvirae; Uroviricota; Caudoviricetes; unclassified Caudoviricetes	MH179474				644	Aeromonas hydrophila	Bacteria; Pseudomonadota; Gammaproteobacteria; Aeromonadales; Aeromonadaceae; Aeromonas		RefSeq			GCF_000014805.1
2919549	Aeromonas phage 65	Viruses; Duplodnaviria; Heunggongvirae; Uroviricota; Caudoviricetes; Straboviridae; Emmerichvirinae; Ishigurovirus; Ishigurovirus osborne	NC_015251				645	Aeromonas salmonicida	Bacteria; Pseudomonadota; Gammaproteobacteria; Aeromonadales; Aeromonadaceae; Aeromonas	16828113, 21029436	Literature, RefSeq			GCF_001643305.1
1932896	Aeromonas phage 65.2	Viruses; Duplodnaviria; Heunggongvirae; Uroviricota; Caudoviricetes; Straboviridae; Emmerichvirinae; Ishigurovirus; Ishigurovirus osborne	KY290955				645	Aeromonas salmonicida	Bacteria; Pseudomonadota; Gammaproteobacteria; Aeromonadales; Aeromonadaceae; Aeromonas		RefSeq			GCF_001643305.1
2163964	Aeromonas phage 85AhydR10PP	Viruses; Duplodnaviria; Heunggongvirae; Uroviricota; Caudoviricetes; unclassified Caudoviricetes	MH179479				644	Aeromonas hydrophila	Bacteria; Pseudomonadota; Gammaproteobacteria; Aeromonadales; Aeromonadaceae; Aeromonas		RefSeq			GCF_000014805.1
2880362	Aeromonas phage Aeh1	Viruses; Duplodnaviria; Heunggongvirae; Uroviricota; Caudoviricetes; Straboviridae; Cinqassovirus; Cinqassovirus aeh1	NC_005260				644	Aeromonas hydrophila	Bacteria; Pseudomonadota; Gammaproteobacteria; Aeromonadales; Aeromonadaceae; Aeromonas		RefSeq			GCF_000014805.1
1198013	Aeromonas phage Aes508	Viruses; Duplodnaviria; Heunggongvirae; Uroviricota; Caudoviricetes; Straboviridae; Tulanevirus; Tulanevirus aes508	NC_019543				645	Aeromonas salmonicida	Bacteria; Pseudomonadota; Gammaproteobacteria; Aeromonadales; Aeromonadaceae; Aeromonas		RefSeq			GCF_001643305.1
2053701	Aeromonas phage Ah1	Viruses; Duplodnaviria; Heunggongvirae; Uroviricota; Caudoviricetes; Straboviridae; Cinqassovirus; Cinqassovirus ah1	NC_055733				644	Aeromonas hydrophila	Bacteria; Pseudomonadota; Gammaproteobacteria; Aeromonadales; Aeromonadaceae; Aeromonas		Literature, RefSeq			GCF_000014805.1
2906560	Aeromonas phage AhMtk13a	Viruses; Duplodnaviria; Heunggongvirae; Uroviricota; Caudoviricetes; Straboviridae; Tulanevirus; Tulanevirus as4	OL840900				644	Aeromonas hydrophila	Bacteria; Pseudomonadota; Gammaproteobacteria; Aeromonadales; Aeromonadaceae; Aeromonas		RefSeq			GCF_000014805.1
2906561	Aeromonas phage AhMtk13b	Viruses; Duplodnaviria; Heunggongvirae; Uroviricota; Caudoviricetes; Casjensviridae; Sharonstreetvirus; unclassified Sharonstreetvirus	OL840901				644	Aeromonas hydrophila	Bacteria; Pseudomonadota; Gammaproteobacteria; Aeromonadales; Aeromonadaceae; Aeromonas		RefSeq			GCF_000014805.1
1747286	Aeromonas phage Ahp1	Viruses; Duplodnaviria; Heunggongvirae; Uroviricota; Caudoviricetes; Autographiviridae; Melnykvirinae; Ahphunavirus; Ahphunavirus Ahp1	NC_047866				644	Aeromonas hydrophila	Bacteria; Pseudomonadota; Gammaproteobacteria; Aeromonadales; Aeromonadaceae; Aeromonas	27603936	Literature, RefSeq			GCF_000014805.1
1747286	Aeromonas phage Ahp1	Viruses; Duplodnaviria; Heunggongvirae; Uroviricota; Caudoviricetes; Autographiviridae; Melnykvirinae; Ahphunavirus; Ahphunavirus Ahp1	NC_047866				380703	Aeromonas hydrophila subsp. hydrophila ATCC 7966	Bacteria; Pseudomonadota; Gammaproteobacteria; Aeromonadales; Aeromonadaceae; Aeromonas; Aeromonas hydrophila; Aeromonas hydrophila subsp. hydrophila	27603936	Literature			GCF_000014805.1
2814919	Aeromonas phage Ahp1_CNU-2021	Viruses; Duplodnaviria; Heunggongvirae; Uroviricota; Caudoviricetes; Straboviridae; unclassified Straboviridae	MT161459				644	Aeromonas hydrophila	Bacteria; Pseudomonadota; Gammaproteobacteria; Aeromonadales; Aeromonadaceae; Aeromonas		RefSeq			GCF_000014805.1
1873997	Aeromonas phage Ahp2	Viruses; Duplodnaviria; Heunggongvirae; Uroviricota; Caudoviricetes; unclassified Caudoviricetes	KX455876				644	Aeromonas hydrophila	Bacteria; Pseudomonadota; Gammaproteobacteria; Aeromonadales; Aeromonadaceae; Aeromonas		RefSeq			GCF_000014805.1
2945923	Aeromonas phage AHPMCC7	Viruses; Duplodnaviria; Heunggongvirae; Uroviricota; Caudoviricetes; Autographiviridae; Melnykvirinae; Ahphunavirus; unclassified Ahphunavirus	ON365567				644	Aeromonas hydrophila	Bacteria; Pseudomonadota; Gammaproteobacteria; Aeromonadales; Aeromonadaceae; Aeromonas		RefSeq			GCF_000014805.1
2138298	Aeromonas phage AhSzq-1	Viruses; Duplodnaviria; Heunggongvirae; Uroviricota; Caudoviricetes; Demerecviridae; Shenzhenvirus; Shenzhenvirus AhSzq1	NC_047949				644	Aeromonas hydrophila	Bacteria; Pseudomonadota; Gammaproteobacteria; Aeromonadales; Aeromonadaceae; Aeromonas	29556775	Literature, RefSeq			GCF_000014805.1
2138299	Aeromonas phage AhSzw-1	Viruses; Duplodnaviria; Heunggongvirae; Uroviricota; Caudoviricetes; Demerecviridae; Shenzhenvirus; Shenzhenvirus AhSzw1	NC_047950				644	Aeromonas hydrophila	Bacteria; Pseudomonadota; Gammaproteobacteria; Aeromonadales; Aeromonadaceae; Aeromonas	29556775	Literature, RefSeq			GCF_000014805.1
2724309	Aeromonas phage AhyVDH1	Viruses; Duplodnaviria; Heunggongvirae; Uroviricota; Caudoviricetes; unclassified Caudoviricetes	MT276994				644	Aeromonas hydrophila	Bacteria; Pseudomonadota; Gammaproteobacteria; Aeromonadales; Aeromonadaceae; Aeromonas		RefSeq			GCF_000014805.1
2500821	Aeromonas phage Akh-2	Viruses; Duplodnaviria; Heunggongvirae; Uroviricota; Caudoviricetes; Demerecviridae; Shenzhenvirus; unclassified Shenzhenvirus	MK318083				644	Aeromonas hydrophila	Bacteria; Pseudomonadota; Gammaproteobacteria; Aeromonadales; Aeromonadaceae; Aeromonas		RefSeq			GCF_000014805.1
2759193	Aeromonas phage AP1	Viruses; Duplodnaviria; Heunggongvirae; Uroviricota; Caudoviricetes; Straboviridae; Emmerichvirinae; Ceceduovirus; unclassified Ceceduovirus	MT713136				644	Aeromonas hydrophila	Bacteria; Pseudomonadota; Gammaproteobacteria; Aeromonadales; Aeromonadaceae; Aeromonas		RefSeq			GCF_000014805.1
2982914	Aeromonas phage APT65	Viruses; Duplodnaviria; Heunggongvirae; Uroviricota; Caudoviricetes; Lahexavirus; unclassified Lahexavirus	OP491958				644	Aeromonas hydrophila	Bacteria; Pseudomonadota; Gammaproteobacteria; Aeromonadales; Aeromonadaceae; Aeromonas		RefSeq			GCF_000014805.1
2026082	Aeromonas phage AS-gz	Viruses; Duplodnaviria; Heunggongvirae; Uroviricota; Caudoviricetes; Straboviridae; Tulanevirus; Tulanevirus asgz	NC_042019				644	Aeromonas hydrophila	Bacteria; Pseudomonadota; Gammaproteobacteria; Aeromonadales; Aeromonadaceae; Aeromonas	30034378	Literature			GCF_000014805.1
2026082	Aeromonas phage AS-gz	Viruses; Duplodnaviria; Heunggongvirae; Uroviricota; Caudoviricetes; Straboviridae; Tulanevirus; Tulanevirus asgz	NC_042019				645	Aeromonas salmonicida	Bacteria; Pseudomonadota; Gammaproteobacteria; Aeromonadales; Aeromonadaceae; Aeromonas	30034378	Literature			GCF_001643305.1
2026113	Aeromonas phage AS-sw	Viruses; Duplodnaviria; Heunggongvirae; Uroviricota; Caudoviricetes; Straboviridae; Emmerichvirinae; Ceceduovirus; Ceceduovirus assw	NC_048674				644	Aeromonas hydrophila	Bacteria; Pseudomonadota; Gammaproteobacteria; Aeromonadales; Aeromonadaceae; Aeromonas	30034378	Literature			GCF_000014805.1
2026113	Aeromonas phage AS-sw	Viruses; Duplodnaviria; Heunggongvirae; Uroviricota; Caudoviricetes; Straboviridae; Emmerichvirinae; Ceceduovirus; Ceceduovirus assw	NC_048674				645	Aeromonas salmonicida	Bacteria; Pseudomonadota; Gammaproteobacteria; Aeromonadales; Aeromonadaceae; Aeromonas	30034378	Literature			GCF_001643305.1
2026114	Aeromonas phage AS-szw	Viruses; Duplodnaviria; Heunggongvirae; Uroviricota; Caudoviricetes; Straboviridae; Emmerichvirinae; Ceceduovirus; Ceceduovirus aszj	MF498773				29491	Aeromonas salmonicida subsp. salmonicida	Bacteria; Pseudomonadota; Gammaproteobacteria; Aeromonadales; Aeromonadaceae; Aeromonas; Aeromonas salmonicida		RefSeq			GCF_001643305.1
2024208	Aeromonas phage AS-zj	Viruses; Duplodnaviria; Heunggongvirae; Uroviricota; Caudoviricetes; Straboviridae; Emmerichvirinae; Ceceduovirus; Ceceduovirus aszj	NC_048673				644	Aeromonas hydrophila	Bacteria; Pseudomonadota; Gammaproteobacteria; Aeromonadales; Aeromonadaceae; Aeromonas	30034378	Literature			GCF_000014805.1
2024208	Aeromonas phage AS-zj	Viruses; Duplodnaviria; Heunggongvirae; Uroviricota; Caudoviricetes; Straboviridae; Emmerichvirinae; Ceceduovirus; Ceceduovirus aszj	NC_048673				645	Aeromonas salmonicida	Bacteria; Pseudomonadota; Gammaproteobacteria; Aeromonadales; Aeromonadaceae; Aeromonas	30034378	Literature			GCF_001643305.1
2698915	Aeromonas phage AsFcp_1	Viruses; Duplodnaviria; Heunggongvirae; Uroviricota; Caudoviricetes; Straboviridae; Angelvirus; unclassified Angelvirus	MN871440				645	Aeromonas salmonicida	Bacteria; Pseudomonadota; Gammaproteobacteria; Aeromonadales; Aeromonadaceae; Aeromonas		RefSeq			GCF_001643305.1
2419736	Aeromonas phage AsFcp_2	Viruses; Duplodnaviria; Heunggongvirae; Uroviricota; Caudoviricetes; Straboviridae; Angelvirus; unclassified Angelvirus	MH791401				645	Aeromonas salmonicida	Bacteria; Pseudomonadota; Gammaproteobacteria; Aeromonadales; Aeromonadaceae; Aeromonas		RefSeq			GCF_001643305.1
2419737	Aeromonas phage AsFcp_4	Viruses; Duplodnaviria; Heunggongvirae; Uroviricota; Caudoviricetes; Straboviridae; Angelvirus; unclassified Angelvirus	MH791407				645	Aeromonas salmonicida	Bacteria; Pseudomonadota; Gammaproteobacteria; Aeromonadales; Aeromonadaceae; Aeromonas		RefSeq			GCF_001643305.1
2562462	Aeromonas phage Asfd_1	Viruses; Duplodnaviria; Heunggongvirae; Uroviricota; Caudoviricetes; Straboviridae; Biquartavirus; unclassified Biquartavirus	MK577502				645	Aeromonas salmonicida	Bacteria; Pseudomonadota; Gammaproteobacteria; Aeromonadales; Aeromonadaceae; Aeromonas		RefSeq			GCF_001643305.1
2698918	Aeromonas phage asfd_1h	Viruses; Duplodnaviria; Heunggongvirae; Uroviricota; Caudoviricetes; Straboviridae; Biquartavirus; unclassified Biquartavirus	MN871507				645	Aeromonas salmonicida	Bacteria; Pseudomonadota; Gammaproteobacteria; Aeromonadales; Aeromonadaceae; Aeromonas		RefSeq			GCF_001643305.1
1932904	Aeromonas phage Asp37	Viruses; Duplodnaviria; Heunggongvirae; Uroviricota; Caudoviricetes; unclassified Caudoviricetes	KY290949				645	Aeromonas salmonicida	Bacteria; Pseudomonadota; Gammaproteobacteria; Aeromonadales; Aeromonadaceae; Aeromonas		RefSeq			GCF_001643305.1
2419738	Aeromonas phage Assk	Viruses; Duplodnaviria; Heunggongvirae; Uroviricota; Caudoviricetes; Straboviridae; Emmerichvirinae; Ceceduovirus; unclassified Ceceduovirus	MH791404				645	Aeromonas salmonicida	Bacteria; Pseudomonadota; Gammaproteobacteria; Aeromonadales; Aeromonadaceae; Aeromonas		RefSeq			GCF_001643305.1
2419739	Aeromonas phage Asswx_1	Viruses; Duplodnaviria; Heunggongvirae; Uroviricota; Caudoviricetes; Straboviridae; Emmerichvirinae; Ceceduovirus; Ceceduovirus aszj	MH791398				645	Aeromonas salmonicida	Bacteria; Pseudomonadota; Gammaproteobacteria; Aeromonadales; Aeromonadaceae; Aeromonas		RefSeq			GCF_001643305.1
2698916	Aeromonas phage AsSzw2	Viruses; Duplodnaviria; Heunggongvirae; Uroviricota; Caudoviricetes; Straboviridae; Emmerichvirinae; Ceceduovirus; unclassified Ceceduovirus	MN871441				645	Aeromonas salmonicida	Bacteria; Pseudomonadota; Gammaproteobacteria; Aeromonadales; Aeromonadaceae; Aeromonas		RefSeq			GCF_001643305.1
2419740	Aeromonas phage Aswh_1	Viruses; Duplodnaviria; Heunggongvirae; Uroviricota; Caudoviricetes; Straboviridae; Emmerichvirinae; Ishigurovirus; unclassified Ishigurovirus	MH791414				645	Aeromonas salmonicida	Bacteria; Pseudomonadota; Gammaproteobacteria; Aeromonadales; Aeromonadaceae; Aeromonas		RefSeq			GCF_001643305.1
2182324	Aeromonas phage AsXd-1	Viruses; Duplodnaviria; Heunggongvirae; Uroviricota; Caudoviricetes; Hendrixvirinae; unclassified Hendrixvirinae	MH178096				645	Aeromonas salmonicida	Bacteria; Pseudomonadota; Gammaproteobacteria; Aeromonadales; Aeromonadaceae; Aeromonas		RefSeq			GCF_001643305.1
2698917	Aeromonas phage Aszh-1	Viruses; Duplodnaviria; Heunggongvirae; Uroviricota; Caudoviricetes; Straboviridae; Emmerichvirinae; Ceceduovirus; unclassified Ceceduovirus	MN871442				645	Aeromonas salmonicida	Bacteria; Pseudomonadota; Gammaproteobacteria; Aeromonadales; Aeromonadaceae; Aeromonas		RefSeq			GCF_001643305.1
3003735	Aeromonas phage AVP1	Viruses; Duplodnaviria; Heunggongvirae; Uroviricota; Caudoviricetes; unclassified Caudoviricetes	OP889247				654	Aeromonas veronii	Bacteria; Pseudomonadota; Gammaproteobacteria; Aeromonadales; Aeromonadaceae; Aeromonas		RefSeq			GCF_000820225.1
2776735	Aeromonas phage BUCT551	Viruses; Duplodnaviria; Heunggongvirae; Uroviricota; Caudoviricetes; Casjensviridae; Sharonstreetvirus; Sharonstreetvirus BUCT551	NC_052986				644	Aeromonas hydrophila	Bacteria; Pseudomonadota; Gammaproteobacteria; Aeromonadales; Aeromonadaceae; Aeromonas		Literature			GCF_000014805.1
2776735	Aeromonas phage BUCT551	Viruses; Duplodnaviria; Heunggongvirae; Uroviricota; Caudoviricetes; Casjensviridae; Sharonstreetvirus; Sharonstreetvirus BUCT551	NC_052986				654	Aeromonas veronii	Bacteria; Pseudomonadota; Gammaproteobacteria; Aeromonadales; Aeromonadaceae; Aeromonas		Literature			GCF_000820225.1
2834248	Aeromonas phage BUCT552	Viruses; Duplodnaviria; Heunggongvirae; Uroviricota; Caudoviricetes; Casjensviridae; unclassified Casjensviridae	MW978786				644	Aeromonas hydrophila	Bacteria; Pseudomonadota; Gammaproteobacteria; Aeromonadales; Aeromonadaceae; Aeromonas		RefSeq			GCF_000014805.1
2908630	Aeromonas phage BUCT695	Viruses; Duplodnaviria; Heunggongvirae; Uroviricota; Caudoviricetes; Grimontviridae; Libingvirus; Libingvirus BUCT695	NC_070977				654	Aeromonas veronii	Bacteria; Pseudomonadota; Gammaproteobacteria; Aeromonadales; Aeromonadaceae; Aeromonas	36560737	Literature, RefSeq			GCF_000820225.1
2911664	Aeromonas phage BUCT696	Viruses; Duplodnaviria; Heunggongvirae; Uroviricota; Caudoviricetes; Chaseviridae; Nefertitivirinae; Pahsextavirus; unclassified Pahsextavirus	NC_079186				654	Aeromonas veronii	Bacteria; Pseudomonadota; Gammaproteobacteria; Aeromonadales; Aeromonadaceae; Aeromonas		NCBI Virus, RefSeq			GCF_000820225.1
1204516	Aeromonas phage CC2	Viruses; Duplodnaviria; Heunggongvirae; Uroviricota; Caudoviricetes; Straboviridae; Emmerichvirinae; Ceceduovirus; Ceceduovirus cc2	NC_019538				644	Aeromonas hydrophila	Bacteria; Pseudomonadota; Gammaproteobacteria; Aeromonadales; Aeromonadaceae; Aeromonas		RefSeq			GCF_000014805.1
2575324	Aeromonas phage CF8	Viruses; Duplodnaviria; Heunggongvirae; Uroviricota; Caudoviricetes; unclassified Caudoviricetes	MK774614				644	Aeromonas hydrophila	Bacteria; Pseudomonadota; Gammaproteobacteria; Aeromonadales; Aeromonadaceae; Aeromonas		RefSeq			GCF_000014805.1
2593327	Aeromonas phage D3	Viruses; Duplodnaviria; Heunggongvirae; Uroviricota; Caudoviricetes; Ludhianavirus; Ludhianavirus D3	NC_070957				644	Aeromonas hydrophila	Bacteria; Pseudomonadota; Gammaproteobacteria; Aeromonadales; Aeromonadaceae; Aeromonas		Literature, RefSeq			GCF_000014805.1
2593322	Aeromonas phage D6	Viruses; Duplodnaviria; Heunggongvirae; Uroviricota; Caudoviricetes; Ludhianavirus; Ludhianavirus D6	NC_070958				644	Aeromonas hydrophila	Bacteria; Pseudomonadota; Gammaproteobacteria; Aeromonadales; Aeromonadaceae; Aeromonas		Literature, RefSeq			GCF_000014805.1
2599404	Aeromonas phage D9	Viruses; Duplodnaviria; Heunggongvirae; Uroviricota; Caudoviricetes; unclassified Caudoviricetes	MN159079				644	Aeromonas hydrophila	Bacteria; Pseudomonadota; Gammaproteobacteria; Aeromonadales; Aeromonadaceae; Aeromonas		RefSeq			GCF_000014805.1
3035942	Aeromonas phage HJ05	Viruses; Duplodnaviria; Heunggongvirae; Uroviricota; Caudoviricetes; unclassified Caudoviricetes	OQ594355				644	Aeromonas hydrophila	Bacteria; Pseudomonadota; Gammaproteobacteria; Aeromonadales; Aeromonadaceae; Aeromonas		Literature, RefSeq			GCF_000014805.1
2510450	Aeromonas phage HJG	Viruses; Duplodnaviria; Heunggongvirae; Uroviricota; Caudoviricetes; Autographiviridae; Colwellvirinae; unclassified Colwellvirinae	MK455770				644	Aeromonas hydrophila	Bacteria; Pseudomonadota; Gammaproteobacteria; Aeromonadales; Aeromonadaceae; Aeromonas		RefSeq			GCF_000014805.1
2951233	Aeromonas phage JELG-KS1	Viruses; Duplodnaviria; Heunggongvirae; Uroviricota; Caudoviricetes; Autographiviridae; Studiervirinae; unclassified Studiervirinae	ON604651				645	Aeromonas salmonicida	Bacteria; Pseudomonadota; Gammaproteobacteria; Aeromonadales; Aeromonadaceae; Aeromonas		RefSeq			GCF_001643305.1
1932905	Aeromonas phage L9-6	Viruses; Duplodnaviria; Heunggongvirae; Uroviricota; Caudoviricetes; Straboviridae; Biquartavirus; unclassified Biquartavirus	KY290956				645	Aeromonas salmonicida	Bacteria; Pseudomonadota; Gammaproteobacteria; Aeromonadales; Aeromonadaceae; Aeromonas		RefSeq			GCF_001643305.1
2591024	Aeromonas phage LAh1	Viruses; Duplodnaviria; Heunggongvirae; Uroviricota; Caudoviricetes; Autographiviridae; Melnykvirinae; Ahphunavirus; unclassified Ahphunavirus	MK838107				644	Aeromonas hydrophila	Bacteria; Pseudomonadota; Gammaproteobacteria; Aeromonadales; Aeromonadaceae; Aeromonas		RefSeq			GCF_000014805.1
2591025	Aeromonas phage LAh10	Viruses; Duplodnaviria; Heunggongvirae; Uroviricota; Caudoviricetes; Ludhianavirus; Ludhianavirus LAh10	NC_070956				644	Aeromonas hydrophila	Bacteria; Pseudomonadota; Gammaproteobacteria; Aeromonadales; Aeromonadaceae; Aeromonas	32117183	Literature, RefSeq			GCF_000014805.1
2591026	Aeromonas phage LAh2	Viruses; Duplodnaviria; Heunggongvirae; Uroviricota; Caudoviricetes; Autographiviridae; Melnykvirinae; Ahphunavirus; unclassified Ahphunavirus	MK838108				644	Aeromonas hydrophila	Bacteria; Pseudomonadota; Gammaproteobacteria; Aeromonadales; Aeromonadaceae; Aeromonas		RefSeq			GCF_000014805.1
2591027	Aeromonas phage LAh3	Viruses; Duplodnaviria; Heunggongvirae; Uroviricota; Caudoviricetes; Autographiviridae; Melnykvirinae; Ahphunavirus; unclassified Ahphunavirus	MK838109				644	Aeromonas hydrophila	Bacteria; Pseudomonadota; Gammaproteobacteria; Aeromonadales; Aeromonadaceae; Aeromonas		RefSeq			GCF_000014805.1
2591028	Aeromonas phage LAh4	Viruses; Duplodnaviria; Heunggongvirae; Uroviricota; Caudoviricetes; Autographiviridae; Melnykvirinae; Ahphunavirus; unclassified Ahphunavirus	MK838110				644	Aeromonas hydrophila	Bacteria; Pseudomonadota; Gammaproteobacteria; Aeromonadales; Aeromonadaceae; Aeromonas		RefSeq			GCF_000014805.1
2591029	Aeromonas phage LAh5	Viruses; Duplodnaviria; Heunggongvirae; Uroviricota; Caudoviricetes; Autographiviridae; Melnykvirinae; Ahphunavirus; unclassified Ahphunavirus	MK838111				644	Aeromonas hydrophila	Bacteria; Pseudomonadota; Gammaproteobacteria; Aeromonadales; Aeromonadaceae; Aeromonas		RefSeq			GCF_000014805.1
2591030	Aeromonas phage LAh_6	Viruses; Duplodnaviria; Heunggongvirae; Uroviricota; Caudoviricetes; Lahexavirus; Lahexavirus LAh6	NC_048774				644	Aeromonas hydrophila	Bacteria; Pseudomonadota; Gammaproteobacteria; Aeromonadales; Aeromonadaceae; Aeromonas	32117183	Literature, RefSeq			GCF_000014805.1
2591031	Aeromonas phage LAh_7	Viruses; Duplodnaviria; Heunggongvirae; Uroviricota; Caudoviricetes; Casjensviridae; Sharonstreetvirus; Sharonstreetvirus LAh7	NC_052985				644	Aeromonas hydrophila	Bacteria; Pseudomonadota; Gammaproteobacteria; Aeromonadales; Aeromonadaceae; Aeromonas	32117183	Literature, RefSeq			GCF_000014805.1
2591032	Aeromonas phage LAh_8	Viruses; Duplodnaviria; Heunggongvirae; Uroviricota; Caudoviricetes; Lahexavirus; Lahexavirus LAh8	NC_048775				644	Aeromonas hydrophila	Bacteria; Pseudomonadota; Gammaproteobacteria; Aeromonadales; Aeromonadaceae; Aeromonas	32117183	Literature, RefSeq			GCF_000014805.1
2591033	Aeromonas phage LAh_9	Viruses; Duplodnaviria; Heunggongvirae; Uroviricota; Caudoviricetes; Lahexavirus; Lahexavirus LAh9	NC_048776				644	Aeromonas hydrophila	Bacteria; Pseudomonadota; Gammaproteobacteria; Aeromonadales; Aeromonadaceae; Aeromonas	32117183	Literature, RefSeq			GCF_000014805.1
2510451	Aeromonas phage MJG	Viruses; Duplodnaviria; Heunggongvirae; Uroviricota; Caudoviricetes; Autographiviridae; Colwellvirinae; unclassified Colwellvirinae	MK455769				644	Aeromonas hydrophila	Bacteria; Pseudomonadota; Gammaproteobacteria; Aeromonadales; Aeromonadaceae; Aeromonas		RefSeq			GCF_000014805.1
3028151	Aeromonas phage P05B	Viruses; unclassified bacterial viruses	OQ680521				644	Aeromonas hydrophila	Bacteria; Pseudomonadota; Gammaproteobacteria; Aeromonadales; Aeromonadaceae; Aeromonas		RefSeq			GCF_000014805.1
2914179	Aeromonas phage P19	Viruses; Duplodnaviria; Heunggongvirae; Uroviricota; Caudoviricetes; Straboviridae; Emmerichvirinae; Ceceduovirus; Ceceduovirus aszj	OM339718				196024	Aeromonas dhakensis	Bacteria; Pseudomonadota; Gammaproteobacteria; Aeromonadales; Aeromonadaceae; Aeromonas		RefSeq			GCF_000820305.1
2996101	Aeromonas phage P2	Viruses; Duplodnaviria; Heunggongvirae; Uroviricota; Caudoviricetes; Autographiviridae; Melnykvirinae; Ahphunavirus; unclassified Ahphunavirus	OP797796				644	Aeromonas hydrophila	Bacteria; Pseudomonadota; Gammaproteobacteria; Aeromonadales; Aeromonadaceae; Aeromonas		RefSeq			GCF_000014805.1
2924714	Aeromonas phage P5	Viruses; Duplodnaviria; Heunggongvirae; Uroviricota; Caudoviricetes; unclassified Caudoviricetes	OM519319				196024	Aeromonas dhakensis	Bacteria; Pseudomonadota; Gammaproteobacteria; Aeromonadales; Aeromonadaceae; Aeromonas		RefSeq			GCF_000820305.1
2908744	Aeromonas phage pAEv1810	Viruses; Duplodnaviria; Heunggongvirae; Uroviricota; Caudoviricetes; Ferozepurvirus; Ferozepurvirus pAEv1810	NC_070999				654	Aeromonas veronii	Bacteria; Pseudomonadota; Gammaproteobacteria; Aeromonadales; Aeromonadaceae; Aeromonas	35524836	Literature			GCF_000820225.1
2908745	Aeromonas phage pAEv1812	Viruses; Duplodnaviria; Heunggongvirae; Uroviricota; Caudoviricetes; Casjensviridae; Sharonstreetvirus; unclassified Sharonstreetvirus	OL964754				654	Aeromonas veronii	Bacteria; Pseudomonadota; Gammaproteobacteria; Aeromonadales; Aeromonadaceae; Aeromonas		Literature			GCF_000820225.1
2908746	Aeromonas phage pAEv1818	Viruses; Duplodnaviria; Heunggongvirae; Uroviricota; Caudoviricetes; Yanchengvirus; Yanchengvirus pAEv1818	NC_070759				654	Aeromonas veronii	Bacteria; Pseudomonadota; Gammaproteobacteria; Aeromonadales; Aeromonadaceae; Aeromonas		Literature			GCF_000820225.1
1505227	Aeromonas phage pAh6-C	Viruses; Duplodnaviria; Heunggongvirae; Uroviricota; Caudoviricetes; Chaseviridae; Nefertitivirinae; Pahsextavirus; Pahsextavirus pAh6C	NC_025459				644	Aeromonas hydrophila	Bacteria; Pseudomonadota; Gammaproteobacteria; Aeromonadales; Aeromonadaceae; Aeromonas	25189428	Literature, RefSeq			GCF_000014805.1
2849625	Aeromonas phage pAh6.2TG	Viruses; Duplodnaviria; Heunggongvirae; Uroviricota; Caudoviricetes; Chaseviridae; Nefertitivirinae; Pahsextavirus; unclassified Pahsextavirus	NC_079187				644	Aeromonas hydrophila	Bacteria; Pseudomonadota; Gammaproteobacteria; Aeromonadales; Aeromonadaceae; Aeromonas		NCBI Virus, RefSeq			GCF_000014805.1
879628	Aeromonas phage phiAS4	Viruses; Duplodnaviria; Heunggongvirae; Uroviricota; Caudoviricetes; Straboviridae; Tulanevirus; Tulanevirus as4	NC_014635				645	Aeromonas salmonicida	Bacteria; Pseudomonadota; Gammaproteobacteria; Aeromonadales; Aeromonadaceae; Aeromonas		RefSeq			GCF_001643305.1
879630	Aeromonas phage phiAS5	Viruses; Duplodnaviria; Heunggongvirae; Uroviricota; Caudoviricetes; Straboviridae; Chrysonvirus; Chrysonvirus as5	NC_014636				645	Aeromonas salmonicida	Bacteria; Pseudomonadota; Gammaproteobacteria; Aeromonadales; Aeromonadaceae; Aeromonas		RefSeq			GCF_001643305.1
1141132	Aeromonas phage phiAS7	Viruses; Duplodnaviria; Heunggongvirae; Uroviricota; Caudoviricetes; Autographiviridae; Melnykvirinae; Aerosvirus; Aerosvirus AS7	NC_019528				29491	Aeromonas salmonicida subsp. salmonicida	Bacteria; Pseudomonadota; Gammaproteobacteria; Aeromonadales; Aeromonadaceae; Aeromonas; Aeromonas salmonicida		RefSeq			GCF_001643305.1
2913974	Aeromonas phage phiO18P	Viruses; Duplodnaviria; Heunggongvirae; Uroviricota; Caudoviricetes; Peduoviridae; Bielevirus; Bielevirus phiO18P	NC_009542				651	Aeromonas media	Bacteria; Pseudomonadota; Gammaproteobacteria; Aeromonadales; Aeromonadaceae; Aeromonas		RefSeq			GCF_000819985.1
2723762	Aeromonas phage PS	Viruses; Duplodnaviria; Heunggongvirae; Uroviricota; Caudoviricetes; Autographiviridae; unclassified Autographiviridae	MT259468				645	Aeromonas salmonicida	Bacteria; Pseudomonadota; Gammaproteobacteria; Aeromonadales; Aeromonadaceae; Aeromonas		RefSeq			GCF_001643305.1
2591406	Aeromonas phage PS1	Viruses; Duplodnaviria; Heunggongvirae; Uroviricota; Caudoviricetes; Ferozepurvirus; Ferozepurvirus PS1	NC_070998				644	Aeromonas hydrophila	Bacteria; Pseudomonadota; Gammaproteobacteria; Aeromonadales; Aeromonadaceae; Aeromonas	32356184	Literature, RefSeq			GCF_000014805.1
2653650	Aeromonas phage PS2	Viruses; Duplodnaviria; Heunggongvirae; Uroviricota; Caudoviricetes; unclassified Caudoviricetes	MN453779				644	Aeromonas hydrophila	Bacteria; Pseudomonadota; Gammaproteobacteria; Aeromonadales; Aeromonadaceae; Aeromonas		RefSeq			GCF_000014805.1
2742446	Aeromonas phage PVN02	Viruses; Duplodnaviria; Heunggongvirae; Uroviricota; Caudoviricetes; Chaseviridae; Nefertitivirinae; Pahsextavirus; unclassified Pahsextavirus	LR813619, MT623578				644	Aeromonas hydrophila	Bacteria; Pseudomonadota; Gammaproteobacteria; Aeromonadales; Aeromonadaceae; Aeromonas	32886215	Literature, RefSeq			GCF_000014805.1
2822864	Aeromonas phage PVN03	Viruses; Duplodnaviria; Heunggongvirae; Uroviricota; Caudoviricetes; Chaseviridae; Nefertitivirinae; Pahsextavirus; unclassified Pahsextavirus	NC_079188				644	Aeromonas hydrophila	Bacteria; Pseudomonadota; Gammaproteobacteria; Aeromonadales; Aeromonadaceae; Aeromonas	32886215	Literature, NCBI Virus, RefSeq			GCF_000014805.1
2822865	Aeromonas phage PVN04	Viruses; Duplodnaviria; Heunggongvirae; Uroviricota; Caudoviricetes; Chaseviridae; Nefertitivirinae; Pahsextavirus; unclassified Pahsextavirus	MW380984				644	Aeromonas hydrophila	Bacteria; Pseudomonadota; Gammaproteobacteria; Aeromonadales; Aeromonadaceae; Aeromonas	32886215	Literature, RefSeq			GCF_000014805.1
2822866	Aeromonas phage PVN05	Viruses; Duplodnaviria; Heunggongvirae; Uroviricota; Caudoviricetes; Chaseviridae; Nefertitivirinae; Pahsextavirus; unclassified Pahsextavirus	MW380985				644	Aeromonas hydrophila	Bacteria; Pseudomonadota; Gammaproteobacteria; Aeromonadales; Aeromonadaceae; Aeromonas	32886215	Literature, RefSeq			GCF_000014805.1
926067	Aeromonas phage PX29	Viruses; Duplodnaviria; Heunggongvirae; Uroviricota; Caudoviricetes; Straboviridae; Angelvirus; Angelvirus px29	NC_023688				645	Aeromonas salmonicida	Bacteria; Pseudomonadota; Gammaproteobacteria; Aeromonadales; Aeromonadaceae; Aeromonas	21029436	Literature, RefSeq			GCF_001643305.1
2755143	Aeromonas phage PZL-Ah1	Viruses; Duplodnaviria; Heunggongvirae; Uroviricota; Caudoviricetes; Autographiviridae; Studiervirinae; Teseptimavirus; unclassified Teseptimavirus	MT681669				644	Aeromonas hydrophila	Bacteria; Pseudomonadota; Gammaproteobacteria; Aeromonadales; Aeromonadaceae; Aeromonas		RefSeq			GCF_000014805.1
2820393	Aeromonas phage PZL-Ah152	Viruses; Duplodnaviria; Heunggongvirae; Uroviricota; Caudoviricetes; Autographiviridae; Studiervirinae; unclassified Studiervirinae	MW671054				644	Aeromonas hydrophila	Bacteria; Pseudomonadota; Gammaproteobacteria; Aeromonadales; Aeromonadaceae; Aeromonas		RefSeq			GCF_000014805.1
2870529	Aeromonas phage PZL-Ah8	Viruses; Duplodnaviria; Heunggongvirae; Uroviricota; Caudoviricetes; Autographiviridae; Studiervirinae; unclassified Studiervirinae	MZ851152				644	Aeromonas hydrophila	Bacteria; Pseudomonadota; Gammaproteobacteria; Aeromonadales; Aeromonadaceae; Aeromonas		RefSeq			GCF_000014805.1
1932906	Aeromonas phage Riv-10	Viruses; Duplodnaviria; Heunggongvirae; Uroviricota; Caudoviricetes; Straboviridae; Biquartavirus; unclassified Biquartavirus	KY290957				645	Aeromonas salmonicida	Bacteria; Pseudomonadota; Gammaproteobacteria; Aeromonadales; Aeromonadaceae; Aeromonas		RefSeq			GCF_001643305.1
1932907	Aeromonas phage SW69-9	Viruses; Duplodnaviria; Heunggongvirae; Uroviricota; Caudoviricetes; Straboviridae; Biquartavirus; unclassified Biquartavirus	KY290958				645	Aeromonas salmonicida	Bacteria; Pseudomonadota; Gammaproteobacteria; Aeromonadales; Aeromonadaceae; Aeromonas		RefSeq			GCF_001643305.1
2924715	Aeromonas phage vB_ AhaP_PT2	Viruses; Duplodnaviria; Heunggongvirae; Uroviricota; Caudoviricetes; Autographiviridae; Studiervirinae; unclassified Studiervirinae	OM716005				644	Aeromonas hydrophila	Bacteria; Pseudomonadota; Gammaproteobacteria; Aeromonadales; Aeromonadaceae; Aeromonas		RefSeq			GCF_000014805.1
2996154	Aeromonas phage vB_AceP_PAc	Viruses; Duplodnaviria; Heunggongvirae; Uroviricota; Caudoviricetes; Plateaulakevirus; unclassified Plateaulakevirus	OP718284				648	Aeromonas caviae	Bacteria; Pseudomonadota; Gammaproteobacteria; Aeromonadales; Aeromonadaceae; Aeromonas		RefSeq			GCF_000819785.1
2608321	Aeromonas phage vB_AhyS-A18P4	Viruses; Duplodnaviria; Heunggongvirae; Uroviricota; Caudoviricetes; Casjensviridae; Sharonstreetvirus; Sharonstreetvirus A18P4	NC_052984				644	Aeromonas hydrophila	Bacteria; Pseudomonadota; Gammaproteobacteria; Aeromonadales; Aeromonadaceae; Aeromonas		RefSeq			GCF_000014805.1
1127514	Aeromonas phage vB_AsaM-56	Viruses; Duplodnaviria; Heunggongvirae; Uroviricota; Caudoviricetes; Popoffvirus; Popoffvirus pv56	NC_019527				645	Aeromonas salmonicida	Bacteria; Pseudomonadota; Gammaproteobacteria; Aeromonadales; Aeromonadaceae; Aeromonas		RefSeq			GCF_001643305.1
3038230	Aeromonas phage vB_AsaP_MQM1	Viruses; Duplodnaviria; Heunggongvirae; Uroviricota; Caudoviricetes; unclassified Caudoviricetes	OQ628262				29491	Aeromonas salmonicida subsp. salmonicida	Bacteria; Pseudomonadota; Gammaproteobacteria; Aeromonadales; Aeromonadaceae; Aeromonas; Aeromonas salmonicida		RefSeq			GCF_001643305.1
2812849	Aeromonas phage vB_AsM_ZHF	Viruses; Duplodnaviria; Heunggongvirae; Uroviricota; Caudoviricetes; Straboviridae; Tulanevirus; Tulanevirus asgz	MW584871				645	Aeromonas salmonicida	Bacteria; Pseudomonadota; Gammaproteobacteria; Aeromonadales; Aeromonadaceae; Aeromonas		RefSeq			GCF_001643305.1
2928859	Aeromonas phage vB_AveS_KLEA5	Viruses; Duplodnaviria; Heunggongvirae; Uroviricota; Caudoviricetes; unclassified Caudoviricetes	OM654374				654	Aeromonas veronii	Bacteria; Pseudomonadota; Gammaproteobacteria; Aeromonadales; Aeromonadaceae; Aeromonas		RefSeq			GCF_000820225.1
2924882	Aeromonas phage yong1	Viruses; Duplodnaviria; Heunggongvirae; Uroviricota; Caudoviricetes; Autographiviridae; Melnykvirinae; Ahphunavirus; unclassified Ahphunavirus	OM654404				644	Aeromonas hydrophila	Bacteria; Pseudomonadota; Gammaproteobacteria; Aeromonadales; Aeromonadaceae; Aeromonas		RefSeq			GCF_000014805.1
2796500	Aeromonas phage ZPAH1	Viruses; Duplodnaviria; Heunggongvirae; Uroviricota; Caudoviricetes; Straboviridae; Emmerichvirinae; Ishigurovirus; unclassified Ishigurovirus	MW272540				644	Aeromonas hydrophila	Bacteria; Pseudomonadota; Gammaproteobacteria; Aeromonadales; Aeromonadaceae; Aeromonas		RefSeq			GCF_000014805.1
2924887	Aeromonas phage ZPAH14	Viruses; Duplodnaviria; Heunggongvirae; Uroviricota; Caudoviricetes; Chaseviridae; Nefertitivirinae; Pahsextavirus; unclassified Pahsextavirus	NC_070840				644	Aeromonas hydrophila	Bacteria; Pseudomonadota; Gammaproteobacteria; Aeromonadales; Aeromonadaceae; Aeromonas		Literature, NCBI Virus, RefSeq			GCF_000014805.1
2924888	Aeromonas phage ZPAH34	Viruses; Duplodnaviria; Heunggongvirae; Uroviricota; Caudoviricetes; Chaoshanvirus; Chaoshanvirus ZPAH34	NC_071007				644	Aeromonas hydrophila	Bacteria; Pseudomonadota; Gammaproteobacteria; Aeromonadales; Aeromonadaceae; Aeromonas	33420733	Literature, RefSeq			GCF_000014805.1
2420320	Aeromonas phage ZPAH7	Viruses; Duplodnaviria; Heunggongvirae; Uroviricota; Caudoviricetes; Autographiviridae; Melnykvirinae; Aerosvirus; Aerosvirus ZPAH7	NC_048133				644	Aeromonas hydrophila	Bacteria; Pseudomonadota; Gammaproteobacteria; Aeromonadales; Aeromonadaceae; Aeromonas	30863828	Literature, RefSeq			GCF_000014805.1
2501745	Aeromonas phage ZPAH7B	Viruses; Duplodnaviria; Heunggongvirae; Uroviricota; Caudoviricetes; Autographiviridae; Melnykvirinae; Aerosvirus; Aerosvirus ZPAH7	MK330684				644	Aeromonas hydrophila	Bacteria; Pseudomonadota; Gammaproteobacteria; Aeromonadales; Aeromonadaceae; Aeromonas		RefSeq			GCF_000014805.1
1157339	Aeropyrum coil-shaped virus	Viruses; Spiraviridae; Alphaspiravirus	NC_043427				56636	Aeropyrum pernix	Archaea; TACK group; Thermoproteota; Thermoprotei; Desulfurococcales; Desulfurococcaceae; Aeropyrum	22826255	Literature, NCBI Virus, RefSeq			GCF_000011125.1
1932713	Aeropyrum globular virus 1	Viruses; unclassified archaeal viruses	NC_036595				272557	Aeropyrum pernix K1	Archaea; TACK group; Thermoproteota; Thermoprotei; Desulfurococcales; Desulfurococcaceae; Aeropyrum; Aeropyrum pernix		Literature			GCF_000011125.1
1932713	Aeropyrum globular virus 1	Viruses; unclassified archaeal viruses	NC_036595				1198449	Aeropyrum camini SY1 = JCM 12091	Archaea; TACK group; Thermoproteota; Thermoprotei; Desulfurococcales; Desulfurococcaceae; Aeropyrum; Aeropyrum camini		Literature			GCF_000591035.1
700542	Aeropyrum pernix bacilliform virus 1	Viruses; Clavaviridae; Clavavirus	NC_043030				272557	Aeropyrum pernix K1	Archaea; TACK group; Thermoproteota; Thermoprotei; Desulfurococcales; Desulfurococcaceae; Aeropyrum; Aeropyrum pernix	20430412	Literature			GCF_000011125.1
1032474	Aeropyrum pernix ovoid virus 1	Viruses; Guttaviridae; Betaguttavirus	NC_028256				56636	Aeropyrum pernix	Archaea; TACK group; Thermoproteota; Thermoprotei; Desulfurococcales; Desulfurococcaceae; Aeropyrum	21784945	Literature, UniProt			GCF_000011125.1
1032474	Aeropyrum pernix ovoid virus 1	Viruses; Guttaviridae; Betaguttavirus	NC_028256				272557	Aeropyrum pernix K1	Archaea; TACK group; Thermoproteota; Thermoprotei; Desulfurococcales; Desulfurococcaceae; Aeropyrum; Aeropyrum pernix		NCBI Virus, RefSeq			GCF_000011125.1
1032473	Aeropyrum pernix spindle-shaped virus 1	Viruses; unclassified archaeal viruses	NC_028268				56636	Aeropyrum pernix	Archaea; TACK group; Thermoproteota; Thermoprotei; Desulfurococcales; Desulfurococcaceae; Aeropyrum	21784945	Literature			GCF_000011125.1
1032473	Aeropyrum pernix spindle-shaped virus 1	Viruses; unclassified archaeal viruses	NC_028268				272557	Aeropyrum pernix K1	Archaea; TACK group; Thermoproteota; Thermoprotei; Desulfurococcales; Desulfurococcaceae; Aeropyrum; Aeropyrum pernix		NCBI Virus, RefSeq			GCF_000011125.1
141904	Affertcholeramvirus CTXphi	Viruses; Monodnaviria; Loebvirae; Hofneiviricota; Faserviricetes; Tubulavirales; Inoviridae; Affertcholeramvirus	GU942563, KJ619459, MF155889				666	Vibrio cholerae	Bacteria; Pseudomonadota; Gammaproteobacteria; Vibrionales; Vibrionaceae; Vibrio	24722374	Literature, RefSeq			GCF_000621645.1
2968527	Agathobaculum phage AB434P2	Viruses; Duplodnaviria; Heunggongvirae; Uroviricota; Caudoviricetes; unclassified Caudoviricetes	OP172633				1628085	Agathobaculum butyriciproducens	Bacteria; Terrabacteria group; Bacillota; Clostridia; Eubacteriales; Butyricicoccaceae; Agathobaculum		RefSeq			GCA_003096535.1
2968528	Agathobaculum phage AB434P3	Viruses; Duplodnaviria; Heunggongvirae; Uroviricota; Caudoviricetes; unclassified Caudoviricetes	OP172634				1628085	Agathobaculum butyriciproducens	Bacteria; Terrabacteria group; Bacillota; Clostridia; Eubacteriales; Butyricicoccaceae; Agathobaculum		RefSeq			GCA_003096535.1
1161931	Agrobacterium phage 7-7-1	Viruses; Duplodnaviria; Heunggongvirae; Uroviricota; Caudoviricetes; Schmittlotzvirus; Schmittlotzvirus sv771	NC_019519				358	Agrobacterium tumefaciens	Bacteria; Pseudomonadota; Alphaproteobacteria; Hyphomicrobiales; Rhizobiaceae; Agrobacterium; Agrobacterium tumefaciens complex	22650361	Literature, RefSeq			GCF_001541315.1
2024261	Agrobacterium phage Atu_ph02	Viruses; Duplodnaviria; Heunggongvirae; Uroviricota; Caudoviricetes; Autographiviridae; Atuphduovirus; Atuphduovirus atuph02	NC_047845				358	Agrobacterium tumefaciens	Bacteria; Pseudomonadota; Alphaproteobacteria; Hyphomicrobiales; Rhizobiaceae; Agrobacterium; Agrobacterium tumefaciens complex	28970228	Literature, RefSeq			GCF_001541315.1
2024262	Agrobacterium phage Atu_ph03	Viruses; Duplodnaviria; Heunggongvirae; Uroviricota; Caudoviricetes; Autographiviridae; Atuphduovirus; Atuphduovirus atuph03	NC_047846				358	Agrobacterium tumefaciens	Bacteria; Pseudomonadota; Alphaproteobacteria; Hyphomicrobiales; Rhizobiaceae; Agrobacterium; Agrobacterium tumefaciens complex	28970228	Literature, RefSeq			GCF_001541315.1
2024263	Agrobacterium phage Atu_ph04	Viruses; Duplodnaviria; Heunggongvirae; Uroviricota; Caudoviricetes; Pootjesviridae; Rollinsvirus; Rollinsvirus ph04	NC_070890				358	Agrobacterium tumefaciens	Bacteria; Pseudomonadota; Alphaproteobacteria; Hyphomicrobiales; Rhizobiaceae; Agrobacterium; Agrobacterium tumefaciens complex	31181591	Literature, RefSeq			GCF_001541315.1
2024264	Agrobacterium phage Atu_ph07	Viruses; Duplodnaviria; Heunggongvirae; Uroviricota; Caudoviricetes; Polybotosvirus; Polybotosvirus Atuph07	NC_042013				358	Agrobacterium tumefaciens	Bacteria; Pseudomonadota; Alphaproteobacteria; Hyphomicrobiales; Rhizobiaceae; Agrobacterium; Agrobacterium tumefaciens complex	30154772	Literature, RefSeq			GCF_001541315.1
2024265	Agrobacterium phage Atu_ph08	Viruses; Duplodnaviria; Heunggongvirae; Uroviricota; Caudoviricetes; Roslyckyvirus; Roslyckyvirus ph08	NC_070876				358	Agrobacterium tumefaciens	Bacteria; Pseudomonadota; Alphaproteobacteria; Hyphomicrobiales; Rhizobiaceae; Agrobacterium; Agrobacterium tumefaciens complex	31181591	Literature, RefSeq			GCF_001541315.1
2557550	Agrobacterium phage Milano	Viruses; Duplodnaviria; Heunggongvirae; Uroviricota; Caudoviricetes; Schmittlotzvirus; unclassified Schmittlotzvirus	MK637516				358	Agrobacterium tumefaciens	Bacteria; Pseudomonadota; Alphaproteobacteria; Hyphomicrobiales; Rhizobiaceae; Agrobacterium; Agrobacterium tumefaciens complex		RefSeq			GCF_001541315.1
2859649	Alcaligenes phage Piluca	Viruses; Duplodnaviria; Heunggongvirae; Uroviricota; Caudoviricetes; unclassified Caudoviricetes	MZ326864				511	Alcaligenes faecalis	Bacteria; Pseudomonadota; Betaproteobacteria; Burkholderiales; Alcaligenaceae; Alcaligenes		RefSeq			GCF_002443155.1
2877942	Alcaligenes phage vB_Af_QDWS535	Viruses; Duplodnaviria; Heunggongvirae; Uroviricota; Caudoviricetes; unclassified Caudoviricetes	OK172329				511	Alcaligenes faecalis	Bacteria; Pseudomonadota; Betaproteobacteria; Burkholderiales; Alcaligenaceae; Alcaligenes		RefSeq			GCF_002443155.1
2877946	Alcaligenes phage vB_Af_QDWS595	Viruses; Duplodnaviria; Heunggongvirae; Uroviricota; Caudoviricetes; Schitoviridae; Petruschkyvirus; Petruschkyvirus QDWS595	NC_070849				511	Alcaligenes faecalis	Bacteria; Pseudomonadota; Betaproteobacteria; Burkholderiales; Alcaligenaceae; Alcaligenes	35118527	Literature, RefSeq			GCF_002443155.1
3040651	Alicyclobacillus phage KKP 3916	Viruses; Duplodnaviria; Heunggongvirae; Uroviricota; Caudoviricetes; unclassified Caudoviricetes	OQ846916				1450	Alicyclobacillus acidoterrestris	Bacteria; Terrabacteria group; Bacillota; Bacilli; Bacillales; Alicyclobacillaceae; Alicyclobacillus		RefSeq			GCF_022674245.1
2968529	Alistipes phage AS73P1	Viruses; Duplodnaviria; Heunggongvirae; Uroviricota; Caudoviricetes; unclassified Caudoviricetes	OP172640				328814	Alistipes shahii	Bacteria; FCB group; Bacteroidota/Chlorobiota group; Bacteroidota; Bacteroidia; Bacteroidales; Rikenellaceae; Alistipes		RefSeq			GCA_025145845.1
2500137	Alteromonas phage P24	Viruses; Duplodnaviria; Heunggongvirae; Uroviricota; Caudoviricetes; unclassified Caudoviricetes	MK241539				28108	Alteromonas macleodii	Bacteria; Pseudomonadota; Gammaproteobacteria; Alteromonadales; Alteromonadaceae; Alteromonas		RefSeq			GCF_000172635.2
2776771	Alteromonas phage phiAFP1	Viruses; Monodnaviria; Loebvirae; Hofneiviricota; Faserviricetes; Tubulavirales; Inoviridae; unclassified Inoviridae	MT975991, OP433453				28108	Alteromonas macleodii	Bacteria; Pseudomonadota; Gammaproteobacteria; Alteromonadales; Alteromonadaceae; Alteromonas		RefSeq			GCF_000172635.2
2776771	Alteromonas phage phiAFP1	Viruses; Monodnaviria; Loebvirae; Hofneiviricota; Faserviricetes; Tubulavirales; Inoviridae; unclassified Inoviridae	MT975991, OP433453				1892904	Alteromonas abrolhosensis	Bacteria; Pseudomonadota; Gammaproteobacteria; Alteromonadales; Alteromonadaceae; Alteromonas		RefSeq			GCF_001953635.1
2981567	Alteromonas phage vB_AemP_PT15-A5	Viruses; Duplodnaviria; Heunggongvirae; Uroviricota; Caudoviricetes; Schitoviridae; unclassified Schitoviridae	OP481051				314275	Alteromonas mediterranea	Bacteria; Pseudomonadota; Gammaproteobacteria; Alteromonadales; Alteromonadaceae; Alteromonas		RefSeq			GCF_000020585.3
1300004	Alteromonas phage vB_AmaP_AD45-P1	Viruses; Duplodnaviria; Heunggongvirae; Uroviricota; Caudoviricetes; unclassified Caudoviricetes	NC_021532				1774373	Alteromonas mediterranea DE	Bacteria; Pseudomonadota; Gammaproteobacteria; Alteromonadales; Alteromonadaceae; Alteromonas; Alteromonas mediterranea	24228219	Literature			GCF_000020585.3
1300005	Alteromonas phage vB_AmaP_AD45-P2	Viruses; Duplodnaviria; Heunggongvirae; Uroviricota; Caudoviricetes; unclassified Caudoviricetes	KF005320				1774373	Alteromonas mediterranea DE	Bacteria; Pseudomonadota; Gammaproteobacteria; Alteromonadales; Alteromonadaceae; Alteromonas; Alteromonas mediterranea	24228219	Literature			GCF_000020585.3
1300006	Alteromonas phage vB_AmaP_AD45-P3	Viruses; Duplodnaviria; Heunggongvirae; Uroviricota; Caudoviricetes; unclassified Caudoviricetes	KF005318				1774373	Alteromonas mediterranea DE	Bacteria; Pseudomonadota; Gammaproteobacteria; Alteromonadales; Alteromonadaceae; Alteromonas; Alteromonas mediterranea	24228219	Literature			GCF_000020585.3
1300007	Alteromonas phage vB_AmaP_AD45-P4	Viruses; Duplodnaviria; Heunggongvirae; Uroviricota; Caudoviricetes; unclassified Caudoviricetes	KF005319				1774373	Alteromonas mediterranea DE	Bacteria; Pseudomonadota; Gammaproteobacteria; Alteromonadales; Alteromonadaceae; Alteromonas; Alteromonas mediterranea	24228219	Literature			GCF_000020585.3
2918517	Alteromonas phage vB_AmaS-R9Y1	Viruses; Duplodnaviria; Heunggongvirae; Uroviricota; Caudoviricetes; unclassified Caudoviricetes	OM287554				529120	Alteromonas macleodii ATCC 27126	Bacteria; Pseudomonadota; Gammaproteobacteria; Alteromonadales; Alteromonadaceae; Alteromonas; Alteromonas macleodii		RefSeq			GCF_000172635.2
2924072	Alteromonas phage vB_AmaS-R9Y2	Viruses; Duplodnaviria; Heunggongvirae; Uroviricota; Caudoviricetes; unclassified Caudoviricetes	OM732336				529120	Alteromonas macleodii ATCC 27126	Bacteria; Pseudomonadota; Gammaproteobacteria; Alteromonadales; Alteromonadaceae; Alteromonas; Alteromonas macleodii		RefSeq			GCF_000172635.2
2924073	Alteromonas phage vB_AmaS-R9Y3	Viruses; Duplodnaviria; Heunggongvirae; Uroviricota; Caudoviricetes; unclassified Caudoviricetes	OM732337				529120	Alteromonas macleodii ATCC 27126	Bacteria; Pseudomonadota; Gammaproteobacteria; Alteromonadales; Alteromonadaceae; Alteromonas; Alteromonas macleodii		RefSeq			GCF_000172635.2
2704031	Alteromonas phage vB_AmeM_PT11-V22	Viruses; Duplodnaviria; Heunggongvirae; Uroviricota; Caudoviricetes; Myoalterovirus; Myoalterovirus PT11V22	NC_048847				314275	Alteromonas mediterranea	Bacteria; Pseudomonadota; Gammaproteobacteria; Alteromonadales; Alteromonadaceae; Alteromonas	32518192	Literature			GCF_000020585.3
2996182	Alteromonas phage vB_AmeP_PT11-V19	Viruses; Duplodnaviria; Heunggongvirae; Uroviricota; Caudoviricetes; unclassified Caudoviricetes	OP751378				314275	Alteromonas mediterranea	Bacteria; Pseudomonadota; Gammaproteobacteria; Alteromonadales; Alteromonadaceae; Alteromonas		RefSeq			GCF_000020585.3
2492447	Alteromonas phage ZP6	Viruses; Duplodnaviria; Heunggongvirae; Uroviricota; Caudoviricetes; Mareflavirus; Mareflavirus ZP6	NC_070953				529120	Alteromonas macleodii ATCC 27126	Bacteria; Pseudomonadota; Gammaproteobacteria; Alteromonadales; Alteromonadaceae; Alteromonas; Alteromonas macleodii	34643440	Literature			GCF_000172635.2
1357732	Anabaena phage A-4L	Viruses; Duplodnaviria; Heunggongvirae; Uroviricota; Caudoviricetes; Kozyakovvirus; Kozyakovvirus A4L	NC_024358				103690	Nostoc sp. PCC 7120 = FACHB-418	Bacteria; Terrabacteria group; Cyanobacteriota/Melainabacteria group; Cyanobacteriota; Cyanophyceae; Nostocales; Nostocaceae; Nostoc	25836275	Literature			GCF_000009705.1
2833876	Anabaena phage Elbi	Viruses; Duplodnaviria; Heunggongvirae; Uroviricota; Caudoviricetes; unclassified Caudoviricetes	MZ078141				103690	Nostoc sp. PCC 7120 = FACHB-418	Bacteria; Terrabacteria group; Cyanobacteriota/Melainabacteria group; Cyanobacteriota; Cyanophyceae; Nostocales; Nostocaceae; Nostoc		RefSeq			GCF_000009705.1
2968532	Anaerostipes phage AC844P1	Viruses; Duplodnaviria; Heunggongvirae; Uroviricota; Caudoviricetes; unclassified Caudoviricetes	OP172635				105841	Anaerostipes caccae	Bacteria; Terrabacteria group; Bacillota; Clostridia; Lachnospirales; Lachnospiraceae; Anaerostipes		RefSeq			GCF_014467075.1
2968533	Anaerostipes phage AC844P2	Viruses; Duplodnaviria; Heunggongvirae; Uroviricota; Caudoviricetes; unclassified Caudoviricetes	OP172636				105841	Anaerostipes caccae	Bacteria; Terrabacteria group; Bacillota; Clostridia; Lachnospirales; Lachnospiraceae; Anaerostipes		RefSeq			GCF_014467075.1
2968534	Anaerostipes phage AC844P3	Viruses; Duplodnaviria; Heunggongvirae; Uroviricota; Caudoviricetes; unclassified Caudoviricetes	OP172637				105841	Anaerostipes caccae	Bacteria; Terrabacteria group; Bacillota; Clostridia; Lachnospirales; Lachnospiraceae; Anaerostipes		RefSeq			GCF_014467075.1
2099336	Anoxybacillus phage A403	Viruses; Duplodnaviria; Heunggongvirae; Uroviricota; Caudoviricetes; Tandoganvirus; Tandoganvirus A403	NC_048701				247480	Anoxybacillus caldiproteolyticus	Bacteria; Terrabacteria group; Bacillota; Bacilli; Bacillales; Bacillaceae; Anoxybacillus		RefSeq			GCF_013761245.1
2047766	Aphanizomenon phage vB_AphaS-CL131	Viruses; Duplodnaviria; Heunggongvirae; Uroviricota; Caudoviricetes; unclassified Caudoviricetes	MG209611				1176	Aphanizomenon flos-aquae	Bacteria; Terrabacteria group; Cyanobacteriota/Melainabacteria group; Cyanobacteriota; Cyanophyceae; Nostocales; Aphanizomenonaceae; Aphanizomenon		RefSeq			GCF_014698755.1
2812861	Arcanobacterium phage vB-ApyS-JF1	Viruses; Duplodnaviria; Heunggongvirae; Uroviricota; Caudoviricetes; Sextaecvirus; unclassified Sextaecvirus	MW589261				1661	Trueperella pyogenes	Bacteria; Terrabacteria group; Actinomycetota; Actinomycetes; Actinomycetales; Actinomycetaceae; Trueperella		RefSeq			GCF_900460345.1
3053731	Arthrobacter phage 1191A	Viruses; Duplodnaviria; Heunggongvirae; Uroviricota; Caudoviricetes; unclassified Caudoviricetes	OR088901				1667	Arthrobacter sp.	Bacteria; Terrabacteria group; Actinomycetota; Actinomycetes; Micrococcales; Micrococcaceae; Arthrobacter		RefSeq			GCA_018260285.1
2713256	Arthrobacter phage Abba	Viruses; Duplodnaviria; Heunggongvirae; Uroviricota; Caudoviricetes; Ayohtrevirus; Ayohtrevirus abba	NC_049498				1665	Arthrobacter globiformis	Bacteria; Terrabacteria group; Actinomycetota; Actinomycetes; Micrococcales; Micrococcaceae; Arthrobacter		Literature, RefSeq			GCF_000238915.1
2686213	Arthrobacter phage Adolin	Viruses; Duplodnaviria; Heunggongvirae; Uroviricota; Caudoviricetes; Azeevirinae; Manhattanvirus; Manhattanvirus drmanhattan	MN813676				37927	Sinomonas atrocyanea	Bacteria; Terrabacteria group; Actinomycetota; Actinomycetes; Micrococcales; Micrococcaceae; Sinomonas		RefSeq			GCF_001577305.1
2776851	Arthrobacter phage Adumb2043	Viruses; Duplodnaviria; Heunggongvirae; Uroviricota; Caudoviricetes; Azeevirinae; Yangvirus; unclassified Yangvirus	NC_071028				1665	Arthrobacter globiformis	Bacteria; Terrabacteria group; Actinomycetota; Actinomycetes; Micrococcales; Micrococcaceae; Arthrobacter	34647808	Literature, NCBI Virus, RefSeq			GCF_000238915.1
2488951	Arthrobacter phage Aledel	Viruses; Duplodnaviria; Heunggongvirae; Uroviricota; Caudoviricetes; Korravirus; Korravirus hunterdalle	MK112526				1667	Arthrobacter sp.	Bacteria; Terrabacteria group; Actinomycetota; Actinomycetes; Micrococcales; Micrococcaceae; Arthrobacter		RefSeq			GCA_018260285.1
2832315	Arthrobacter phage Amyev	Viruses; Duplodnaviria; Heunggongvirae; Uroviricota; Caudoviricetes; Azeevirinae; Yangvirus; unclassified Yangvirus	NC_071025				1665	Arthrobacter globiformis	Bacteria; Terrabacteria group; Actinomycetota; Actinomycetes; Micrococcales; Micrococcaceae; Arthrobacter		NCBI Virus, RefSeq			GCF_000238915.1
2419946	Arthrobacter phage Andrew	Viruses; Duplodnaviria; Heunggongvirae; Uroviricota; Caudoviricetes; Andrewvirus; Andrewvirus andrew	NC_048098				1665	Arthrobacter globiformis	Bacteria; Terrabacteria group; Actinomycetota; Actinomycetes; Micrococcales; Micrococcaceae; Arthrobacter		RefSeq			GCF_000238915.1
2484217	Arthrobacter phage Anjali	Viruses; Duplodnaviria; Heunggongvirae; Uroviricota; Caudoviricetes; Anjalivirus; Anjalivirus anjali	NC_048739				1665	Arthrobacter globiformis	Bacteria; Terrabacteria group; Actinomycetota; Actinomycetes; Micrococcales; Micrococcaceae; Arthrobacter		RefSeq			GCF_000238915.1
2926081	Arthrobacter phage Aoka	Viruses; Duplodnaviria; Heunggongvirae; Uroviricota; Caudoviricetes; unclassified Caudoviricetes	ON755180				1665	Arthrobacter globiformis	Bacteria; Terrabacteria group; Actinomycetota; Actinomycetes; Micrococcales; Micrococcaceae; Arthrobacter		RefSeq			GCF_000238915.1
2873523	Arthrobacter phage Asa16	Viruses; Duplodnaviria; Heunggongvirae; Uroviricota; Caudoviricetes; Azeevirinae; Yangvirus; unclassified Yangvirus	MZ681506				1665	Arthrobacter globiformis	Bacteria; Terrabacteria group; Actinomycetota; Actinomycetes; Micrococcales; Micrococcaceae; Arthrobacter	35943260	Literature, RefSeq			GCF_000238915.1
3038360	Arthrobacter phage Ascela	Viruses; Duplodnaviria; Heunggongvirae; Uroviricota; Caudoviricetes; Azeevirinae; Yangvirus; unclassified Yangvirus	OQ709218				1665	Arthrobacter globiformis	Bacteria; Terrabacteria group; Actinomycetota; Actinomycetes; Micrococcales; Micrococcaceae; Arthrobacter		RefSeq			GCF_000238915.1
2885972	Arthrobacter phage Atuin	Viruses; Duplodnaviria; Heunggongvirae; Uroviricota; Caudoviricetes; unclassified Caudoviricetes	OK040794				1665	Arthrobacter globiformis	Bacteria; Terrabacteria group; Actinomycetota; Actinomycetes; Micrococcales; Micrococcaceae; Arthrobacter		RefSeq			GCF_000238915.1
2419948	Arthrobacter phage Auxilium	Viruses; Duplodnaviria; Heunggongvirae; Uroviricota; Caudoviricetes; Richievirus; Richievirus auxilium	NC_070832				1665	Arthrobacter globiformis	Bacteria; Terrabacteria group; Actinomycetota; Actinomycetes; Micrococcales; Micrococcaceae; Arthrobacter		RefSeq			GCF_000238915.1
2945967	Arthrobacter phage Basilisk	Viruses; Duplodnaviria; Heunggongvirae; Uroviricota; Caudoviricetes; unclassified Caudoviricetes	ON260822				1665	Arthrobacter globiformis	Bacteria; Terrabacteria group; Actinomycetota; Actinomycetes; Micrococcales; Micrococcaceae; Arthrobacter		RefSeq			GCF_000238915.1
2985648	Arthrobacter phage Bauer	Viruses; Duplodnaviria; Heunggongvirae; Uroviricota; Caudoviricetes; unclassified Caudoviricetes	NC_073594				1665	Arthrobacter globiformis	Bacteria; Terrabacteria group; Actinomycetota; Actinomycetes; Micrococcales; Micrococcaceae; Arthrobacter		NCBI Virus, RefSeq			GCF_000238915.1
2656522	Arthrobacter phage Beagle	Viruses; Duplodnaviria; Heunggongvirae; Uroviricota; Caudoviricetes; unclassified Caudoviricetes	MN586021				1665	Arthrobacter globiformis	Bacteria; Terrabacteria group; Actinomycetota; Actinomycetes; Micrococcales; Micrococcaceae; Arthrobacter		RefSeq			GCF_000238915.1
2488952	Arthrobacter phage Beethoven	Viruses; Duplodnaviria; Heunggongvirae; Uroviricota; Caudoviricetes; Korravirus; Korravirus glenn	MK112528				1667	Arthrobacter sp.	Bacteria; Terrabacteria group; Actinomycetota; Actinomycetes; Micrococcales; Micrococcaceae; Arthrobacter		RefSeq			GCA_018260285.1
2832316	Arthrobacter phage Berka	Viruses; Duplodnaviria; Heunggongvirae; Uroviricota; Caudoviricetes; unclassified Caudoviricetes	OQ938593				1665	Arthrobacter globiformis	Bacteria; Terrabacteria group; Actinomycetota; Actinomycetes; Micrococcales; Micrococcaceae; Arthrobacter		RefSeq			GCF_000238915.1
2713258	Arthrobacter phage BlueFeather	Viruses; Duplodnaviria; Heunggongvirae; Uroviricota; Caudoviricetes; unclassified Caudoviricetes	NC_073598				1665	Arthrobacter globiformis	Bacteria; Terrabacteria group; Actinomycetota; Actinomycetes; Micrococcales; Micrococcaceae; Arthrobacter	33711060	Literature, NCBI Virus, RefSeq			GCF_000238915.1
2488954	Arthrobacter phage Bodacious	Viruses; Duplodnaviria; Heunggongvirae; Uroviricota; Caudoviricetes; Korravirus; Korravirus drrobert	MK112531				1667	Arthrobacter sp.	Bacteria; Terrabacteria group; Actinomycetota; Actinomycetes; Micrococcales; Micrococcaceae; Arthrobacter		RefSeq			GCA_018260285.1
3017297	Arthrobacter phage Bolt007	Viruses; Duplodnaviria; Heunggongvirae; Uroviricota; Caudoviricetes; unclassified Caudoviricetes	OP985600				1665	Arthrobacter globiformis	Bacteria; Terrabacteria group; Actinomycetota; Actinomycetes; Micrococcales; Micrococcaceae; Arthrobacter		RefSeq			GCF_000238915.1
2419949	Arthrobacter phage Bridgette	Viruses; Duplodnaviria; Heunggongvirae; Uroviricota; Caudoviricetes; Bridgettevirus; Bridgettevirus bridgette	NC_048091				1665	Arthrobacter globiformis	Bacteria; Terrabacteria group; Actinomycetota; Actinomycetes; Micrococcales; Micrococcaceae; Arthrobacter		RefSeq			GCF_000238915.1
2928832	Arthrobacter phage BruhMoment	Viruses; Duplodnaviria; Heunggongvirae; Uroviricota; Caudoviricetes; unclassified Caudoviricetes	OM818331				1665	Arthrobacter globiformis	Bacteria; Terrabacteria group; Actinomycetota; Actinomycetes; Micrococcales; Micrococcaceae; Arthrobacter		RefSeq			GCF_000238915.1
2776852	Arthrobacter phage Brynnie	Viruses; Duplodnaviria; Heunggongvirae; Uroviricota; Caudoviricetes; unclassified Caudoviricetes	MT889373				1665	Arthrobacter globiformis	Bacteria; Terrabacteria group; Actinomycetota; Actinomycetes; Micrococcales; Micrococcaceae; Arthrobacter		RefSeq			GCF_000238915.1
2743904	Arthrobacter phage Bumble	Viruses; Duplodnaviria; Heunggongvirae; Uroviricota; Caudoviricetes; unclassified Caudoviricetes	MT498055				1665	Arthrobacter globiformis	Bacteria; Terrabacteria group; Actinomycetota; Actinomycetes; Micrococcales; Micrococcaceae; Arthrobacter		RefSeq			GCF_000238915.1
2488955	Arthrobacter phage CallieOMalley	Viruses; Duplodnaviria; Heunggongvirae; Uroviricota; Caudoviricetes; Korravirus; Korravirus wayne	MK112535				1667	Arthrobacter sp.	Bacteria; Terrabacteria group; Actinomycetota; Actinomycetes; Micrococcales; Micrococcaceae; Arthrobacter		RefSeq			GCA_018260285.1
2488956	Arthrobacter phage Carpal	Viruses; Duplodnaviria; Heunggongvirae; Uroviricota; Caudoviricetes; Korravirus; Korravirus glenn	MK112538				1667	Arthrobacter sp.	Bacteria; Terrabacteria group; Actinomycetota; Actinomycetes; Micrococcales; Micrococcaceae; Arthrobacter		RefSeq			GCA_018260285.1
2927275	Arthrobacter phage Cassia	Viruses; Duplodnaviria; Heunggongvirae; Uroviricota; Caudoviricetes; Azeevirinae; Yangvirus; unclassified Yangvirus	OQ709212				1665	Arthrobacter globiformis	Bacteria; Terrabacteria group; Actinomycetota; Actinomycetes; Micrococcales; Micrococcaceae; Arthrobacter		RefSeq			GCF_000238915.1
2944951	Arthrobacter phage Cole	Viruses; Duplodnaviria; Heunggongvirae; Uroviricota; Caudoviricetes; unclassified Caudoviricetes	NC_073590				1665	Arthrobacter globiformis	Bacteria; Terrabacteria group; Actinomycetota; Actinomycetes; Micrococcales; Micrococcaceae; Arthrobacter		NCBI Virus, RefSeq			GCF_000238915.1
2419950	Arthrobacter phage Constance	Viruses; Duplodnaviria; Heunggongvirae; Uroviricota; Caudoviricetes; Bridgettevirus; Bridgettevirus constance	NC_048092				1665	Arthrobacter globiformis	Bacteria; Terrabacteria group; Actinomycetota; Actinomycetes; Micrococcales; Micrococcaceae; Arthrobacter		RefSeq			GCF_000238915.1
2419951	Arthrobacter phage Coral	Viruses; Duplodnaviria; Heunggongvirae; Uroviricota; Caudoviricetes; Coralvirus; Coralvirus coral	NC_048099				1665	Arthrobacter globiformis	Bacteria; Terrabacteria group; Actinomycetota; Actinomycetes; Micrococcales; Micrococcaceae; Arthrobacter		RefSeq			GCF_000238915.1
2419952	Arthrobacter phage Corgi	Viruses; Duplodnaviria; Heunggongvirae; Uroviricota; Caudoviricetes; unclassified Caudoviricetes	NC_073596				1665	Arthrobacter globiformis	Bacteria; Terrabacteria group; Actinomycetota; Actinomycetes; Micrococcales; Micrococcaceae; Arthrobacter		Literature, NCBI Virus, RefSeq			GCF_000238915.1
2419953	Arthrobacter phage Cote	Viruses; Duplodnaviria; Heunggongvirae; Uroviricota; Caudoviricetes; Coralvirus; Coralvirus coral	MH834608				1665	Arthrobacter globiformis	Bacteria; Terrabacteria group; Actinomycetota; Actinomycetes; Micrococcales; Micrococcaceae; Arthrobacter		RefSeq			GCF_000238915.1
2832317	Arthrobacter phage Crewmate	Viruses; Duplodnaviria; Heunggongvirae; Uroviricota; Caudoviricetes; Azeevirinae; Manhattanvirus; unclassified Manhattanvirus	NC_071033				1665	Arthrobacter globiformis	Bacteria; Terrabacteria group; Actinomycetota; Actinomycetes; Micrococcales; Micrococcaceae; Arthrobacter		NCBI Virus, RefSeq			GCF_000238915.1
2419954	Arthrobacter phage Daob	Viruses; Duplodnaviria; Heunggongvirae; Uroviricota; Caudoviricetes; Coralvirus; Coralvirus coral	MH834609				1665	Arthrobacter globiformis	Bacteria; Terrabacteria group; Actinomycetota; Actinomycetes; Micrococcales; Micrococcaceae; Arthrobacter		RefSeq			GCF_000238915.1
2419955	Arthrobacter phage DrManhattan	Viruses; Duplodnaviria; Heunggongvirae; Uroviricota; Caudoviricetes; Azeevirinae; Manhattanvirus; Manhattanvirus drmanhattan	NC_048093				37927	Sinomonas atrocyanea	Bacteria; Terrabacteria group; Actinomycetota; Actinomycetes; Micrococcales; Micrococcaceae; Sinomonas		RefSeq			GCF_001577305.1
2894292	Arthrobacter phage EastWest	Viruses; Duplodnaviria; Heunggongvirae; Uroviricota; Caudoviricetes; unclassified Caudoviricetes	OK999980				1665	Arthrobacter globiformis	Bacteria; Terrabacteria group; Actinomycetota; Actinomycetes; Micrococcales; Micrococcaceae; Arthrobacter		RefSeq			GCF_000238915.1
2999017	Arthrobacter phage Eesa	Viruses; Duplodnaviria; Heunggongvirae; Uroviricota; Caudoviricetes; unclassified Caudoviricetes	OP751152				1665	Arthrobacter globiformis	Bacteria; Terrabacteria group; Actinomycetota; Actinomycetes; Micrococcales; Micrococcaceae; Arthrobacter		RefSeq			GCF_000238915.1
2599823	Arthrobacter phage Egad	Viruses; Duplodnaviria; Heunggongvirae; Uroviricota; Caudoviricetes; unclassified Caudoviricetes	MN234186				1665	Arthrobacter globiformis	Bacteria; Terrabacteria group; Actinomycetota; Actinomycetes; Micrococcales; Micrococcaceae; Arthrobacter		RefSeq			GCF_000238915.1
2419956	Arthrobacter phage Eileen	Viruses; Duplodnaviria; Heunggongvirae; Uroviricota; Caudoviricetes; Bridgettevirus; Bridgettevirus eileen	NC_048094				1665	Arthrobacter globiformis	Bacteria; Terrabacteria group; Actinomycetota; Actinomycetes; Micrococcales; Micrococcaceae; Arthrobacter		RefSeq			GCF_000238915.1
2510522	Arthrobacter phage Elesar	Viruses; Duplodnaviria; Heunggongvirae; Uroviricota; Caudoviricetes; unclassified Caudoviricetes	NC_073593				1665	Arthrobacter globiformis	Bacteria; Terrabacteria group; Actinomycetota; Actinomycetes; Micrococcales; Micrococcaceae; Arthrobacter		NCBI Virus, RefSeq			GCF_000238915.1
2762410	Arthrobacter phage Elezi	Viruses; Duplodnaviria; Heunggongvirae; Uroviricota; Caudoviricetes; Azeevirinae; Yangvirus; unclassified Yangvirus	NC_071029				1665	Arthrobacter globiformis	Bacteria; Terrabacteria group; Actinomycetota; Actinomycetes; Micrococcales; Micrococcaceae; Arthrobacter	35943260	Literature, NCBI Virus, RefSeq			GCF_000238915.1
2867475	Arthrobacter phage Eraser	Viruses; Duplodnaviria; Heunggongvirae; Uroviricota; Caudoviricetes; Azeevirinae; Yangvirus; unclassified Yangvirus	MZ747516				1665	Arthrobacter globiformis	Bacteria; Terrabacteria group; Actinomycetota; Actinomycetes; Micrococcales; Micrococcaceae; Arthrobacter	35389259	Literature, RefSeq			GCF_000238915.1
2985311	Arthrobacter phage EvePickles	Viruses; Duplodnaviria; Heunggongvirae; Uroviricota; Caudoviricetes; unclassified Caudoviricetes	OP434463				1665	Arthrobacter globiformis	Bacteria; Terrabacteria group; Actinomycetota; Actinomycetes; Micrococcales; Micrococcaceae; Arthrobacter		RefSeq			GCF_000238915.1
2419957	Arthrobacter phage Faja	Viruses; Duplodnaviria; Heunggongvirae; Uroviricota; Caudoviricetes; Fajavirus; Fajavirus faja	NC_070837				1665	Arthrobacter globiformis	Bacteria; Terrabacteria group; Actinomycetota; Actinomycetes; Micrococcales; Micrococcaceae; Arthrobacter		RefSeq			GCF_000238915.1
2926103	Arthrobacter phage GantcherGoblin	Viruses; Duplodnaviria; Heunggongvirae; Uroviricota; Caudoviricetes; unclassified Caudoviricetes	ON970564				1665	Arthrobacter globiformis	Bacteria; Terrabacteria group; Actinomycetota; Actinomycetes; Micrococcales; Micrococcaceae; Arthrobacter	36321902	Literature, RefSeq			GCF_000238915.1
2686082	Arthrobacter phage Giantsbane	Viruses; Duplodnaviria; Heunggongvirae; Uroviricota; Caudoviricetes; Gordonvirus; unclassified Gordonvirus	MN703412				1665	Arthrobacter globiformis	Bacteria; Terrabacteria group; Actinomycetota; Actinomycetes; Micrococcales; Micrococcaceae; Arthrobacter		RefSeq			GCF_000238915.1
2926105	Arthrobacter phage GlobiWarming	Viruses; Duplodnaviria; Heunggongvirae; Uroviricota; Caudoviricetes; Bridgettevirus; unclassified Bridgettevirus	ON970561				1665	Arthrobacter globiformis	Bacteria; Terrabacteria group; Actinomycetota; Actinomycetes; Micrococcales; Micrococcaceae; Arthrobacter		RefSeq			GCF_000238915.1
2970348	Arthrobacter phage Gorpy	Viruses; Duplodnaviria; Heunggongvirae; Uroviricota; Caudoviricetes; unclassified Caudoviricetes	ON724017				1665	Arthrobacter globiformis	Bacteria; Terrabacteria group; Actinomycetota; Actinomycetes; Micrococcales; Micrococcaceae; Arthrobacter		RefSeq			GCF_000238915.1
2419609	Arthrobacter phage Hestia	Viruses; Duplodnaviria; Heunggongvirae; Uroviricota; Caudoviricetes; Hestiavirus; Hestiavirus hestia	NC_070833				1665	Arthrobacter globiformis	Bacteria; Terrabacteria group; Actinomycetota; Actinomycetes; Micrococcales; Micrococcaceae; Arthrobacter		RefSeq			GCF_000238915.1
2599825	Arthrobacter phage Ingrid	Viruses; Duplodnaviria; Heunggongvirae; Uroviricota; Caudoviricetes; Gordonvirus; unclassified Gordonvirus	MN234168				1665	Arthrobacter globiformis	Bacteria; Terrabacteria group; Actinomycetota; Actinomycetes; Micrococcales; Micrococcaceae; Arthrobacter		RefSeq			GCF_000238915.1
2419610	Arthrobacter phage Isolde	Viruses; Duplodnaviria; Heunggongvirae; Uroviricota; Caudoviricetes; unclassified Caudoviricetes	NC_070835				1665	Arthrobacter globiformis	Bacteria; Terrabacteria group; Actinomycetota; Actinomycetes; Micrococcales; Micrococcaceae; Arthrobacter		NCBI Virus, RefSeq			GCF_000238915.1
2936922	Arthrobacter phage Iter	Viruses; Duplodnaviria; Heunggongvirae; Uroviricota; Caudoviricetes; Azeevirinae; Yangvirus; unclassified Yangvirus	ON208833				1665	Arthrobacter globiformis	Bacteria; Terrabacteria group; Actinomycetota; Actinomycetes; Micrococcales; Micrococcaceae; Arthrobacter		RefSeq			GCF_000238915.1
2927239	Arthrobacter phage Jamun	Viruses; Duplodnaviria; Heunggongvirae; Uroviricota; Caudoviricetes; unclassified Caudoviricetes	OP297550				1665	Arthrobacter globiformis	Bacteria; Terrabacteria group; Actinomycetota; Actinomycetes; Micrococcales; Micrococcaceae; Arthrobacter		RefSeq			GCF_000238915.1
2927240	Arthrobacter phage Janeemi	Viruses; Duplodnaviria; Heunggongvirae; Uroviricota; Caudoviricetes; Azeevirinae; Yangvirus; unclassified Yangvirus	ON970616				1665	Arthrobacter globiformis	Bacteria; Terrabacteria group; Actinomycetota; Actinomycetes; Micrococcales; Micrococcaceae; Arthrobacter		RefSeq			GCF_000238915.1
2743903	Arthrobacter phage Jinkies	Viruses; Duplodnaviria; Heunggongvirae; Uroviricota; Caudoviricetes; unclassified Caudoviricetes	MT498043				1665	Arthrobacter globiformis	Bacteria; Terrabacteria group; Actinomycetota; Actinomycetes; Micrococcales; Micrococcaceae; Arthrobacter		RefSeq			GCF_000238915.1
2927276	Arthrobacter phage JohnDoe	Viruses; Duplodnaviria; Heunggongvirae; Uroviricota; Caudoviricetes; Azeevirinae; Yangvirus; unclassified Yangvirus	OQ709207				1665	Arthrobacter globiformis	Bacteria; Terrabacteria group; Actinomycetota; Actinomycetes; Micrococcales; Micrococcaceae; Arthrobacter		RefSeq			GCF_000238915.1
2419958	Arthrobacter phage Judy	Viruses; Duplodnaviria; Heunggongvirae; Uroviricota; Caudoviricetes; Bridgettevirus; Bridgettevirus judy	NC_048095				1665	Arthrobacter globiformis	Bacteria; Terrabacteria group; Actinomycetota; Actinomycetes; Micrococcales; Micrococcaceae; Arthrobacter		RefSeq			GCF_000238915.1
2835951	Arthrobacter phage Kaylissa	Viruses; Duplodnaviria; Heunggongvirae; Uroviricota; Caudoviricetes; Azeevirinae; Yangvirus; unclassified Yangvirus	NC_071030				1665	Arthrobacter globiformis	Bacteria; Terrabacteria group; Actinomycetota; Actinomycetes; Micrococcales; Micrococcaceae; Arthrobacter	35389259	Literature, NCBI Virus, RefSeq			GCF_000238915.1
2885973	Arthrobacter phage KeAlii	Viruses; Duplodnaviria; Heunggongvirae; Uroviricota; Caudoviricetes; Azeevirinae; Manhattanvirus; unclassified Manhattanvirus	NC_071031				1665	Arthrobacter globiformis	Bacteria; Terrabacteria group; Actinomycetota; Actinomycetes; Micrococcales; Micrococcaceae; Arthrobacter	35856682	Literature, NCBI Virus, RefSeq			GCF_000238915.1
2965179	Arthrobacter phage Kels	Viruses; Duplodnaviria; Heunggongvirae; Uroviricota; Caudoviricetes; Decurrovirus; unclassified Decurrovirus	ON970580				1665	Arthrobacter globiformis	Bacteria; Terrabacteria group; Actinomycetota; Actinomycetes; Micrococcales; Micrococcaceae; Arthrobacter		RefSeq			GCF_000238915.1
2419959	Arthrobacter phage Kepler	Viruses; Duplodnaviria; Heunggongvirae; Uroviricota; Caudoviricetes; Coralvirus; Coralvirus kepler	NC_048100				1665	Arthrobacter globiformis	Bacteria; Terrabacteria group; Actinomycetota; Actinomycetes; Micrococcales; Micrococcaceae; Arthrobacter		RefSeq			GCF_000238915.1
2927277	Arthrobacter phage Kharcho	Viruses; Duplodnaviria; Heunggongvirae; Uroviricota; Caudoviricetes; unclassified Caudoviricetes	OQ938578				1665	Arthrobacter globiformis	Bacteria; Terrabacteria group; Actinomycetota; Actinomycetes; Micrococcales; Micrococcaceae; Arthrobacter		RefSeq			GCF_000238915.1
2867481	Arthrobacter phage Klevey	Viruses; Duplodnaviria; Heunggongvirae; Uroviricota; Caudoviricetes; unclassified Caudoviricetes	MZ747522				1665	Arthrobacter globiformis	Bacteria; Terrabacteria group; Actinomycetota; Actinomycetes; Micrococcales; Micrococcaceae; Arthrobacter	36301118	Literature, RefSeq			GCF_000238915.1
2653270	Arthrobacter phage Kuleana	Viruses; Duplodnaviria; Heunggongvirae; Uroviricota; Caudoviricetes; Kuleanavirus; Kuleanavirus kuleana	NC_049473				1665	Arthrobacter globiformis	Bacteria; Terrabacteria group; Actinomycetota; Actinomycetes; Micrococcales; Micrococcaceae; Arthrobacter		RefSeq			GCF_000238915.1
2713259	Arthrobacter phage Lego	Viruses; Duplodnaviria; Heunggongvirae; Uroviricota; Caudoviricetes; Azeevirinae; Yangvirus; unclassified Yangvirus	MT024869				1665	Arthrobacter globiformis	Bacteria; Terrabacteria group; Actinomycetota; Actinomycetes; Micrococcales; Micrococcaceae; Arthrobacter	35025964	Literature, RefSeq			GCF_000238915.1
2805831	Arthrobacter phage Leona	Viruses; Duplodnaviria; Heunggongvirae; Uroviricota; Caudoviricetes; Andrewvirus; unclassified Andrewvirus	MW507131				1665	Arthrobacter globiformis	Bacteria; Terrabacteria group; Actinomycetota; Actinomycetes; Micrococcales; Micrococcaceae; Arthrobacter		RefSeq			GCF_000238915.1
2488780	Arthrobacter phage Liebe	Viruses; Duplodnaviria; Heunggongvirae; Uroviricota; Caudoviricetes; Azeevirinae; Liebevirus; Arthrobacter virus Liebe	NC_048115				1665	Arthrobacter globiformis	Bacteria; Terrabacteria group; Actinomycetota; Actinomycetes; Micrococcales; Micrococcaceae; Arthrobacter		RefSeq			GCF_000238915.1
2985308	Arthrobacter phage LilHuddy	Viruses; Duplodnaviria; Heunggongvirae; Uroviricota; Caudoviricetes; unclassified Caudoviricetes	OP434462				1665	Arthrobacter globiformis	Bacteria; Terrabacteria group; Actinomycetota; Actinomycetes; Micrococcales; Micrococcaceae; Arthrobacter		RefSeq			GCF_000238915.1
2912653	Arthrobacter phage Lilmac1015	Viruses; Duplodnaviria; Heunggongvirae; Uroviricota; Caudoviricetes; unclassified Caudoviricetes	OL742560				1665	Arthrobacter globiformis	Bacteria; Terrabacteria group; Actinomycetota; Actinomycetes; Micrococcales; Micrococcaceae; Arthrobacter	36301118	Literature, RefSeq			GCF_000238915.1
2974047	Arthrobacter phage Linda	Viruses; Duplodnaviria; Heunggongvirae; Uroviricota; Caudoviricetes; unclassified Caudoviricetes	OP172869				1665	Arthrobacter globiformis	Bacteria; Terrabacteria group; Actinomycetota; Actinomycetes; Micrococcales; Micrococcaceae; Arthrobacter		RefSeq			GCF_000238915.1
2686081	Arthrobacter phage LittleTokyo	Viruses; Duplodnaviria; Heunggongvirae; Uroviricota; Caudoviricetes; unclassified Caudoviricetes	MN703409				1665	Arthrobacter globiformis	Bacteria; Terrabacteria group; Actinomycetota; Actinomycetes; Micrococcales; Micrococcaceae; Arthrobacter		RefSeq			GCF_000238915.1
2832319	Arthrobacter phage Lizalica	Viruses; Duplodnaviria; Heunggongvirae; Uroviricota; Caudoviricetes; Azeevirinae; Yangvirus; unclassified Yangvirus	NC_071023				1665	Arthrobacter globiformis	Bacteria; Terrabacteria group; Actinomycetota; Actinomycetes; Micrococcales; Micrococcaceae; Arthrobacter		NCBI Virus, RefSeq			GCF_000238915.1
2776854	Arthrobacter phage London	Viruses; Duplodnaviria; Heunggongvirae; Uroviricota; Caudoviricetes; Azeevirinae; Yangvirus; unclassified Yangvirus	MT889366				1665	Arthrobacter globiformis	Bacteria; Terrabacteria group; Actinomycetota; Actinomycetes; Micrococcales; Micrococcaceae; Arthrobacter	37906022	Literature, RefSeq			GCF_000238915.1
2599827	Arthrobacter phage Loretta	Viruses; Duplodnaviria; Heunggongvirae; Uroviricota; Caudoviricetes; Gordonvirus; unclassified Gordonvirus	MN234194				1665	Arthrobacter globiformis	Bacteria; Terrabacteria group; Actinomycetota; Actinomycetes; Micrococcales; Micrococcaceae; Arthrobacter		RefSeq			GCF_000238915.1
2419960	Arthrobacter phage Lunar	Viruses; Duplodnaviria; Heunggongvirae; Uroviricota; Caudoviricetes; Coralvirus; Coralvirus coral	MH834618				1665	Arthrobacter globiformis	Bacteria; Terrabacteria group; Actinomycetota; Actinomycetes; Micrococcales; Micrococcaceae; Arthrobacter		RefSeq			GCF_000238915.1
3038363	Arthrobacter phage MaGuCo	Viruses; Duplodnaviria; Heunggongvirae; Uroviricota; Caudoviricetes; Azeevirinae; Liebevirus; unclassified Liebevirus	OQ709203				1665	Arthrobacter globiformis	Bacteria; Terrabacteria group; Actinomycetota; Actinomycetes; Micrococcales; Micrococcaceae; Arthrobacter		RefSeq			GCF_000238915.1
2499009	Arthrobacter phage Maja	Viruses; Duplodnaviria; Heunggongvirae; Uroviricota; Caudoviricetes; Majavirus; Majavirus maja	NC_048140				1665	Arthrobacter globiformis	Bacteria; Terrabacteria group; Actinomycetota; Actinomycetes; Micrococcales; Micrococcaceae; Arthrobacter		RefSeq			GCF_000238915.1
2652409	Arthrobacter phage Makai	Viruses; Duplodnaviria; Heunggongvirae; Uroviricota; Caudoviricetes; Gordonvirus; unclassified Gordonvirus	MN284902				1665	Arthrobacter globiformis	Bacteria; Terrabacteria group; Actinomycetota; Actinomycetes; Micrococcales; Micrococcaceae; Arthrobacter		RefSeq			GCF_000238915.1
2656525	Arthrobacter phage Maria1952	Viruses; Duplodnaviria; Heunggongvirae; Uroviricota; Caudoviricetes; Korravirus; unclassified Korravirus	MN586061				1667	Arthrobacter sp.	Bacteria; Terrabacteria group; Actinomycetota; Actinomycetes; Micrococcales; Micrococcaceae; Arthrobacter		RefSeq			GCA_018260285.1
2419961	Arthrobacter phage Maureen	Viruses; Duplodnaviria; Heunggongvirae; Uroviricota; Caudoviricetes; Azeevirinae; Liebevirus; Arthrobacter virus Liebe	MH834619				1665	Arthrobacter globiformis	Bacteria; Terrabacteria group; Actinomycetota; Actinomycetes; Micrococcales; Micrococcaceae; Arthrobacter		RefSeq			GCF_000238915.1
2419962	Arthrobacter phage Melons	Viruses; Duplodnaviria; Heunggongvirae; Uroviricota; Caudoviricetes; Coralvirus; Coralvirus coral	MH834620				1665	Arthrobacter globiformis	Bacteria; Terrabacteria group; Actinomycetota; Actinomycetes; Micrococcales; Micrococcaceae; Arthrobacter		RefSeq			GCF_000238915.1
2484218	Arthrobacter phage Mendel	Viruses; Duplodnaviria; Heunggongvirae; Uroviricota; Caudoviricetes; Anjalivirus; Anjalivirus mendel	NC_048740				1665	Arthrobacter globiformis	Bacteria; Terrabacteria group; Actinomycetota; Actinomycetes; Micrococcales; Micrococcaceae; Arthrobacter		RefSeq			GCF_000238915.1
2599829	Arthrobacter phage Michelle	Viruses; Duplodnaviria; Heunggongvirae; Uroviricota; Caudoviricetes; unclassified Caudoviricetes	MN234210				1665	Arthrobacter globiformis	Bacteria; Terrabacteria group; Actinomycetota; Actinomycetes; Micrococcales; Micrococcaceae; Arthrobacter		RefSeq			GCF_000238915.1
2599830	Arthrobacter phage Mimi	Viruses; Duplodnaviria; Heunggongvirae; Uroviricota; Caudoviricetes; unclassified Caudoviricetes	MN234211				1665	Arthrobacter globiformis	Bacteria; Terrabacteria group; Actinomycetota; Actinomycetes; Micrococcales; Micrococcaceae; Arthrobacter		RefSeq			GCF_000238915.1
3062830	Arthrobacter phage MrAaronian	Viruses; Duplodnaviria; Heunggongvirae; Uroviricota; Caudoviricetes; unclassified Caudoviricetes	OR159662				1665	Arthrobacter globiformis	Bacteria; Terrabacteria group; Actinomycetota; Actinomycetes; Micrococcales; Micrococcaceae; Arthrobacter	37933970	Literature, RefSeq			GCF_000238915.1
2419963	Arthrobacter phage Nandita	Viruses; Duplodnaviria; Heunggongvirae; Uroviricota; Caudoviricetes; unclassified Caudoviricetes	NC_073588				1665	Arthrobacter globiformis	Bacteria; Terrabacteria group; Actinomycetota; Actinomycetes; Micrococcales; Micrococcaceae; Arthrobacter		NCBI Virus, RefSeq			GCF_000238915.1
2871537	Arthrobacter phage Niobe	Viruses; Duplodnaviria; Heunggongvirae; Uroviricota; Caudoviricetes; Azeevirinae; Yangvirus; unclassified Yangvirus	MZ820087				1665	Arthrobacter globiformis	Bacteria; Terrabacteria group; Actinomycetota; Actinomycetes; Micrococcales; Micrococcaceae; Arthrobacter	35943260	Literature, RefSeq			GCF_000238915.1
2419964	Arthrobacter phage Noely	Viruses; Duplodnaviria; Heunggongvirae; Uroviricota; Caudoviricetes; unclassified Caudoviricetes	NC_073595				1665	Arthrobacter globiformis	Bacteria; Terrabacteria group; Actinomycetota; Actinomycetes; Micrococcales; Micrococcaceae; Arthrobacter		Literature, NCBI Virus, RefSeq			GCF_000238915.1
2927278	Arthrobacter phage ObiToo	Viruses; Duplodnaviria; Heunggongvirae; Uroviricota; Caudoviricetes; Azeevirinae; Manhattanvirus; unclassified Manhattanvirus	OQ709214				1665	Arthrobacter globiformis	Bacteria; Terrabacteria group; Actinomycetota; Actinomycetes; Micrococcales; Micrococcaceae; Arthrobacter		RefSeq			GCF_000238915.1
2776855	Arthrobacter phage Odyssey395	Viruses; Duplodnaviria; Heunggongvirae; Uroviricota; Caudoviricetes; unclassified Caudoviricetes	MT889394				1665	Arthrobacter globiformis	Bacteria; Terrabacteria group; Actinomycetota; Actinomycetes; Micrococcales; Micrococcaceae; Arthrobacter		RefSeq			GCF_000238915.1
2776838	Arthrobacter phage Orcanus	Viruses; Duplodnaviria; Heunggongvirae; Uroviricota; Caudoviricetes; unclassified Caudoviricetes	MT952853				1665	Arthrobacter globiformis	Bacteria; Terrabacteria group; Actinomycetota; Actinomycetes; Micrococcales; Micrococcaceae; Arthrobacter		RefSeq			GCF_000238915.1
2927279	Arthrobacter phage Ottawa	Viruses; Duplodnaviria; Heunggongvirae; Uroviricota; Caudoviricetes; unclassified Caudoviricetes	OQ938580				1665	Arthrobacter globiformis	Bacteria; Terrabacteria group; Actinomycetota; Actinomycetes; Micrococcales; Micrococcaceae; Arthrobacter		RefSeq			GCF_000238915.1
2759388	Arthrobacter phage Paella	Viruses; Duplodnaviria; Heunggongvirae; Uroviricota; Caudoviricetes; unclassified Caudoviricetes	MT771347				1665	Arthrobacter globiformis	Bacteria; Terrabacteria group; Actinomycetota; Actinomycetes; Micrococcales; Micrococcaceae; Arthrobacter		RefSeq			GCF_000238915.1
2419965	Arthrobacter phage Peas	Viruses; Duplodnaviria; Heunggongvirae; Uroviricota; Caudoviricetes; Bridgettevirus; Bridgettevirus peas	NC_048096				1665	Arthrobacter globiformis	Bacteria; Terrabacteria group; Actinomycetota; Actinomycetes; Micrococcales; Micrococcaceae; Arthrobacter		RefSeq			GCF_000238915.1
3065407	Arthrobacter phage PeggyLeg03	Viruses; Duplodnaviria; Heunggongvirae; Uroviricota; Caudoviricetes; Bridgettevirus; unclassified Bridgettevirus	OQ995425				1665	Arthrobacter globiformis	Bacteria; Terrabacteria group; Actinomycetota; Actinomycetes; Micrococcales; Micrococcaceae; Arthrobacter		RefSeq			GCF_000238915.1
2836007	Arthrobacter phage Persistence	Viruses; Duplodnaviria; Heunggongvirae; Uroviricota; Caudoviricetes; Persistencevirus; Persistencevirus persistence	NC_070834				1665	Arthrobacter globiformis	Bacteria; Terrabacteria group; Actinomycetota; Actinomycetes; Micrococcales; Micrococcaceae; Arthrobacter		RefSeq			GCF_000238915.1
2776856	Arthrobacter phage Phives	Viruses; Duplodnaviria; Heunggongvirae; Uroviricota; Caudoviricetes; Azeevirinae; Yangvirus; unclassified Yangvirus	NC_071024				1665	Arthrobacter globiformis	Bacteria; Terrabacteria group; Actinomycetota; Actinomycetes; Micrococcales; Micrococcaceae; Arthrobacter	35389259	Literature, NCBI Virus, RefSeq			GCF_000238915.1
2419966	Arthrobacter phage Polka	Viruses; Duplodnaviria; Heunggongvirae; Uroviricota; Caudoviricetes; Coralvirus; Coralvirus coral	MH834624				1665	Arthrobacter globiformis	Bacteria; Terrabacteria group; Actinomycetota; Actinomycetes; Micrococcales; Micrococcaceae; Arthrobacter		RefSeq			GCF_000238915.1
2859633	Arthrobacter phage Popper	Viruses; Duplodnaviria; Heunggongvirae; Uroviricota; Caudoviricetes; unclassified Caudoviricetes	NC_073592				1665	Arthrobacter globiformis	Bacteria; Terrabacteria group; Actinomycetota; Actinomycetes; Micrococcales; Micrococcaceae; Arthrobacter		NCBI Virus, RefSeq			GCF_000238915.1
2686083	Arthrobacter phage Powerpuff	Viruses; Duplodnaviria; Heunggongvirae; Uroviricota; Caudoviricetes; Azeevirinae; Yangvirus; unclassified Yangvirus	MN703413				1665	Arthrobacter globiformis	Bacteria; Terrabacteria group; Actinomycetota; Actinomycetes; Micrococcales; Micrococcaceae; Arthrobacter	35025964	Literature, RefSeq			GCF_000238915.1
2816463	Arthrobacter phage Prairie	Viruses; Duplodnaviria; Heunggongvirae; Uroviricota; Caudoviricetes; unclassified Caudoviricetes	MW601223				1665	Arthrobacter globiformis	Bacteria; Terrabacteria group; Actinomycetota; Actinomycetes; Micrococcales; Micrococcaceae; Arthrobacter	36301118	Literature, RefSeq			GCF_000238915.1
2985312	Arthrobacter phage Pureglobe5	Viruses; Duplodnaviria; Heunggongvirae; Uroviricota; Caudoviricetes; unclassified Caudoviricetes	OP434452				1665	Arthrobacter globiformis	Bacteria; Terrabacteria group; Actinomycetota; Actinomycetes; Micrococcales; Micrococcaceae; Arthrobacter		RefSeq			GCF_000238915.1
2603260	Arthrobacter phage Qui	Viruses; Duplodnaviria; Heunggongvirae; Uroviricota; Caudoviricetes; Quivirus; Quivirus qui	NC_070877				1665	Arthrobacter globiformis	Bacteria; Terrabacteria group; Actinomycetota; Actinomycetes; Micrococcales; Micrococcaceae; Arthrobacter		RefSeq			GCF_000238915.1
2599831	Arthrobacter phage Racecar	Viruses; Duplodnaviria; Heunggongvirae; Uroviricota; Caudoviricetes; unclassified Caudoviricetes	MN234206				1665	Arthrobacter globiformis	Bacteria; Terrabacteria group; Actinomycetota; Actinomycetes; Micrococcales; Micrococcaceae; Arthrobacter		RefSeq			GCF_000238915.1
2985313	Arthrobacter phage RadFad	Viruses; Duplodnaviria; Heunggongvirae; Uroviricota; Caudoviricetes; unclassified Caudoviricetes	OP434442				1665	Arthrobacter globiformis	Bacteria; Terrabacteria group; Actinomycetota; Actinomycetes; Micrococcales; Micrococcaceae; Arthrobacter		RefSeq			GCF_000238915.1
2910755	Arthrobacter phage Reedo	Viruses; Duplodnaviria; Heunggongvirae; Uroviricota; Caudoviricetes; Azeevirinae; Manhattanvirus; unclassified Manhattanvirus	NC_071032				1665	Arthrobacter globiformis	Bacteria; Terrabacteria group; Actinomycetota; Actinomycetes; Micrococcales; Micrococcaceae; Arthrobacter		NCBI Virus, RefSeq			GCF_000238915.1
2937734	Arthrobacter phage Renna12	Viruses; Duplodnaviria; Heunggongvirae; Uroviricota; Caudoviricetes; Andrewvirus; unclassified Andrewvirus	OP297552				1665	Arthrobacter globiformis	Bacteria; Terrabacteria group; Actinomycetota; Actinomycetes; Micrococcales; Micrococcaceae; Arthrobacter		RefSeq			GCF_000238915.1
2419967	Arthrobacter phage Richie	Viruses; Duplodnaviria; Heunggongvirae; Uroviricota; Caudoviricetes; Richievirus; Richievirus richie	NC_070831				1665	Arthrobacter globiformis	Bacteria; Terrabacteria group; Actinomycetota; Actinomycetes; Micrococcales; Micrococcaceae; Arthrobacter		RefSeq			GCF_000238915.1
2419968	Arthrobacter phage Ryan	Viruses; Duplodnaviria; Heunggongvirae; Uroviricota; Caudoviricetes; unclassified Caudoviricetes	NC_073589				1665	Arthrobacter globiformis	Bacteria; Terrabacteria group; Actinomycetota; Actinomycetes; Micrococcales; Micrococcaceae; Arthrobacter		NCBI Virus, RefSeq			GCF_000238915.1
2965180	Arthrobacter phage Sakai	Viruses; Duplodnaviria; Heunggongvirae; Uroviricota; Caudoviricetes; unclassified Caudoviricetes	ON970598				1665	Arthrobacter globiformis	Bacteria; Terrabacteria group; Actinomycetota; Actinomycetes; Micrococcales; Micrococcaceae; Arthrobacter		RefSeq			GCF_000238915.1
2599832	Arthrobacter phage Salk	Viruses; Duplodnaviria; Heunggongvirae; Uroviricota; Caudoviricetes; unclassified Caudoviricetes	MN234202				1665	Arthrobacter globiformis	Bacteria; Terrabacteria group; Actinomycetota; Actinomycetes; Micrococcales; Micrococcaceae; Arthrobacter		RefSeq			GCF_000238915.1
2885974	Arthrobacter phage Sarge	Viruses; Duplodnaviria; Heunggongvirae; Uroviricota; Caudoviricetes; Sargevirus; Sargevirus sarge	NC_070770				1665	Arthrobacter globiformis	Bacteria; Terrabacteria group; Actinomycetota; Actinomycetes; Micrococcales; Micrococcaceae; Arthrobacter		RefSeq			GCF_000238915.1
2419611	Arthrobacter phage Seahorse	Viruses; Duplodnaviria; Heunggongvirae; Uroviricota; Caudoviricetes; Seamegvirus; Seamegvirus seahorse	NC_070836				1665	Arthrobacter globiformis	Bacteria; Terrabacteria group; Actinomycetota; Actinomycetes; Micrococcales; Micrococcaceae; Arthrobacter		RefSeq			GCF_000238915.1
2927284	Arthrobacter phage Shambre1	Viruses; Duplodnaviria; Heunggongvirae; Uroviricota; Caudoviricetes; unclassified Caudoviricetes	NC_073469				1665	Arthrobacter globiformis	Bacteria; Terrabacteria group; Actinomycetota; Actinomycetes; Micrococcales; Micrococcaceae; Arthrobacter		NCBI Virus, RefSeq			GCF_000238915.1
2599833	Arthrobacter phage Shepard	Viruses; Duplodnaviria; Heunggongvirae; Uroviricota; Caudoviricetes; Gordonvirus; unclassified Gordonvirus	MN234221				1665	Arthrobacter globiformis	Bacteria; Terrabacteria group; Actinomycetota; Actinomycetes; Micrococcales; Micrococcaceae; Arthrobacter		RefSeq			GCF_000238915.1
2599834	Arthrobacter phage Shiba	Viruses; Duplodnaviria; Heunggongvirae; Uroviricota; Caudoviricetes; unclassified Caudoviricetes	MN234180				1665	Arthrobacter globiformis	Bacteria; Terrabacteria group; Actinomycetota; Actinomycetes; Micrococcales; Micrococcaceae; Arthrobacter		RefSeq			GCF_000238915.1
2704035	Arthrobacter phage Shoya	Viruses; Duplodnaviria; Heunggongvirae; Uroviricota; Caudoviricetes; Shoyavirus; Shoyavirus shoya	NC_070771				1665	Arthrobacter globiformis	Bacteria; Terrabacteria group; Actinomycetota; Actinomycetes; Micrococcales; Micrococcaceae; Arthrobacter		RefSeq			GCF_000238915.1
2836090	Arthrobacter phage Sicarius2	Viruses; Duplodnaviria; Heunggongvirae; Uroviricota; Caudoviricetes; unclassified Caudoviricetes	MW862982				1665	Arthrobacter globiformis	Bacteria; Terrabacteria group; Actinomycetota; Actinomycetes; Micrococcales; Micrococcaceae; Arthrobacter		RefSeq			GCF_000238915.1
2836091	Arthrobacter phage SilentRX	Viruses; Duplodnaviria; Heunggongvirae; Uroviricota; Caudoviricetes; Tankvirus; unclassified Tankvirus	NC_070838				1665	Arthrobacter globiformis	Bacteria; Terrabacteria group; Actinomycetota; Actinomycetes; Micrococcales; Micrococcaceae; Arthrobacter		NCBI Virus, RefSeq			GCF_000238915.1
2998980	Arthrobacter phage Sloopyjoe	Viruses; Duplodnaviria; Heunggongvirae; Uroviricota; Caudoviricetes; unclassified Caudoviricetes	OP910131				1665	Arthrobacter globiformis	Bacteria; Terrabacteria group; Actinomycetota; Actinomycetes; Micrococcales; Micrococcaceae; Arthrobacter		RefSeq			GCF_000238915.1
2510495	Arthrobacter phage Sonali	Viruses; Duplodnaviria; Heunggongvirae; Uroviricota; Caudoviricetes; Sonalivirus; Sonalivirus sonali	NC_048152				1665	Arthrobacter globiformis	Bacteria; Terrabacteria group; Actinomycetota; Actinomycetes; Micrococcales; Micrococcaceae; Arthrobacter		RefSeq			GCF_000238915.1
2599835	Arthrobacter phage Sporto	Viruses; Duplodnaviria; Heunggongvirae; Uroviricota; Caudoviricetes; unclassified Caudoviricetes	MN234173				1665	Arthrobacter globiformis	Bacteria; Terrabacteria group; Actinomycetota; Actinomycetes; Micrococcales; Micrococcaceae; Arthrobacter		RefSeq			GCF_000238915.1
2599836	Arthrobacter phage StarLord	Viruses; Duplodnaviria; Heunggongvirae; Uroviricota; Caudoviricetes; unclassified Caudoviricetes	MN234229				1665	Arthrobacter globiformis	Bacteria; Terrabacteria group; Actinomycetota; Actinomycetes; Micrococcales; Micrococcaceae; Arthrobacter		RefSeq			GCF_000238915.1
2599837	Arthrobacter phage Stayer	Viruses; Duplodnaviria; Heunggongvirae; Uroviricota; Caudoviricetes; unclassified Caudoviricetes	MN234175				1665	Arthrobacter globiformis	Bacteria; Terrabacteria group; Actinomycetota; Actinomycetes; Micrococcales; Micrococcaceae; Arthrobacter		RefSeq			GCF_000238915.1
2945958	Arthrobacter phage SWEP2	Viruses; Duplodnaviria; Heunggongvirae; Uroviricota; Caudoviricetes; Azeevirinae; Liebevirus; unclassified Liebevirus	ON528933				1667	Arthrobacter sp.	Bacteria; Terrabacteria group; Actinomycetota; Actinomycetes; Micrococcales; Micrococcaceae; Arthrobacter	37864004	Literature, RefSeq			GCA_018260285.1
2927288	Arthrobacter phage TaylorSipht	Viruses; Duplodnaviria; Heunggongvirae; Uroviricota; Caudoviricetes; unclassified Caudoviricetes	ON970604				1665	Arthrobacter globiformis	Bacteria; Terrabacteria group; Actinomycetota; Actinomycetes; Micrococcales; Micrococcaceae; Arthrobacter		RefSeq			GCF_000238915.1
2790983	Arthrobacter phage Tbone	Viruses; Duplodnaviria; Heunggongvirae; Uroviricota; Caudoviricetes; Azeevirinae; Yangvirus; unclassified Yangvirus	NC_071026				1665	Arthrobacter globiformis	Bacteria; Terrabacteria group; Actinomycetota; Actinomycetes; Micrococcales; Micrococcaceae; Arthrobacter		NCBI Virus, RefSeq			GCF_000238915.1
2894719	Arthrobacter phage Tokki	Viruses; Duplodnaviria; Heunggongvirae; Uroviricota; Caudoviricetes; Gordonvirus; unclassified Gordonvirus	OK310503				1665	Arthrobacter globiformis	Bacteria; Terrabacteria group; Actinomycetota; Actinomycetes; Micrococcales; Micrococcaceae; Arthrobacter		RefSeq			GCF_000238915.1
2599838	Arthrobacter phage TripleJ	Viruses; Duplodnaviria; Heunggongvirae; Uroviricota; Caudoviricetes; Triplejayvirus; Triplejayvirus tripleJ	NC_049470				1665	Arthrobacter globiformis	Bacteria; Terrabacteria group; Actinomycetota; Actinomycetes; Micrococcales; Micrococcaceae; Arthrobacter		RefSeq			GCF_000238915.1
2790984	Arthrobacter phage Truckee	Viruses; Duplodnaviria; Heunggongvirae; Uroviricota; Caudoviricetes; Gordonvirus; unclassified Gordonvirus	MW055912				1665	Arthrobacter globiformis	Bacteria; Terrabacteria group; Actinomycetota; Actinomycetes; Micrococcales; Micrococcaceae; Arthrobacter		RefSeq			GCF_000238915.1
2998996	Arthrobacter phage Tuck	Viruses; Duplodnaviria; Heunggongvirae; Uroviricota; Caudoviricetes; Azeevirinae; Yangvirus; unclassified Yangvirus	OP820474				1665	Arthrobacter globiformis	Bacteria; Terrabacteria group; Actinomycetota; Actinomycetes; Micrococcales; Micrococcaceae; Arthrobacter		RefSeq			GCF_000238915.1
2768133	Arthrobacter phage Tweety19	Viruses; Duplodnaviria; Heunggongvirae; Uroviricota; Caudoviricetes; Azeevirinae; Manhattanvirus; unclassified Manhattanvirus	NC_071035				1665	Arthrobacter globiformis	Bacteria; Terrabacteria group; Actinomycetota; Actinomycetes; Micrococcales; Micrococcaceae; Arthrobacter		NCBI Virus, RefSeq			GCF_000238915.1
2927290	Arthrobacter phage Uzumaki	Viruses; Duplodnaviria; Heunggongvirae; Uroviricota; Caudoviricetes; unclassified Caudoviricetes	ON970608				1665	Arthrobacter globiformis	Bacteria; Terrabacteria group; Actinomycetota; Actinomycetes; Micrococcales; Micrococcaceae; Arthrobacter		RefSeq			GCF_000238915.1
1414742	Arthrobacter phage vB_ArS-ArV2	Viruses; Duplodnaviria; Heunggongvirae; Uroviricota; Caudoviricetes; Arvduovirus; Arvduovirus ArV2	NC_022972				1667	Arthrobacter sp.	Bacteria; Terrabacteria group; Actinomycetota; Actinomycetes; Micrococcales; Micrococcaceae; Arthrobacter		RefSeq			GCA_018260285.1
1566993	Arthrobacter phage vB_ArtM-ArV1	Viruses; Duplodnaviria; Heunggongvirae; Uroviricota; Caudoviricetes; Klausavirus; Klausavirus ArV1	NC_026606				1667	Arthrobacter sp.	Bacteria; Terrabacteria group; Actinomycetota; Actinomycetes; Micrococcales; Micrococcaceae; Arthrobacter		RefSeq			GCA_018260285.1
2593333	Arthrobacter phage Vibaki	Viruses; Duplodnaviria; Heunggongvirae; Uroviricota; Caudoviricetes; Vibakivirus; Vibakivirus vibaki	NC_049465				1665	Arthrobacter globiformis	Bacteria; Terrabacteria group; Actinomycetota; Actinomycetes; Micrococcales; Micrococcaceae; Arthrobacter		RefSeq			GCF_000238915.1
2927294	Arthrobacter phage VResidence	Viruses; Duplodnaviria; Heunggongvirae; Uroviricota; Caudoviricetes; Azeevirinae; Manhattanvirus; unclassified Manhattanvirus	OP434455				1665	Arthrobacter globiformis	Bacteria; Terrabacteria group; Actinomycetota; Actinomycetes; Micrococcales; Micrococcaceae; Arthrobacter		RefSeq			GCF_000238915.1
2832322	Arthrobacter phage Warda	Viruses; Duplodnaviria; Heunggongvirae; Uroviricota; Caudoviricetes; Azeevirinae; Yangvirus; unclassified Yangvirus	NC_071027				1665	Arthrobacter globiformis	Bacteria; Terrabacteria group; Actinomycetota; Actinomycetes; Micrococcales; Micrococcaceae; Arthrobacter		NCBI Virus, RefSeq			GCF_000238915.1
2713260	Arthrobacter phage Whytu	Viruses; Duplodnaviria; Heunggongvirae; Uroviricota; Caudoviricetes; unclassified Caudoviricetes	NC_073599				1665	Arthrobacter globiformis	Bacteria; Terrabacteria group; Actinomycetota; Actinomycetes; Micrococcales; Micrococcaceae; Arthrobacter		Literature, NCBI Virus, RefSeq			GCF_000238915.1
2790985	Arthrobacter phage Wollypog	Viruses; Duplodnaviria; Heunggongvirae; Uroviricota; Caudoviricetes; Wollypogvirus; Wollypogvirus wollypog	NC_070760				1665	Arthrobacter globiformis	Bacteria; Terrabacteria group; Actinomycetota; Actinomycetes; Micrococcales; Micrococcaceae; Arthrobacter		RefSeq			GCF_000238915.1
2419970	Arthrobacter phage Yang	Viruses; Duplodnaviria; Heunggongvirae; Uroviricota; Caudoviricetes; Azeevirinae; Yangvirus; Arthobacter virus Yang	NC_048097				1665	Arthrobacter globiformis	Bacteria; Terrabacteria group; Actinomycetota; Actinomycetes; Micrococcales; Micrococcaceae; Arthrobacter		RefSeq			GCF_000238915.1
2776857	Arthrobacter phage Yavru	Viruses; Duplodnaviria; Heunggongvirae; Uroviricota; Caudoviricetes; unclassified Caudoviricetes	NC_073600				1665	Arthrobacter globiformis	Bacteria; Terrabacteria group; Actinomycetota; Actinomycetes; Micrococcales; Micrococcaceae; Arthrobacter	34761957	Literature, NCBI Virus, RefSeq			GCF_000238915.1
2713261	Arthrobacter phage YesChef	Viruses; Duplodnaviria; Heunggongvirae; Uroviricota; Caudoviricetes; Azeevirinae; Yangvirus; unclassified Yangvirus	MT024871				1665	Arthrobacter globiformis	Bacteria; Terrabacteria group; Actinomycetota; Actinomycetes; Micrococcales; Micrococcaceae; Arthrobacter	35025964	Literature, RefSeq			GCF_000238915.1
2836041	Arthrobacter phage Zaheer	Viruses; Duplodnaviria; Heunggongvirae; Uroviricota; Caudoviricetes; unclassified Caudoviricetes	NC_073591				1665	Arthrobacter globiformis	Bacteria; Terrabacteria group; Actinomycetota; Actinomycetes; Micrococcales; Micrococcaceae; Arthrobacter		NCBI Virus, RefSeq			GCF_000238915.1
2832323	Arthrobacter phage Zeina	Viruses; Duplodnaviria; Heunggongvirae; Uroviricota; Caudoviricetes; unclassified Caudoviricetes	OM913586				1665	Arthrobacter globiformis	Bacteria; Terrabacteria group; Actinomycetota; Actinomycetes; Micrococcales; Micrococcaceae; Arthrobacter		RefSeq			GCF_000238915.1
2927299	Arthrobacter phage Zucker	Viruses; Duplodnaviria; Heunggongvirae; Uroviricota; Caudoviricetes; unclassified Caudoviricetes	ON645346				1665	Arthrobacter globiformis	Bacteria; Terrabacteria group; Actinomycetota; Actinomycetes; Micrococcales; Micrococcaceae; Arthrobacter		RefSeq			GCF_000238915.1
2995135	Ascunsovirus oldenburgi	Viruses; Monodnaviria; Sangervirae; Phixviricota; Malgrandaviricetes; Petitvirales; Microviridae; unclassified Microviridae	OM782324				1903071	Sulfitobacter sp.	Bacteria; Pseudomonadota; Alphaproteobacteria; Rhodobacterales; Roseobacteraceae; Sulfitobacter		RefSeq			GCA_024636445.1
1920526	Azobacteroides phage ProJPt-Bp1	Viruses; Duplodnaviria; Heunggongvirae; Uroviricota; Caudoviricetes; Crassvirales; Suoliviridae; Dechshavirus; Dechshavirus japanensis	NC_055706				511435	Candidatus Azobacteroides pseudotrichonymphae	Bacteria; FCB group; Bacteroidota/Chlorobiota group; Bacteroidota; Bacteroidia; Bacteroidales; Candidatus Azobacteroides	28321010	Literature, RefSeq			GCA_000010645.1
467481	Azospirillum phage Cd	Viruses; Duplodnaviria; Heunggongvirae; Uroviricota; Caudoviricetes; unclassified Caudoviricetes	NC_010355				192	Azospirillum brasilense	Bacteria; Pseudomonadota; Alphaproteobacteria; Rhodospirillales; Azospirillaceae; Azospirillum	18065619	Literature, NCBI Virus, RefSeq			GCF_007827795.1
2801830	Bacillus phage 000TH008	Viruses; Duplodnaviria; Heunggongvirae; Uroviricota; Caudoviricetes; Herelleviridae; Bastillevirinae; unclassified Bastillevirinae	MW419084				1423	Bacillus subtilis	Bacteria; Terrabacteria group; Bacillota; Bacilli; Bacillales; Bacillaceae; Bacillus; Bacillus subtilis group		RefSeq			GCF_000009045.1
2801831	Bacillus phage 000TH009	Viruses; Duplodnaviria; Heunggongvirae; Uroviricota; Caudoviricetes; Herelleviridae; Bastillevirinae; unclassified Bastillevirinae	MW419085				1423	Bacillus subtilis	Bacteria; Terrabacteria group; Bacillota; Bacilli; Bacillales; Bacillaceae; Bacillus; Bacillus subtilis group		RefSeq			GCF_000009045.1
2601652	Bacillus phage 000TH010	Viruses; Duplodnaviria; Heunggongvirae; Uroviricota; Caudoviricetes; unclassified Caudoviricetes	NC_070624				1423	Bacillus subtilis	Bacteria; Terrabacteria group; Bacillota; Bacilli; Bacillales; Bacillaceae; Bacillus; Bacillus subtilis group	36298661	Literature, NCBI Virus, RefSeq			GCF_000009045.1
3025408	Bacillus phage 0105phi7-2	Viruses; Duplodnaviria; Heunggongvirae; Uroviricota; Caudoviricetes; unclassified Caudoviricetes	NC_073091				1428	Bacillus thuringiensis	Bacteria; Terrabacteria group; Bacillota; Bacilli; Bacillales; Bacillaceae; Bacillus; Bacillus cereus group		NCBI Virus, RefSeq			GCF_002119445.1
2869562	Bacillus phage 010DV004	Viruses; Duplodnaviria; Heunggongvirae; Uroviricota; Caudoviricetes; Herelleviridae; Bastillevirinae; Nitunavirus; unclassified Nitunavirus	MZ501260				1423	Bacillus subtilis	Bacteria; Terrabacteria group; Bacillota; Bacilli; Bacillales; Bacillaceae; Bacillus; Bacillus subtilis group		RefSeq, UniProt			GCF_000009045.1
2869563	Bacillus phage 010DV005	Viruses; Duplodnaviria; Heunggongvirae; Uroviricota; Caudoviricetes; Herelleviridae; Bastillevirinae; Nitunavirus; unclassified Nitunavirus	MZ501261				1423	Bacillus subtilis	Bacteria; Terrabacteria group; Bacillota; Bacilli; Bacillales; Bacillaceae; Bacillus; Bacillus subtilis group		RefSeq			GCF_000009045.1
2801832	Bacillus phage 015DV002	Viruses; Duplodnaviria; Heunggongvirae; Uroviricota; Caudoviricetes; Herelleviridae; Bastillevirinae; unclassified Bastillevirinae	MW419086				1423	Bacillus subtilis	Bacteria; Terrabacteria group; Bacillota; Bacilli; Bacillales; Bacillaceae; Bacillus; Bacillus subtilis group		RefSeq			GCF_000009045.1
2801833	Bacillus phage 015DV004	Viruses; Duplodnaviria; Heunggongvirae; Uroviricota; Caudoviricetes; Herelleviridae; Bastillevirinae; unclassified Bastillevirinae	MW419087				1423	Bacillus subtilis	Bacteria; Terrabacteria group; Bacillota; Bacilli; Bacillales; Bacillaceae; Bacillus; Bacillus subtilis group		RefSeq			GCF_000009045.1
2601653	Bacillus phage 019DV002	Viruses; Duplodnaviria; Heunggongvirae; Uroviricota; Caudoviricetes; unclassified Caudoviricetes	MN176220				1423	Bacillus subtilis	Bacteria; Terrabacteria group; Bacillota; Bacilli; Bacillales; Bacillaceae; Bacillus; Bacillus subtilis group		RefSeq			GCF_000009045.1
2601654	Bacillus phage 019DV004	Viruses; Duplodnaviria; Heunggongvirae; Uroviricota; Caudoviricetes; unclassified Caudoviricetes	MN176221				1423	Bacillus subtilis	Bacteria; Terrabacteria group; Bacillota; Bacilli; Bacillales; Bacillaceae; Bacillus; Bacillus subtilis group		RefSeq			GCF_000009045.1
2601655	Bacillus phage 022DV001	Viruses; Duplodnaviria; Heunggongvirae; Uroviricota; Caudoviricetes; unclassified Caudoviricetes	MN176222				1423	Bacillus subtilis	Bacteria; Terrabacteria group; Bacillota; Bacilli; Bacillales; Bacillaceae; Bacillus; Bacillus subtilis group	36793550	Literature, RefSeq			GCF_000009045.1
458639	Bacillus phage 0305phi8-36	Viruses; Duplodnaviria; Heunggongvirae; Uroviricota; Caudoviricetes; unclassified Caudoviricetes	NC_009760				1428	Bacillus thuringiensis	Bacteria; Terrabacteria group; Bacillota; Bacilli; Bacillales; Bacillaceae; Bacillus; Bacillus cereus group		NCBI Virus, RefSeq			GCF_002119445.1
2601656	Bacillus phage 031MP002	Viruses; Duplodnaviria; Heunggongvirae; Uroviricota; Caudoviricetes; unclassified Caudoviricetes	MN176224				1423	Bacillus subtilis	Bacteria; Terrabacteria group; Bacillota; Bacilli; Bacillales; Bacillaceae; Bacillus; Bacillus subtilis group	36793550	Literature, RefSeq			GCF_000009045.1
2601657	Bacillus phage 031MP003	Viruses; Duplodnaviria; Heunggongvirae; Uroviricota; Caudoviricetes; unclassified Caudoviricetes	MN176223				1423	Bacillus subtilis	Bacteria; Terrabacteria group; Bacillota; Bacilli; Bacillales; Bacillaceae; Bacillus; Bacillus subtilis group	36793550	Literature, RefSeq			GCF_000009045.1
2601658	Bacillus phage 031MP004	Viruses; Duplodnaviria; Heunggongvirae; Uroviricota; Caudoviricetes; unclassified Caudoviricetes	MN176225				1423	Bacillus subtilis	Bacteria; Terrabacteria group; Bacillota; Bacilli; Bacillales; Bacillaceae; Bacillus; Bacillus subtilis group	36793550	Literature, RefSeq			GCF_000009045.1
2601659	Bacillus phage 035JT001	Viruses; Duplodnaviria; Heunggongvirae; Uroviricota; Caudoviricetes; unclassified Caudoviricetes	MN176226				1423	Bacillus subtilis	Bacteria; Terrabacteria group; Bacillota; Bacilli; Bacillales; Bacillaceae; Bacillus; Bacillus subtilis group	36793550	Literature, RefSeq			GCF_000009045.1
2869564	Bacillus phage 035JT004	Viruses; Duplodnaviria; Heunggongvirae; Uroviricota; Caudoviricetes; Herelleviridae; Bastillevirinae; Nitunavirus; unclassified Nitunavirus	MZ501262				1423	Bacillus subtilis	Bacteria; Terrabacteria group; Bacillota; Bacilli; Bacillales; Bacillaceae; Bacillus; Bacillus subtilis group		RefSeq			GCF_000009045.1
2869565	Bacillus phage 043JT007	Viruses; Duplodnaviria; Heunggongvirae; Uroviricota; Caudoviricetes; Herelleviridae; Bastillevirinae; Nitunavirus; unclassified Nitunavirus	MZ501263				1423	Bacillus subtilis	Bacteria; Terrabacteria group; Bacillota; Bacilli; Bacillales; Bacillaceae; Bacillus; Bacillus subtilis group		RefSeq			GCF_000009045.1
2601660	Bacillus phage 049ML001	Viruses; Duplodnaviria; Heunggongvirae; Uroviricota; Caudoviricetes; unclassified Caudoviricetes	NC_070625				1423	Bacillus subtilis	Bacteria; Terrabacteria group; Bacillota; Bacilli; Bacillales; Bacillaceae; Bacillus; Bacillus subtilis group	36298661	Literature, NCBI Virus, RefSeq			GCF_000009045.1
2601661	Bacillus phage 049ML003	Viruses; Duplodnaviria; Heunggongvirae; Uroviricota; Caudoviricetes; unclassified Caudoviricetes	MN176228				1423	Bacillus subtilis	Bacteria; Terrabacteria group; Bacillota; Bacilli; Bacillales; Bacillaceae; Bacillus; Bacillus subtilis group		RefSeq			GCF_000009045.1
2601662	Bacillus phage 055SW001	Viruses; Duplodnaviria; Heunggongvirae; Uroviricota; Caudoviricetes; unclassified Caudoviricetes	MN176229				1423	Bacillus subtilis	Bacteria; Terrabacteria group; Bacillota; Bacilli; Bacillales; Bacillaceae; Bacillus; Bacillus subtilis group	36793550	Literature, RefSeq			GCF_000009045.1
2601663	Bacillus phage 056SW001B	Viruses; Duplodnaviria; Heunggongvirae; Uroviricota; Caudoviricetes; unclassified Caudoviricetes	MN176230				1423	Bacillus subtilis	Bacteria; Terrabacteria group; Bacillota; Bacilli; Bacillales; Bacillaceae; Bacillus; Bacillus subtilis group		RefSeq			GCF_000009045.1
703038	Bacillus phage 11143	Viruses; Duplodnaviria; Heunggongvirae; Uroviricota; Caudoviricetes; unclassified Caudoviricetes	GU233956				1396	Bacillus cereus	Bacteria; Terrabacteria group; Bacillota; Bacilli; Bacillales; Bacillaceae; Bacillus; Bacillus cereus group		RefSeq			GCF_000021305.1
2759272	Bacillus phage 1_ICo-2020	Viruses; Duplodnaviria; Heunggongvirae; Uroviricota; Caudoviricetes; unclassified Caudoviricetes	MT700412				1409	Bacillus sp. (in: firmicutes)	Bacteria; Terrabacteria group; Bacillota; Bacilli; Bacillales; Bacillaceae; Bacillus		RefSeq			GCA_017656295.1
2880539	Bacillus phage 250	Viruses; Duplodnaviria; Heunggongvirae; Uroviricota; Caudoviricetes; Cecivirus; Cecivirus cv250	NC_029024				1396	Bacillus cereus	Bacteria; Terrabacteria group; Bacillota; Bacilli; Bacillales; Bacillaceae; Bacillus; Bacillus cereus group		RefSeq			GCF_000021305.1
2950151	Bacillus phage 268TH002	Viruses; Duplodnaviria; Heunggongvirae; Uroviricota; Caudoviricetes; unclassified Caudoviricetes	ON210835				1423	Bacillus subtilis	Bacteria; Terrabacteria group; Bacillota; Bacilli; Bacillales; Bacillaceae; Bacillus; Bacillus subtilis group	35976008	Literature, RefSeq			GCF_000009045.1
2801523	Bacillus phage 268TH004	Viruses; Duplodnaviria; Heunggongvirae; Uroviricota; Caudoviricetes; unclassified Caudoviricetes	MW394467				1423	Bacillus subtilis	Bacteria; Terrabacteria group; Bacillota; Bacilli; Bacillales; Bacillaceae; Bacillus; Bacillus subtilis group		RefSeq			GCF_000009045.1
2950152	Bacillus phage 268TH007	Viruses; Duplodnaviria; Heunggongvirae; Uroviricota; Caudoviricetes; unclassified Caudoviricetes	ON210834				1423	Bacillus subtilis	Bacteria; Terrabacteria group; Bacillota; Bacilli; Bacillales; Bacillaceae; Bacillus; Bacillus subtilis group	35976008	Literature, RefSeq			GCF_000009045.1
2869566	Bacillus phage 274BB002	Viruses; Duplodnaviria; Heunggongvirae; Uroviricota; Caudoviricetes; unclassified Caudoviricetes	MZ501264				1423	Bacillus subtilis	Bacteria; Terrabacteria group; Bacillota; Bacilli; Bacillales; Bacillaceae; Bacillus; Bacillus subtilis group		RefSeq			GCF_000009045.1
2601664	Bacillus phage 276BB001	Viruses; Duplodnaviria; Heunggongvirae; Uroviricota; Caudoviricetes; unclassified Caudoviricetes	MN176231				1423	Bacillus subtilis	Bacteria; Terrabacteria group; Bacillota; Bacilli; Bacillales; Bacillaceae; Bacillus; Bacillus subtilis group		RefSeq			GCF_000009045.1
2869567	Bacillus phage 278BB001	Viruses; Duplodnaviria; Heunggongvirae; Uroviricota; Caudoviricetes; Herelleviridae; Bastillevirinae; Nitunavirus; unclassified Nitunavirus	MZ501265				1423	Bacillus subtilis	Bacteria; Terrabacteria group; Bacillota; Bacilli; Bacillales; Bacillaceae; Bacillus; Bacillus subtilis group		RefSeq			GCF_000009045.1
2601665	Bacillus phage 280BB001	Viruses; Duplodnaviria; Heunggongvirae; Uroviricota; Caudoviricetes; unclassified Caudoviricetes	MN176232				1423	Bacillus subtilis	Bacteria; Terrabacteria group; Bacillota; Bacilli; Bacillales; Bacillaceae; Bacillus; Bacillus subtilis group		RefSeq			GCF_000009045.1
2024230	Bacillus phage AaronPhadgers	Viruses; Duplodnaviria; Heunggongvirae; Uroviricota; Caudoviricetes; Herelleviridae; Bastillevirinae; Wphvirus; unclassified Wphvirus	MF288919				1428	Bacillus thuringiensis	Bacteria; Terrabacteria group; Bacillota; Bacilli; Bacillales; Bacillaceae; Bacillus; Bacillus cereus group	34410150	Literature, RefSeq			GCF_002119445.1
2108114	Bacillus phage Anath	Viruses; Duplodnaviria; Heunggongvirae; Uroviricota; Caudoviricetes; unclassified Caudoviricetes	MG983742				1405	Bacillus mycoides	Bacteria; Terrabacteria group; Bacillota; Bacilli; Bacillales; Bacillaceae; Bacillus; Bacillus cereus group		RefSeq			GCF_000832605.1
2880538	Bacillus phage AP50	Viruses; Varidnaviria; Bamfordvirae; Preplasmiviricota; Tectiliviricetes; Kalamavirales; Tectiviridae; Betatectivirus; Betatectivirus AP50	NC_011523				1392	Bacillus anthracis	Bacteria; Terrabacteria group; Bacillota; Bacilli; Bacillales; Bacillaceae; Bacillus; Bacillus cereus group		RefSeq			GCF_000742895.1
1815509	Bacillus phage AR9	Viruses; Duplodnaviria; Heunggongvirae; Uroviricota; Caudoviricetes; Takahashivirus; Takahashivirus PBS1	NC_031039				224308	Bacillus subtilis subsp. subtilis str. 168	Bacteria; Terrabacteria group; Bacillota; Bacilli; Bacillales; Bacillaceae; Bacillus; Bacillus subtilis group; Bacillus subtilis; Bacillus subtilis subsp. subtilis	27236306	Literature, RefSeq			GCF_000009045.1
2861975	Bacillus phage Arbo1	Viruses; Duplodnaviria; Heunggongvirae; Uroviricota; Caudoviricetes; Salasmaviridae; Picovirinae; Salasvirus; Salasvirus PZA	OL744111				1409	Bacillus sp. (in: firmicutes)	Bacteria; Terrabacteria group; Bacillota; Bacilli; Bacillales; Bacillaceae; Bacillus		RefSeq			GCA_017656295.1
2994042	Bacillus phage B103	Viruses; Duplodnaviria; Heunggongvirae; Uroviricota; Caudoviricetes; Salasmaviridae; Picovirinae; Beecentumtrevirus; Beecentumtrevirus B103	NC_004165				1423	Bacillus subtilis	Bacteria; Terrabacteria group; Bacillota; Bacilli; Bacillales; Bacillaceae; Bacillus; Bacillus subtilis group	9358052	Literature, RefSeq, UniProt			GCF_000009045.1
2969659	Bacillus phage B13	Viruses; Duplodnaviria; Heunggongvirae; Uroviricota; Caudoviricetes; unclassified Caudoviricetes	OP066531				1396	Bacillus cereus	Bacteria; Terrabacteria group; Bacillota; Bacilli; Bacillales; Bacillaceae; Bacillus; Bacillus cereus group		RefSeq			GCF_000021305.1
1141133	Bacillus phage B4	Viruses; Duplodnaviria; Heunggongvirae; Uroviricota; Caudoviricetes; Herelleviridae; Bastillevirinae; Bequatrovirus; Bequatrovirus B4	NC_018863				1396	Bacillus cereus	Bacteria; Terrabacteria group; Bacillota; Bacilli; Bacillales; Bacillaceae; Bacillus; Bacillus cereus group		RefSeq			GCF_000021305.1
1126949	Bacillus phage B5S	Viruses; Duplodnaviria; Heunggongvirae; Uroviricota; Caudoviricetes; Herelleviridae; Bastillevirinae; Bequatrovirus; Bequatrovirus B4	NC_047736				1396	Bacillus cereus	Bacteria; Terrabacteria group; Bacillota; Bacilli; Bacillales; Bacillaceae; Bacillus; Bacillus cereus group	25100842	Literature, RefSeq			GCF_000021305.1
1567487	Bacillus phage BalMu-1	Viruses; Duplodnaviria; Heunggongvirae; Uroviricota; Caudoviricetes; unclassified Caudoviricetes	NC_030945				1218173	Alkalihalobacillus alcalophilus ATCC 27647 = CGMCC 1.3604	Bacteria; Terrabacteria group; Bacillota; Bacilli; Bacillales; Bacillaceae; Alkalihalobacillus; Alkalihalobacillus alcalophilus	25628219	Literature, NCBI Virus, RefSeq			GCF_000292245.2
236750	Bacillus phage Bam35c	Viruses; Varidnaviria; Bamfordvirae; Preplasmiviricota; Tectiliviricetes; Kalamavirales; Tectiviridae; Betatectivirus; Betatectivirus Bam35	NC_005258				1428	Bacillus thuringiensis	Bacteria; Terrabacteria group; Bacillota; Bacilli; Bacillales; Bacillaceae; Bacillus; Bacillus cereus group		RefSeq, UniProt			GCF_002119445.1
1296654	Bacillus phage Basilisk	Viruses; Duplodnaviria; Heunggongvirae; Uroviricota; Caudoviricetes; Sejongvirinae; Basiliskvirus; Basiliskvirus basilisk	NC_070841				1396	Bacillus cereus	Bacteria; Terrabacteria group; Bacillota; Bacilli; Bacillales; Bacillaceae; Bacillus; Bacillus cereus group	24459255	Literature			GCF_000021305.1
57477	Bacillus phage Bastille	Viruses; Duplodnaviria; Heunggongvirae; Uroviricota; Caudoviricetes; Herelleviridae; Bastillevirinae; Bastillevirus; Bastillevirus bastille	NC_018856				1396	Bacillus cereus	Bacteria; Terrabacteria group; Bacillota; Bacilli; Bacillales; Bacillaceae; Bacillus; Bacillus cereus group		RefSeq			GCF_000021305.1
2961686	Bacillus phage BC-1	Viruses; unclassified bacterial viruses	ON699007				1396	Bacillus cereus	Bacteria; Terrabacteria group; Bacillota; Bacilli; Bacillales; Bacillaceae; Bacillus; Bacillus cereus group		RefSeq			GCF_000021305.1
3020389	Bacillus phage BC-5	Viruses; Duplodnaviria; Heunggongvirae; Uroviricota; Caudoviricetes; Salasmaviridae; Northropvirinae; Hemphillvirus; unclassified Hemphillvirus	OQ187816				1396	Bacillus cereus	Bacteria; Terrabacteria group; Bacillota; Bacilli; Bacillales; Bacillaceae; Bacillus; Bacillus cereus group		RefSeq			GCF_000021305.1
3028153	Bacillus phage BC-6	Viruses; Duplodnaviria; Heunggongvirae; Uroviricota; Caudoviricetes; unclassified Caudoviricetes	OQ259508				1396	Bacillus cereus	Bacteria; Terrabacteria group; Bacillota; Bacilli; Bacillales; Bacillaceae; Bacillus; Bacillus cereus group		RefSeq			GCF_000021305.1
3028154	Bacillus phage BC-7	Viruses; Duplodnaviria; Heunggongvirae; Uroviricota; Caudoviricetes; unclassified Caudoviricetes	OQ259509				1396	Bacillus cereus	Bacteria; Terrabacteria group; Bacillota; Bacilli; Bacillales; Bacillaceae; Bacillus; Bacillus cereus group		RefSeq			GCF_000021305.1
2596657	Bacillus phage BC-T25	Viruses; Duplodnaviria; Heunggongvirae; Uroviricota; Caudoviricetes; Herelleviridae; Bastillevirinae; Tsarbombavirus; unclassified Tsarbombavirus	MN150686				1409	Bacillus sp. (in: firmicutes)	Bacteria; Terrabacteria group; Bacillota; Bacilli; Bacillales; Bacillaceae; Bacillus		RefSeq			GCA_017656295.1
2039884	Bacillus phage BC01	Viruses; Duplodnaviria; Heunggongvirae; Uroviricota; Caudoviricetes; Herelleviridae; Bastillevirinae; Tsarbombavirus; unclassified Tsarbombavirus	MH487649				1396	Bacillus cereus	Bacteria; Terrabacteria group; Bacillota; Bacilli; Bacillales; Bacillaceae; Bacillus; Bacillus cereus group		RefSeq			GCF_000021305.1
294382	Bacillus phage BCASJ1c	Viruses; Duplodnaviria; Heunggongvirae; Uroviricota; Caudoviricetes; Jarrellvirus; Jarrellvirus BCAJ1	NC_006557				1445	Alkalihalobacillus alcalophilus	Bacteria; Terrabacteria group; Bacillota; Bacilli; Bacillales; Bacillaceae; Alkalihalobacillus	15841342	Literature			GCF_000292245.2
1136534	Bacillus phage BCD7	Viruses; Duplodnaviria; Heunggongvirae; Uroviricota; Caudoviricetes; Becedseptimavirus; Becedseptimavirus BCD7	NC_019515				1396	Bacillus cereus	Bacteria; Terrabacteria group; Bacillota; Bacilli; Bacillales; Bacillaceae; Bacillus; Bacillus cereus group		RefSeq			GCF_000021305.1
2059878	Bacillus phage BCP01	Viruses; Duplodnaviria; Heunggongvirae; Uroviricota; Caudoviricetes; Herelleviridae; Bastillevirinae; Caeruleovirus; unclassified Caeruleovirus	MG602477				1396	Bacillus cereus	Bacteria; Terrabacteria group; Bacillota; Bacilli; Bacillales; Bacillaceae; Bacillus; Bacillus cereus group		RefSeq			GCF_000021305.1
584892	Bacillus phage Bcp1	Viruses; Duplodnaviria; Heunggongvirae; Uroviricota; Caudoviricetes; Herelleviridae; Bastillevirinae; Caeruleovirus; Caeruleovirus Bcp1	NC_024137				1396	Bacillus cereus	Bacteria; Terrabacteria group; Bacillota; Bacilli; Bacillales; Bacillaceae; Bacillus; Bacillus cereus group		RefSeq			GCF_000021305.1
1913122	Bacillus phage BCP12	Viruses; Duplodnaviria; Heunggongvirae; Uroviricota; Caudoviricetes; Herelleviridae; Bastillevirinae; Tsarbombavirus; Tsarbombavirus BCP78	KX987999				1396	Bacillus cereus	Bacteria; Terrabacteria group; Bacillota; Bacilli; Bacillales; Bacillaceae; Bacillus; Bacillus cereus group		RefSeq			GCF_000021305.1
2812887	Bacillus phage BCP18	Viruses; Duplodnaviria; Heunggongvirae; Uroviricota; Caudoviricetes; Herelleviridae; Bastillevirinae; Wphvirus; Wphvirus BPS13	MW596414				1409	Bacillus sp. (in: firmicutes)	Bacteria; Terrabacteria group; Bacillota; Bacilli; Bacillales; Bacillaceae; Bacillus		RefSeq			GCA_017656295.1
2801504	Bacillus phage BCP6	Viruses; Duplodnaviria; Heunggongvirae; Uroviricota; Caudoviricetes; unclassified Caudoviricetes	MW392801				1396	Bacillus cereus	Bacteria; Terrabacteria group; Bacillota; Bacilli; Bacillales; Bacillaceae; Bacillus; Bacillus cereus group		RefSeq			GCF_000021305.1
1126950	Bacillus phage BCP78	Viruses; Duplodnaviria; Heunggongvirae; Uroviricota; Caudoviricetes; Herelleviridae; Bastillevirinae; Tsarbombavirus; Tsarbombavirus BCP78	NC_018860				1396	Bacillus cereus	Bacteria; Terrabacteria group; Bacillota; Bacilli; Bacillales; Bacillaceae; Bacillus; Bacillus cereus group		RefSeq			GCF_000021305.1
1129192	Bacillus phage BCP8-2	Viruses; Duplodnaviria; Heunggongvirae; Uroviricota; Caudoviricetes; Herelleviridae; Bastillevirinae; Caeruleovirus; Caeruleovirus BCP82	NC_027355				1396	Bacillus cereus	Bacteria; Terrabacteria group; Bacillota; Bacilli; Bacillales; Bacillaceae; Bacillus; Bacillus cereus group		RefSeq			GCF_000021305.1
2801505	Bacillus phage BCPG1	Viruses; Duplodnaviria; Heunggongvirae; Uroviricota; Caudoviricetes; Herelleviridae; Bastillevirinae; Wphvirus; Wphvirus BPS13	MW392803				1396	Bacillus cereus	Bacteria; Terrabacteria group; Bacillota; Bacilli; Bacillales; Bacillaceae; Bacillus; Bacillus cereus group		RefSeq			GCF_000021305.1
2812883	Bacillus phage BCPG3	Viruses; Duplodnaviria; Heunggongvirae; Uroviricota; Caudoviricetes; Herelleviridae; Bastillevirinae; Wphvirus; Wphvirus BPS13	MW584228				1409	Bacillus sp. (in: firmicutes)	Bacteria; Terrabacteria group; Bacillota; Bacilli; Bacillales; Bacillaceae; Bacillus		RefSeq			GCA_017656295.1
2801506	Bacillus phage BCPST	Viruses; Duplodnaviria; Heunggongvirae; Uroviricota; Caudoviricetes; Sejongvirinae; Yihwangvirus; Yihwangvirus BCPST	NC_070845				1396	Bacillus cereus	Bacteria; Terrabacteria group; Bacillota; Bacilli; Bacillales; Bacillaceae; Bacillus; Bacillus cereus group		RefSeq			GCF_000021305.1
1126951	Bacillus phage BCU4	Viruses; Duplodnaviria; Heunggongvirae; Uroviricota; Caudoviricetes; Herelleviridae; Bastillevirinae; Tsarbombavirus; Tsarbombavirus BCP78	NC_047735				1396	Bacillus cereus	Bacteria; Terrabacteria group; Bacillota; Bacilli; Bacillales; Bacillaceae; Bacillus; Bacillus cereus group	24264384	Literature, RefSeq			GCF_000021305.1
1983461	Bacillus phage BeachBum	Viruses; Duplodnaviria; Heunggongvirae; Uroviricota; Caudoviricetes; Salasmaviridae; Harambevirus; Harambevirus beachbum	NC_049961				1396	Bacillus cereus	Bacteria; Terrabacteria group; Bacillota; Bacilli; Bacillales; Bacillaceae; Bacillus; Bacillus cereus group	28729280	Literature			GCF_000021305.1
1852564	Bacillus phage Belinda	Viruses; Duplodnaviria; Heunggongvirae; Uroviricota; Caudoviricetes; Herelleviridae; Bastillevirinae; Wphvirus; unclassified Wphvirus	NC_031024				1428	Bacillus thuringiensis	Bacteria; Terrabacteria group; Bacillota; Bacilli; Bacillales; Bacillaceae; Bacillus; Bacillus cereus group	27738022	Literature, NCBI Virus, RefSeq			GCF_002119445.1
2589663	Bacillus phage Beyonphe	Viruses; Duplodnaviria; Heunggongvirae; Uroviricota; Caudoviricetes; Herelleviridae; Bastillevirinae; Bequatrovirus; unclassified Bequatrovirus	MN038178				1396	Bacillus cereus	Bacteria; Terrabacteria group; Bacillota; Bacilli; Bacillales; Bacillaceae; Bacillus; Bacillus cereus group	34410150	Literature, RefSeq			GCF_000021305.1
2914444	Bacillus phage BillyBob	Viruses; Duplodnaviria; Heunggongvirae; Uroviricota; Caudoviricetes; unclassified Caudoviricetes	OM350011				1428	Bacillus thuringiensis	Bacteria; Terrabacteria group; Bacillota; Bacilli; Bacillales; Bacillaceae; Bacillus; Bacillus cereus group		RefSeq			GCF_002119445.1
1909402	Bacillus phage BJ4	Viruses; Duplodnaviria; Heunggongvirae; Uroviricota; Caudoviricetes; Herelleviridae; Bastillevirinae; Wphvirus; unclassified Wphvirus	KX961629				1396	Bacillus cereus	Bacteria; Terrabacteria group; Bacillota; Bacilli; Bacillales; Bacillaceae; Bacillus; Bacillus cereus group	28472946	Literature			GCF_000021305.1
2880540	Bacillus phage Blastoid	Viruses; Duplodnaviria; Heunggongvirae; Uroviricota; Caudoviricetes; Andromedavirus; Andromedavirus blastoid	NC_022773				1408	Bacillus pumilus	Bacteria; Terrabacteria group; Bacillota; Bacilli; Bacillales; Bacillaceae; Bacillus		RefSeq			GCF_900186955.1
2880896	Bacillus phage BM-P1	Viruses; Duplodnaviria; Heunggongvirae; Uroviricota; Caudoviricetes; Herelleviridae; Bastillevirinae; Grisebachstrassevirus; unclassified Grisebachstrassevirus	OK349510				1409	Bacillus sp. (in: firmicutes)	Bacteria; Terrabacteria group; Bacillota; Bacilli; Bacillales; Bacillaceae; Bacillus		RefSeq			GCA_017656295.1
1755680	Bacillus phage BM15	Viruses; Duplodnaviria; Heunggongvirae; Uroviricota; Caudoviricetes; Herelleviridae; Bastillevirinae; Caeruleovirus; Caeruleovirus BM15	NC_042140				1404	Priestia megaterium	Bacteria; Terrabacteria group; Bacillota; Bacilli; Bacillales; Bacillaceae; Priestia	30581654	Literature, RefSeq			GCF_000832985.1
1735561	Bacillus phage BMBtp1	Viruses; Duplodnaviria; Heunggongvirae; Uroviricota; Caudoviricetes; unclassified Caudoviricetes	KT852578				1428	Bacillus thuringiensis	Bacteria; Terrabacteria group; Bacillota; Bacilli; Bacillales; Bacillaceae; Bacillus; Bacillus cereus group		RefSeq			GCF_002119445.1
1868824	Bacillus phage BMBtpLA3	Viruses; Duplodnaviria; Heunggongvirae; Uroviricota; Caudoviricetes; Lwoffvirus; Lwoffvirus TP21	KX190834				1428	Bacillus thuringiensis	Bacteria; Terrabacteria group; Bacillota; Bacilli; Bacillales; Bacillaceae; Bacillus; Bacillus cereus group		RefSeq			GCF_002119445.1
1527469	Bacillus phage Bobb	Viruses; Duplodnaviria; Heunggongvirae; Uroviricota; Caudoviricetes; Herelleviridae; Bastillevirinae; Agatevirus; Agatevirus bobb	NC_024792				1408	Bacillus pumilus	Bacteria; Terrabacteria group; Bacillota; Bacilli; Bacillales; Bacillaceae; Bacillus		RefSeq			GCF_900186955.1
2743970	Bacillus phage Bolokhovo	Viruses; Duplodnaviria; Heunggongvirae; Uroviricota; Caudoviricetes; Andromedavirus; Andromedavirus curly	MT514532				1408	Bacillus pumilus	Bacteria; Terrabacteria group; Bacillota; Bacilli; Bacillales; Bacillaceae; Bacillus	36361776	Literature, RefSeq			GCF_900186955.1
1445810	Bacillus phage Bp8p-C	Viruses; Duplodnaviria; Heunggongvirae; Uroviricota; Caudoviricetes; Herelleviridae; Bastillevirinae; Agatevirus; Agatevirus Bp8pC	NC_029121				1408	Bacillus pumilus	Bacteria; Terrabacteria group; Bacillota; Bacilli; Bacillales; Bacillaceae; Bacillus	25344242	Literature, RefSeq			GCF_900186955.1
1445811	Bacillus phage Bp8p-T	Viruses; Duplodnaviria; Heunggongvirae; Uroviricota; Caudoviricetes; Herelleviridae; Bastillevirinae; Agatevirus; Agatevirus Bp8pC	NC_047744				1408	Bacillus pumilus	Bacteria; Terrabacteria group; Bacillota; Bacilli; Bacillales; Bacillaceae; Bacillus	25344242	Literature, RefSeq			GCF_900186955.1
1277886	Bacillus phage BPS10C	Viruses; Duplodnaviria; Heunggongvirae; Uroviricota; Caudoviricetes; Herelleviridae; Bastillevirinae; Wphvirus; Wphvirus BPS10C	NC_023501				1396	Bacillus cereus	Bacteria; Terrabacteria group; Bacillota; Bacilli; Bacillales; Bacillaceae; Bacillus; Bacillus cereus group	24595561	Literature			GCF_000021305.1
1277886	Bacillus phage BPS10C	Viruses; Duplodnaviria; Heunggongvirae; Uroviricota; Caudoviricetes; Herelleviridae; Bastillevirinae; Wphvirus; Wphvirus BPS10C	NC_023501				1405	Bacillus mycoides	Bacteria; Terrabacteria group; Bacillota; Bacilli; Bacillales; Bacillaceae; Bacillus; Bacillus cereus group	24595561	Literature			GCF_000832605.1
1277886	Bacillus phage BPS10C	Viruses; Duplodnaviria; Heunggongvirae; Uroviricota; Caudoviricetes; Herelleviridae; Bastillevirinae; Wphvirus; Wphvirus BPS10C	NC_023501				1428	Bacillus thuringiensis	Bacteria; Terrabacteria group; Bacillota; Bacilli; Bacillales; Bacillaceae; Bacillus; Bacillus cereus group	24595561	Literature			GCF_002119445.1
1277886	Bacillus phage BPS10C	Viruses; Duplodnaviria; Heunggongvirae; Uroviricota; Caudoviricetes; Herelleviridae; Bastillevirinae; Wphvirus; Wphvirus BPS10C	NC_023501				226900	Bacillus cereus ATCC 14579	Bacteria; Terrabacteria group; Bacillota; Bacilli; Bacillales; Bacillaceae; Bacillus; Bacillus cereus group; Bacillus cereus	24595561	Literature			GCF_000007825.1
1136731	Bacillus phage BPS13	Viruses; Duplodnaviria; Heunggongvirae; Uroviricota; Caudoviricetes; Herelleviridae; Bastillevirinae; Wphvirus; Wphvirus BPS13	NC_018857				1396	Bacillus cereus	Bacteria; Terrabacteria group; Bacillota; Bacilli; Bacillales; Bacillaceae; Bacillus; Bacillus cereus group		RefSeq			GCF_000021305.1
3031246	Bacillus phage BSG01	Viruses; Duplodnaviria; Heunggongvirae; Uroviricota; Caudoviricetes; unclassified Caudoviricetes	OQ436521				1396	Bacillus cereus	Bacteria; Terrabacteria group; Bacillota; Bacilli; Bacillales; Bacillaceae; Bacillus; Bacillus cereus group	37222616	Literature, RefSeq			GCF_000021305.1
2069312	Bacillus phage BSP10	Viruses; Duplodnaviria; Heunggongvirae; Uroviricota; Caudoviricetes; Herelleviridae; Bastillevirinae; Nitunavirus; unclassified Nitunavirus	MF422185				1423	Bacillus subtilis	Bacteria; Terrabacteria group; Bacillota; Bacilli; Bacillales; Bacillaceae; Bacillus; Bacillus subtilis group	29734701	Literature, RefSeq			GCF_000009045.1
2301651	Bacillus phage BSP11	Viruses; Duplodnaviria; Heunggongvirae; Uroviricota; Caudoviricetes; Salasmaviridae; Picovirinae; Beecentumtrevirus; unclassified Beecentumtrevirus	MH707428				1423	Bacillus subtilis	Bacteria; Terrabacteria group; Bacillota; Bacilli; Bacillales; Bacillaceae; Bacillus; Bacillus subtilis group		RefSeq			GCF_000009045.1
2301652	Bacillus phage BSP12	Viruses; Duplodnaviria; Heunggongvirae; Uroviricota; Caudoviricetes; Herelleviridae; Bastillevirinae; Grisebachstrassevirus; unclassified Grisebachstrassevirus	MH707429				1423	Bacillus subtilis	Bacteria; Terrabacteria group; Bacillota; Bacilli; Bacillales; Bacillaceae; Bacillus; Bacillus subtilis group		RefSeq			GCF_000009045.1
2301653	Bacillus phage BSP14	Viruses; Duplodnaviria; Heunggongvirae; Uroviricota; Caudoviricetes; Herelleviridae; Bastillevirinae; Grisebachstrassevirus; unclassified Grisebachstrassevirus	MH707431				1423	Bacillus subtilis	Bacteria; Terrabacteria group; Bacillota; Bacilli; Bacillales; Bacillaceae; Bacillus; Bacillus subtilis group		RefSeq			GCF_000009045.1
2301654	Bacillus phage BSP15	Viruses; Duplodnaviria; Heunggongvirae; Uroviricota; Caudoviricetes; Herelleviridae; Bastillevirinae; Nitunavirus; unclassified Nitunavirus	MH707432				1423	Bacillus subtilis	Bacteria; Terrabacteria group; Bacillota; Bacilli; Bacillales; Bacillaceae; Bacillus; Bacillus subtilis group		RefSeq			GCF_000009045.1
2301655	Bacillus phage BSP18	Viruses; Duplodnaviria; Heunggongvirae; Uroviricota; Caudoviricetes; Herelleviridae; Bastillevirinae; Nitunavirus; unclassified Nitunavirus	MH707433				1423	Bacillus subtilis	Bacteria; Terrabacteria group; Bacillota; Bacilli; Bacillales; Bacillaceae; Bacillus; Bacillus subtilis group		RefSeq			GCF_000009045.1
2301656	Bacillus phage BSP19	Viruses; Duplodnaviria; Heunggongvirae; Uroviricota; Caudoviricetes; unclassified Caudoviricetes	MH707434				1423	Bacillus subtilis	Bacteria; Terrabacteria group; Bacillota; Bacilli; Bacillales; Bacillaceae; Bacillus; Bacillus subtilis group		RefSeq			GCF_000009045.1
2301657	Bacillus phage BSP2	Viruses; Duplodnaviria; Heunggongvirae; Uroviricota; Caudoviricetes; Salasmaviridae; Picovirinae; Salasvirus; unclassified Salasvirus	MH707426				1423	Bacillus subtilis	Bacteria; Terrabacteria group; Bacillota; Bacilli; Bacillales; Bacillaceae; Bacillus; Bacillus subtilis group		RefSeq			GCF_000009045.1
2301658	Bacillus phage BSP21	Viruses; Duplodnaviria; Heunggongvirae; Uroviricota; Caudoviricetes; Herelleviridae; Bastillevirinae; Nitunavirus; unclassified Nitunavirus	MH707435				1423	Bacillus subtilis	Bacteria; Terrabacteria group; Bacillota; Bacilli; Bacillales; Bacillaceae; Bacillus; Bacillus subtilis group		RefSeq			GCF_000009045.1
2301659	Bacillus phage BSP36	Viruses; Duplodnaviria; Heunggongvirae; Uroviricota; Caudoviricetes; Herelleviridae; Bastillevirinae; Jeonjuvirus; unclassified Jeonjuvirus	MH707436				1423	Bacillus subtilis	Bacteria; Terrabacteria group; Bacillota; Bacilli; Bacillales; Bacillaceae; Bacillus; Bacillus subtilis group		RefSeq			GCF_000009045.1
2283013	Bacillus phage BSP38	Viruses; Duplodnaviria; Heunggongvirae; Uroviricota; Caudoviricetes; Herelleviridae; Bastillevirinae; Jeonjuvirus; Jeonjuvirus BSP38	NC_048726				1402	Bacillus licheniformis	Bacteria; Terrabacteria group; Bacillota; Bacilli; Bacillales; Bacillaceae; Bacillus; Bacillus subtilis group	30506469	Literature			GCF_000011645.1
2283013	Bacillus phage BSP38	Viruses; Duplodnaviria; Heunggongvirae; Uroviricota; Caudoviricetes; Herelleviridae; Bastillevirinae; Jeonjuvirus; Jeonjuvirus BSP38	NC_048726				1423	Bacillus subtilis	Bacteria; Terrabacteria group; Bacillota; Bacilli; Bacillales; Bacillaceae; Bacillus; Bacillus subtilis group	30506469	Literature, RefSeq, UniProt			GCF_000009045.1
2301660	Bacillus phage BSP4	Viruses; Duplodnaviria; Heunggongvirae; Uroviricota; Caudoviricetes; Salasmaviridae; Picovirinae; Salasvirus; unclassified Salasvirus	MH707427				1423	Bacillus subtilis	Bacteria; Terrabacteria group; Bacillota; Bacilli; Bacillales; Bacillaceae; Bacillus; Bacillus subtilis group		RefSeq			GCF_000009045.1
2301661	Bacillus phage BSP7	Viruses; Duplodnaviria; Heunggongvirae; Uroviricota; Caudoviricetes; unclassified Caudoviricetes	MH707430				1423	Bacillus subtilis	Bacteria; Terrabacteria group; Bacillota; Bacilli; Bacillales; Bacillaceae; Bacillus; Bacillus subtilis group		RefSeq			GCF_000009045.1
2041339	Bacillus phage BSP9	Viruses; Duplodnaviria; Heunggongvirae; Uroviricota; Caudoviricetes; Herelleviridae; Bastillevirinae; Nitunavirus; unclassified Nitunavirus	MG000860				1423	Bacillus subtilis	Bacteria; Terrabacteria group; Bacillota; Bacilli; Bacillales; Bacillaceae; Bacillus; Bacillus subtilis group		RefSeq			GCF_000009045.1
2801512	Bacillus phage BSTP10	Viruses; Duplodnaviria; Heunggongvirae; Uroviricota; Caudoviricetes; unclassified Caudoviricetes	MW354677				1423	Bacillus subtilis	Bacteria; Terrabacteria group; Bacillota; Bacilli; Bacillales; Bacillaceae; Bacillus; Bacillus subtilis group		RefSeq			GCF_000009045.1
2801513	Bacillus phage BSTP12	Viruses; Duplodnaviria; Heunggongvirae; Uroviricota; Caudoviricetes; unclassified Caudoviricetes	MW354678				1423	Bacillus subtilis	Bacteria; Terrabacteria group; Bacillota; Bacilli; Bacillales; Bacillaceae; Bacillus; Bacillus subtilis group		RefSeq			GCF_000009045.1
2801528	Bacillus phage BSTP3	Viruses; Duplodnaviria; Heunggongvirae; Uroviricota; Caudoviricetes; Herelleviridae; Bastillevirinae; Nitunavirus; unclassified Nitunavirus	MW354667				1423	Bacillus subtilis	Bacteria; Terrabacteria group; Bacillota; Bacilli; Bacillales; Bacillaceae; Bacillus; Bacillus subtilis group		RefSeq			GCF_000009045.1
2801529	Bacillus phage BSTP4	Viruses; Duplodnaviria; Heunggongvirae; Uroviricota; Caudoviricetes; Salasmaviridae; Picovirinae; Salasvirus; Salasvirus phi29	MW354668				1423	Bacillus subtilis	Bacteria; Terrabacteria group; Bacillota; Bacilli; Bacillales; Bacillaceae; Bacillus; Bacillus subtilis group		RefSeq			GCF_000009045.1
2801530	Bacillus phage BSTP5	Viruses; Duplodnaviria; Heunggongvirae; Uroviricota; Caudoviricetes; unclassified Caudoviricetes	MW354669				1423	Bacillus subtilis	Bacteria; Terrabacteria group; Bacillota; Bacilli; Bacillales; Bacillaceae; Bacillus; Bacillus subtilis group		RefSeq			GCF_000009045.1
2801531	Bacillus phage BSTP6	Viruses; Duplodnaviria; Heunggongvirae; Uroviricota; Caudoviricetes; Salasmaviridae; Picovirinae; Salasvirus; Salasvirus phi29	MW354670				1423	Bacillus subtilis	Bacteria; Terrabacteria group; Bacillota; Bacilli; Bacillales; Bacillaceae; Bacillus; Bacillus subtilis group		RefSeq			GCF_000009045.1
2801514	Bacillus phage BSTP8	Viruses; Duplodnaviria; Heunggongvirae; Uroviricota; Caudoviricetes; unclassified Caudoviricetes	MW354676				1423	Bacillus subtilis	Bacteria; Terrabacteria group; Bacillota; Bacilli; Bacillales; Bacillaceae; Bacillus; Bacillus subtilis group		RefSeq			GCF_000009045.1
1194641	Bacillus phage BtCS33	Viruses; Duplodnaviria; Heunggongvirae; Uroviricota; Caudoviricetes; Camtrevirus; Camtrevirus BtCS33	NC_018085				1428	Bacillus thuringiensis	Bacteria; Terrabacteria group; Bacillota; Bacilli; Bacillales; Bacillaceae; Bacillus; Bacillus cereus group		RefSeq			GCF_002119445.1
2024231	Bacillus phage Bubs	Viruses; Duplodnaviria; Heunggongvirae; Uroviricota; Caudoviricetes; Herelleviridae; Bastillevirinae; Wphvirus; unclassified Wphvirus	MF288918				1428	Bacillus thuringiensis	Bacteria; Terrabacteria group; Bacillota; Bacilli; Bacillales; Bacillaceae; Bacillus; Bacillus cereus group		RefSeq			GCF_002119445.1
2876570	Bacillus phage BUCT082	Viruses; Duplodnaviria; Heunggongvirae; Uroviricota; Caudoviricetes; Spbetavirus; unclassified Spbetavirus	MZ969646				1423	Bacillus subtilis	Bacteria; Terrabacteria group; Bacillota; Bacilli; Bacillales; Bacillaceae; Bacillus; Bacillus subtilis group		RefSeq			GCF_000009045.1
2930333	Bacillus phage BUCT083	Viruses; Duplodnaviria; Heunggongvirae; Uroviricota; Caudoviricetes; Spbetavirus; unclassified Spbetavirus	ON107264				224308	Bacillus subtilis subsp. subtilis str. 168	Bacteria; Terrabacteria group; Bacillota; Bacilli; Bacillales; Bacillaceae; Bacillus; Bacillus subtilis group; Bacillus subtilis; Bacillus subtilis subsp. subtilis		RefSeq			GCF_000009045.1
2059851	Bacillus phage BVE2	Viruses; Duplodnaviria; Heunggongvirae; Uroviricota; Caudoviricetes; unclassified Caudoviricetes	MG584725				1396	Bacillus cereus	Bacteria; Terrabacteria group; Bacillota; Bacilli; Bacillales; Bacillaceae; Bacillus; Bacillus cereus group		RefSeq			GCF_000021305.1
1486657	Bacillus phage CAM003	Viruses; Duplodnaviria; Heunggongvirae; Uroviricota; Caudoviricetes; Herelleviridae; Bastillevirinae; Bastillevirus; Bastillevirus CAM003	NC_024216				1428	Bacillus thuringiensis	Bacteria; Terrabacteria group; Bacillota; Bacilli; Bacillales; Bacillaceae; Bacillus; Bacillus cereus group		RefSeq			GCF_002119445.1
1406783	Bacillus phage CampHawk	Viruses; Duplodnaviria; Heunggongvirae; Uroviricota; Caudoviricetes; Herelleviridae; Spounavirinae; Okubovirus; Okubovirus camphawk	NC_022761				1423	Bacillus subtilis	Bacteria; Terrabacteria group; Bacillota; Bacilli; Bacillales; Bacillaceae; Bacillus; Bacillus subtilis group		RefSeq			GCF_000009045.1
1983578	Bacillus phage Carmel_SA	Viruses; Duplodnaviria; Heunggongvirae; Uroviricota; Caudoviricetes; Wbetavirus; unclassified Wbetavirus	NC_073042				1392	Bacillus anthracis	Bacteria; Terrabacteria group; Bacillota; Bacilli; Bacillales; Bacillaceae; Bacillus; Bacillus cereus group	29301897	Literature, RefSeq			GCF_000742895.1
2072797	Bacillus phage Carmen17	Viruses; Duplodnaviria; Heunggongvirae; Uroviricota; Caudoviricetes; Gutmannvirinae; Carmenvirus; Carmenvirus carmen17	NC_048698				1428	Bacillus thuringiensis	Bacteria; Terrabacteria group; Bacillota; Bacilli; Bacillales; Bacillaceae; Bacillus; Bacillus cereus group	30938704	Literature, RefSeq			GCF_002119445.1
2932672	Bacillus phage Chedec 11	Viruses; Duplodnaviria; Heunggongvirae; Uroviricota; Caudoviricetes; Salasmaviridae; Picovirinae; unclassified Picovirinae	ON042750				1423	Bacillus subtilis	Bacteria; Terrabacteria group; Bacillota; Bacilli; Bacillales; Bacillaceae; Bacillus; Bacillus subtilis group		RefSeq			GCF_000009045.1
347966	Bacillus phage Cherry	Viruses; Duplodnaviria; Heunggongvirae; Uroviricota; Caudoviricetes; Wbetavirus; unclassified Wbetavirus	NC_007457				261591	Bacillus anthracis str. Vollum	Bacteria; Terrabacteria group; Bacillota; Bacilli; Bacillales; Bacillaceae; Bacillus; Bacillus cereus group; Bacillus anthracis	16621835	Literature			GCF_000742895.1
1391188	Bacillus phage CP-51	Viruses; Duplodnaviria; Heunggongvirae; Uroviricota; Caudoviricetes; Herelleviridae; Spounavirinae; Siminovitchvirus; Siminovitchvirus CP51	NC_025423				1396	Bacillus cereus	Bacteria; Terrabacteria group; Bacillota; Bacilli; Bacillales; Bacillaceae; Bacillus; Bacillus cereus group		RefSeq			GCF_000021305.1
1808964	Bacillus phage Crookii	Viruses; Duplodnaviria; Heunggongvirae; Uroviricota; Caudoviricetes; Herelleviridae; Bastillevirinae; Wphvirus; unclassified Wphvirus	KU847400				1392	Bacillus anthracis	Bacteria; Terrabacteria group; Bacillota; Bacilli; Bacillales; Bacillaceae; Bacillus; Bacillus cereus group		RefSeq			GCF_000742895.1
2914445	Bacillus phage Darren	Viruses; Duplodnaviria; Heunggongvirae; Uroviricota; Caudoviricetes; unclassified Caudoviricetes	OM350012				1428	Bacillus thuringiensis	Bacteria; Terrabacteria group; Bacillota; Bacilli; Bacillales; Bacillaceae; Bacillus; Bacillus cereus group		RefSeq			GCF_002119445.1
1873341	Bacillus phage Deep-Purple	Viruses; Duplodnaviria; Heunggongvirae; Uroviricota; Caudoviricetes; Deurplevirus; Deurplevirus deeppurple	NC_048667				1396	Bacillus cereus	Bacteria; Terrabacteria group; Bacillota; Bacilli; Bacillales; Bacillaceae; Bacillus; Bacillus cereus group	29752557	Literature, RefSeq			GCF_000021305.1
1873341	Bacillus phage Deep-Purple	Viruses; Duplodnaviria; Heunggongvirae; Uroviricota; Caudoviricetes; Deurplevirus; Deurplevirus deeppurple	NC_048667				1405	Bacillus mycoides	Bacteria; Terrabacteria group; Bacillota; Bacilli; Bacillales; Bacillaceae; Bacillus; Bacillus cereus group	29752557	Literature			GCF_000832605.1
2500808	Bacillus phage DK1	Viruses; Duplodnaviria; Heunggongvirae; Uroviricota; Caudoviricetes; Salasmaviridae; Northropvirinae; Hemphillvirus; Hemphillvirus DK1	NC_049967				1396	Bacillus cereus	Bacteria; Terrabacteria group; Bacillota; Bacilli; Bacillales; Bacillaceae; Bacillus; Bacillus cereus group	31011817	Literature, RefSeq			GCF_000021305.1
2500809	Bacillus phage DK2	Viruses; Duplodnaviria; Heunggongvirae; Uroviricota; Caudoviricetes; Salasmaviridae; Northropvirinae; Hemphillvirus; Hemphillvirus DK2	NC_049968				1396	Bacillus cereus	Bacteria; Terrabacteria group; Bacillota; Bacilli; Bacillales; Bacillaceae; Bacillus; Bacillus cereus group	31011817	Literature, RefSeq			GCF_000021305.1
2500810	Bacillus phage DK3	Viruses; Duplodnaviria; Heunggongvirae; Uroviricota; Caudoviricetes; Salasmaviridae; Northropvirinae; Hemphillvirus; Hemphillvirus DK3	NC_049969				1396	Bacillus cereus	Bacteria; Terrabacteria group; Bacillota; Bacilli; Bacillales; Bacillaceae; Bacillus; Bacillus cereus group	31011817	Literature, RefSeq			GCF_000021305.1
2777318	Bacillus phage DLc1	Viruses; Duplodnaviria; Heunggongvirae; Uroviricota; Caudoviricetes; Salasmaviridae; Huangshavirus; Huangshavirus dlcuna	NC_055908				1396	Bacillus cereus	Bacteria; Terrabacteria group; Bacillota; Bacilli; Bacillales; Bacillaceae; Bacillus; Bacillus cereus group	34452423	Literature, RefSeq			GCF_000021305.1
2848982	Bacillus phage DLn1	Viruses; Duplodnaviria; Heunggongvirae; Uroviricota; Caudoviricetes; Salasmaviridae; Northropvirinae; Hemphillvirus; unclassified Hemphillvirus	MZ384014				1396	Bacillus cereus	Bacteria; Terrabacteria group; Bacillota; Bacilli; Bacillales; Bacillaceae; Bacillus; Bacillus cereus group		RefSeq			GCF_000021305.1
1776293	Bacillus phage Eldridge	Viruses; Duplodnaviria; Heunggongvirae; Uroviricota; Caudoviricetes; Herelleviridae; Bastillevirinae; Eldridgevirus; Eldridgevirus eldridge	NC_030920				1404	Priestia megaterium	Bacteria; Terrabacteria group; Bacillota; Bacilli; Bacillales; Bacillaceae; Priestia	25953175	Literature			GCF_000832985.1
1486658	Bacillus phage Evoli	Viruses; Duplodnaviria; Heunggongvirae; Uroviricota; Caudoviricetes; Herelleviridae; Bastillevirinae; Bastillevirus; Bastillevirus evoli	NC_024207				224308	Bacillus subtilis subsp. subtilis str. 168	Bacteria; Terrabacteria group; Bacillota; Bacilli; Bacillales; Bacillaceae; Bacillus; Bacillus subtilis group; Bacillus subtilis; Bacillus subtilis subsp. subtilis	26773385	Literature			GCF_000009045.1
2100124	Bacillus phage EZ-2018a	Viruses; Duplodnaviria; Heunggongvirae; Uroviricota; Caudoviricetes; Jenstvirus; unclassified Jenstvirus	CP027117				1408	Bacillus pumilus	Bacteria; Terrabacteria group; Bacillota; Bacilli; Bacillales; Bacillaceae; Bacillus		RefSeq			GCF_900186955.1
2767194	Bacillus phage F16Ba	Viruses; Duplodnaviria; Heunggongvirae; Uroviricota; Caudoviricetes; Wbetavirus; unclassified Wbetavirus	NC_073043				1392	Bacillus anthracis	Bacteria; Terrabacteria group; Bacillota; Bacilli; Bacillales; Bacillaceae; Bacillus; Bacillus cereus group	35215807	Literature, RefSeq			GCF_000742895.1
345922	Bacillus phage Fah	Viruses; Duplodnaviria; Heunggongvirae; Uroviricota; Caudoviricetes; Wbetavirus; unclassified Wbetavirus	NC_007814				1392	Bacillus anthracis	Bacteria; Terrabacteria group; Bacillota; Bacilli; Bacillales; Bacillaceae; Bacillus; Bacillus cereus group		NCBI Virus, RefSeq			GCF_000742895.1
345922	Bacillus phage Fah	Viruses; Duplodnaviria; Heunggongvirae; Uroviricota; Caudoviricetes; Wbetavirus; unclassified Wbetavirus	NC_007814				1396	Bacillus cereus	Bacteria; Terrabacteria group; Bacillota; Bacilli; Bacillales; Bacillaceae; Bacillus; Bacillus cereus group		RefSeq			GCF_000021305.1
2884420	Bacillus phage G	Viruses; Duplodnaviria; Heunggongvirae; Uroviricota; Caudoviricetes; Donellivirus; Donellivirus gee	NC_023719				1404	Priestia megaterium	Bacteria; Terrabacteria group; Bacillota; Bacilli; Bacillales; Bacillaceae; Priestia	27081857	Literature			GCF_000832985.1
2679898	Bacillus phage GA1	Viruses; Duplodnaviria; Heunggongvirae; Uroviricota; Caudoviricetes; Salasmaviridae; Tatarstanvirinae; Gaunavirus; Gaunavirus GA1	NC_002649				1409	Bacillus sp. (in: firmicutes)	Bacteria; Terrabacteria group; Bacillota; Bacilli; Bacillales; Bacillaceae; Bacillus	10773070	Literature, RefSeq			GCA_017656295.1
2679898	Bacillus phage GA1	Viruses; Duplodnaviria; Heunggongvirae; Uroviricota; Caudoviricetes; Salasmaviridae; Tatarstanvirinae; Gaunavirus; Gaunavirus GA1	NC_002649				1423	Bacillus subtilis	Bacteria; Terrabacteria group; Bacillota; Bacilli; Bacillales; Bacillaceae; Bacillus; Bacillus subtilis group	8940089, 8969297	Literature, UniProt			GCF_000009045.1
347962	Bacillus phage Gamma	Viruses; Duplodnaviria; Heunggongvirae; Uroviricota; Caudoviricetes; Wbetavirus; unclassified Wbetavirus	NC_007458, NC_073041				261591	Bacillus anthracis str. Vollum	Bacteria; Terrabacteria group; Bacillota; Bacilli; Bacillales; Bacillaceae; Bacillus; Bacillus cereus group; Bacillus anthracis	16621835	Literature			GCF_000742895.1
359962	Bacillus phage Gamma isolate d'Herelle	Viruses; Duplodnaviria; Heunggongvirae; Uroviricota; Caudoviricetes; Wbetavirus; unclassified Wbetavirus	DQ289556				1392	Bacillus anthracis	Bacteria; Terrabacteria group; Bacillota; Bacilli; Bacillales; Bacillaceae; Bacillus; Bacillus cereus group	16585764	Literature			GCF_000742895.1
359962	Bacillus phage Gamma isolate d'Herelle	Viruses; Duplodnaviria; Heunggongvirae; Uroviricota; Caudoviricetes; Wbetavirus; unclassified Wbetavirus	DQ289556				1396	Bacillus cereus	Bacteria; Terrabacteria group; Bacillota; Bacilli; Bacillales; Bacillaceae; Bacillus; Bacillus cereus group	16585764	Literature			GCF_000021305.1
2884421	Bacillus phage Glittering	Viruses; Duplodnaviria; Heunggongvirae; Uroviricota; Caudoviricetes; Andromedavirus; Andromedavirus glittering	NC_022766				1408	Bacillus pumilus	Bacteria; Terrabacteria group; Bacillota; Bacilli; Bacillales; Bacillaceae; Bacillus		RefSeq			GCF_900186955.1
1406785	Bacillus phage Grass	Viruses; Duplodnaviria; Heunggongvirae; Uroviricota; Caudoviricetes; Herelleviridae; Bastillevirinae; Nitunavirus; Nitunavirus grass	NC_022771				1423	Bacillus subtilis	Bacteria; Terrabacteria group; Bacillota; Bacilli; Bacillales; Bacillaceae; Bacillus; Bacillus subtilis group		RefSeq, UniProt			GCF_000009045.1
2736266	Bacillus phage Gxv1	Viruses; Duplodnaviria; Heunggongvirae; Uroviricota; Caudoviricetes; Salasmaviridae; Picovirinae; Salasvirus; Salasvirus Gxv1	NC_049974				1409	Bacillus sp. (in: firmicutes)	Bacteria; Terrabacteria group; Bacillota; Bacilli; Bacillales; Bacillaceae; Bacillus		Literature, RefSeq			GCA_017656295.1
1486659	Bacillus phage Hakuna	Viruses; Duplodnaviria; Heunggongvirae; Uroviricota; Caudoviricetes; Herelleviridae; Bastillevirinae; Wphvirus; Wphvirus hakuna	NC_024213				1428	Bacillus thuringiensis	Bacteria; Terrabacteria group; Bacillota; Bacilli; Bacillales; Bacillaceae; Bacillus; Bacillus cereus group					GCF_002119445.1
1981931	Bacillus phage Harambe	Viruses; Duplodnaviria; Heunggongvirae; Uroviricota; Caudoviricetes; Salasmaviridae; Harambevirus; Harambevirus harambe	NC_049960				1396	Bacillus cereus	Bacteria; Terrabacteria group; Bacillota; Bacilli; Bacillales; Bacillaceae; Bacillus; Bacillus cereus group	28729280	Literature			GCF_000021305.1
1981931	Bacillus phage Harambe	Viruses; Duplodnaviria; Heunggongvirae; Uroviricota; Caudoviricetes; Salasmaviridae; Harambevirus; Harambevirus harambe	NC_049960				226900	Bacillus cereus ATCC 14579	Bacteria; Terrabacteria group; Bacillota; Bacilli; Bacillales; Bacillaceae; Bacillus; Bacillus cereus group; Bacillus cereus	28729280	Literature			GCF_000007825.1
2735532	Bacillus phage Hyb1phi3Ts-SPbeta	Viruses; Duplodnaviria; Heunggongvirae; Uroviricota; Caudoviricetes; Spbetavirus; unclassified Spbetavirus	MT366946				224308	Bacillus subtilis subsp. subtilis str. 168	Bacteria; Terrabacteria group; Bacillota; Bacilli; Bacillales; Bacillaceae; Bacillus; Bacillus subtilis group; Bacillus subtilis; Bacillus subtilis subsp. subtilis		RefSeq			GCF_000009045.1
2735533	Bacillus phage Hyb2phi3Ts-SPbeta	Viruses; Duplodnaviria; Heunggongvirae; Uroviricota; Caudoviricetes; Spbetavirus; unclassified Spbetavirus	MT366947				224308	Bacillus subtilis subsp. subtilis str. 168	Bacteria; Terrabacteria group; Bacillota; Bacilli; Bacillales; Bacillaceae; Bacillus; Bacillus subtilis group; Bacillus subtilis; Bacillus subtilis subsp. subtilis		RefSeq			GCF_000009045.1
2735534	Bacillus phage Hyb3phi3Ts-SPbeta	Viruses; Duplodnaviria; Heunggongvirae; Uroviricota; Caudoviricetes; Spbetavirus; unclassified Spbetavirus	MT366948				224308	Bacillus subtilis subsp. subtilis str. 168	Bacteria; Terrabacteria group; Bacillota; Bacilli; Bacillales; Bacillaceae; Bacillus; Bacillus subtilis group; Bacillus subtilis; Bacillus subtilis subsp. subtilis		RefSeq			GCF_000009045.1
2731333	Bacillus phage Hybphi3Ts	Viruses; Duplodnaviria; Heunggongvirae; Uroviricota; Caudoviricetes; Spbetavirus; unclassified Spbetavirus	CP052843				224308	Bacillus subtilis subsp. subtilis str. 168	Bacteria; Terrabacteria group; Bacillota; Bacilli; Bacillales; Bacillaceae; Bacillus; Bacillus subtilis group; Bacillus subtilis; Bacillus subtilis subsp. subtilis		RefSeq			GCF_000009045.1
2884422	Bacillus phage IEBH	Viruses; Duplodnaviria; Heunggongvirae; Uroviricota; Caudoviricetes; Cecivirus; Cecivirus IEBH	NC_011167				1428	Bacillus thuringiensis	Bacteria; Terrabacteria group; Bacillota; Bacilli; Bacillales; Bacillaceae; Bacillus; Bacillus cereus group		RefSeq			GCF_002119445.1
2724322	Bacillus phage Izhevsk	Viruses; Duplodnaviria; Heunggongvirae; Uroviricota; Caudoviricetes; Joanripponvirinae; Tsamsavirus; Tsamsavirus izhevsk	NC_071045				1396	Bacillus cereus	Bacteria; Terrabacteria group; Bacillota; Bacilli; Bacillales; Bacillaceae; Bacillus; Bacillus cereus group	36443683	Literature, RefSeq			GCF_000021305.1
2767195	Bacillus phage J5a	Viruses; Duplodnaviria; Heunggongvirae; Uroviricota; Caudoviricetes; Wbetavirus; unclassified Wbetavirus	NC_073048				1392	Bacillus anthracis	Bacteria; Terrabacteria group; Bacillota; Bacilli; Bacillales; Bacillaceae; Bacillus; Bacillus cereus group	35215807	Literature, RefSeq			GCF_000742895.1
1498212	Bacillus phage JBP901	Viruses; Duplodnaviria; Heunggongvirae; Uroviricota; Caudoviricetes; Herelleviridae; Bastillevirinae; Caeruleovirus; Caeruleovirus JBP901	NC_027352				226900	Bacillus cereus ATCC 14579	Bacteria; Terrabacteria group; Bacillota; Bacilli; Bacillales; Bacillaceae; Bacillus; Bacillus cereus group; Bacillus cereus		RefSeq			GCF_000007825.1
1296655	Bacillus phage JL	Viruses; Duplodnaviria; Heunggongvirae; Uroviricota; Caudoviricetes; Herelleviridae; Spounavirinae; Siminovitchvirus; Siminovitchvirus JL	NC_028982				1396	Bacillus cereus	Bacteria; Terrabacteria group; Bacillota; Bacilli; Bacillales; Bacillaceae; Bacillus; Bacillus cereus group	24459255	Literature, RefSeq			GCF_000021305.1
2783539	Bacillus phage Kirov	Viruses; Duplodnaviria; Heunggongvirae; Uroviricota; Caudoviricetes; Andregratiavirinae; Kirovvirus; Kirovvirus kirov	NC_071041				1396	Bacillus cereus	Bacteria; Terrabacteria group; Bacillota; Bacilli; Bacillales; Bacillaceae; Bacillus; Bacillus cereus group	36443683	Literature, RefSeq			GCF_000021305.1
2023950	Bacillus phage KonjoTrouble	Viruses; Duplodnaviria; Heunggongvirae; Uroviricota; Caudoviricetes; Salasmaviridae; Northropvirinae; Claudivirus; Claudivirus konjotrouble	NC_049964				1396	Bacillus cereus	Bacteria; Terrabacteria group; Bacillota; Bacilli; Bacillales; Bacillaceae; Bacillus; Bacillus cereus group	30428528	Literature			GCF_000021305.1
1815973	Bacillus phage Leo2	Viruses; Duplodnaviria; Heunggongvirae; Uroviricota; Caudoviricetes; Andromedavirus; unclassified Andromedavirus	KU836751				1408	Bacillus pumilus	Bacteria; Terrabacteria group; Bacillota; Bacilli; Bacillales; Bacillaceae; Bacillus		RefSeq			GCF_900186955.1
1540090	Bacillus phage Mater	Viruses; Duplodnaviria; Heunggongvirae; Uroviricota; Caudoviricetes; Herelleviridae; Bastillevirinae; Matervirus; Matervirus mater	NC_027366				1404	Priestia megaterium	Bacteria; Terrabacteria group; Bacillota; Bacilli; Bacillales; Bacillaceae; Priestia	25593262	Literature			GCF_000832985.1
1486661	Bacillus phage Megatron	Viruses; Duplodnaviria; Heunggongvirae; Uroviricota; Caudoviricetes; Herelleviridae; Bastillevirinae; Wphvirus; Wphvirus megatron	NC_024211				1428	Bacillus thuringiensis	Bacteria; Terrabacteria group; Bacillota; Bacilli; Bacillales; Bacillaceae; Bacillus; Bacillus cereus group					GCF_002119445.1
1309583	Bacillus phage MG-B1	Viruses; Duplodnaviria; Heunggongvirae; Uroviricota; Caudoviricetes; Salasmaviridae; Northropvirinae; Klosterneuburgvirus; Klosterneuburgvirus MGB1	NC_021336				1405	Bacillus mycoides	Bacteria; Terrabacteria group; Bacillota; Bacilli; Bacillales; Bacillaceae; Bacillus; Bacillus cereus group		RefSeq			GCF_000832605.1
1796993	Bacillus phage Mgbh1	Viruses; Duplodnaviria; Heunggongvirae; Uroviricota; Caudoviricetes; Magadivirus; Magadivirus Mgbh1	NC_041879				1409	Bacillus sp. (in: firmicutes)	Bacteria; Terrabacteria group; Bacillota; Bacilli; Bacillales; Bacillaceae; Bacillus	27912769	Literature, RefSeq			GCA_017656295.1
1540091	Bacillus phage Moonbeam	Viruses; Duplodnaviria; Heunggongvirae; Uroviricota; Caudoviricetes; Herelleviridae; Bastillevirinae; Moonbeamvirus; Moonbeamvirus moonbeam	NC_027374				1404	Priestia megaterium	Bacteria; Terrabacteria group; Bacillota; Bacilli; Bacillales; Bacillaceae; Priestia	25593264	Literature			GCF_000832985.1
2914446	Bacillus phage MrBubbles	Viruses; Duplodnaviria; Heunggongvirae; Uroviricota; Caudoviricetes; Herelleviridae; Bastillevirinae; Wphvirus; Wphvirus hakuna	OM350013				1428	Bacillus thuringiensis	Bacteria; Terrabacteria group; Bacillota; Bacilli; Bacillales; Bacillaceae; Bacillus; Bacillus cereus group		RefSeq			GCF_002119445.1
1983579	Bacillus phage Negev_SA	Viruses; Duplodnaviria; Heunggongvirae; Uroviricota; Caudoviricetes; Wbetavirus; unclassified Wbetavirus	NC_073044				1392	Bacillus anthracis	Bacteria; Terrabacteria group; Bacillota; Bacilli; Bacillales; Bacillaceae; Bacillus; Bacillus cereus group	29301897	Literature, RefSeq			GCF_000742895.1
2992639	Bacillus phage Nf	Viruses; Duplodnaviria; Heunggongvirae; Uroviricota; Caudoviricetes; Salasmaviridae; Picovirinae; Beecentumtrevirus; Beecentumtrevirus Nf	NC_049976				1423	Bacillus subtilis	Bacteria; Terrabacteria group; Bacillota; Bacilli; Bacillales; Bacillaceae; Bacillus; Bacillus subtilis group		UniProt			GCF_000009045.1
2992639	Bacillus phage Nf	Viruses; Duplodnaviria; Heunggongvirae; Uroviricota; Caudoviricetes; Salasmaviridae; Picovirinae; Beecentumtrevirus; Beecentumtrevirus Nf	NC_049976				224308	Bacillus subtilis subsp. subtilis str. 168	Bacteria; Terrabacteria group; Bacillota; Bacilli; Bacillales; Bacillaceae; Bacillus; Bacillus subtilis group; Bacillus subtilis; Bacillus subtilis subsp. subtilis	19207565	Literature			GCF_000009045.1
2736258	Bacillus phage Novomoskovsk	Viruses; Duplodnaviria; Heunggongvirae; Uroviricota; Caudoviricetes; Andromedavirus; unclassified Andromedavirus	MT422786				1408	Bacillus pumilus	Bacteria; Terrabacteria group; Bacillota; Bacilli; Bacillales; Bacillaceae; Bacillus	36361776	Literature, RefSeq			GCF_900186955.1
2301686	Bacillus phage OmnioDeoPrimus	Viruses; Duplodnaviria; Heunggongvirae; Uroviricota; Caudoviricetes; Herelleviridae; Bastillevirinae; Wphvirus; unclassified Wphvirus	MH638311				1428	Bacillus thuringiensis	Bacteria; Terrabacteria group; Bacillota; Bacilli; Bacillales; Bacillaceae; Bacillus; Bacillus cereus group	34410150	Literature, RefSeq			GCF_002119445.1
2723893	Bacillus phage P59	Viruses; Duplodnaviria; Heunggongvirae; Uroviricota; Caudoviricetes; Herelleviridae; Bastillevirinae; unclassified Bastillevirinae	MT151604				665099	Cytobacillus oceanisediminis	Bacteria; Terrabacteria group; Bacillota; Bacilli; Bacillales; Bacillaceae; Cytobacillus		RefSeq			GCF_007678455.1
1406786	Bacillus phage Page	Viruses; Duplodnaviria; Heunggongvirae; Uroviricota; Caudoviricetes; Pagevirus; Pagevirus page	NC_022764				1404	Priestia megaterium	Bacteria; Terrabacteria group; Bacillota; Bacilli; Bacillales; Bacillaceae; Priestia	24744341	Literature			GCF_000832985.1
1597966	Bacillus phage Palmer	Viruses; Duplodnaviria; Heunggongvirae; Uroviricota; Caudoviricetes; Pagevirus; Pagevirus palmer	NC_028926				1404	Priestia megaterium	Bacteria; Terrabacteria group; Bacillota; Bacilli; Bacillales; Bacillaceae; Priestia	25953175	Literature			GCF_000832985.1
1540092	Bacillus phage Pascal	Viruses; Duplodnaviria; Heunggongvirae; Uroviricota; Caudoviricetes; Pagevirus; Pagevirus pascal	NC_027372				1404	Priestia megaterium	Bacteria; Terrabacteria group; Bacillota; Bacilli; Bacillales; Bacillaceae; Priestia	25635028	Literature			GCF_000832985.1
1675598	Bacillus phage Pavlov	Viruses; Duplodnaviria; Heunggongvirae; Uroviricota; Caudoviricetes; Pagevirus; unclassified Pagevirus	NC_028782				1404	Priestia megaterium	Bacteria; Terrabacteria group; Bacillota; Bacilli; Bacillales; Bacillaceae; Priestia	26337888	Literature, NCBI Virus			GCF_000832985.1
1161901	Bacillus phage PBC1	Viruses; Duplodnaviria; Heunggongvirae; Uroviricota; Caudoviricetes; Gutmannvirinae; Pebcunavirus; Pebcunavirus PBC1	NC_017976				1396	Bacillus cereus	Bacteria; Terrabacteria group; Bacillota; Bacilli; Bacillales; Bacillaceae; Bacillus; Bacillus cereus group		RefSeq			GCF_000021305.1
1675029	Bacillus phage PBC2	Viruses; Duplodnaviria; Heunggongvirae; Uroviricota; Caudoviricetes; Andregratiavirinae; Haetaevirus; Haetaevirus PBC2	NC_071040				1396	Bacillus cereus	Bacteria; Terrabacteria group; Bacillota; Bacilli; Bacillales; Bacillaceae; Bacillus; Bacillus cereus group	30552194	Literature, RefSeq			GCF_000021305.1
1675028	Bacillus phage PBC4	Viruses; Duplodnaviria; Heunggongvirae; Uroviricota; Caudoviricetes; Sejongvirinae; Yihwangvirus; Yihwangvirus PBC4	NC_070843				1392	Bacillus anthracis	Bacteria; Terrabacteria group; Bacillota; Bacilli; Bacillales; Bacillaceae; Bacillus; Bacillus cereus group	30227847	Literature			GCF_000742895.1
1675028	Bacillus phage PBC4	Viruses; Duplodnaviria; Heunggongvirae; Uroviricota; Caudoviricetes; Sejongvirinae; Yihwangvirus; Yihwangvirus PBC4	NC_070843				1396	Bacillus cereus	Bacteria; Terrabacteria group; Bacillota; Bacilli; Bacillales; Bacillaceae; Bacillus; Bacillus cereus group	30227847	Literature, RefSeq			GCF_000021305.1
1675030	Bacillus phage PBC5	Viruses; Duplodnaviria; Heunggongvirae; Uroviricota; Caudoviricetes; unclassified Caudoviricetes	KT070868				1396	Bacillus cereus	Bacteria; Terrabacteria group; Bacillota; Bacilli; Bacillales; Bacillaceae; Bacillus; Bacillus cereus group		RefSeq			GCF_000021305.1
1673872	Bacillus phage PBC6	Viruses; Duplodnaviria; Heunggongvirae; Uroviricota; Caudoviricetes; Herelleviridae; Bastillevirinae; Tsarbombavirus; unclassified Tsarbombavirus	KT187252				1396	Bacillus cereus	Bacteria; Terrabacteria group; Bacillota; Bacilli; Bacillales; Bacillaceae; Bacillus; Bacillus cereus group		RefSeq			GCF_000021305.1
2558359	Bacillus phage PBP180	Viruses; Duplodnaviria; Heunggongvirae; Uroviricota; Caudoviricetes; unclassified Caudoviricetes	KC847113				1408	Bacillus pumilus	Bacteria; Terrabacteria group; Bacillota; Bacilli; Bacillales; Bacillaceae; Bacillus		RefSeq			GCF_900186955.1
2884423	Bacillus phage PBS1	Viruses; Duplodnaviria; Heunggongvirae; Uroviricota; Caudoviricetes; Takahashivirus; Takahashivirus PBS1	NC_043027				1423	Bacillus subtilis	Bacteria; Terrabacteria group; Bacillota; Bacilli; Bacillales; Bacillaceae; Bacillus; Bacillus subtilis group	806701	Literature, RefSeq			GCF_000009045.1
1868598	Bacillus phage PfEFR-4	Viruses; Duplodnaviria; Heunggongvirae; Uroviricota; Caudoviricetes; Hubeivirus; Hubeivirus PfEFR4	NC_048641				1396	Bacillus cereus	Bacteria; Terrabacteria group; Bacillota; Bacilli; Bacillales; Bacillaceae; Bacillus; Bacillus cereus group	28886124	Literature, RefSeq			GCF_000021305.1
1868599	Bacillus phage PfEFR-5	Viruses; Duplodnaviria; Heunggongvirae; Uroviricota; Caudoviricetes; Hubeivirus; Hubeivirus PfEFR4	NC_031055				1396	Bacillus cereus	Bacteria; Terrabacteria group; Bacillota; Bacilli; Bacillales; Bacillaceae; Bacillus; Bacillus cereus group	28886124	Literature, RefSeq			GCF_000021305.1
1868601	Bacillus phage PfNC7401	Viruses; Duplodnaviria; Heunggongvirae; Uroviricota; Caudoviricetes; Cecivirus; unclassified Cecivirus	KX227758				1396	Bacillus cereus	Bacteria; Terrabacteria group; Bacillota; Bacilli; Bacillales; Bacillaceae; Bacillus; Bacillus cereus group		RefSeq			GCF_000021305.1
225725	Bacillus phage phBC6A51	Viruses; Duplodnaviria; Heunggongvirae; Uroviricota; Caudoviricetes; unclassified Caudoviricetes	NC_004820				1396	Bacillus cereus	Bacteria; Terrabacteria group; Bacillota; Bacilli; Bacillales; Bacillaceae; Bacillus; Bacillus cereus group		RefSeq			GCF_000021305.1
225726	Bacillus phage phBC6A52	Viruses; Duplodnaviria; Heunggongvirae; Uroviricota; Caudoviricetes; unclassified Caudoviricetes	NC_004821				1396	Bacillus cereus	Bacteria; Terrabacteria group; Bacillota; Bacilli; Bacillales; Bacillaceae; Bacillus; Bacillus cereus group		RefSeq			GCF_000021305.1
10717	Bacillus phage phi105	Viruses; Duplodnaviria; Heunggongvirae; Uroviricota; Caudoviricetes; Spizizenvirus; Spizizenvirus sv105	NC_004167, NC_048631				1423	Bacillus subtilis	Bacteria; Terrabacteria group; Bacillota; Bacilli; Bacillales; Bacillaceae; Bacillus; Bacillus subtilis group	24009114	Literature, RefSeq, UniProt			GCF_000009045.1
2873347	Bacillus phage phi18	Viruses; Duplodnaviria; Heunggongvirae; Uroviricota; Caudoviricetes; Herelleviridae; Spounavirinae; Okubovirus; unclassified Okubovirus	MZ751040				224308	Bacillus subtilis subsp. subtilis str. 168	Bacteria; Terrabacteria group; Bacillota; Bacilli; Bacillales; Bacillaceae; Bacillus; Bacillus subtilis group; Bacillus subtilis; Bacillus subtilis subsp. subtilis		RefSeq			GCF_000009045.1
3062017	Bacillus phage phi18-2	Viruses; Duplodnaviria; Heunggongvirae; Uroviricota; Caudoviricetes; unclassified Caudoviricetes	OR208547				1423	Bacillus subtilis	Bacteria; Terrabacteria group; Bacillota; Bacilli; Bacillales; Bacillaceae; Bacillus; Bacillus subtilis group		RefSeq			GCF_000009045.1
2884424	Bacillus phage phi29	Viruses; Duplodnaviria; Heunggongvirae; Uroviricota; Caudoviricetes; Salasmaviridae; Picovirinae; Salasvirus; Salasvirus phi29	NC_011048				1423	Bacillus subtilis	Bacteria; Terrabacteria group; Bacillota; Bacilli; Bacillales; Bacillaceae; Bacillus; Bacillus subtilis group		RefSeq, UniProt			GCF_000009045.1
10736	Bacillus phage phi3T	Viruses; Duplodnaviria; Heunggongvirae; Uroviricota; Caudoviricetes; Spbetavirus; unclassified Spbetavirus	KY030782				1423	Bacillus subtilis	Bacteria; Terrabacteria group; Bacillota; Bacilli; Bacillales; Bacillaceae; Bacillus; Bacillus subtilis group		RefSeq, UniProt			GCF_000009045.1
2735535	Bacillus phage phi3Ts	Viruses; Duplodnaviria; Heunggongvirae; Uroviricota; Caudoviricetes; Spbetavirus; unclassified Spbetavirus	MT366945				224308	Bacillus subtilis subsp. subtilis str. 168	Bacteria; Terrabacteria group; Bacillota; Bacilli; Bacillales; Bacillaceae; Bacillus; Bacillus subtilis group; Bacillus subtilis; Bacillus subtilis subsp. subtilis		RefSeq			GCF_000009045.1
1643324	Bacillus phage phi4B1	Viruses; Duplodnaviria; Heunggongvirae; Uroviricota; Caudoviricetes; unclassified Caudoviricetes	NC_028886				1396	Bacillus cereus	Bacteria; Terrabacteria group; Bacillota; Bacilli; Bacillales; Bacillaceae; Bacillus; Bacillus cereus group		RefSeq			GCF_000021305.1
1643324	Bacillus phage phi4B1	Viruses; Duplodnaviria; Heunggongvirae; Uroviricota; Caudoviricetes; unclassified Caudoviricetes	NC_028886				1428	Bacillus thuringiensis	Bacteria; Terrabacteria group; Bacillota; Bacilli; Bacillales; Bacillaceae; Bacillus; Bacillus cereus group		NCBI Virus, RefSeq			GCF_002119445.1
1643325	Bacillus phage phi4I1	Viruses; Duplodnaviria; Heunggongvirae; Uroviricota; Caudoviricetes; Camtrevirus; Camtrevirus BtCS33	KT967075				1396	Bacillus cereus	Bacteria; Terrabacteria group; Bacillota; Bacilli; Bacillales; Bacillaceae; Bacillus; Bacillus cereus group		RefSeq			GCF_000021305.1
1643325	Bacillus phage phi4I1	Viruses; Duplodnaviria; Heunggongvirae; Uroviricota; Caudoviricetes; Camtrevirus; Camtrevirus BtCS33	KT967075				1428	Bacillus thuringiensis	Bacteria; Terrabacteria group; Bacillota; Bacilli; Bacillales; Bacillaceae; Bacillus; Bacillus cereus group		RefSeq			GCF_002119445.1
1643326	Bacillus phage phi4J1	Viruses; Duplodnaviria; Heunggongvirae; Uroviricota; Caudoviricetes; Rockvillevirus; Rockvillevirus phi4J1	NC_029008				1396	Bacillus cereus	Bacteria; Terrabacteria group; Bacillota; Bacilli; Bacillales; Bacillaceae; Bacillus; Bacillus cereus group		RefSeq			GCF_000021305.1
1643326	Bacillus phage phi4J1	Viruses; Duplodnaviria; Heunggongvirae; Uroviricota; Caudoviricetes; Rockvillevirus; Rockvillevirus phi4J1	NC_029008				1428	Bacillus thuringiensis	Bacteria; Terrabacteria group; Bacillota; Bacilli; Bacillales; Bacillaceae; Bacillus; Bacillus cereus group		RefSeq			GCF_002119445.1
1204533	Bacillus phage phiAGATE	Viruses; Duplodnaviria; Heunggongvirae; Uroviricota; Caudoviricetes; Herelleviridae; Bastillevirinae; Agatevirus; Agatevirus agate	NC_020081				1408	Bacillus pumilus	Bacteria; Terrabacteria group; Bacillota; Bacilli; Bacillales; Bacillaceae; Bacillus	24466180	Literature, RefSeq			GCF_900186955.1
1357713	Bacillus phage phiCM3	Viruses; Duplodnaviria; Heunggongvirae; Uroviricota; Caudoviricetes; Camtrevirus; Camtrevirus CM3	NC_023599				1428	Bacillus thuringiensis	Bacteria; Terrabacteria group; Bacillota; Bacilli; Bacillales; Bacillaceae; Bacillus; Bacillus cereus group		RefSeq			GCF_002119445.1
207656	Bacillus phage phiNIT1	Viruses; Duplodnaviria; Heunggongvirae; Uroviricota; Caudoviricetes; Herelleviridae; Bastillevirinae; Nitunavirus; Nitunavirus NIT1	NC_021856				1423	Bacillus subtilis	Bacteria; Terrabacteria group; Bacillota; Bacilli; Bacillales; Bacillaceae; Bacillus; Bacillus subtilis group	27885938	Literature, RefSeq			GCF_000009045.1
1643327	Bacillus phage phiS58	Viruses; Duplodnaviria; Heunggongvirae; Uroviricota; Caudoviricetes; Waukeshavirus; Waukeshavirus waukesha92	KT970646				1396	Bacillus cereus	Bacteria; Terrabacteria group; Bacillota; Bacilli; Bacillales; Bacillaceae; Bacillus; Bacillus cereus group		RefSeq			GCF_000021305.1
2961841	Bacillus phage PK-3	Viruses; Duplodnaviria; Heunggongvirae; Uroviricota; Caudoviricetes; unclassified Caudoviricetes	ON881243				1409	Bacillus sp. (in: firmicutes)	Bacteria; Terrabacteria group; Bacillota; Bacilli; Bacillales; Bacillaceae; Bacillus		RefSeq			GCA_017656295.1
2912239	Bacillus phage PK1	Viruses; Duplodnaviria; Heunggongvirae; Uroviricota; Caudoviricetes; unclassified Caudoviricetes	OM112209				1409	Bacillus sp. (in: firmicutes)	Bacteria; Terrabacteria group; Bacillota; Bacilli; Bacillales; Bacillaceae; Bacillus		RefSeq			GCA_017656295.1
1873894	Bacillus phage PK16	Viruses; Duplodnaviria; Heunggongvirae; Uroviricota; Caudoviricetes; Herelleviridae; Bastillevirinae; Caeruleovirus; unclassified Caeruleovirus	KX495186				1396	Bacillus cereus	Bacteria; Terrabacteria group; Bacillota; Bacilli; Bacillales; Bacillaceae; Bacillus; Bacillus cereus group		RefSeq			GCF_000021305.1
2912240	Bacillus phage PK2	Viruses; Duplodnaviria; Heunggongvirae; Uroviricota; Caudoviricetes; unclassified Caudoviricetes	OM112210				1409	Bacillus sp. (in: firmicutes)	Bacteria; Terrabacteria group; Bacillota; Bacilli; Bacillales; Bacillaceae; Bacillus		RefSeq			GCA_017656295.1
1406789	Bacillus phage Pony	Viruses; Duplodnaviria; Heunggongvirae; Uroviricota; Caudoviricetes; Pagevirus; Pagevirus pony	NC_022770				1404	Priestia megaterium	Bacteria; Terrabacteria group; Bacillota; Bacilli; Bacillales; Bacillaceae; Priestia	24309727	Literature			GCF_000832985.1
1540093	Bacillus phage Pookie	Viruses; Duplodnaviria; Heunggongvirae; Uroviricota; Caudoviricetes; Pagevirus; Pagevirus pookie	NC_027394				1404	Priestia megaterium	Bacteria; Terrabacteria group; Bacillota; Bacilli; Bacillales; Bacillaceae; Priestia	25635030	Literature			GCF_000832985.1
1406787	Bacillus phage poppyseed	Viruses; Duplodnaviria; Heunggongvirae; Uroviricota; Caudoviricetes; Pagevirus; Pagevirus page; Bacillus phage Page	KF669657				1404	Priestia megaterium	Bacteria; Terrabacteria group; Bacillota; Bacilli; Bacillales; Bacillaceae; Priestia	25100842	Literature			GCF_000832985.1
1357712	Bacillus phage proCM3	Viruses; Duplodnaviria; Heunggongvirae; Uroviricota; Caudoviricetes; Lwoffvirus; unclassified Lwoffvirus	KF296717				1428	Bacillus thuringiensis	Bacteria; Terrabacteria group; Bacillota; Bacilli; Bacillales; Bacillaceae; Bacillus; Bacillus cereus group		RefSeq			GCF_002119445.1
3056224	Bacillus phage PSYJ-YH	Viruses; Duplodnaviria; Heunggongvirae; Uroviricota; Caudoviricetes; unclassified Caudoviricetes	OQ870554				1396	Bacillus cereus	Bacteria; Terrabacteria group; Bacillota; Bacilli; Bacillales; Bacillaceae; Bacillus; Bacillus cereus group		RefSeq			GCF_000021305.1
2500559	Bacillus phage pW2	Viruses; Duplodnaviria; Heunggongvirae; Uroviricota; Caudoviricetes; Joanripponvirinae; Sophritavirus; Sophritavirus pW2	NC_071043				1396	Bacillus cereus	Bacteria; Terrabacteria group; Bacillota; Bacilli; Bacillales; Bacillaceae; Bacillus; Bacillus cereus group		RefSeq			GCF_000021305.1
2500559	Bacillus phage pW2	Viruses; Duplodnaviria; Heunggongvirae; Uroviricota; Caudoviricetes; Joanripponvirinae; Sophritavirus; Sophritavirus pW2	NC_071043				1423	Bacillus subtilis	Bacteria; Terrabacteria group; Bacillota; Bacilli; Bacillales; Bacillaceae; Bacillus; Bacillus subtilis group	34146612	Literature			GCF_000009045.1
2500559	Bacillus phage pW2	Viruses; Duplodnaviria; Heunggongvirae; Uroviricota; Caudoviricetes; Joanripponvirinae; Sophritavirus; Sophritavirus pW2	NC_071043				1428	Bacillus thuringiensis	Bacteria; Terrabacteria group; Bacillota; Bacilli; Bacillales; Bacillaceae; Bacillus; Bacillus cereus group	34146612	Literature			GCF_002119445.1
2500559	Bacillus phage pW2	Viruses; Duplodnaviria; Heunggongvirae; Uroviricota; Caudoviricetes; Joanripponvirinae; Sophritavirus; Sophritavirus pW2	NC_071043				226900	Bacillus cereus ATCC 14579	Bacteria; Terrabacteria group; Bacillota; Bacilli; Bacillales; Bacillaceae; Bacillus; Bacillus cereus group; Bacillus cereus	34146612	Literature			GCF_000007825.1
2500559	Bacillus phage pW2	Viruses; Duplodnaviria; Heunggongvirae; Uroviricota; Caudoviricetes; Joanripponvirinae; Sophritavirus; Sophritavirus pW2	NC_071043				2026186	Bacillus paranthracis	Bacteria; Terrabacteria group; Bacillota; Bacilli; Bacillales; Bacillaceae; Bacillus; Bacillus cereus group	34146612	Literature			GCF_001883995.1
2500560	Bacillus phage pW4	Viruses; Duplodnaviria; Heunggongvirae; Uroviricota; Caudoviricetes; Sejongvirinae; Yihwangvirus; Yihwangvirus pW4	NC_070844				1396	Bacillus cereus	Bacteria; Terrabacteria group; Bacillota; Bacilli; Bacillales; Bacillaceae; Bacillus; Bacillus cereus group		RefSeq			GCF_000021305.1
2500560	Bacillus phage pW4	Viruses; Duplodnaviria; Heunggongvirae; Uroviricota; Caudoviricetes; Sejongvirinae; Yihwangvirus; Yihwangvirus pW4	NC_070844				1405	Bacillus mycoides	Bacteria; Terrabacteria group; Bacillota; Bacilli; Bacillales; Bacillaceae; Bacillus; Bacillus cereus group	34146612	Literature			GCF_000832605.1
2500560	Bacillus phage pW4	Viruses; Duplodnaviria; Heunggongvirae; Uroviricota; Caudoviricetes; Sejongvirinae; Yihwangvirus; Yihwangvirus pW4	NC_070844				226900	Bacillus cereus ATCC 14579	Bacteria; Terrabacteria group; Bacillota; Bacilli; Bacillales; Bacillaceae; Bacillus; Bacillus cereus group; Bacillus cereus	34146612	Literature			GCF_000007825.1
2500560	Bacillus phage pW4	Viruses; Duplodnaviria; Heunggongvirae; Uroviricota; Caudoviricetes; Sejongvirinae; Yihwangvirus; Yihwangvirus pW4	NC_070844				2026186	Bacillus paranthracis	Bacteria; Terrabacteria group; Bacillota; Bacilli; Bacillales; Bacillaceae; Bacillus; Bacillus cereus group	34146612	Literature			GCF_001883995.1
10757	Bacillus phage PZA	Viruses; Duplodnaviria; Heunggongvirae; Uroviricota; Caudoviricetes; Salasmaviridae; Picovirinae; Salasvirus; Salasvirus PZA	NC_001423				1423	Bacillus subtilis	Bacteria; Terrabacteria group; Bacillota; Bacilli; Bacillales; Bacillaceae; Bacillus; Bacillus subtilis group	3095189	Literature, RefSeq, UniProt			GCF_000009045.1
1909400	Bacillus phage QCM11	Viruses; Duplodnaviria; Heunggongvirae; Uroviricota; Caudoviricetes; Salasmaviridae; Northropvirinae; Claudivirus; Claudivirus QCM11	NC_049959				1396	Bacillus cereus	Bacteria; Terrabacteria group; Bacillota; Bacilli; Bacillales; Bacillaceae; Bacillus; Bacillus cereus group	28472946	Literature			GCF_000021305.1
1909403	Bacillus phage QCM8	Viruses; Duplodnaviria; Heunggongvirae; Uroviricota; Caudoviricetes; Herelleviridae; Bastillevirinae; Tsarbombavirus; unclassified Tsarbombavirus	KX961630				1396	Bacillus cereus	Bacteria; Terrabacteria group; Bacillota; Bacilli; Bacillales; Bacillaceae; Bacillus; Bacillus cereus group	28472946	Literature			GCF_000021305.1
2884426	Bacillus phage Riggi	Viruses; Duplodnaviria; Heunggongvirae; Uroviricota; Caudoviricetes; Andromedavirus; Andromedavirus riggi	NC_022765				1408	Bacillus pumilus	Bacteria; Terrabacteria group; Bacillota; Bacilli; Bacillales; Bacillaceae; Bacillus		RefSeq			GCF_900186955.1
1486662	Bacillus phage Riley	Viruses; Duplodnaviria; Heunggongvirae; Uroviricota; Caudoviricetes; Herelleviridae; Bastillevirinae; Bequatrovirus; Bequatrovirus riley	NC_024788				1428	Bacillus thuringiensis	Bacteria; Terrabacteria group; Bacillota; Bacilli; Bacillales; Bacillaceae; Bacillus; Bacillus cereus group					GCF_002119445.1
1837830	Bacillus phage SalinJah	Viruses; Duplodnaviria; Heunggongvirae; Uroviricota; Caudoviricetes; Herelleviridae; Bastillevirinae; Wphvirus; Wphvirus BPS13	NC_031034				1428	Bacillus thuringiensis	Bacteria; Terrabacteria group; Bacillota; Bacilli; Bacillales; Bacillaceae; Bacillus; Bacillus cereus group	27688335	Literature			GCF_002119445.1
1837830	Bacillus phage SalinJah	Viruses; Duplodnaviria; Heunggongvirae; Uroviricota; Caudoviricetes; Herelleviridae; Bastillevirinae; Wphvirus; Wphvirus BPS13	NC_031034				226900	Bacillus cereus ATCC 14579	Bacteria; Terrabacteria group; Bacillota; Bacilli; Bacillales; Bacillaceae; Bacillus; Bacillus cereus group; Bacillus cereus	27688335	Literature			GCF_000007825.1
1260286	Bacillus phage Sato	Viruses; Varidnaviria; Bamfordvirae; Preplasmiviricota; Tectiliviricetes; Kalamavirales; Tectiviridae; Betatectivirus; Betatectivirus sato	NC_074560				1396	Bacillus cereus	Bacteria; Terrabacteria group; Bacillota; Bacilli; Bacillales; Bacillaceae; Bacillus; Bacillus cereus group	34205474	Literature, RefSeq			GCF_000021305.1
1909401	Bacillus phage SBP8a	Viruses; Duplodnaviria; Heunggongvirae; Uroviricota; Caudoviricetes; Herelleviridae; Bastillevirinae; Wphvirus; unclassified Wphvirus	KX961632				1396	Bacillus cereus	Bacteria; Terrabacteria group; Bacillota; Bacilli; Bacillales; Bacillaceae; Bacillus; Bacillus cereus group	28472946	Literature			GCF_000021305.1
2045370	Bacillus phage SBSphiJ	Viruses; Duplodnaviria; Heunggongvirae; Uroviricota; Caudoviricetes; Herelleviridae; Bastillevirinae; Nitunavirus; unclassified Nitunavirus	LT960608				1423	Bacillus subtilis	Bacteria; Terrabacteria group; Bacillota; Bacilli; Bacillales; Bacillaceae; Bacillus; Bacillus subtilis group		UniProt			GCF_000009045.1
1983413	Bacillus phage SerPounce	Viruses; Duplodnaviria; Heunggongvirae; Uroviricota; Caudoviricetes; Salasmaviridae; Northropvirinae; Claudivirus; Claudivirus serpounce	NC_049962				1392	Bacillus anthracis	Bacteria; Terrabacteria group; Bacillota; Bacilli; Bacillales; Bacillaceae; Bacillus; Bacillus cereus group	28729280	Literature			GCF_000742895.1
1983413	Bacillus phage SerPounce	Viruses; Duplodnaviria; Heunggongvirae; Uroviricota; Caudoviricetes; Salasmaviridae; Northropvirinae; Claudivirus; Claudivirus serpounce	NC_049962				1396	Bacillus cereus	Bacteria; Terrabacteria group; Bacillota; Bacilli; Bacillales; Bacillaceae; Bacillus; Bacillus cereus group	28729280	Literature			GCF_000021305.1
1983413	Bacillus phage SerPounce	Viruses; Duplodnaviria; Heunggongvirae; Uroviricota; Caudoviricetes; Salasmaviridae; Northropvirinae; Claudivirus; Claudivirus serpounce	NC_049962				226900	Bacillus cereus ATCC 14579	Bacteria; Terrabacteria group; Bacillota; Bacilli; Bacillales; Bacillaceae; Bacillus; Bacillus cereus group; Bacillus cereus	28729280	Literature			GCF_000007825.1
1296656	Bacillus phage Shanette	Viruses; Duplodnaviria; Heunggongvirae; Uroviricota; Caudoviricetes; Herelleviridae; Spounavirinae; Siminovitchvirus; Siminovitchvirus shanette	NC_028983				1396	Bacillus cereus	Bacteria; Terrabacteria group; Bacillota; Bacilli; Bacillales; Bacillaceae; Bacillus; Bacillus cereus group	24459255	Literature, RefSeq			GCF_000021305.1
1796992	Bacillus phage Shbh1	Viruses; Duplodnaviria; Heunggongvirae; Uroviricota; Caudoviricetes; Herelleviridae; Bastillevirinae; Shalavirus; Shalavirus Shbh1	NC_030925				1409	Bacillus sp. (in: firmicutes)	Bacteria; Terrabacteria group; Bacillota; Bacilli; Bacillales; Bacillaceae; Bacillus	27912769	Literature, RefSeq			GCA_017656295.1
1675599	Bacillus phage Silence	Viruses; Duplodnaviria; Heunggongvirae; Uroviricota; Caudoviricetes; unclassified Caudoviricetes	KT001912				1404	Priestia megaterium	Bacteria; Terrabacteria group; Bacillota; Bacilli; Bacillales; Bacillaceae; Priestia	26450722	Literature			GCF_000832985.1
1406790	Bacillus phage Slash	Viruses; Duplodnaviria; Heunggongvirae; Uroviricota; Caudoviricetes; Slashvirus; Slashvirus slash	NC_022774				1404	Priestia megaterium	Bacteria; Terrabacteria group; Bacillota; Bacilli; Bacillales; Bacillaceae; Priestia	24336363	Literature			GCF_000832985.1
1852566	Bacillus phage Smudge	Viruses; Duplodnaviria; Heunggongvirae; Uroviricota; Caudoviricetes; Herelleviridae; Bastillevirinae; Wphvirus; Wphvirus megatron	KX156152				1428	Bacillus thuringiensis	Bacteria; Terrabacteria group; Bacillota; Bacilli; Bacillales; Bacillaceae; Bacillus; Bacillus cereus group		RefSeq			GCF_002119445.1
1260287	Bacillus phage Sole	Viruses; Varidnaviria; Bamfordvirae; Preplasmiviricota; Tectiliviricetes; Kalamavirales; Tectiviridae; Betatectivirus; Betatectivirus sole	NC_074561				1428	Bacillus thuringiensis	Bacteria; Terrabacteria group; Bacillota; Bacilli; Bacillales; Bacillaceae; Bacillus; Bacillus cereus group	34205474	Literature			GCF_002119445.1
941058	Bacillus phage SP-10	Viruses; Duplodnaviria; Heunggongvirae; Uroviricota; Caudoviricetes; Herelleviridae; Spounavirinae; unclassified Spounavirinae	NC_019487				1423	Bacillus subtilis	Bacteria; Terrabacteria group; Bacillota; Bacilli; Bacillales; Bacillaceae; Bacillus; Bacillus subtilis group	21597187	Literature, UniProt			GCF_000009045.1
1792032	Bacillus phage SP-15	Viruses; Duplodnaviria; Heunggongvirae; Uroviricota; Caudoviricetes; Thornevirus; Thornevirus SP15	NC_031245				1423	Bacillus subtilis	Bacteria; Terrabacteria group; Bacillota; Bacilli; Bacillales; Bacillaceae; Bacillus; Bacillus subtilis group	29695085	Literature			GCF_000009045.1
2770327	Bacillus phage SP8	Viruses; Duplodnaviria; Heunggongvirae; Uroviricota; Caudoviricetes; Herelleviridae; Spounavirinae; Okubovirus; unclassified Okubovirus	MW001214				1423	Bacillus subtilis	Bacteria; Terrabacteria group; Bacillota; Bacilli; Bacillales; Bacillaceae; Bacillus; Bacillus subtilis group		RefSeq			GCF_000009045.1
2932878	Bacillus phage SPBc2	Viruses; Duplodnaviria; Heunggongvirae; Uroviricota; Caudoviricetes; Spbetavirus; Spbetavirus SPbeta	NC_001884				1408	Bacillus pumilus	Bacteria; Terrabacteria group; Bacillota; Bacilli; Bacillales; Bacillaceae; Bacillus		UniProt			GCF_900186955.1
2932878	Bacillus phage SPBc2	Viruses; Duplodnaviria; Heunggongvirae; Uroviricota; Caudoviricetes; Spbetavirus; Spbetavirus SPbeta	NC_001884				1423	Bacillus subtilis	Bacteria; Terrabacteria group; Bacillota; Bacilli; Bacillales; Bacillaceae; Bacillus; Bacillus subtilis group		RefSeq, UniProt			GCF_000009045.1
1497851	Bacillus phage SPG24	Viruses; Duplodnaviria; Heunggongvirae; Uroviricota; Caudoviricetes; Herelleviridae; Bastillevirinae; Nitunavirus; Nitunavirus SPG24	NC_030903, NC_041835, NC_041836, NC_041837, NC_041838, NC_041839, NC_041840, NC_041841, NC_041842				1423	Bacillus subtilis	Bacteria; Terrabacteria group; Bacillota; Bacilli; Bacillales; Bacillaceae; Bacillus; Bacillus subtilis group		Literature, RefSeq			GCF_000009045.1
2884427	Bacillus phage SPO1	Viruses; Duplodnaviria; Heunggongvirae; Uroviricota; Caudoviricetes; Herelleviridae; Spounavirinae; Okubovirus; Okubovirus SPO1	NC_011421				1423	Bacillus subtilis	Bacteria; Terrabacteria group; Bacillota; Bacilli; Bacillales; Bacillaceae; Bacillus; Bacillus subtilis group		RefSeq, UniProt			GCF_000009045.1
10724	Bacillus phage SPP1	Viruses; Duplodnaviria; Heunggongvirae; Uroviricota; Caudoviricetes; unclassified Caudoviricetes	NC_004166				1423	Bacillus subtilis	Bacteria; Terrabacteria group; Bacillota; Bacilli; Bacillales; Bacillaceae; Bacillus; Bacillus subtilis group		UniProt			GCF_000009045.1
10725	Bacillus phage SPR	Viruses; Duplodnaviria; Heunggongvirae; Uroviricota; Caudoviricetes; unclassified Caudoviricetes	OM236515				1423	Bacillus subtilis	Bacteria; Terrabacteria group; Bacillota; Bacilli; Bacillales; Bacillaceae; Bacillus; Bacillus subtilis group		UniProt			GCF_000009045.1
2847044	Bacillus phage SRT01hs	Viruses; Duplodnaviria; Heunggongvirae; Uroviricota; Caudoviricetes; Salasmaviridae; Tatarstanvirinae; Gaunavirus; Gaunavirus SRT01hs	NC_049973				1396	Bacillus cereus	Bacteria; Terrabacteria group; Bacillota; Bacilli; Bacillales; Bacillaceae; Bacillus; Bacillus cereus group		Literature			GCF_000021305.1
2847044	Bacillus phage SRT01hs	Viruses; Duplodnaviria; Heunggongvirae; Uroviricota; Caudoviricetes; Salasmaviridae; Tatarstanvirinae; Gaunavirus; Gaunavirus SRT01hs	NC_049973				1408	Bacillus pumilus	Bacteria; Terrabacteria group; Bacillota; Bacilli; Bacillales; Bacillaceae; Bacillus		Literature			GCF_900186955.1
2847044	Bacillus phage SRT01hs	Viruses; Duplodnaviria; Heunggongvirae; Uroviricota; Caudoviricetes; Salasmaviridae; Tatarstanvirinae; Gaunavirus; Gaunavirus SRT01hs	NC_049973				1423	Bacillus subtilis	Bacteria; Terrabacteria group; Bacillota; Bacilli; Bacillales; Bacillaceae; Bacillus; Bacillus subtilis group		Literature			GCF_000009045.1
2847044	Bacillus phage SRT01hs	Viruses; Duplodnaviria; Heunggongvirae; Uroviricota; Caudoviricetes; Salasmaviridae; Tatarstanvirinae; Gaunavirus; Gaunavirus SRT01hs	NC_049973				293387	Bacillus altitudinis	Bacteria; Terrabacteria group; Bacillota; Bacilli; Bacillales; Bacillaceae; Bacillus; Bacillus altitudinis complex		Literature			GCF_000691145.1
1610832	Bacillus phage Stahl	Viruses; Duplodnaviria; Heunggongvirae; Uroviricota; Caudoviricetes; Slashvirus; Slashvirus stahl	NC_028856				1404	Priestia megaterium	Bacteria; Terrabacteria group; Bacillota; Bacilli; Bacillales; Bacillaceae; Priestia	26251491	Literature			GCF_000832985.1
1406792	Bacillus phage Staley	Viruses; Duplodnaviria; Heunggongvirae; Uroviricota; Caudoviricetes; Slashvirus; Slashvirus staley	NC_022767				1404	Priestia megaterium	Bacteria; Terrabacteria group; Bacillota; Bacilli; Bacillales; Bacillaceae; Priestia	24309730	Literature			GCF_000832985.1
1610833	Bacillus phage Stills	Viruses; Duplodnaviria; Heunggongvirae; Uroviricota; Caudoviricetes; Slashvirus; Slashvirus stills	NC_028777				1404	Priestia megaterium	Bacteria; Terrabacteria group; Bacillota; Bacilli; Bacillales; Bacillaceae; Priestia	26251490	Literature			GCF_000832985.1
1874002	Bacillus phage Stitch	Viruses; Duplodnaviria; Heunggongvirae; Uroviricota; Caudoviricetes; Salasmaviridae; Northropvirinae; Claudivirus; Claudivirus stitch	NC_031032				1428	Bacillus thuringiensis	Bacteria; Terrabacteria group; Bacillota; Bacilli; Bacillales; Bacillaceae; Bacillus; Bacillus cereus group	30428528	Literature			GCF_002119445.1
2834254	Bacillus phage SWEP1	Viruses; Duplodnaviria; Heunggongvirae; Uroviricota; Caudoviricetes; Herelleviridae; Bastillevirinae; Bequatrovirus; unclassified Bequatrovirus	MW787012				1396	Bacillus cereus	Bacteria; Terrabacteria group; Bacillota; Bacilli; Bacillales; Bacillaceae; Bacillus; Bacillus cereus group		RefSeq			GCF_000021305.1
1983581	Bacillus phage Tavor_SA	Viruses; Duplodnaviria; Heunggongvirae; Uroviricota; Caudoviricetes; Wbetavirus; unclassified Wbetavirus	NC_073047				1392	Bacillus anthracis	Bacteria; Terrabacteria group; Bacillota; Bacilli; Bacillales; Bacillaceae; Bacillus; Bacillus cereus group	29301897	Literature, RefSeq			GCF_000742895.1
2884430	Bacillus phage Taylor	Viruses; Duplodnaviria; Heunggongvirae; Uroviricota; Caudoviricetes; Andromedavirus; Andromedavirus taylor	NC_041858				1478	Peribacillus simplex	Bacteria; Terrabacteria group; Bacillota; Bacilli; Bacillales; Bacillaceae; Peribacillus	23906709	Literature			GCF_002243645.1
2978977	Bacillus phage Thurquoise	Viruses; Duplodnaviria; Heunggongvirae; Uroviricota; Caudoviricetes; Herelleviridae; Bastillevirinae; Caeruleovirus; unclassified Caeruleovirus	ON975036				1428	Bacillus thuringiensis	Bacteria; Terrabacteria group; Bacillota; Bacilli; Bacillales; Bacillaceae; Bacillus; Bacillus cereus group	36998400	Literature, RefSeq			GCF_002119445.1
565140	Bacillus phage TP21-L	Viruses; Duplodnaviria; Heunggongvirae; Uroviricota; Caudoviricetes; Lwoffvirus; Lwoffvirus TP21	NC_011645				1396	Bacillus cereus	Bacteria; Terrabacteria group; Bacillota; Bacilli; Bacillales; Bacillaceae; Bacillus; Bacillus cereus group	21994663	Literature			GCF_000021305.1
1690456	Bacillus phage TsarBomba	Viruses; Duplodnaviria; Heunggongvirae; Uroviricota; Caudoviricetes; Herelleviridae; Bastillevirinae; Tsarbombavirus; Tsarbombavirus tsarbomba	NC_028890				1396	Bacillus cereus	Bacteria; Terrabacteria group; Bacillota; Bacilli; Bacillales; Bacillaceae; Bacillus; Bacillus cereus group	26472830	Literature			GCF_000021305.1
1690456	Bacillus phage TsarBomba	Viruses; Duplodnaviria; Heunggongvirae; Uroviricota; Caudoviricetes; Herelleviridae; Bastillevirinae; Tsarbombavirus; Tsarbombavirus tsarbomba	NC_028890				1428	Bacillus thuringiensis	Bacteria; Terrabacteria group; Bacillota; Bacilli; Bacillales; Bacillaceae; Bacillus; Bacillus cereus group	26472830	Literature			GCF_002119445.1
2723960	Bacillus phage vB_Bacillus_1020A	Viruses; Duplodnaviria; Heunggongvirae; Uroviricota; Caudoviricetes; unclassified Caudoviricetes	MT210152				1409	Bacillus sp. (in: firmicutes)	Bacteria; Terrabacteria group; Bacillota; Bacilli; Bacillales; Bacillaceae; Bacillus		RefSeq			GCA_017656295.1
2980552	Bacillus phage vB_BaeroP_SYYB1	Viruses; Duplodnaviria; Heunggongvirae; Uroviricota; Caudoviricetes; Salasmaviridae; Tatarstanvirinae; unclassified Tatarstanvirinae	OP433492				28031	Lysinibacillus fusiformis	Bacteria; Terrabacteria group; Bacillota; Bacilli; Bacillales; Bacillaceae; Lysinibacillus		RefSeq			GCF_003049525.1
2951249	Bacillus phage vB_BanS-Thrax1	Viruses; Duplodnaviria; Heunggongvirae; Uroviricota; Caudoviricetes; unclassified Caudoviricetes	ON548417				1392	Bacillus anthracis	Bacteria; Terrabacteria group; Bacillota; Bacilli; Bacillales; Bacillaceae; Bacillus; Bacillus cereus group	36443683	Literature, RefSeq			GCF_000742895.1
2951250	Bacillus phage vB_BanS-Thrax2	Viruses; Duplodnaviria; Heunggongvirae; Uroviricota; Caudoviricetes; unclassified Caudoviricetes	ON548418				1392	Bacillus anthracis	Bacteria; Terrabacteria group; Bacillota; Bacilli; Bacillales; Bacillaceae; Bacillus; Bacillus cereus group	36443683	Literature, RefSeq			GCF_000742895.1
2951251	Bacillus phage vB_BanS-Thrax3	Viruses; Duplodnaviria; Heunggongvirae; Uroviricota; Caudoviricetes; unclassified Caudoviricetes	ON548419				1392	Bacillus anthracis	Bacteria; Terrabacteria group; Bacillota; Bacilli; Bacillales; Bacillaceae; Bacillus; Bacillus cereus group	36443683	Literature, RefSeq			GCF_000742895.1
2951252	Bacillus phage vB_BanS-Thrax4	Viruses; Duplodnaviria; Heunggongvirae; Uroviricota; Caudoviricetes; unclassified Caudoviricetes	ON548420				1392	Bacillus anthracis	Bacteria; Terrabacteria group; Bacillota; Bacilli; Bacillales; Bacillaceae; Bacillus; Bacillus cereus group	36443683	Literature, RefSeq			GCF_000742895.1
2951253	Bacillus phage vB_BanS-Thrax5	Viruses; Duplodnaviria; Heunggongvirae; Uroviricota; Caudoviricetes; unclassified Caudoviricetes	ON548421				1392	Bacillus anthracis	Bacteria; Terrabacteria group; Bacillota; Bacilli; Bacillales; Bacillaceae; Bacillus; Bacillus cereus group	36443683	Literature, RefSeq			GCF_000742895.1
1308863	Bacillus phage vB_BanS-Tsamsa	Viruses; Duplodnaviria; Heunggongvirae; Uroviricota; Caudoviricetes; Joanripponvirinae; Tsamsavirus; Tsamsavirus tsamsa	NC_023007				1392	Bacillus anthracis	Bacteria; Terrabacteria group; Bacillota; Bacilli; Bacillales; Bacillaceae; Bacillus; Bacillus cereus group		RefSeq			GCF_000742895.1
2419618	Bacillus phage vB_BboS-125	Viruses; Duplodnaviria; Heunggongvirae; Uroviricota; Caudoviricetes; Elmenteitavirus; Elmenteitavirus ev125	NC_048735				246272	Alkalihalobacterium bogoriense	Bacteria; Terrabacteria group; Bacillota; Bacilli; Bacillales; Bacillaceae; Alkalihalobacterium	30763364	Literature, RefSeq			GCF_000621445.1
2950457	Bacillus phage vB_BceH_LY2	Viruses; Duplodnaviria; Heunggongvirae; Uroviricota; Caudoviricetes; Herelleviridae; Bastillevirinae; unclassified Bastillevirinae	ON366411				1396	Bacillus cereus	Bacteria; Terrabacteria group; Bacillota; Bacilli; Bacillales; Bacillaceae; Bacillus; Bacillus cereus group		RefSeq			GCF_000021305.1
2170705	Bacillus phage vB_BceM-HSE3	Viruses; Duplodnaviria; Heunggongvirae; Uroviricota; Caudoviricetes; unclassified Caudoviricetes	MF418016				1396	Bacillus cereus	Bacteria; Terrabacteria group; Bacillota; Bacilli; Bacillales; Bacillaceae; Bacillus; Bacillus cereus group		RefSeq			GCF_000021305.1
1195072	Bacillus phage vB_BceM_Bc431v3	Viruses; Duplodnaviria; Heunggongvirae; Uroviricota; Caudoviricetes; Herelleviridae; Bastillevirinae; Caeruleovirus; Caeruleovirus Bc431	NC_020873				1396	Bacillus cereus	Bacteria; Terrabacteria group; Bacillota; Bacilli; Bacillales; Bacillaceae; Bacillus; Bacillus cereus group		RefSeq			GCF_000021305.1
2795294	Bacillus phage vB_BceM_WH1	Viruses; Duplodnaviria; Heunggongvirae; Uroviricota; Caudoviricetes; unclassified Caudoviricetes	LC597490				1396	Bacillus cereus	Bacteria; Terrabacteria group; Bacillota; Bacilli; Bacillales; Bacillaceae; Bacillus; Bacillus cereus group		RefSeq			GCF_000021305.1
2950458	Bacillus phage vB_BceP_LY3	Viruses; Duplodnaviria; Heunggongvirae; Uroviricota; Caudoviricetes; Salasmaviridae; Northropvirinae; unclassified Northropvirinae	ON366412				1396	Bacillus cereus	Bacteria; Terrabacteria group; Bacillota; Bacilli; Bacillales; Bacillaceae; Bacillus; Bacillus cereus group		RefSeq			GCF_000021305.1
1759525	Bacillus phage vB_BceS-MY192	Viruses; Duplodnaviria; Heunggongvirae; Uroviricota; Caudoviricetes; Hubeivirus; Hubeivirus MY192	NC_048633				1396	Bacillus cereus	Bacteria; Terrabacteria group; Bacillota; Bacilli; Bacillales; Bacillaceae; Bacillus; Bacillus cereus group	27103733	Literature, RefSeq			GCF_000021305.1
2719180	Bacillus phage vB_BceS_KLEB30-3S	Viruses; Duplodnaviria; Heunggongvirae; Uroviricota; Caudoviricetes; Lwoffvirus; unclassified Lwoffvirus	MT136606				1396	Bacillus cereus	Bacteria; Terrabacteria group; Bacillota; Bacilli; Bacillales; Bacillaceae; Bacillus; Bacillus cereus group		RefSeq			GCF_000021305.1
2950459	Bacillus phage vB_BceS_LY1	Viruses; Duplodnaviria; Heunggongvirae; Uroviricota; Caudoviricetes; Gutmannvirinae; unclassified Gutmannvirinae	ON366410				1396	Bacillus cereus	Bacteria; Terrabacteria group; Bacillota; Bacilli; Bacillales; Bacillaceae; Bacillus; Bacillus cereus group		RefSeq			GCF_000021305.1
2961707	Bacillus phage vB_BceS_LY4	Viruses; Duplodnaviria; Heunggongvirae; Uroviricota; Caudoviricetes; Cecivirus; unclassified Cecivirus	ON741189				1396	Bacillus cereus	Bacteria; Terrabacteria group; Bacillota; Bacilli; Bacillales; Bacillaceae; Bacillus; Bacillus cereus group		RefSeq			GCF_000021305.1
2996058	Bacillus phage vB_BceS_LY5	Viruses; Duplodnaviria; Heunggongvirae; Uroviricota; Caudoviricetes; unclassified Caudoviricetes	OP646176				1396	Bacillus cereus	Bacteria; Terrabacteria group; Bacillota; Bacilli; Bacillales; Bacillaceae; Bacillus; Bacillus cereus group		RefSeq			GCF_000021305.1
2918264	Bacillus phage vB_BcgM	Viruses; Duplodnaviria; Heunggongvirae; Uroviricota; Caudoviricetes; Herelleviridae; Bastillevirinae; Bequatrovirus; unclassified Bequatrovirus	OM743306				1405	Bacillus mycoides	Bacteria; Terrabacteria group; Bacillota; Bacilli; Bacillales; Bacillaceae; Bacillus; Bacillus cereus group		RefSeq			GCF_000832605.1
2663324	Bacillus phage vB_BcM_Sam112	Viruses; Duplodnaviria; Heunggongvirae; Uroviricota; Caudoviricetes; unclassified Caudoviricetes	MN604230				1396	Bacillus cereus	Bacteria; Terrabacteria group; Bacillota; Bacilli; Bacillales; Bacillaceae; Bacillus; Bacillus cereus group		RefSeq			GCF_000021305.1
2719179	Bacillus phage vB_BcM_Sam46	Viruses; Duplodnaviria; Heunggongvirae; Uroviricota; Caudoviricetes; unclassified Caudoviricetes	MN604698				1396	Bacillus cereus	Bacteria; Terrabacteria group; Bacillota; Bacilli; Bacillales; Bacillaceae; Bacillus; Bacillus cereus group		RefSeq			GCF_000021305.1
2419619	Bacillus phage vB_BcoS-136	Viruses; Duplodnaviria; Heunggongvirae; Uroviricota; Caudoviricetes; Kenyattavirus; Kenyattavirus kv136	NC_071049				33932	Sutcliffiella cohnii	Bacteria; Terrabacteria group; Bacillota; Bacilli; Bacillales; Bacillaceae; Sutcliffiella		RefSeq			GCF_002250055.1
2419620	Bacillus phage vB_BpsM-61	Viruses; Duplodnaviria; Heunggongvirae; Uroviricota; Caudoviricetes; unclassified Caudoviricetes	MH884514				79885	Alkalihalophilus pseudofirmus	Bacteria; Terrabacteria group; Bacillota; Bacilli; Bacillales; Bacillaceae; Alkalihalophilus		RefSeq			GCF_000005825.2
2419621	Bacillus phage vB_BpsS-140	Viruses; Duplodnaviria; Heunggongvirae; Uroviricota; Caudoviricetes; unclassified Caudoviricetes	MH884512				79884	Alkalihalobacillus pseudalcaliphilus	Bacteria; Terrabacteria group; Bacillota; Bacilli; Bacillales; Bacillaceae; Alkalihalobacillus	30763364	Literature			GCA_001038565.1
2419622	Bacillus phage vB_BpsS-36	Viruses; Duplodnaviria; Heunggongvirae; Uroviricota; Caudoviricetes; unclassified Caudoviricetes	MH884513				79884	Alkalihalobacillus pseudalcaliphilus	Bacteria; Terrabacteria group; Bacillota; Bacilli; Bacillales; Bacillaceae; Alkalihalobacillus	30763364	Literature			GCA_001038565.1
1739968	Bacillus phage vB_BpuM-BpSp	Viruses; Duplodnaviria; Heunggongvirae; Uroviricota; Caudoviricetes; Takahashivirus; unclassified Takahashivirus	KT895374				1408	Bacillus pumilus	Bacteria; Terrabacteria group; Bacillota; Bacilli; Bacillales; Bacillaceae; Bacillus		RefSeq			GCF_900186955.1
2662127	Bacillus phage vB_Bpu_PumA1	Viruses; Duplodnaviria; Heunggongvirae; Uroviricota; Caudoviricetes; Salasmaviridae; Bundooravirus; Bundooravirus PumA1	NC_049971				1408	Bacillus pumilus	Bacteria; Terrabacteria group; Bacillota; Bacilli; Bacillales; Bacillaceae; Bacillus		RefSeq			GCF_900186955.1
2662128	Bacillus phage vB_Bpu_PumA2	Viruses; Duplodnaviria; Heunggongvirae; Uroviricota; Caudoviricetes; Salasmaviridae; Bundooravirus; Bundooravirus PumA2	NC_049972				1408	Bacillus pumilus	Bacteria; Terrabacteria group; Bacillota; Bacilli; Bacillales; Bacillaceae; Bacillus		RefSeq			GCF_900186955.1
2836111	Bacillus phage vB_BspH_TimeGriffin	Viruses; Duplodnaviria; Heunggongvirae; Uroviricota; Caudoviricetes; Herelleviridae; Bastillevirinae; Siophivirus; unclassified Siophivirus	MW749007				1409	Bacillus sp. (in: firmicutes)	Bacteria; Terrabacteria group; Bacillota; Bacilli; Bacillales; Bacillaceae; Bacillus		RefSeq			GCA_017656295.1
2591380	Bacillus phage vB_BspM_MarvelLand	Viruses; Duplodnaviria; Heunggongvirae; Uroviricota; Caudoviricetes; Herelleviridae; Bastillevirinae; Tsarbombavirus; unclassified Tsarbombavirus	MN013089				1409	Bacillus sp. (in: firmicutes)	Bacteria; Terrabacteria group; Bacillota; Bacilli; Bacillales; Bacillaceae; Bacillus		RefSeq			GCA_017656295.1
2591379	Bacillus phage vB_BspS_SplendidRed	Viruses; Duplodnaviria; Heunggongvirae; Uroviricota; Caudoviricetes; unclassified Caudoviricetes	NC_070623				1409	Bacillus sp. (in: firmicutes)	Bacteria; Terrabacteria group; Bacillota; Bacilli; Bacillales; Bacillaceae; Bacillus	31831605	Literature, NCBI Virus, RefSeq			GCA_017656295.1
2586958	Bacillus phage vB_BsuM-Goe10	Viruses; Duplodnaviria; Heunggongvirae; Uroviricota; Caudoviricetes; Herelleviridae; Spounavirinae; Okubovirus; unclassified Okubovirus	MT601271				1423	Bacillus subtilis	Bacteria; Terrabacteria group; Bacillota; Bacilli; Bacillales; Bacillaceae; Bacillus; Bacillus subtilis group		RefSeq			GCF_000009045.1
3026979	Bacillus phage vB_BsuM-Goe16	Viruses; Duplodnaviria; Heunggongvirae; Uroviricota; Caudoviricetes; Herelleviridae; Spounavirinae; Okubovirus; unclassified Okubovirus	OM728298				1423	Bacillus subtilis	Bacteria; Terrabacteria group; Bacillota; Bacilli; Bacillales; Bacillaceae; Bacillus; Bacillus subtilis group		RefSeq			GCF_000009045.1
3026981	Bacillus phage vB_BsuM-Goe17	Viruses; Duplodnaviria; Heunggongvirae; Uroviricota; Caudoviricetes; Herelleviridae; Bastillevirinae; Grisebachstrassevirus; unclassified Grisebachstrassevirus	OM728300				1423	Bacillus subtilis	Bacteria; Terrabacteria group; Bacillota; Bacilli; Bacillales; Bacillaceae; Bacillus; Bacillus subtilis group		RefSeq			GCF_000009045.1
3026980	Bacillus phage vB_BsuM-Goe19	Viruses; Duplodnaviria; Heunggongvirae; Uroviricota; Caudoviricetes; Herelleviridae; Spounavirinae; Okubovirus; unclassified Okubovirus	OM728299				1423	Bacillus subtilis	Bacteria; Terrabacteria group; Bacillota; Bacilli; Bacillales; Bacillaceae; Bacillus; Bacillus subtilis group		RefSeq			GCF_000009045.1
1933062	Bacillus phage vB_BsuM-Goe2	Viruses; Duplodnaviria; Heunggongvirae; Uroviricota; Caudoviricetes; Herelleviridae; Spounavirinae; Okubovirus; Okubovirus camphawk	KY368639				1423	Bacillus subtilis	Bacteria; Terrabacteria group; Bacillota; Bacilli; Bacillales; Bacillaceae; Bacillus; Bacillus subtilis group		RefSeq			GCF_000009045.1
3026982	Bacillus phage vB_BsuM-Goe20	Viruses; Duplodnaviria; Heunggongvirae; Uroviricota; Caudoviricetes; Herelleviridae; Bastillevirinae; Grisebachstrassevirus; unclassified Grisebachstrassevirus	OM728301				1423	Bacillus subtilis	Bacteria; Terrabacteria group; Bacillota; Bacilli; Bacillales; Bacillaceae; Bacillus; Bacillus subtilis group		RefSeq			GCF_000009045.1
3026978	Bacillus phage vB_BsuM-Goe21	Viruses; Duplodnaviria; Heunggongvirae; Uroviricota; Caudoviricetes; Takahashivirus; unclassified Takahashivirus	OM728297				1423	Bacillus subtilis	Bacteria; Terrabacteria group; Bacillota; Bacilli; Bacillales; Bacillaceae; Bacillus; Bacillus subtilis group		RefSeq			GCF_000009045.1
3026983	Bacillus phage vB_BsuM-Goe24	Viruses; Duplodnaviria; Heunggongvirae; Uroviricota; Caudoviricetes; Herelleviridae; Bastillevirinae; Grisebachstrassevirus; unclassified Grisebachstrassevirus	OM728302				1423	Bacillus subtilis	Bacteria; Terrabacteria group; Bacillota; Bacilli; Bacillales; Bacillaceae; Bacillus; Bacillus subtilis group		RefSeq			GCF_000009045.1
3026984	Bacillus phage vB_BsuM-Goe25	Viruses; Duplodnaviria; Heunggongvirae; Uroviricota; Caudoviricetes; Herelleviridae; Bastillevirinae; Grisebachstrassevirus; unclassified Grisebachstrassevirus	OM728303				1423	Bacillus subtilis	Bacteria; Terrabacteria group; Bacillota; Bacilli; Bacillales; Bacillaceae; Bacillus; Bacillus subtilis group		RefSeq			GCF_000009045.1
3026977	Bacillus phage vB_BsuM-Goe26	Viruses; Duplodnaviria; Heunggongvirae; Uroviricota; Caudoviricetes; Herelleviridae; Spounavirinae; unclassified Spounavirinae	OM728296				1423	Bacillus subtilis	Bacteria; Terrabacteria group; Bacillota; Bacilli; Bacillales; Bacillaceae; Bacillus; Bacillus subtilis group		RefSeq			GCF_000009045.1
3026985	Bacillus phage vB_BsuM-Goe27	Viruses; Duplodnaviria; Heunggongvirae; Uroviricota; Caudoviricetes; Herelleviridae; Bastillevirinae; Grisebachstrassevirus; unclassified Grisebachstrassevirus	OM728304				1423	Bacillus subtilis	Bacteria; Terrabacteria group; Bacillota; Bacilli; Bacillales; Bacillaceae; Bacillus; Bacillus subtilis group		RefSeq			GCF_000009045.1
1933063	Bacillus phage vB_BsuM-Goe3	Viruses; Duplodnaviria; Heunggongvirae; Uroviricota; Caudoviricetes; Herelleviridae; Bastillevirinae; Grisebachstrassevirus; Grisebachstrassevirus goe3	NC_048652				1402	Bacillus licheniformis	Bacteria; Terrabacteria group; Bacillota; Bacilli; Bacillales; Bacillaceae; Bacillus; Bacillus subtilis group	28604650	Literature			GCF_000011645.1
1933063	Bacillus phage vB_BsuM-Goe3	Viruses; Duplodnaviria; Heunggongvirae; Uroviricota; Caudoviricetes; Herelleviridae; Bastillevirinae; Grisebachstrassevirus; Grisebachstrassevirus goe3	NC_048652				1423	Bacillus subtilis	Bacteria; Terrabacteria group; Bacillota; Bacilli; Bacillales; Bacillaceae; Bacillus; Bacillus subtilis group	28604650	Literature, RefSeq, UniProt			GCF_000009045.1
1933063	Bacillus phage vB_BsuM-Goe3	Viruses; Duplodnaviria; Heunggongvirae; Uroviricota; Caudoviricetes; Herelleviridae; Bastillevirinae; Grisebachstrassevirus; Grisebachstrassevirus goe3	NC_048652				224308	Bacillus subtilis subsp. subtilis str. 168	Bacteria; Terrabacteria group; Bacillota; Bacilli; Bacillales; Bacillaceae; Bacillus; Bacillus subtilis group; Bacillus subtilis; Bacillus subtilis subsp. subtilis	28604650	Literature			GCF_000009045.1
1933063	Bacillus phage vB_BsuM-Goe3	Viruses; Duplodnaviria; Heunggongvirae; Uroviricota; Caudoviricetes; Herelleviridae; Bastillevirinae; Grisebachstrassevirus; Grisebachstrassevirus goe3	NC_048652				279010	Bacillus licheniformis DSM 13 = ATCC 14580	Bacteria; Terrabacteria group; Bacillota; Bacilli; Bacillales; Bacillaceae; Bacillus; Bacillus subtilis group; Bacillus licheniformis	28604650	Literature			GCF_000011645.1
2586957	Bacillus phage vB_BsuM-Goe9	Viruses; Duplodnaviria; Heunggongvirae; Uroviricota; Caudoviricetes; Herelleviridae; Spounavirinae; Okubovirus; unclassified Okubovirus	MT601270				1423	Bacillus subtilis	Bacteria; Terrabacteria group; Bacillota; Bacilli; Bacillales; Bacillaceae; Bacillus; Bacillus subtilis group		RefSeq			GCF_000009045.1
1807511	Bacillus phage vB_BsuP-Goe1	Viruses; Duplodnaviria; Heunggongvirae; Uroviricota; Caudoviricetes; Salasmaviridae; Picovirinae; Beecentumtrevirus; Beecentumtrevirus Goe1	NC_049975				1423	Bacillus subtilis	Bacteria; Terrabacteria group; Bacillota; Bacilli; Bacillales; Bacillaceae; Bacillus; Bacillus subtilis group	27609230	Literature, RefSeq			GCF_000009045.1
1807511	Bacillus phage vB_BsuP-Goe1	Viruses; Duplodnaviria; Heunggongvirae; Uroviricota; Caudoviricetes; Salasmaviridae; Picovirinae; Beecentumtrevirus; Beecentumtrevirus Goe1	NC_049975				224308	Bacillus subtilis subsp. subtilis str. 168	Bacteria; Terrabacteria group; Bacillota; Bacilli; Bacillales; Bacillaceae; Bacillus; Bacillus subtilis group; Bacillus subtilis; Bacillus subtilis subsp. subtilis	27609230	Literature			GCF_000009045.1
2915342	Bacillus phage vB_BsuP-Goe15	Viruses; Duplodnaviria; Heunggongvirae; Uroviricota; Caudoviricetes; Salasmaviridae; Picovirinae; Salasvirus; unclassified Salasvirus	OM240926				1423	Bacillus subtilis	Bacteria; Terrabacteria group; Bacillota; Bacilli; Bacillales; Bacillaceae; Bacillus; Bacillus subtilis group		RefSeq			GCF_000009045.1
2915343	Bacillus phage vB_BsuP-Goe18	Viruses; Duplodnaviria; Heunggongvirae; Uroviricota; Caudoviricetes; Salasmaviridae; Picovirinae; Salasvirus; unclassified Salasvirus	OM240927				1423	Bacillus subtilis	Bacteria; Terrabacteria group; Bacillota; Bacilli; Bacillales; Bacillaceae; Bacillus; Bacillus subtilis group		RefSeq			GCF_000009045.1
2915344	Bacillus phage vB_BsuP-Goe22	Viruses; Duplodnaviria; Heunggongvirae; Uroviricota; Caudoviricetes; Salasmaviridae; Picovirinae; Salasvirus; unclassified Salasvirus	OM240928				1423	Bacillus subtilis	Bacteria; Terrabacteria group; Bacillota; Bacilli; Bacillales; Bacillaceae; Bacillus; Bacillus subtilis group		RefSeq			GCF_000009045.1
2915345	Bacillus phage vB_BsuP-Goe23	Viruses; Duplodnaviria; Heunggongvirae; Uroviricota; Caudoviricetes; Salasmaviridae; Picovirinae; Salasvirus; unclassified Salasvirus	OM240929				1423	Bacillus subtilis	Bacteria; Terrabacteria group; Bacillota; Bacilli; Bacillales; Bacillaceae; Bacillus; Bacillus subtilis group		RefSeq			GCF_000009045.1
2586959	Bacillus phage vB_BsuS-Goe11	Viruses; Duplodnaviria; Heunggongvirae; Uroviricota; Caudoviricetes; Spbetavirus; unclassified Spbetavirus	MT601272				1423	Bacillus subtilis	Bacteria; Terrabacteria group; Bacillota; Bacilli; Bacillales; Bacillaceae; Bacillus; Bacillus subtilis group		RefSeq			GCF_000009045.1
2586960	Bacillus phage vB_BsuS-Goe12	Viruses; Duplodnaviria; Heunggongvirae; Uroviricota; Caudoviricetes; Spbetavirus; unclassified Spbetavirus	MT601273				1423	Bacillus subtilis	Bacteria; Terrabacteria group; Bacillota; Bacilli; Bacillales; Bacillaceae; Bacillus; Bacillus subtilis group		RefSeq			GCF_000009045.1
2586961	Bacillus phage vB_BsuS-Goe13	Viruses; Duplodnaviria; Heunggongvirae; Uroviricota; Caudoviricetes; Spbetavirus; unclassified Spbetavirus	MT601274				1423	Bacillus subtilis	Bacteria; Terrabacteria group; Bacillota; Bacilli; Bacillales; Bacillaceae; Bacillus; Bacillus subtilis group		RefSeq			GCF_000009045.1
2901257	Bacillus phage vB_BsuS-Goe14	Viruses; Duplodnaviria; Heunggongvirae; Uroviricota; Caudoviricetes; Spbetavirus; unclassified Spbetavirus	OL580764				1423	Bacillus subtilis	Bacteria; Terrabacteria group; Bacillota; Bacilli; Bacillales; Bacillaceae; Bacillus; Bacillus subtilis group		RefSeq			GCF_000009045.1
2920374	Bacillus phage vB_BsuS_PJN02	Viruses; Duplodnaviria; Heunggongvirae; Uroviricota; Caudoviricetes; Zhangjivirus; Zhangjivirus PJN02	NC_071050				1423	Bacillus subtilis	Bacteria; Terrabacteria group; Bacillota; Bacilli; Bacillales; Bacillaceae; Bacillus; Bacillus subtilis group		RefSeq			GCF_000009045.1
2500580	Bacillus phage vB_BthP-HD73phi	Viruses; Duplodnaviria; Heunggongvirae; Uroviricota; Caudoviricetes; Salasmaviridae; Northropvirinae; Claudivirus; unclassified Claudivirus	MK310228				1428	Bacillus thuringiensis	Bacteria; Terrabacteria group; Bacillota; Bacilli; Bacillales; Bacillaceae; Bacillus; Bacillus cereus group		RefSeq			GCF_002119445.1
2593661	Bacillus phage vB_BthS-HD29phi	Viruses; Duplodnaviria; Heunggongvirae; Uroviricota; Caudoviricetes; unclassified Caudoviricetes	MN065183				1428	Bacillus thuringiensis	Bacteria; Terrabacteria group; Bacillota; Bacilli; Bacillales; Bacillaceae; Bacillus; Bacillus cereus group		RefSeq			GCF_002119445.1
2498843	Bacillus phage vB_BthS_BMBphi	Viruses; Duplodnaviria; Heunggongvirae; Uroviricota; Caudoviricetes; unclassified Caudoviricetes	MH458951				1428	Bacillus thuringiensis	Bacteria; Terrabacteria group; Bacillota; Bacilli; Bacillales; Bacillaceae; Bacillus; Bacillus cereus group		RefSeq			GCF_002119445.1
2163421	Bacillus phage vB_BtM_BMBsp2	Viruses; Duplodnaviria; Heunggongvirae; Uroviricota; Caudoviricetes; Herelleviridae; Bastillevirinae; Caeruleovirus; unclassified Caeruleovirus	OL964058				1428	Bacillus thuringiensis	Bacteria; Terrabacteria group; Bacillota; Bacilli; Bacillales; Bacillaceae; Bacillus; Bacillus cereus group		RefSeq			GCF_002119445.1
2565501	Bacillus phage vB_BtS_B83	Viruses; Duplodnaviria; Heunggongvirae; Uroviricota; Caudoviricetes; Skryabinvirinae; Pushchinovirus; Pushchinovirus B83	NC_048762				1428	Bacillus thuringiensis	Bacteria; Terrabacteria group; Bacillota; Bacilli; Bacillales; Bacillaceae; Bacillus; Bacillus cereus group	31284652	Literature, RefSeq			GCF_002119445.1
1868825	Bacillus phage vB_BtS_BMBtp13	Viruses; Duplodnaviria; Heunggongvirae; Uroviricota; Caudoviricetes; unclassified Caudoviricetes	KX190832				1428	Bacillus thuringiensis	Bacteria; Terrabacteria group; Bacillota; Bacilli; Bacillales; Bacillaceae; Bacillus; Bacillus cereus group		RefSeq			GCF_002119445.1
1868827	Bacillus phage vB_BtS_BMBtp15	Viruses; Duplodnaviria; Heunggongvirae; Uroviricota; Caudoviricetes; unclassified Caudoviricetes	KX190835				1428	Bacillus thuringiensis	Bacteria; Terrabacteria group; Bacillota; Bacilli; Bacillales; Bacillaceae; Bacillus; Bacillus cereus group		RefSeq			GCF_002119445.1
2593639	Bacillus phage vB_BveM-Goe7	Viruses; Duplodnaviria; Heunggongvirae; Uroviricota; Caudoviricetes; Herelleviridae; Bastillevirinae; Grisebachstrassevirus; unclassified Grisebachstrassevirus	MN043730				492670	Bacillus velezensis	Bacteria; Terrabacteria group; Bacillota; Bacilli; Bacillales; Bacillaceae; Bacillus; Bacillus subtilis group; Bacillus amyloliquefaciens group		UniProt			GCF_001461825.1
1734382	Bacillus phage VMY22	Viruses; Duplodnaviria; Heunggongvirae; Uroviricota; Caudoviricetes; Salasmaviridae; Mingyongvirus; Mingyongvirus VMY22	NC_028789				1396	Bacillus cereus	Bacteria; Terrabacteria group; Bacillota; Bacilli; Bacillales; Bacillaceae; Bacillus; Bacillus cereus group	25680445, 26941234	Literature, RefSeq			GCF_000021305.1
2094735	Bacillus phage v_B-Bak1	Viruses; Duplodnaviria; Heunggongvirae; Uroviricota; Caudoviricetes; unclassified Caudoviricetes	MG967616				1392	Bacillus anthracis	Bacteria; Terrabacteria group; Bacillota; Bacilli; Bacillales; Bacillaceae; Bacillus; Bacillus cereus group		RefSeq			GCF_000742895.1
2094736	Bacillus phage v_B-Bak10	Viruses; Duplodnaviria; Heunggongvirae; Uroviricota; Caudoviricetes; Sejongvirinae; Basiliskvirus; Basiliskvirus bak10	NC_070842				1392	Bacillus anthracis	Bacteria; Terrabacteria group; Bacillota; Bacilli; Bacillales; Bacillaceae; Bacillus; Bacillus cereus group	30227847	Literature, RefSeq			GCF_000742895.1
2094737	Bacillus phage v_B-Bak6	Viruses; Duplodnaviria; Heunggongvirae; Uroviricota; Caudoviricetes; unclassified Caudoviricetes	MG967617				1392	Bacillus anthracis	Bacteria; Terrabacteria group; Bacillota; Bacilli; Bacillales; Bacillaceae; Bacillus; Bacillus cereus group		RefSeq			GCF_000742895.1
764595	Bacillus phage W.Ph.	Viruses; Duplodnaviria; Heunggongvirae; Uroviricota; Caudoviricetes; Herelleviridae; Bastillevirinae; Wphvirus; Wphvirus WPh	NC_016563				1396	Bacillus cereus	Bacteria; Terrabacteria group; Bacillota; Bacilli; Bacillales; Bacillaceae; Bacillus; Bacillus cereus group		RefSeq			GCF_000021305.1
2885908	Bacillus phage WBeta	Viruses; Duplodnaviria; Heunggongvirae; Uroviricota; Caudoviricetes; Wbetavirus; Wbetavirus wbeta	NC_007734				1392	Bacillus anthracis	Bacteria; Terrabacteria group; Bacillota; Bacilli; Bacillales; Bacillaceae; Bacillus; Bacillus cereus group		RefSeq			GCF_000742895.1
2803381	Bacillus phage Whiting18	Viruses; Duplodnaviria; Heunggongvirae; Uroviricota; Caudoviricetes; Salasmaviridae; Picovirinae; Salasvirus; Salasvirus PZA	MW477480				1409	Bacillus sp. (in: firmicutes)	Bacteria; Terrabacteria group; Bacillota; Bacilli; Bacillales; Bacillaceae; Bacillus	36851489	Literature			GCA_017656295.1
663237	Bacillus phage Wip1	Viruses; Varidnaviria; Bamfordvirae; Preplasmiviricota; Tectiliviricetes; Kalamavirales; Tectiviridae; Betatectivirus; Betatectivirus Wip1	NC_022094				1392	Bacillus anthracis	Bacteria; Terrabacteria group; Bacillota; Bacilli; Bacillales; Bacillaceae; Bacillus; Bacillus cereus group		RefSeq			GCF_000742895.1
2767196	Bacillus phage z1a	Viruses; Duplodnaviria; Heunggongvirae; Uroviricota; Caudoviricetes; Wbetavirus; unclassified Wbetavirus	NC_073049				1392	Bacillus anthracis	Bacteria; Terrabacteria group; Bacillota; Bacilli; Bacillales; Bacillaceae; Bacillus; Bacillus cereus group	35215807	Literature, RefSeq			GCF_000742895.1
311221	Bacillus thuringiensis phage MZTP02	Viruses; Duplodnaviria; Heunggongvirae; Uroviricota; Caudoviricetes; unclassified Caudoviricetes	AY894696				1428	Bacillus thuringiensis	Bacteria; Terrabacteria group; Bacillota; Bacilli; Bacillales; Bacillaceae; Bacillus; Bacillus cereus group					GCF_002119445.1
340054	Bacteriophage APSE-2	Viruses; Duplodnaviria; Heunggongvirae; Uroviricota; Caudoviricetes; Sendosyvirus; Sendosyvirus APSE2	NC_011551				572265	Candidatus Hamiltonella defensa 5AT (Acyrthosiphon pisum)	Bacteria; Pseudomonadota; Gammaproteobacteria; Enterobacterales; Enterobacteriaceae; ant, tsetse, mealybug, aphid, etc. endosymbionts; aphid secondary symbionts; Hamiltonella; Candidatus Hamiltonella defensa	18791000	Literature			GCF_000021705.1
568989	Bacteriophage APSE-3	Viruses; Duplodnaviria; Heunggongvirae; Uroviricota; Caudoviricetes; Sendosyvirus; unclassified Sendosyvirus	LR794150				138072	Candidatus Hamiltonella defensa	Bacteria; Pseudomonadota; Gammaproteobacteria; Enterobacterales; Enterobacteriaceae; ant, tsetse, mealybug, aphid, etc. endosymbionts; aphid secondary symbionts; Hamiltonella	19696350	Literature			GCF_000021705.1
568993	Bacteriophage APSE-7	Viruses; Duplodnaviria; Heunggongvirae; Uroviricota; Caudoviricetes; Sendosyvirus; unclassified Sendosyvirus	LR794146, LR794147, LR794149, LR794151, LR797923				138072	Candidatus Hamiltonella defensa	Bacteria; Pseudomonadota; Gammaproteobacteria; Enterobacterales; Enterobacteriaceae; ant, tsetse, mealybug, aphid, etc. endosymbionts; aphid secondary symbionts; Hamiltonella	32386316	Literature			GCF_000021705.1
2664194	Bacteriophage DSS3_MAL1	Viruses; Duplodnaviria; Heunggongvirae; Uroviricota; Caudoviricetes; unclassified Caudoviricetes	MN602268				246200	Ruegeria pomeroyi DSS-3	Bacteria; Pseudomonadota; Alphaproteobacteria; Rhodobacterales; Roseobacteraceae; Ruegeria; Ruegeria pomeroyi	36807729	Literature			GCF_000011965.2
2664196	Bacteriophage DSS3_VP1	Viruses; Duplodnaviria; Heunggongvirae; Uroviricota; Caudoviricetes; Naomviridae; Noahvirus; Noahvirus arc	NC_055826				246200	Ruegeria pomeroyi DSS-3	Bacteria; Pseudomonadota; Alphaproteobacteria; Rhodobacterales; Roseobacteraceae; Ruegeria; Ruegeria pomeroyi	34033748	Literature			GCF_000011965.2
1589751	Bacteriophage Lily	Viruses; Duplodnaviria; Heunggongvirae; Uroviricota; Caudoviricetes; Lilyvirus; Lilyvirus lily	NC_028841				1464	Paenibacillus larvae	Bacteria; Terrabacteria group; Bacillota; Bacilli; Bacillales; Paenibacillaceae; Paenibacillus	26089405	Literature, RefSeq			GCF_002003265.1
2592161	Bacteriophage R18C	Viruses; Duplodnaviria; Heunggongvirae; Uroviricota; Caudoviricetes; Peduoviridae; Peduovirus; Peduovirus R18C	NC_049461				67825	Citrobacter rodentium	Bacteria; Pseudomonadota; Gammaproteobacteria; Enterobacterales; Enterobacteriaceae; Citrobacter	31641840	Literature			GCF_021278985.1
1589753	Bacteriophage Redbud	Viruses; Duplodnaviria; Heunggongvirae; Uroviricota; Caudoviricetes; Fernvirus; Fernvirus rani	KP296794				1464	Paenibacillus larvae	Bacteria; Terrabacteria group; Bacillota; Bacilli; Bacillales; Paenibacillaceae; Paenibacillus	26089405	Literature, RefSeq			GCF_002003265.1
38018	Bacteriophage sp.	Viruses; unclassified bacterial viruses	LC625742, LN907801, LT985568, LT985569, LT985570, LT985571, LT985572, LT985573, LT985574, LT985575, LT985576, LT985577, LT985578, LT985579, LT985581, LT985582, LT985583, LT985584, LT985585, LT985586, LT985587, LT985588, LT985589, LT985591, LT985592, LT985593, LT993224, LT993225, LT993227, LT993229, LT993247, LT996072, LT996073, LT996074, LT996075, LT996076, LT996077, LT996078, LT996079, LT996080,…				1353	Enterococcus gallinarum	Bacteria; Terrabacteria group; Bacillota; Bacilli; Lactobacillales; Enterococcaceae; Enterococcus	34642357	Literature, RefSeq			GCF_001544275.1
2662140	Bacteriophage Titan-X	Viruses; Duplodnaviria; Heunggongvirae; Uroviricota; Caudoviricetes; Autographiviridae; Pradovirus; unclassified Pradovirus	MN478375				456327	Xanthomonas euvesicatoria	Bacteria; Pseudomonadota; Gammaproteobacteria; Xanthomonadales; Xanthomonadaceae; Xanthomonas	37548749	Literature			GCF_020880415.1
2710493	Bacteroides phage ARB14	Viruses; Duplodnaviria; Heunggongvirae; Uroviricota; Caudoviricetes; unclassified Caudoviricetes	MT074134				226186	Bacteroides thetaiotaomicron VPI-5482	Bacteria; FCB group; Bacteroidota/Chlorobiota group; Bacteroidota; Bacteroidia; Bacteroidales; Bacteroidaceae; Bacteroides; Bacteroides thetaiotaomicron	32601452	Literature, RefSeq			GCF_000011065.1
2710494	Bacteroides phage ARB25	Viruses; Duplodnaviria; Heunggongvirae; Uroviricota; Caudoviricetes; unclassified Caudoviricetes	MT074135				226186	Bacteroides thetaiotaomicron VPI-5482	Bacteria; FCB group; Bacteroidota/Chlorobiota group; Bacteroidota; Bacteroidia; Bacteroidales; Bacteroidaceae; Bacteroides; Bacteroides thetaiotaomicron	32601452	Literature, RefSeq			GCF_000011065.1
1105171	Bacteroides phage B124-14	Viruses; Duplodnaviria; Heunggongvirae; Uroviricota; Caudoviricetes; unclassified Caudoviricetes	NC_016770				817	Bacteroides fragilis	Bacteria; FCB group; Bacteroidota/Chlorobiota group; Bacteroidota; Bacteroidia; Bacteroidales; Bacteroidaceae; Bacteroides		NCBI Virus, RefSeq			GCF_000025985.1
99179	Bacteroides phage B40-8	Viruses; Duplodnaviria; Heunggongvirae; Uroviricota; Caudoviricetes; unclassified Caudoviricetes	NC_011222				817	Bacteroides fragilis	Bacteria; FCB group; Bacteroidota/Chlorobiota group; Bacteroidota; Bacteroidia; Bacteroidales; Bacteroidaceae; Bacteroides	10439405	Literature, NCBI Virus, RefSeq			GCF_000025985.1
2596712	Bacteroides phage Barc2635	Viruses; Duplodnaviria; Heunggongvirae; Uroviricota; Caudoviricetes; unclassified Caudoviricetes	MN078104				817	Bacteroides fragilis	Bacteria; FCB group; Bacteroidota/Chlorobiota group; Bacteroidota; Bacteroidia; Bacteroidales; Bacteroidaceae; Bacteroides		RefSeq			GCF_000025985.1
2968535	Bacteroides phage BC422P2	Viruses; Duplodnaviria; Heunggongvirae; Uroviricota; Caudoviricetes; unclassified Caudoviricetes	OP172643				28116	Bacteroides ovatus	Bacteria; FCB group; Bacteroidota/Chlorobiota group; Bacteroidota; Bacteroidia; Bacteroidales; Bacteroidaceae; Bacteroides		RefSeq			GCF_001314995.1
2968536	Bacteroides phage BC669P1	Viruses; Duplodnaviria; Heunggongvirae; Uroviricota; Caudoviricetes; unclassified Caudoviricetes	OP172644				47678	Bacteroides caccae	Bacteria; FCB group; Bacteroidota/Chlorobiota group; Bacteroidota; Bacteroidia; Bacteroidales; Bacteroidaceae; Bacteroides		RefSeq			GCF_002222615.2
2968537	Bacteroides phage BC669P2	Viruses; Duplodnaviria; Heunggongvirae; Uroviricota; Caudoviricetes; unclassified Caudoviricetes	OP172645				47678	Bacteroides caccae	Bacteria; FCB group; Bacteroidota/Chlorobiota group; Bacteroidota; Bacteroidia; Bacteroidales; Bacteroidaceae; Bacteroides		RefSeq			GCF_002222615.2
2968538	Bacteroides phage BC669P3	Viruses; Duplodnaviria; Heunggongvirae; Uroviricota; Caudoviricetes; unclassified Caudoviricetes	OP172646				47678	Bacteroides caccae	Bacteria; FCB group; Bacteroidota/Chlorobiota group; Bacteroidota; Bacteroidia; Bacteroidales; Bacteroidaceae; Bacteroides		RefSeq			GCF_002222615.2
2968539	Bacteroides phage BC679P1	Viruses; Duplodnaviria; Heunggongvirae; Uroviricota; Caudoviricetes; unclassified Caudoviricetes	OP172647				47678	Bacteroides caccae	Bacteria; FCB group; Bacteroidota/Chlorobiota group; Bacteroidota; Bacteroidia; Bacteroidales; Bacteroidaceae; Bacteroides		RefSeq			GCF_002222615.2
2968540	Bacteroides phage BC679P2	Viruses; Duplodnaviria; Heunggongvirae; Uroviricota; Caudoviricetes; unclassified Caudoviricetes	OP172648				47678	Bacteroides caccae	Bacteria; FCB group; Bacteroidota/Chlorobiota group; Bacteroidota; Bacteroidia; Bacteroidales; Bacteroidaceae; Bacteroides		RefSeq			GCF_002222615.2
2968541	Bacteroides phage BC679P3	Viruses; Duplodnaviria; Heunggongvirae; Uroviricota; Caudoviricetes; unclassified Caudoviricetes	OP172649				47678	Bacteroides caccae	Bacteria; FCB group; Bacteroidota/Chlorobiota group; Bacteroidota; Bacteroidia; Bacteroidales; Bacteroidaceae; Bacteroides		RefSeq			GCF_002222615.2
2968542	Bacteroides phage BC679P4	Viruses; Duplodnaviria; Heunggongvirae; Uroviricota; Caudoviricetes; unclassified Caudoviricetes	OP172650				47678	Bacteroides caccae	Bacteria; FCB group; Bacteroidota/Chlorobiota group; Bacteroidota; Bacteroidia; Bacteroidales; Bacteroidaceae; Bacteroides		RefSeq			GCF_002222615.2
2968543	Bacteroides phage BC679P5	Viruses; Duplodnaviria; Heunggongvirae; Uroviricota; Caudoviricetes; unclassified Caudoviricetes	OP172651				47678	Bacteroides caccae	Bacteria; FCB group; Bacteroidota/Chlorobiota group; Bacteroidota; Bacteroidia; Bacteroidales; Bacteroidaceae; Bacteroides		RefSeq			GCF_002222615.2
2968546	Bacteroides phage BF10P1	Viruses; Duplodnaviria; Heunggongvirae; Uroviricota; Caudoviricetes; unclassified Caudoviricetes	OP172662				817	Bacteroides fragilis	Bacteria; FCB group; Bacteroidota/Chlorobiota group; Bacteroidota; Bacteroidia; Bacteroidales; Bacteroidaceae; Bacteroides		RefSeq			GCF_000025985.1
2968547	Bacteroides phage BF10P2	Viruses; Duplodnaviria; Heunggongvirae; Uroviricota; Caudoviricetes; unclassified Caudoviricetes	OP172663				817	Bacteroides fragilis	Bacteria; FCB group; Bacteroidota/Chlorobiota group; Bacteroidota; Bacteroidia; Bacteroidales; Bacteroidaceae; Bacteroides		RefSeq			GCF_000025985.1
2968548	Bacteroides phage BF10P3	Viruses; Duplodnaviria; Heunggongvirae; Uroviricota; Caudoviricetes; unclassified Caudoviricetes	OP172664				817	Bacteroides fragilis	Bacteria; FCB group; Bacteroidota/Chlorobiota group; Bacteroidota; Bacteroidia; Bacteroidales; Bacteroidaceae; Bacteroides		RefSeq			GCF_000025985.1
2968544	Bacteroides phage BF344P1	Viruses; Duplodnaviria; Heunggongvirae; Uroviricota; Caudoviricetes; unclassified Caudoviricetes	OP172665				817	Bacteroides fragilis	Bacteria; FCB group; Bacteroidota/Chlorobiota group; Bacteroidota; Bacteroidia; Bacteroidales; Bacteroidaceae; Bacteroides		RefSeq			GCF_000025985.1
2968549	Bacteroides phage BF486P1	Viruses; Duplodnaviria; Heunggongvirae; Uroviricota; Caudoviricetes; unclassified Caudoviricetes	OP172666				817	Bacteroides fragilis	Bacteria; FCB group; Bacteroidota/Chlorobiota group; Bacteroidota; Bacteroidia; Bacteroidales; Bacteroidaceae; Bacteroides		RefSeq			GCF_000025985.1
2968550	Bacteroides phage BF486P2	Viruses; Duplodnaviria; Heunggongvirae; Uroviricota; Caudoviricetes; unclassified Caudoviricetes	OP172667				817	Bacteroides fragilis	Bacteria; FCB group; Bacteroidota/Chlorobiota group; Bacteroidota; Bacteroidia; Bacteroidales; Bacteroidaceae; Bacteroides		RefSeq			GCF_000025985.1
2968551	Bacteroides phage BF486P3	Viruses; Duplodnaviria; Heunggongvirae; Uroviricota; Caudoviricetes; unclassified Caudoviricetes	OP172668				817	Bacteroides fragilis	Bacteria; FCB group; Bacteroidota/Chlorobiota group; Bacteroidota; Bacteroidia; Bacteroidales; Bacteroidaceae; Bacteroides		RefSeq			GCF_000025985.1
2968552	Bacteroides phage BF494P1	Viruses; Duplodnaviria; Heunggongvirae; Uroviricota; Caudoviricetes; unclassified Caudoviricetes	OP172669				817	Bacteroides fragilis	Bacteria; FCB group; Bacteroidota/Chlorobiota group; Bacteroidota; Bacteroidia; Bacteroidales; Bacteroidaceae; Bacteroides		RefSeq			GCF_000025985.1
2968553	Bacteroides phage BF503P1	Viruses; Duplodnaviria; Heunggongvirae; Uroviricota; Caudoviricetes; unclassified Caudoviricetes	OP172670				817	Bacteroides fragilis	Bacteria; FCB group; Bacteroidota/Chlorobiota group; Bacteroidota; Bacteroidia; Bacteroidales; Bacteroidaceae; Bacteroides		RefSeq			GCF_000025985.1
2968554	Bacteroides phage BF503P2	Viruses; Duplodnaviria; Heunggongvirae; Uroviricota; Caudoviricetes; unclassified Caudoviricetes	OP172671				817	Bacteroides fragilis	Bacteria; FCB group; Bacteroidota/Chlorobiota group; Bacteroidota; Bacteroidia; Bacteroidales; Bacteroidaceae; Bacteroides		RefSeq			GCF_000025985.1
2968555	Bacteroides phage BF503P4	Viruses; Duplodnaviria; Heunggongvirae; Uroviricota; Caudoviricetes; unclassified Caudoviricetes	OP172672				817	Bacteroides fragilis	Bacteria; FCB group; Bacteroidota/Chlorobiota group; Bacteroidota; Bacteroidia; Bacteroidales; Bacteroidaceae; Bacteroides		RefSeq			GCF_000025985.1
2968556	Bacteroides phage BF695P2	Viruses; Duplodnaviria; Heunggongvirae; Uroviricota; Caudoviricetes; unclassified Caudoviricetes	OP172673				817	Bacteroides fragilis	Bacteria; FCB group; Bacteroidota/Chlorobiota group; Bacteroidota; Bacteroidia; Bacteroidales; Bacteroidaceae; Bacteroides		RefSeq			GCF_000025985.1
2968557	Bacteroides phage BF695P3	Viruses; Duplodnaviria; Heunggongvirae; Uroviricota; Caudoviricetes; unclassified Caudoviricetes	OP172674				817	Bacteroides fragilis	Bacteria; FCB group; Bacteroidota/Chlorobiota group; Bacteroidota; Bacteroidia; Bacteroidales; Bacteroidaceae; Bacteroides		RefSeq			GCF_000025985.1
2968558	Bacteroides phage BF698P1	Viruses; Duplodnaviria; Heunggongvirae; Uroviricota; Caudoviricetes; unclassified Caudoviricetes	OP172675				817	Bacteroides fragilis	Bacteria; FCB group; Bacteroidota/Chlorobiota group; Bacteroidota; Bacteroidia; Bacteroidales; Bacteroidaceae; Bacteroides		RefSeq			GCF_000025985.1
2968559	Bacteroides phage BF698P3	Viruses; Duplodnaviria; Heunggongvirae; Uroviricota; Caudoviricetes; unclassified Caudoviricetes	OP172676				817	Bacteroides fragilis	Bacteria; FCB group; Bacteroidota/Chlorobiota group; Bacteroidota; Bacteroidia; Bacteroidales; Bacteroidaceae; Bacteroides		RefSeq			GCF_000025985.1
2968562	Bacteroides phage BF702P1	Viruses; Duplodnaviria; Heunggongvirae; Uroviricota; Caudoviricetes; unclassified Caudoviricetes	OP172677				817	Bacteroides fragilis	Bacteria; FCB group; Bacteroidota/Chlorobiota group; Bacteroidota; Bacteroidia; Bacteroidales; Bacteroidaceae; Bacteroides		RefSeq			GCF_000025985.1
2968560	Bacteroides phage BF766P1	Viruses; Duplodnaviria; Heunggongvirae; Uroviricota; Caudoviricetes; unclassified Caudoviricetes	OP172678				817	Bacteroides fragilis	Bacteria; FCB group; Bacteroidota/Chlorobiota group; Bacteroidota; Bacteroidia; Bacteroidales; Bacteroidaceae; Bacteroides		RefSeq			GCF_000025985.1
2968561	Bacteroides phage BF766P4	Viruses; Duplodnaviria; Heunggongvirae; Uroviricota; Caudoviricetes; unclassified Caudoviricetes	OP172679				817	Bacteroides fragilis	Bacteria; FCB group; Bacteroidota/Chlorobiota group; Bacteroidota; Bacteroidia; Bacteroidales; Bacteroidaceae; Bacteroides		RefSeq			GCF_000025985.1
2968545	Bacteroides phage BF8P1	Viruses; Duplodnaviria; Heunggongvirae; Uroviricota; Caudoviricetes; unclassified Caudoviricetes	OP172661				817	Bacteroides fragilis	Bacteria; FCB group; Bacteroidota/Chlorobiota group; Bacteroidota; Bacteroidia; Bacteroidales; Bacteroidaceae; Bacteroides		RefSeq			GCF_000025985.1
2968576	Bacteroides phage BK649P1	Viruses; Duplodnaviria; Heunggongvirae; Uroviricota; Caudoviricetes; unclassified Caudoviricetes	OP172680				28116	Bacteroides ovatus	Bacteria; FCB group; Bacteroidota/Chlorobiota group; Bacteroidota; Bacteroidia; Bacteroidales; Bacteroidaceae; Bacteroides		RefSeq			GCF_001314995.1
2968563	Bacteroides phage BK687P1	Viruses; Duplodnaviria; Heunggongvirae; Uroviricota; Caudoviricetes; unclassified Caudoviricetes	OP172681				28116	Bacteroides ovatus	Bacteria; FCB group; Bacteroidota/Chlorobiota group; Bacteroidota; Bacteroidia; Bacteroidales; Bacteroidaceae; Bacteroides		RefSeq			GCF_001314995.1
2968564	Bacteroides phage BK687P2	Viruses; Duplodnaviria; Heunggongvirae; Uroviricota; Caudoviricetes; unclassified Caudoviricetes	OP172682				28116	Bacteroides ovatus	Bacteria; FCB group; Bacteroidota/Chlorobiota group; Bacteroidota; Bacteroidia; Bacteroidales; Bacteroidaceae; Bacteroides		RefSeq			GCF_001314995.1
2968565	Bacteroides phage BK687P3	Viruses; Duplodnaviria; Heunggongvirae; Uroviricota; Caudoviricetes; unclassified Caudoviricetes	OP172683				28116	Bacteroides ovatus	Bacteria; FCB group; Bacteroidota/Chlorobiota group; Bacteroidota; Bacteroidia; Bacteroidales; Bacteroidaceae; Bacteroides		RefSeq			GCF_001314995.1
2968566	Bacteroides phage BK687P4	Viruses; Duplodnaviria; Heunggongvirae; Uroviricota; Caudoviricetes; unclassified Caudoviricetes	OP172684				28116	Bacteroides ovatus	Bacteria; FCB group; Bacteroidota/Chlorobiota group; Bacteroidota; Bacteroidia; Bacteroidales; Bacteroidaceae; Bacteroides		RefSeq			GCF_001314995.1
2968567	Bacteroides phage BK687P5	Viruses; Duplodnaviria; Heunggongvirae; Uroviricota; Caudoviricetes; unclassified Caudoviricetes	OP172685				28116	Bacteroides ovatus	Bacteria; FCB group; Bacteroidota/Chlorobiota group; Bacteroidota; Bacteroidia; Bacteroidales; Bacteroidaceae; Bacteroides		RefSeq			GCF_001314995.1
2968568	Bacteroides phage BK687P6	Viruses; Duplodnaviria; Heunggongvirae; Uroviricota; Caudoviricetes; unclassified Caudoviricetes	OP172686				28116	Bacteroides ovatus	Bacteria; FCB group; Bacteroidota/Chlorobiota group; Bacteroidota; Bacteroidia; Bacteroidales; Bacteroidaceae; Bacteroides		RefSeq			GCF_001314995.1
2968569	Bacteroides phage BK735P1	Viruses; Duplodnaviria; Heunggongvirae; Uroviricota; Caudoviricetes; unclassified Caudoviricetes	OP172687				28116	Bacteroides ovatus	Bacteria; FCB group; Bacteroidota/Chlorobiota group; Bacteroidota; Bacteroidia; Bacteroidales; Bacteroidaceae; Bacteroides		RefSeq			GCF_001314995.1
2968570	Bacteroides phage BK735P2	Viruses; Duplodnaviria; Heunggongvirae; Uroviricota; Caudoviricetes; unclassified Caudoviricetes	OP172688				28116	Bacteroides ovatus	Bacteria; FCB group; Bacteroidota/Chlorobiota group; Bacteroidota; Bacteroidia; Bacteroidales; Bacteroidaceae; Bacteroides		RefSeq			GCF_001314995.1
2968571	Bacteroides phage BK735P3	Viruses; Duplodnaviria; Heunggongvirae; Uroviricota; Caudoviricetes; unclassified Caudoviricetes	OP172689				28116	Bacteroides ovatus	Bacteria; FCB group; Bacteroidota/Chlorobiota group; Bacteroidota; Bacteroidia; Bacteroidales; Bacteroidaceae; Bacteroides		RefSeq			GCF_001314995.1
2968572	Bacteroides phage BK735P4	Viruses; Duplodnaviria; Heunggongvirae; Uroviricota; Caudoviricetes; unclassified Caudoviricetes	OP172690				28116	Bacteroides ovatus	Bacteria; FCB group; Bacteroidota/Chlorobiota group; Bacteroidota; Bacteroidia; Bacteroidales; Bacteroidaceae; Bacteroides		RefSeq			GCF_001314995.1
2968573	Bacteroides phage BK745P1	Viruses; Duplodnaviria; Heunggongvirae; Uroviricota; Caudoviricetes; unclassified Caudoviricetes	OP172691				28116	Bacteroides ovatus	Bacteria; FCB group; Bacteroidota/Chlorobiota group; Bacteroidota; Bacteroidia; Bacteroidales; Bacteroidaceae; Bacteroides		RefSeq			GCF_001314995.1
2968574	Bacteroides phage BK745P3	Viruses; Duplodnaviria; Heunggongvirae; Uroviricota; Caudoviricetes; unclassified Caudoviricetes	OP172692				28116	Bacteroides ovatus	Bacteria; FCB group; Bacteroidota/Chlorobiota group; Bacteroidota; Bacteroidia; Bacteroidales; Bacteroidaceae; Bacteroides		RefSeq			GCF_001314995.1
2968575	Bacteroides phage BK745P4	Viruses; Duplodnaviria; Heunggongvirae; Uroviricota; Caudoviricetes; unclassified Caudoviricetes	OP172693				28116	Bacteroides ovatus	Bacteria; FCB group; Bacteroidota/Chlorobiota group; Bacteroidota; Bacteroidia; Bacteroidales; Bacteroidaceae; Bacteroides		RefSeq			GCF_001314995.1
2968577	Bacteroides phage BO668P1	Viruses; Duplodnaviria; Heunggongvirae; Uroviricota; Caudoviricetes; unclassified Caudoviricetes	OP172698				28116	Bacteroides ovatus	Bacteria; FCB group; Bacteroidota/Chlorobiota group; Bacteroidota; Bacteroidia; Bacteroidales; Bacteroidaceae; Bacteroides		RefSeq			GCF_001314995.1
2968578	Bacteroides phage BO668P2	Viruses; Duplodnaviria; Heunggongvirae; Uroviricota; Caudoviricetes; unclassified Caudoviricetes	OP172699				28116	Bacteroides ovatus	Bacteria; FCB group; Bacteroidota/Chlorobiota group; Bacteroidota; Bacteroidia; Bacteroidales; Bacteroidaceae; Bacteroides		RefSeq			GCF_001314995.1
2968579	Bacteroides phage BS162P1	Viruses; Duplodnaviria; Heunggongvirae; Uroviricota; Caudoviricetes; unclassified Caudoviricetes	OP172706				291644	Bacteroides salyersiae	Bacteria; FCB group; Bacteroidota/Chlorobiota group; Bacteroidota; Bacteroidia; Bacteroidales; Bacteroidaceae; Bacteroides		RefSeq			GCF_000381365.1
2968580	Bacteroides phage BS162P3	Viruses; Duplodnaviria; Heunggongvirae; Uroviricota; Caudoviricetes; unclassified Caudoviricetes	OP172707				291644	Bacteroides salyersiae	Bacteria; FCB group; Bacteroidota/Chlorobiota group; Bacteroidota; Bacteroidia; Bacteroidales; Bacteroidaceae; Bacteroides		RefSeq			GCF_000381365.1
2968581	Bacteroides phage BT401P1	Viruses; Duplodnaviria; Heunggongvirae; Uroviricota; Caudoviricetes; unclassified Caudoviricetes	OP172711				818	Bacteroides thetaiotaomicron	Bacteria; FCB group; Bacteroidota/Chlorobiota group; Bacteroidota; Bacteroidia; Bacteroidales; Bacteroidaceae; Bacteroides		RefSeq			GCF_000011065.1
2968582	Bacteroides phage BT401P2	Viruses; Duplodnaviria; Heunggongvirae; Uroviricota; Caudoviricetes; unclassified Caudoviricetes	OP172712				818	Bacteroides thetaiotaomicron	Bacteria; FCB group; Bacteroidota/Chlorobiota group; Bacteroidota; Bacteroidia; Bacteroidales; Bacteroidaceae; Bacteroides		RefSeq			GCF_000011065.1
2968583	Bacteroides phage BT401P3	Viruses; Duplodnaviria; Heunggongvirae; Uroviricota; Caudoviricetes; unclassified Caudoviricetes	OP172713				818	Bacteroides thetaiotaomicron	Bacteria; FCB group; Bacteroidota/Chlorobiota group; Bacteroidota; Bacteroidia; Bacteroidales; Bacteroidaceae; Bacteroides		RefSeq			GCF_000011065.1
2968584	Bacteroides phage BT47P1	Viruses; Duplodnaviria; Heunggongvirae; Uroviricota; Caudoviricetes; unclassified Caudoviricetes	OP172708				818	Bacteroides thetaiotaomicron	Bacteria; FCB group; Bacteroidota/Chlorobiota group; Bacteroidota; Bacteroidia; Bacteroidales; Bacteroidaceae; Bacteroides		RefSeq			GCF_000011065.1
2968587	Bacteroides phage BT498P1	Viruses; Duplodnaviria; Heunggongvirae; Uroviricota; Caudoviricetes; unclassified Caudoviricetes	OP172714				818	Bacteroides thetaiotaomicron	Bacteria; FCB group; Bacteroidota/Chlorobiota group; Bacteroidota; Bacteroidia; Bacteroidales; Bacteroidaceae; Bacteroides		RefSeq			GCF_000011065.1
2968588	Bacteroides phage BT528P1	Viruses; Duplodnaviria; Heunggongvirae; Uroviricota; Caudoviricetes; unclassified Caudoviricetes	OP172715				818	Bacteroides thetaiotaomicron	Bacteria; FCB group; Bacteroidota/Chlorobiota group; Bacteroidota; Bacteroidia; Bacteroidales; Bacteroidaceae; Bacteroides		RefSeq			GCF_000011065.1
2968589	Bacteroides phage BT528P2	Viruses; Duplodnaviria; Heunggongvirae; Uroviricota; Caudoviricetes; unclassified Caudoviricetes	OP172716				818	Bacteroides thetaiotaomicron	Bacteria; FCB group; Bacteroidota/Chlorobiota group; Bacteroidota; Bacteroidia; Bacteroidales; Bacteroidaceae; Bacteroides		RefSeq			GCF_000011065.1
2968590	Bacteroides phage BT566P1	Viruses; Duplodnaviria; Heunggongvirae; Uroviricota; Caudoviricetes; unclassified Caudoviricetes	OP172717				818	Bacteroides thetaiotaomicron	Bacteria; FCB group; Bacteroidota/Chlorobiota group; Bacteroidota; Bacteroidia; Bacteroidales; Bacteroidaceae; Bacteroides		RefSeq			GCF_000011065.1
2968591	Bacteroides phage BT566P2	Viruses; Duplodnaviria; Heunggongvirae; Uroviricota; Caudoviricetes; unclassified Caudoviricetes	OP172718				818	Bacteroides thetaiotaomicron	Bacteria; FCB group; Bacteroidota/Chlorobiota group; Bacteroidota; Bacteroidia; Bacteroidales; Bacteroidaceae; Bacteroides		RefSeq			GCF_000011065.1
2968585	Bacteroides phage BT61P1	Viruses; Duplodnaviria; Heunggongvirae; Uroviricota; Caudoviricetes; unclassified Caudoviricetes	OP172709				818	Bacteroides thetaiotaomicron	Bacteria; FCB group; Bacteroidota/Chlorobiota group; Bacteroidota; Bacteroidia; Bacteroidales; Bacteroidaceae; Bacteroides		RefSeq			GCF_000011065.1
2968586	Bacteroides phage BT61P2	Viruses; Duplodnaviria; Heunggongvirae; Uroviricota; Caudoviricetes; unclassified Caudoviricetes	OP172710				818	Bacteroides thetaiotaomicron	Bacteria; FCB group; Bacteroidota/Chlorobiota group; Bacteroidota; Bacteroidia; Bacteroidales; Bacteroidaceae; Bacteroides		RefSeq			GCF_000011065.1
2968592	Bacteroides phage BT638P1	Viruses; Duplodnaviria; Heunggongvirae; Uroviricota; Caudoviricetes; unclassified Caudoviricetes	OP172719				818	Bacteroides thetaiotaomicron	Bacteria; FCB group; Bacteroidota/Chlorobiota group; Bacteroidota; Bacteroidia; Bacteroidales; Bacteroidaceae; Bacteroides		RefSeq			GCF_000011065.1
2968593	Bacteroides phage BT638P2	Viruses; Duplodnaviria; Heunggongvirae; Uroviricota; Caudoviricetes; unclassified Caudoviricetes	OP172720				818	Bacteroides thetaiotaomicron	Bacteria; FCB group; Bacteroidota/Chlorobiota group; Bacteroidota; Bacteroidia; Bacteroidales; Bacteroidaceae; Bacteroides		RefSeq			GCF_000011065.1
2968596	Bacteroides phage BT638P3	Viruses; Duplodnaviria; Heunggongvirae; Uroviricota; Caudoviricetes; unclassified Caudoviricetes	OP172721				818	Bacteroides thetaiotaomicron	Bacteria; FCB group; Bacteroidota/Chlorobiota group; Bacteroidota; Bacteroidia; Bacteroidales; Bacteroidaceae; Bacteroides		RefSeq			GCF_000011065.1
2968597	Bacteroides phage BT638P4	Viruses; Duplodnaviria; Heunggongvirae; Uroviricota; Caudoviricetes; unclassified Caudoviricetes	OP172722				818	Bacteroides thetaiotaomicron	Bacteria; FCB group; Bacteroidota/Chlorobiota group; Bacteroidota; Bacteroidia; Bacteroidales; Bacteroidaceae; Bacteroides		RefSeq			GCF_000011065.1
2968598	Bacteroides phage BT638P5	Viruses; Duplodnaviria; Heunggongvirae; Uroviricota; Caudoviricetes; unclassified Caudoviricetes	OP172723				818	Bacteroides thetaiotaomicron	Bacteria; FCB group; Bacteroidota/Chlorobiota group; Bacteroidota; Bacteroidia; Bacteroidales; Bacteroidaceae; Bacteroides		RefSeq			GCF_000011065.1
2968599	Bacteroides phage BT638P6	Viruses; Duplodnaviria; Heunggongvirae; Uroviricota; Caudoviricetes; unclassified Caudoviricetes	OP172724				818	Bacteroides thetaiotaomicron	Bacteria; FCB group; Bacteroidota/Chlorobiota group; Bacteroidota; Bacteroidia; Bacteroidales; Bacteroidaceae; Bacteroides		RefSeq			GCF_000011065.1
2968594	Bacteroides phage BT638P7	Viruses; Duplodnaviria; Heunggongvirae; Uroviricota; Caudoviricetes; unclassified Caudoviricetes	OP172725				818	Bacteroides thetaiotaomicron	Bacteria; FCB group; Bacteroidota/Chlorobiota group; Bacteroidota; Bacteroidia; Bacteroidales; Bacteroidaceae; Bacteroides		RefSeq			GCF_000011065.1
2968595	Bacteroides phage BT638P8	Viruses; Duplodnaviria; Heunggongvirae; Uroviricota; Caudoviricetes; unclassified Caudoviricetes	OP172726				818	Bacteroides thetaiotaomicron	Bacteria; FCB group; Bacteroidota/Chlorobiota group; Bacteroidota; Bacteroidia; Bacteroidales; Bacteroidaceae; Bacteroides		RefSeq			GCF_000011065.1
2968600	Bacteroides phage BT681P2	Viruses; Duplodnaviria; Heunggongvirae; Uroviricota; Caudoviricetes; unclassified Caudoviricetes	OP172727				818	Bacteroides thetaiotaomicron	Bacteria; FCB group; Bacteroidota/Chlorobiota group; Bacteroidota; Bacteroidia; Bacteroidales; Bacteroidaceae; Bacteroides		RefSeq			GCF_000011065.1
2968601	Bacteroides phage BT681P3	Viruses; Duplodnaviria; Heunggongvirae; Uroviricota; Caudoviricetes; unclassified Caudoviricetes	OP172728				818	Bacteroides thetaiotaomicron	Bacteria; FCB group; Bacteroidota/Chlorobiota group; Bacteroidota; Bacteroidia; Bacteroidales; Bacteroidaceae; Bacteroides		RefSeq			GCF_000011065.1
2968602	Bacteroides phage BT681P4	Viruses; Duplodnaviria; Heunggongvirae; Uroviricota; Caudoviricetes; unclassified Caudoviricetes	OP172729				818	Bacteroides thetaiotaomicron	Bacteria; FCB group; Bacteroidota/Chlorobiota group; Bacteroidota; Bacteroidia; Bacteroidales; Bacteroidaceae; Bacteroides		RefSeq			GCF_000011065.1
2968603	Bacteroides phage BT709P1	Viruses; Duplodnaviria; Heunggongvirae; Uroviricota; Caudoviricetes; unclassified Caudoviricetes	OP172730				818	Bacteroides thetaiotaomicron	Bacteria; FCB group; Bacteroidota/Chlorobiota group; Bacteroidota; Bacteroidia; Bacteroidales; Bacteroidaceae; Bacteroides		RefSeq			GCF_000011065.1
2968604	Bacteroides phage BU183P1	Viruses; Duplodnaviria; Heunggongvirae; Uroviricota; Caudoviricetes; unclassified Caudoviricetes	OP172731				820	Bacteroides uniformis	Bacteria; FCB group; Bacteroidota/Chlorobiota group; Bacteroidota; Bacteroidia; Bacteroidales; Bacteroidaceae; Bacteroides		RefSeq			GCA_025147485.1
2968605	Bacteroides phage BU183P2	Viruses; Duplodnaviria; Heunggongvirae; Uroviricota; Caudoviricetes; unclassified Caudoviricetes	OP172732				820	Bacteroides uniformis	Bacteria; FCB group; Bacteroidota/Chlorobiota group; Bacteroidota; Bacteroidia; Bacteroidales; Bacteroidaceae; Bacteroides		RefSeq			GCA_025147485.1
2968606	Bacteroides phage BU241P1	Viruses; Duplodnaviria; Heunggongvirae; Uroviricota; Caudoviricetes; unclassified Caudoviricetes	OP172733				820	Bacteroides uniformis	Bacteria; FCB group; Bacteroidota/Chlorobiota group; Bacteroidota; Bacteroidia; Bacteroidales; Bacteroidaceae; Bacteroides		RefSeq			GCA_025147485.1
2968607	Bacteroides phage BU241P2	Viruses; Duplodnaviria; Heunggongvirae; Uroviricota; Caudoviricetes; unclassified Caudoviricetes	OP172734				820	Bacteroides uniformis	Bacteria; FCB group; Bacteroidota/Chlorobiota group; Bacteroidota; Bacteroidia; Bacteroidales; Bacteroidaceae; Bacteroides		RefSeq			GCA_025147485.1
2968608	Bacteroides phage BU730P1	Viruses; Duplodnaviria; Heunggongvirae; Uroviricota; Caudoviricetes; unclassified Caudoviricetes	OP172735				820	Bacteroides uniformis	Bacteria; FCB group; Bacteroidota/Chlorobiota group; Bacteroidota; Bacteroidia; Bacteroidales; Bacteroidaceae; Bacteroides		RefSeq			GCA_025147485.1
2968609	Bacteroides phage BX788P2	Viruses; Duplodnaviria; Heunggongvirae; Uroviricota; Caudoviricetes; unclassified Caudoviricetes	OP172751				371601	Bacteroides xylanisolvens	Bacteria; FCB group; Bacteroidota/Chlorobiota group; Bacteroidota; Bacteroidia; Bacteroidales; Bacteroidaceae; Bacteroides		RefSeq			GCF_000210075.1
3070807	Bacteroides phage C1_85S2P	Viruses; Duplodnaviria; Heunggongvirae; Uroviricota; Caudoviricetes; unclassified Caudoviricetes	OR296437				820	Bacteroides uniformis	Bacteria; FCB group; Bacteroidota/Chlorobiota group; Bacteroidota; Bacteroidia; Bacteroidales; Bacteroidaceae; Bacteroides		RefSeq			GCA_025147485.1
3070808	Bacteroides phage C2_18_80S2P	Viruses; Duplodnaviria; Heunggongvirae; Uroviricota; Caudoviricetes; unclassified Caudoviricetes	OR296438				820	Bacteroides uniformis	Bacteria; FCB group; Bacteroidota/Chlorobiota group; Bacteroidota; Bacteroidia; Bacteroidales; Bacteroidaceae; Bacteroides		RefSeq			GCA_025147485.1
3070809	Bacteroides phage C3_41T2LP	Viruses; Duplodnaviria; Heunggongvirae; Uroviricota; Caudoviricetes; unclassified Caudoviricetes	OR296439				820	Bacteroides uniformis	Bacteria; FCB group; Bacteroidota/Chlorobiota group; Bacteroidota; Bacteroidia; Bacteroidales; Bacteroidaceae; Bacteroides		RefSeq			GCA_025147485.1
2709317	Bacteroides phage crAss002	Viruses; Duplodnaviria; Heunggongvirae; Uroviricota; Caudoviricetes; Crassvirales; Intestiviridae; Churivirinae; Jahgtovirus; Jahgtovirus secundus	NC_055828				371601	Bacteroides xylanisolvens	Bacteria; FCB group; Bacteroidota/Chlorobiota group; Bacteroidota; Bacteroidia; Bacteroidales; Bacteroidaceae; Bacteroides	33845877	Literature, RefSeq			GCF_000210075.1
2710495	Bacteroides phage DAC15	Viruses; Duplodnaviria; Heunggongvirae; Uroviricota; Caudoviricetes; Crassvirales; Steigviridae; Asinivirinae; Wulfhauvirus; Wulfhauvirus bangladeshii	NC_055832				226186	Bacteroides thetaiotaomicron VPI-5482	Bacteria; FCB group; Bacteroidota/Chlorobiota group; Bacteroidota; Bacteroidia; Bacteroidales; Bacteroidaceae; Bacteroides; Bacteroides thetaiotaomicron	32652063	Literature, RefSeq			GCF_000011065.1
2710496	Bacteroides phage DAC16	Viruses; Duplodnaviria; Heunggongvirae; Uroviricota; Caudoviricetes; unclassified Caudoviricetes	MT074137				818	Bacteroides thetaiotaomicron	Bacteria; FCB group; Bacteroidota/Chlorobiota group; Bacteroidota; Bacteroidia; Bacteroidales; Bacteroidaceae; Bacteroides		RefSeq			GCF_000011065.1
2710496	Bacteroides phage DAC16	Viruses; Duplodnaviria; Heunggongvirae; Uroviricota; Caudoviricetes; unclassified Caudoviricetes	MT074137				226186	Bacteroides thetaiotaomicron VPI-5482	Bacteria; FCB group; Bacteroidota/Chlorobiota group; Bacteroidota; Bacteroidia; Bacteroidales; Bacteroidaceae; Bacteroides; Bacteroides thetaiotaomicron		RefSeq			GCF_000011065.1
2710497	Bacteroides phage DAC17	Viruses; Duplodnaviria; Heunggongvirae; Uroviricota; Caudoviricetes; Crassvirales; Steigviridae; Asinivirinae; Wulfhauvirus; unclassified Wulfhauvirus	MT074138				818	Bacteroides thetaiotaomicron	Bacteria; FCB group; Bacteroidota/Chlorobiota group; Bacteroidota; Bacteroidia; Bacteroidales; Bacteroidaceae; Bacteroides		RefSeq			GCF_000011065.1
2710497	Bacteroides phage DAC17	Viruses; Duplodnaviria; Heunggongvirae; Uroviricota; Caudoviricetes; Crassvirales; Steigviridae; Asinivirinae; Wulfhauvirus; unclassified Wulfhauvirus	MT074138				226186	Bacteroides thetaiotaomicron VPI-5482	Bacteria; FCB group; Bacteroidota/Chlorobiota group; Bacteroidota; Bacteroidia; Bacteroidales; Bacteroidaceae; Bacteroides; Bacteroides thetaiotaomicron		RefSeq			GCF_000011065.1
2710498	Bacteroides phage DAC19	Viruses; Duplodnaviria; Heunggongvirae; Uroviricota; Caudoviricetes; unclassified Caudoviricetes	MT074139				818	Bacteroides thetaiotaomicron	Bacteria; FCB group; Bacteroidota/Chlorobiota group; Bacteroidota; Bacteroidia; Bacteroidales; Bacteroidaceae; Bacteroides		RefSeq			GCF_000011065.1
2710498	Bacteroides phage DAC19	Viruses; Duplodnaviria; Heunggongvirae; Uroviricota; Caudoviricetes; unclassified Caudoviricetes	MT074139				226186	Bacteroides thetaiotaomicron VPI-5482	Bacteria; FCB group; Bacteroidota/Chlorobiota group; Bacteroidota; Bacteroidia; Bacteroidales; Bacteroidaceae; Bacteroides; Bacteroides thetaiotaomicron		RefSeq			GCF_000011065.1
2710499	Bacteroides phage DAC20	Viruses; Duplodnaviria; Heunggongvirae; Uroviricota; Caudoviricetes; unclassified Caudoviricetes	MT074140				818	Bacteroides thetaiotaomicron	Bacteria; FCB group; Bacteroidota/Chlorobiota group; Bacteroidota; Bacteroidia; Bacteroidales; Bacteroidaceae; Bacteroides		RefSeq			GCF_000011065.1
2710499	Bacteroides phage DAC20	Viruses; Duplodnaviria; Heunggongvirae; Uroviricota; Caudoviricetes; unclassified Caudoviricetes	MT074140				226186	Bacteroides thetaiotaomicron VPI-5482	Bacteria; FCB group; Bacteroidota/Chlorobiota group; Bacteroidota; Bacteroidia; Bacteroidales; Bacteroidaceae; Bacteroides; Bacteroides thetaiotaomicron		RefSeq			GCF_000011065.1
2710500	Bacteroides phage DAC22	Viruses; Duplodnaviria; Heunggongvirae; Uroviricota; Caudoviricetes; unclassified Caudoviricetes	MT074141				818	Bacteroides thetaiotaomicron	Bacteria; FCB group; Bacteroidota/Chlorobiota group; Bacteroidota; Bacteroidia; Bacteroidales; Bacteroidaceae; Bacteroides		RefSeq			GCF_000011065.1
2710500	Bacteroides phage DAC22	Viruses; Duplodnaviria; Heunggongvirae; Uroviricota; Caudoviricetes; unclassified Caudoviricetes	MT074141				226186	Bacteroides thetaiotaomicron VPI-5482	Bacteria; FCB group; Bacteroidota/Chlorobiota group; Bacteroidota; Bacteroidia; Bacteroidales; Bacteroidaceae; Bacteroides; Bacteroides thetaiotaomicron		RefSeq			GCF_000011065.1
2710501	Bacteroides phage DAC23	Viruses; Duplodnaviria; Heunggongvirae; Uroviricota; Caudoviricetes; unclassified Caudoviricetes	MT074142				818	Bacteroides thetaiotaomicron	Bacteria; FCB group; Bacteroidota/Chlorobiota group; Bacteroidota; Bacteroidia; Bacteroidales; Bacteroidaceae; Bacteroides		RefSeq			GCF_000011065.1
2710501	Bacteroides phage DAC23	Viruses; Duplodnaviria; Heunggongvirae; Uroviricota; Caudoviricetes; unclassified Caudoviricetes	MT074142				226186	Bacteroides thetaiotaomicron VPI-5482	Bacteria; FCB group; Bacteroidota/Chlorobiota group; Bacteroidota; Bacteroidia; Bacteroidales; Bacteroidaceae; Bacteroides; Bacteroides thetaiotaomicron		RefSeq			GCF_000011065.1
2950327	Bacteroides phage EMB1	Viruses; Duplodnaviria; Heunggongvirae; Uroviricota; Caudoviricetes; unclassified Caudoviricetes	ON721384				820	Bacteroides uniformis	Bacteria; FCB group; Bacteroidota/Chlorobiota group; Bacteroidota; Bacteroidia; Bacteroidales; Bacteroidaceae; Bacteroides		RefSeq			GCA_025147485.1
2950328	Bacteroides phage EMB2	Viruses; Duplodnaviria; Heunggongvirae; Uroviricota; Caudoviricetes; unclassified Caudoviricetes	ON721385				820	Bacteroides uniformis	Bacteria; FCB group; Bacteroidota/Chlorobiota group; Bacteroidota; Bacteroidia; Bacteroidales; Bacteroidaceae; Bacteroides		RefSeq			GCA_025147485.1
2762303	Bacteroides phage F2	Viruses; Duplodnaviria; Heunggongvirae; Uroviricota; Caudoviricetes; unclassified Caudoviricetes	MT806186, MT806187				820	Bacteroides uniformis	Bacteria; FCB group; Bacteroidota/Chlorobiota group; Bacteroidota; Bacteroidia; Bacteroidales; Bacteroidaceae; Bacteroides		RefSeq			GCA_025147485.1
2762304	Bacteroides phage F4	Viruses; Duplodnaviria; Heunggongvirae; Uroviricota; Caudoviricetes; unclassified Caudoviricetes	MT806185				820	Bacteroides uniformis	Bacteria; FCB group; Bacteroidota/Chlorobiota group; Bacteroidota; Bacteroidia; Bacteroidales; Bacteroidaceae; Bacteroides		RefSeq			GCA_025147485.1
2829146	Bacteroides phage GEC_vB_Bfr_VA7	Viruses; Duplodnaviria; Heunggongvirae; Uroviricota; Caudoviricetes; unclassified Caudoviricetes	MW916539				817	Bacteroides fragilis	Bacteria; FCB group; Bacteroidota/Chlorobiota group; Bacteroidota; Bacteroidia; Bacteroidales; Bacteroidaceae; Bacteroides		RefSeq			GCF_000025985.1
2710502	Bacteroides phage HNL05	Viruses; Duplodnaviria; Heunggongvirae; Uroviricota; Caudoviricetes; unclassified Caudoviricetes	MT074143				818	Bacteroides thetaiotaomicron	Bacteria; FCB group; Bacteroidota/Chlorobiota group; Bacteroidota; Bacteroidia; Bacteroidales; Bacteroidaceae; Bacteroides		RefSeq			GCF_000011065.1
2710502	Bacteroides phage HNL05	Viruses; Duplodnaviria; Heunggongvirae; Uroviricota; Caudoviricetes; unclassified Caudoviricetes	MT074143				226186	Bacteroides thetaiotaomicron VPI-5482	Bacteria; FCB group; Bacteroidota/Chlorobiota group; Bacteroidota; Bacteroidia; Bacteroidales; Bacteroidaceae; Bacteroides; Bacteroides thetaiotaomicron		RefSeq			GCF_000011065.1
2710503	Bacteroides phage HNL35	Viruses; Duplodnaviria; Heunggongvirae; Uroviricota; Caudoviricetes; unclassified Caudoviricetes	MT074144				818	Bacteroides thetaiotaomicron	Bacteria; FCB group; Bacteroidota/Chlorobiota group; Bacteroidota; Bacteroidia; Bacteroidales; Bacteroidaceae; Bacteroides		RefSeq			GCF_000011065.1
2710503	Bacteroides phage HNL35	Viruses; Duplodnaviria; Heunggongvirae; Uroviricota; Caudoviricetes; unclassified Caudoviricetes	MT074144				226186	Bacteroides thetaiotaomicron VPI-5482	Bacteria; FCB group; Bacteroidota/Chlorobiota group; Bacteroidota; Bacteroidia; Bacteroidales; Bacteroidaceae; Bacteroides; Bacteroides thetaiotaomicron		RefSeq			GCF_000011065.1
2710504	Bacteroides phage SJC01	Viruses; Duplodnaviria; Heunggongvirae; Uroviricota; Caudoviricetes; unclassified Caudoviricetes	MT074145				226186	Bacteroides thetaiotaomicron VPI-5482	Bacteria; FCB group; Bacteroidota/Chlorobiota group; Bacteroidota; Bacteroidia; Bacteroidales; Bacteroidaceae; Bacteroides; Bacteroides thetaiotaomicron	32601452	Literature, RefSeq			GCF_000011065.1
2710505	Bacteroides phage SJC03	Viruses; Duplodnaviria; Heunggongvirae; Uroviricota; Caudoviricetes; unclassified Caudoviricetes	MT074146				226186	Bacteroides thetaiotaomicron VPI-5482	Bacteria; FCB group; Bacteroidota/Chlorobiota group; Bacteroidota; Bacteroidia; Bacteroidales; Bacteroidaceae; Bacteroides; Bacteroides thetaiotaomicron	32601452	Literature, RefSeq			GCF_000011065.1
2710506	Bacteroides phage SJC09	Viruses; Duplodnaviria; Heunggongvirae; Uroviricota; Caudoviricetes; unclassified Caudoviricetes	MT074147				226186	Bacteroides thetaiotaomicron VPI-5482	Bacteria; FCB group; Bacteroidota/Chlorobiota group; Bacteroidota; Bacteroidia; Bacteroidales; Bacteroidaceae; Bacteroides; Bacteroides thetaiotaomicron	32601452	Literature, RefSeq			GCF_000011065.1
2710507	Bacteroides phage SJC10	Viruses; Duplodnaviria; Heunggongvirae; Uroviricota; Caudoviricetes; unclassified Caudoviricetes	MT074148				226186	Bacteroides thetaiotaomicron VPI-5482	Bacteria; FCB group; Bacteroidota/Chlorobiota group; Bacteroidota; Bacteroidia; Bacteroidales; Bacteroidaceae; Bacteroides; Bacteroides thetaiotaomicron	32601452	Literature, RefSeq			GCF_000011065.1
2710508	Bacteroides phage SJC11	Viruses; Duplodnaviria; Heunggongvirae; Uroviricota; Caudoviricetes; unclassified Caudoviricetes	MT074149				226186	Bacteroides thetaiotaomicron VPI-5482	Bacteria; FCB group; Bacteroidota/Chlorobiota group; Bacteroidota; Bacteroidia; Bacteroidales; Bacteroidaceae; Bacteroides; Bacteroides thetaiotaomicron	32601452	Literature, RefSeq			GCF_000011065.1
2710509	Bacteroides phage SJC12	Viruses; Duplodnaviria; Heunggongvirae; Uroviricota; Caudoviricetes; unclassified Caudoviricetes	MT074150				226186	Bacteroides thetaiotaomicron VPI-5482	Bacteria; FCB group; Bacteroidota/Chlorobiota group; Bacteroidota; Bacteroidia; Bacteroidales; Bacteroidaceae; Bacteroides; Bacteroides thetaiotaomicron	32601452	Literature, RefSeq			GCF_000011065.1
2710510	Bacteroides phage SJC13	Viruses; Duplodnaviria; Heunggongvirae; Uroviricota; Caudoviricetes; unclassified Caudoviricetes	MT074151				226186	Bacteroides thetaiotaomicron VPI-5482	Bacteria; FCB group; Bacteroidota/Chlorobiota group; Bacteroidota; Bacteroidia; Bacteroidales; Bacteroidaceae; Bacteroides; Bacteroides thetaiotaomicron	32601452	Literature, RefSeq			GCF_000011065.1
2710511	Bacteroides phage SJC14	Viruses; Duplodnaviria; Heunggongvirae; Uroviricota; Caudoviricetes; unclassified Caudoviricetes	MT074152				226186	Bacteroides thetaiotaomicron VPI-5482	Bacteria; FCB group; Bacteroidota/Chlorobiota group; Bacteroidota; Bacteroidia; Bacteroidales; Bacteroidaceae; Bacteroides; Bacteroides thetaiotaomicron	32601452	Literature, RefSeq			GCF_000011065.1
2710512	Bacteroides phage SJC15	Viruses; Duplodnaviria; Heunggongvirae; Uroviricota; Caudoviricetes; unclassified Caudoviricetes	MT074153				226186	Bacteroides thetaiotaomicron VPI-5482	Bacteria; FCB group; Bacteroidota/Chlorobiota group; Bacteroidota; Bacteroidia; Bacteroidales; Bacteroidaceae; Bacteroides; Bacteroides thetaiotaomicron	32601452	Literature, RefSeq			GCF_000011065.1
2710513	Bacteroides phage SJC16	Viruses; Duplodnaviria; Heunggongvirae; Uroviricota; Caudoviricetes; unclassified Caudoviricetes	MT074154				226186	Bacteroides thetaiotaomicron VPI-5482	Bacteria; FCB group; Bacteroidota/Chlorobiota group; Bacteroidota; Bacteroidia; Bacteroidales; Bacteroidaceae; Bacteroides; Bacteroides thetaiotaomicron	32601452	Literature, RefSeq			GCF_000011065.1
2710514	Bacteroides phage SJC17	Viruses; Duplodnaviria; Heunggongvirae; Uroviricota; Caudoviricetes; unclassified Caudoviricetes	MT074155				226186	Bacteroides thetaiotaomicron VPI-5482	Bacteria; FCB group; Bacteroidota/Chlorobiota group; Bacteroidota; Bacteroidia; Bacteroidales; Bacteroidaceae; Bacteroides; Bacteroides thetaiotaomicron	32601452	Literature, RefSeq			GCF_000011065.1
2710515	Bacteroides phage SJC18	Viruses; Duplodnaviria; Heunggongvirae; Uroviricota; Caudoviricetes; unclassified Caudoviricetes	MT074156				226186	Bacteroides thetaiotaomicron VPI-5482	Bacteria; FCB group; Bacteroidota/Chlorobiota group; Bacteroidota; Bacteroidia; Bacteroidales; Bacteroidaceae; Bacteroides; Bacteroides thetaiotaomicron	32601452	Literature, RefSeq			GCF_000011065.1
2710516	Bacteroides phage SJC20	Viruses; Duplodnaviria; Heunggongvirae; Uroviricota; Caudoviricetes; unclassified Caudoviricetes	MT074157				226186	Bacteroides thetaiotaomicron VPI-5482	Bacteria; FCB group; Bacteroidota/Chlorobiota group; Bacteroidota; Bacteroidia; Bacteroidales; Bacteroidaceae; Bacteroides; Bacteroides thetaiotaomicron	32601452	Literature, RefSeq			GCF_000011065.1
2710517	Bacteroides phage SJC22	Viruses; Duplodnaviria; Heunggongvirae; Uroviricota; Caudoviricetes; unclassified Caudoviricetes	MT074158				226186	Bacteroides thetaiotaomicron VPI-5482	Bacteria; FCB group; Bacteroidota/Chlorobiota group; Bacteroidota; Bacteroidia; Bacteroidales; Bacteroidaceae; Bacteroides; Bacteroides thetaiotaomicron	32601452	Literature, RefSeq			GCF_000011065.1
2710518	Bacteroides phage SJC23	Viruses; Duplodnaviria; Heunggongvirae; Uroviricota; Caudoviricetes; unclassified Caudoviricetes	MT074159				226186	Bacteroides thetaiotaomicron VPI-5482	Bacteria; FCB group; Bacteroidota/Chlorobiota group; Bacteroidota; Bacteroidia; Bacteroidales; Bacteroidaceae; Bacteroides; Bacteroides thetaiotaomicron	32601452	Literature, RefSeq			GCF_000011065.1
2710519	Bacteroides phage SJC25	Viruses; Duplodnaviria; Heunggongvirae; Uroviricota; Caudoviricetes; unclassified Caudoviricetes	MT074160				226186	Bacteroides thetaiotaomicron VPI-5482	Bacteria; FCB group; Bacteroidota/Chlorobiota group; Bacteroidota; Bacteroidia; Bacteroidales; Bacteroidaceae; Bacteroides; Bacteroides thetaiotaomicron	32601452	Literature, RefSeq			GCF_000011065.1
2797298	Bacteroides phage vB_BfraS_NCTC	Viruses; Duplodnaviria; Heunggongvirae; Uroviricota; Caudoviricetes; unclassified Caudoviricetes	MW314138				817	Bacteroides fragilis	Bacteria; FCB group; Bacteroidota/Chlorobiota group; Bacteroidota; Bacteroidia; Bacteroidales; Bacteroidaceae; Bacteroides		RefSeq			GCF_000025985.1
2733869	Bacteroides phage vB_BfrS_23	Viruses; Duplodnaviria; Heunggongvirae; Uroviricota; Caudoviricetes; unclassified Caudoviricetes	MT630433				817	Bacteroides fragilis	Bacteria; FCB group; Bacteroidota/Chlorobiota group; Bacteroidota; Bacteroidia; Bacteroidales; Bacteroidaceae; Bacteroides		RefSeq			GCF_000025985.1
3017780	Bacteroides phage vB_BfrS_UZM3	Viruses; Duplodnaviria; Heunggongvirae; Uroviricota; Caudoviricetes; unclassified Caudoviricetes	OQ116603				817	Bacteroides fragilis	Bacteria; FCB group; Bacteroidota/Chlorobiota group; Bacteroidota; Bacteroidia; Bacteroidales; Bacteroidaceae; Bacteroides		RefSeq			GCF_000025985.1
1035662	Bdellovibrio phage phi1402	Viruses; Duplodnaviria; Heunggongvirae; Uroviricota; Caudoviricetes; unclassified Caudoviricetes	NC_015721				959	Bdellovibrio bacteriovorus	Bacteria; Bdellovibrionota; Bdellovibrionia; Bdellovibrionales; Pseudobdellovibrionaceae; Bdellovibrio	22164347	Literature, RefSeq			GCF_000196175.1
1127515	Bdellovibrio phage phi1422	Viruses; Duplodnaviria; Heunggongvirae; Uroviricota; Caudoviricetes; unclassified Caudoviricetes	NC_019525				959	Bdellovibrio bacteriovorus	Bacteria; Bdellovibrionota; Bdellovibrionia; Bdellovibrionales; Pseudobdellovibrionaceae; Bdellovibrio		NCBI Virus, RefSeq			GCF_000196175.1
145579	Bdellovibrio phage phiMH2K	Viruses; Monodnaviria; Sangervirae; Phixviricota; Malgrandaviricetes; Petitvirales; Microviridae; Gokushovirinae; Bdellomicrovirus; Bdellomicrovirus MH2K	NC_002643				959	Bdellovibrio bacteriovorus	Bacteria; Bdellovibrionota; Bdellovibrionia; Bdellovibrionales; Pseudobdellovibrionaceae; Bdellovibrio	11807069	Literature, RefSeq, UniProt			GCF_000196175.1
2968610	Bifidobacterium phage BA720P3	Viruses; Duplodnaviria; Heunggongvirae; Uroviricota; Caudoviricetes; unclassified Caudoviricetes	OP172641				1680	Bifidobacterium adolescentis	Bacteria; Terrabacteria group; Actinomycetota; Actinomycetes; Bifidobacteriales; Bifidobacteriaceae; Bifidobacterium		RefSeq			GCF_000010425.1
2968611	Bifidobacterium phage BA746P1	Viruses; Duplodnaviria; Heunggongvirae; Uroviricota; Caudoviricetes; unclassified Caudoviricetes	OP172642				1680	Bifidobacterium adolescentis	Bacteria; Terrabacteria group; Actinomycetota; Actinomycetes; Bifidobacteriales; Bifidobacteriaceae; Bifidobacterium		RefSeq			GCF_000010425.1
743964	Bifidobacterium phage Bbif-1	Viruses; Duplodnaviria; Heunggongvirae; Uroviricota; Caudoviricetes; unclassified Caudoviricetes	GQ141189				1681	Bifidobacterium bifidum	Bacteria; Terrabacteria group; Actinomycetota; Actinomycetes; Bifidobacteriales; Bifidobacteriaceae; Bifidobacterium		RefSeq			GCF_001025135.1
2968615	Bifidobacterium phage BP677P1	Viruses; Duplodnaviria; Heunggongvirae; Uroviricota; Caudoviricetes; unclassified Caudoviricetes	OP172700				28026	Bifidobacterium pseudocatenulatum	Bacteria; Terrabacteria group; Actinomycetota; Actinomycetes; Bifidobacteriales; Bifidobacteriaceae; Bifidobacterium		RefSeq			GCF_001025215.1
2968616	Bifidobacterium phage BP677P2	Viruses; Duplodnaviria; Heunggongvirae; Uroviricota; Caudoviricetes; unclassified Caudoviricetes	OP172701				28026	Bifidobacterium pseudocatenulatum	Bacteria; Terrabacteria group; Actinomycetota; Actinomycetes; Bifidobacteriales; Bifidobacteriaceae; Bifidobacterium		RefSeq			GCF_001025215.1
2968617	Bifidobacterium phage BP677P3	Viruses; Duplodnaviria; Heunggongvirae; Uroviricota; Caudoviricetes; unclassified Caudoviricetes	OP172702				28026	Bifidobacterium pseudocatenulatum	Bacteria; Terrabacteria group; Actinomycetota; Actinomycetes; Bifidobacteriales; Bifidobacteriaceae; Bifidobacterium		RefSeq			GCF_001025215.1
2968618	Bifidobacterium phage BP677P4	Viruses; Duplodnaviria; Heunggongvirae; Uroviricota; Caudoviricetes; unclassified Caudoviricetes	OP172703				28026	Bifidobacterium pseudocatenulatum	Bacteria; Terrabacteria group; Actinomycetota; Actinomycetes; Bifidobacteriales; Bifidobacteriaceae; Bifidobacterium		RefSeq			GCF_001025215.1
2968619	Bifidobacterium phage BP677P8	Viruses; Duplodnaviria; Heunggongvirae; Uroviricota; Caudoviricetes; unclassified Caudoviricetes	OP172704				28026	Bifidobacterium pseudocatenulatum	Bacteria; Terrabacteria group; Actinomycetota; Actinomycetes; Bifidobacteriales; Bifidobacteriaceae; Bifidobacterium		RefSeq			GCF_001025215.1
2968620	Bifidobacterium phage BP742P1	Viruses; Duplodnaviria; Heunggongvirae; Uroviricota; Caudoviricetes; unclassified Caudoviricetes	OP172705				28026	Bifidobacterium pseudocatenulatum	Bacteria; Terrabacteria group; Actinomycetota; Actinomycetes; Bifidobacteriales; Bifidobacteriaceae; Bifidobacterium		RefSeq			GCF_001025215.1
2951970	Blautia phage Montmirail	Viruses; unclassified bacterial viruses	ON453898				1532	Blautia coccoides	Bacteria; Terrabacteria group; Bacillota; Clostridia; Lachnospirales; Lachnospiraceae; Blautia		RefSeq			GCF_900461125.1
2928717	Bordetella phage vB_BaM-IFTN1	Viruses; Duplodnaviria; Heunggongvirae; Uroviricota; Caudoviricetes; unclassified Caudoviricetes	OM293950				521	Bordetella avium	Bacteria; Pseudomonadota; Betaproteobacteria; Burkholderiales; Alcaligenaceae; Bordetella	37125905	Literature, RefSeq			GCF_900445835.1
2928718	Bordetella phage vB_BaM-IFTN2	Viruses; Duplodnaviria; Heunggongvirae; Uroviricota; Caudoviricetes; unclassified Caudoviricetes	OM293951				521	Bordetella avium	Bacteria; Pseudomonadota; Betaproteobacteria; Burkholderiales; Alcaligenaceae; Bordetella	37125905	Literature, RefSeq			GCF_900445835.1
2928719	Bordetella phage vB_BaM-IFTN3	Viruses; Duplodnaviria; Heunggongvirae; Uroviricota; Caudoviricetes; unclassified Caudoviricetes	OM293952				521	Bordetella avium	Bacteria; Pseudomonadota; Betaproteobacteria; Burkholderiales; Alcaligenaceae; Bordetella	37125905	Literature, RefSeq			GCF_900445835.1
2928720	Bordetella phage vB_BaM-IFTN4	Viruses; Duplodnaviria; Heunggongvirae; Uroviricota; Caudoviricetes; unclassified Caudoviricetes	OM293953				521	Bordetella avium	Bacteria; Pseudomonadota; Betaproteobacteria; Burkholderiales; Alcaligenaceae; Bordetella	37125905	Literature, RefSeq			GCF_900445835.1
2928721	Bordetella phage vB_BaM-IFTN5	Viruses; Duplodnaviria; Heunggongvirae; Uroviricota; Caudoviricetes; unclassified Caudoviricetes	OM293954				521	Bordetella avium	Bacteria; Pseudomonadota; Betaproteobacteria; Burkholderiales; Alcaligenaceae; Bordetella	37125905	Literature, RefSeq			GCF_900445835.1
2928722	Bordetella phage vB_BaM-IFTN6	Viruses; Duplodnaviria; Heunggongvirae; Uroviricota; Caudoviricetes; unclassified Caudoviricetes	OM293955				521	Bordetella avium	Bacteria; Pseudomonadota; Betaproteobacteria; Burkholderiales; Alcaligenaceae; Bordetella	37125905	Literature, RefSeq			GCF_900445835.1
2928723	Bordetella phage vB_BaM-IFTN7	Viruses; Duplodnaviria; Heunggongvirae; Uroviricota; Caudoviricetes; unclassified Caudoviricetes	OM293956				521	Bordetella avium	Bacteria; Pseudomonadota; Betaproteobacteria; Burkholderiales; Alcaligenaceae; Bordetella	37125905	Literature, RefSeq			GCF_900445835.1
2928724	Bordetella phage vB_BaM-IFTN8	Viruses; Duplodnaviria; Heunggongvirae; Uroviricota; Caudoviricetes; unclassified Caudoviricetes	OM293957				521	Bordetella avium	Bacteria; Pseudomonadota; Betaproteobacteria; Burkholderiales; Alcaligenaceae; Bordetella		RefSeq			GCF_900445835.1
2928725	Bordetella phage vB_BaM-IFTN9	Viruses; Duplodnaviria; Heunggongvirae; Uroviricota; Caudoviricetes; unclassified Caudoviricetes	OM293958				521	Bordetella avium	Bacteria; Pseudomonadota; Betaproteobacteria; Burkholderiales; Alcaligenaceae; Bordetella		RefSeq			GCF_900445835.1
1983459	Bradyrhizobium phage BDU-MI-1	Viruses; Duplodnaviria; Heunggongvirae; Uroviricota; Caudoviricetes; unclassified Caudoviricetes	KY940711				1355477	Bradyrhizobium diazoefficiens	Bacteria; Pseudomonadota; Alphaproteobacteria; Hyphomicrobiales; Nitrobacteraceae; Bradyrhizobium		RefSeq			GCF_000011365.1
3003362	Bradyrhizobium phage ppBdUSDA122-1	Viruses; Duplodnaviria; Heunggongvirae; Uroviricota; Caudoviricetes; unclassified Caudoviricetes	OP596612				1355477	Bradyrhizobium diazoefficiens	Bacteria; Pseudomonadota; Alphaproteobacteria; Hyphomicrobiales; Nitrobacteraceae; Bradyrhizobium		RefSeq			GCF_000011365.1
3003363	Bradyrhizobium phage ppBeUSDA76-1	Viruses; Duplodnaviria; Heunggongvirae; Uroviricota; Caudoviricetes; unclassified Caudoviricetes	OP596613				398525	Bradyrhizobium elkanii USDA 76	Bacteria; Pseudomonadota; Alphaproteobacteria; Hyphomicrobiales; Nitrobacteraceae; Bradyrhizobium; Bradyrhizobium elkanii		RefSeq			GCF_023278185.1
3003364	Bradyrhizobium phage ppBeUSDA76-2	Viruses; Duplodnaviria; Heunggongvirae; Uroviricota; Caudoviricetes; unclassified Caudoviricetes	OP596614				398525	Bradyrhizobium elkanii USDA 76	Bacteria; Pseudomonadota; Alphaproteobacteria; Hyphomicrobiales; Nitrobacteraceae; Bradyrhizobium; Bradyrhizobium elkanii		RefSeq			GCF_023278185.1
3003365	Bradyrhizobium phage ppBjS10J-1	Viruses; Duplodnaviria; Heunggongvirae; Uroviricota; Caudoviricetes; unclassified Caudoviricetes	OP596615				375	Bradyrhizobium japonicum	Bacteria; Pseudomonadota; Alphaproteobacteria; Hyphomicrobiales; Nitrobacteraceae; Bradyrhizobium		RefSeq			GCF_000284375.1
1296662	Brevibacillus phage Davies	Viruses; Duplodnaviria; Heunggongvirae; Uroviricota; Caudoviricetes; Abouovirus; Abouovirus davies	NC_022980				1465	Brevibacillus laterosporus	Bacteria; Terrabacteria group; Bacillota; Bacilli; Bacillales; Paenibacillaceae; Brevibacillus		RefSeq			GCF_002706795.1
1296660	Brevibacillus phage Emery	Viruses; Duplodnaviria; Heunggongvirae; Uroviricota; Caudoviricetes; unclassified Caudoviricetes	KC595516				1396	Bacillus cereus	Bacteria; Terrabacteria group; Bacillota; Bacilli; Bacillales; Bacillaceae; Bacillus; Bacillus cereus group	24233582	Literature			GCF_000021305.1
1296660	Brevibacillus phage Emery	Viruses; Duplodnaviria; Heunggongvirae; Uroviricota; Caudoviricetes; unclassified Caudoviricetes	KC595516				1464	Paenibacillus larvae	Bacteria; Terrabacteria group; Bacillota; Bacilli; Bacillales; Paenibacillaceae; Paenibacillus	24233582	Literature			GCF_002003265.1
1691954	Brevibacillus phage Jenst	Viruses; Duplodnaviria; Heunggongvirae; Uroviricota; Caudoviricetes; Jenstvirus; Jenstvirus jenst	NC_028805				1465	Brevibacillus laterosporus	Bacteria; Terrabacteria group; Bacillota; Bacilli; Bacillales; Paenibacillaceae; Brevibacillus	26494658	Literature, RefSeq			GCF_002706795.1
1691955	Brevibacillus phage Osiris	Viruses; Duplodnaviria; Heunggongvirae; Uroviricota; Caudoviricetes; Jimmervirus; Jimmervirus osiris	NC_028969				1465	Brevibacillus laterosporus	Bacteria; Terrabacteria group; Bacillota; Bacilli; Bacillales; Paenibacillaceae; Brevibacillus	26494658	Literature, RefSeq			GCF_002706795.1
1691957	Brevibacillus phage Powder	Viruses; Duplodnaviria; Heunggongvirae; Uroviricota; Caudoviricetes; Jimmervirus; Jimmervirus osiris; Brevibacillus phage Osiris	KT151958				1465	Brevibacillus laterosporus	Bacteria; Terrabacteria group; Bacillota; Bacilli; Bacillales; Paenibacillaceae; Brevibacillus		RefSeq			GCF_002706795.1
1691956	Brevibacillus phage SecTim467	Viruses; Duplodnaviria; Heunggongvirae; Uroviricota; Caudoviricetes; Jenstvirus; Jenstvirus jenst	KT151957				1465	Brevibacillus laterosporus	Bacteria; Terrabacteria group; Bacillota; Bacilli; Bacillales; Paenibacillaceae; Brevibacillus		RefSeq			GCF_002706795.1
1691958	Brevibacillus phage Sundance	Viruses; Duplodnaviria; Heunggongvirae; Uroviricota; Caudoviricetes; unclassified Caudoviricetes	NC_028749				1465	Brevibacillus laterosporus	Bacteria; Terrabacteria group; Bacillota; Bacilli; Bacillales; Paenibacillaceae; Brevibacillus	26494658	Literature, NCBI Virus, RefSeq			GCF_002706795.1
2591411	Brevibacterium phage AGM1	Viruses; Duplodnaviria; Heunggongvirae; Uroviricota; Caudoviricetes; Agmunavirus; Agmunavirus AGM1	NC_054989				273384	Brevibacterium aurantiacum	Bacteria; Terrabacteria group; Actinomycetota; Actinomycetes; Micrococcales; Brevibacteriaceae; Brevibacterium	32510858	Literature, RefSeq			GCF_900169065.1
2591412	Brevibacterium phage AGM10	Viruses; Duplodnaviria; Heunggongvirae; Uroviricota; Caudoviricetes; Agmunavirus; Agmunavirus AGM1	MN023185				273384	Brevibacterium aurantiacum	Bacteria; Terrabacteria group; Actinomycetota; Actinomycetes; Micrococcales; Brevibacteriaceae; Brevibacterium		RefSeq			GCF_900169065.1
2591413	Brevibacterium phage AGM11	Viruses; Duplodnaviria; Heunggongvirae; Uroviricota; Caudoviricetes; Agmunavirus; Agmunavirus AGM1	MN023186				273384	Brevibacterium aurantiacum	Bacteria; Terrabacteria group; Actinomycetota; Actinomycetes; Micrococcales; Brevibacteriaceae; Brevibacterium		RefSeq			GCF_900169065.1
2591414	Brevibacterium phage AGM12	Viruses; Duplodnaviria; Heunggongvirae; Uroviricota; Caudoviricetes; Agmunavirus; Agmunavirus AGM1	MN023187				273384	Brevibacterium aurantiacum	Bacteria; Terrabacteria group; Actinomycetota; Actinomycetes; Micrococcales; Brevibacteriaceae; Brevibacterium		RefSeq			GCF_900169065.1
2591415	Brevibacterium phage AGM13	Viruses; Duplodnaviria; Heunggongvirae; Uroviricota; Caudoviricetes; Agmunavirus; Agmunavirus AGM1	MN023188				273384	Brevibacterium aurantiacum	Bacteria; Terrabacteria group; Actinomycetota; Actinomycetes; Micrococcales; Brevibacteriaceae; Brevibacterium		RefSeq			GCF_900169065.1
2591416	Brevibacterium phage AGM14	Viruses; Duplodnaviria; Heunggongvirae; Uroviricota; Caudoviricetes; Agmunavirus; Agmunavirus AGM1	MN023189				273384	Brevibacterium aurantiacum	Bacteria; Terrabacteria group; Actinomycetota; Actinomycetes; Micrococcales; Brevibacteriaceae; Brevibacterium		RefSeq			GCF_900169065.1
2591417	Brevibacterium phage AGM15	Viruses; Duplodnaviria; Heunggongvirae; Uroviricota; Caudoviricetes; Agmunavirus; Agmunavirus AGM1	MN023190				273384	Brevibacterium aurantiacum	Bacteria; Terrabacteria group; Actinomycetota; Actinomycetes; Micrococcales; Brevibacteriaceae; Brevibacterium		RefSeq			GCF_900169065.1
2591418	Brevibacterium phage AGM16	Viruses; Duplodnaviria; Heunggongvirae; Uroviricota; Caudoviricetes; Agmunavirus; Agmunavirus AGM1	MN023191				273384	Brevibacterium aurantiacum	Bacteria; Terrabacteria group; Actinomycetota; Actinomycetes; Micrococcales; Brevibacteriaceae; Brevibacterium		RefSeq			GCF_900169065.1
2591419	Brevibacterium phage AGM2	Viruses; Duplodnaviria; Heunggongvirae; Uroviricota; Caudoviricetes; Agmunavirus; Agmunavirus AGM1	MN023177				273384	Brevibacterium aurantiacum	Bacteria; Terrabacteria group; Actinomycetota; Actinomycetes; Micrococcales; Brevibacteriaceae; Brevibacterium		RefSeq			GCF_900169065.1
2591420	Brevibacterium phage AGM3	Viruses; Duplodnaviria; Heunggongvirae; Uroviricota; Caudoviricetes; Agmunavirus; Agmunavirus AGM1	MN023178				273384	Brevibacterium aurantiacum	Bacteria; Terrabacteria group; Actinomycetota; Actinomycetes; Micrococcales; Brevibacteriaceae; Brevibacterium		RefSeq			GCF_900169065.1
2591421	Brevibacterium phage AGM4	Viruses; Duplodnaviria; Heunggongvirae; Uroviricota; Caudoviricetes; Agmunavirus; Agmunavirus AGM1	MN023179				273384	Brevibacterium aurantiacum	Bacteria; Terrabacteria group; Actinomycetota; Actinomycetes; Micrococcales; Brevibacteriaceae; Brevibacterium		RefSeq			GCF_900169065.1
2591422	Brevibacterium phage AGM5	Viruses; Duplodnaviria; Heunggongvirae; Uroviricota; Caudoviricetes; Agmunavirus; Agmunavirus AGM1	MN023180				273384	Brevibacterium aurantiacum	Bacteria; Terrabacteria group; Actinomycetota; Actinomycetes; Micrococcales; Brevibacteriaceae; Brevibacterium		RefSeq			GCF_900169065.1
2591423	Brevibacterium phage AGM6	Viruses; Duplodnaviria; Heunggongvirae; Uroviricota; Caudoviricetes; Agmunavirus; Agmunavirus AGM1	MN023181				273384	Brevibacterium aurantiacum	Bacteria; Terrabacteria group; Actinomycetota; Actinomycetes; Micrococcales; Brevibacteriaceae; Brevibacterium		RefSeq			GCF_900169065.1
2591424	Brevibacterium phage AGM7	Viruses; Duplodnaviria; Heunggongvirae; Uroviricota; Caudoviricetes; Agmunavirus; Agmunavirus AGM1	MN023182				273384	Brevibacterium aurantiacum	Bacteria; Terrabacteria group; Actinomycetota; Actinomycetes; Micrococcales; Brevibacteriaceae; Brevibacterium		RefSeq			GCF_900169065.1
2591425	Brevibacterium phage AGM8	Viruses; Duplodnaviria; Heunggongvirae; Uroviricota; Caudoviricetes; Agmunavirus; Agmunavirus AGM1	MN023183				273384	Brevibacterium aurantiacum	Bacteria; Terrabacteria group; Actinomycetota; Actinomycetes; Micrococcales; Brevibacteriaceae; Brevibacterium		RefSeq			GCF_900169065.1
2591426	Brevibacterium phage AGM9	Viruses; Duplodnaviria; Heunggongvirae; Uroviricota; Caudoviricetes; Agmunavirus; Agmunavirus AGM1	MN023184				273384	Brevibacterium aurantiacum	Bacteria; Terrabacteria group; Actinomycetota; Actinomycetes; Micrococcales; Brevibacteriaceae; Brevibacterium		RefSeq			GCF_900169065.1
2880937	Brevundimonas phage AA	Viruses; Duplodnaviria; Heunggongvirae; Uroviricota; Caudoviricetes; Autographiviridae; unclassified Autographiviridae	OK319016				1871086	Brevundimonas sp.	Bacteria; Pseudomonadota; Alphaproteobacteria; Caulobacterales; Caulobacteraceae; Brevundimonas		RefSeq			GCA_004296955.1
2880898	Brevundimonas phage BC	Viruses; Duplodnaviria; Heunggongvirae; Uroviricota; Caudoviricetes; Autographiviridae; unclassified Autographiviridae	OK335783				1871086	Brevundimonas sp.	Bacteria; Pseudomonadota; Alphaproteobacteria; Caulobacterales; Caulobacteraceae; Brevundimonas		RefSeq			GCA_004296955.1
857312	Brochothrix phage A9	Viruses; Duplodnaviria; Heunggongvirae; Uroviricota; Caudoviricetes; Herelleviridae; Klumppvirus; Klumppvirus A9	NC_015253				2756	Brochothrix thermosphacta	Bacteria; Terrabacteria group; Bacillota; Bacilli; Bacillales; Listeriaceae; Brochothrix	20709901	Literature, RefSeq			GCF_000620985.1
2914025	Brochothrix phage ADU4	Viruses; Duplodnaviria; Heunggongvirae; Uroviricota; Caudoviricetes; Herelleviridae; Klumppvirus; unclassified Klumppvirus	OM135992				2756	Brochothrix thermosphacta	Bacteria; Terrabacteria group; Bacillota; Bacilli; Bacillales; Listeriaceae; Brochothrix		RefSeq			GCF_000620985.1
764562	Brochothrix phage BL3	Viruses; Duplodnaviria; Heunggongvirae; Uroviricota; Caudoviricetes; unclassified Caudoviricetes	NC_015254				2756	Brochothrix thermosphacta	Bacteria; Terrabacteria group; Bacillota; Bacilli; Bacillales; Listeriaceae; Brochothrix		NCBI Virus, RefSeq			GCF_000620985.1
2996110	Brochothrix phage BtpYZU01	Viruses; Duplodnaviria; Heunggongvirae; Uroviricota; Caudoviricetes; unclassified Caudoviricetes	OP750331				2756	Brochothrix thermosphacta	Bacteria; Terrabacteria group; Bacillota; Bacilli; Bacillales; Listeriaceae; Brochothrix		RefSeq			GCF_000620985.1
764561	Brochothrix phage NF5	Viruses; Duplodnaviria; Heunggongvirae; Uroviricota; Caudoviricetes; unclassified Caudoviricetes	NC_015252				2756	Brochothrix thermosphacta	Bacteria; Terrabacteria group; Bacillota; Bacilli; Bacillales; Listeriaceae; Brochothrix		NCBI Virus, RefSeq			GCF_000620985.1
1718278	Brucella phage BiPBO1	Viruses; Duplodnaviria; Heunggongvirae; Uroviricota; Caudoviricetes; unclassified Caudoviricetes	NC_031264				29459	Brucella melitensis	Bacteria; Pseudomonadota; Alphaproteobacteria; Hyphomicrobiales; Brucellaceae; Brucella	26858702	Literature			GCF_000007125.1
1308869	Brucella phage Bk	Viruses; Duplodnaviria; Heunggongvirae; Uroviricota; Caudoviricetes; Perisivirus; Perisivirus Pr	KC556893				224914	Brucella melitensis bv. 1 str. 16M	Bacteria; Pseudomonadota; Alphaproteobacteria; Hyphomicrobiales; Brucellaceae; Brucella; Brucella melitensis	24530704	Literature			GCF_000007125.1
1133293	Brucella phage Pr	Viruses; Duplodnaviria; Heunggongvirae; Uroviricota; Caudoviricetes; Perisivirus; Perisivirus Pr	NC_019447				29459	Brucella melitensis	Bacteria; Pseudomonadota; Alphaproteobacteria; Hyphomicrobiales; Brucellaceae; Brucella	22300630	Literature, RefSeq			GCF_000007125.1
484895	Bruynoghevirus LUZ24	Viruses; Duplodnaviria; Heunggongvirae; Uroviricota; Caudoviricetes; Bruynoghevirus	NC_010325				287	Pseudomonas aeruginosa	Bacteria; Pseudomonadota; Gammaproteobacteria; Pseudomonadales; Pseudomonadaceae; Pseudomonas; Pseudomonas aeruginosa group		NCBI Virus, RefSeq, UniProt			GCF_001457615.1
1636201	Burkholderia phage AP3	Viruses; Duplodnaviria; Heunggongvirae; Uroviricota; Caudoviricetes; Peduoviridae; Aptresvirus; Aptresvirus AP3	NC_047752				95486	Burkholderia cenocepacia	Bacteria; Pseudomonadota; Betaproteobacteria; Burkholderiales; Burkholderiaceae; Burkholderia; Burkholderia cepacia complex	27770178	Literature, RefSeq			GCF_900446215.1
2884452	Burkholderia phage BCE1	Viruses; Varidnaviria; Bamfordvirae; Preplasmiviricota; Tectiliviricetes; Kalamavirales; Tectiviridae; Alphatectivirus; Alphatectivirus PRD1	OK041468				292	Burkholderia cepacia	Bacteria; Pseudomonadota; Betaproteobacteria; Burkholderiales; Burkholderiaceae; Burkholderia; Burkholderia cepacia complex		RefSeq			GCF_001411495.1
2883943	Burkholderia phage Bcep1	Viruses; Duplodnaviria; Heunggongvirae; Uroviricota; Caudoviricetes; Naesvirus; Naesvirus bcep1	NC_005263				95486	Burkholderia cenocepacia	Bacteria; Pseudomonadota; Betaproteobacteria; Burkholderiales; Burkholderiaceae; Burkholderia; Burkholderia cepacia complex		RefSeq			GCF_900446215.1
348137	Burkholderia phage Bcep176	Viruses; Duplodnaviria; Heunggongvirae; Uroviricota; Caudoviricetes; unclassified Caudoviricetes	NC_007497				292	Burkholderia cepacia	Bacteria; Pseudomonadota; Betaproteobacteria; Burkholderiales; Burkholderiaceae; Burkholderia; Burkholderia cepacia complex		NCBI Virus, RefSeq			GCF_001411495.1
2883944	Burkholderia phage Bcep22	Viruses; Duplodnaviria; Heunggongvirae; Uroviricota; Caudoviricetes; Lessievirus; Lessievirus bcep22	NC_005262				95486	Burkholderia cenocepacia	Bacteria; Pseudomonadota; Betaproteobacteria; Burkholderiales; Burkholderiaceae; Burkholderia; Burkholderia cepacia complex	21804006	Literature			GCF_900446215.1
2883945	Burkholderia phage Bcep43	Viruses; Duplodnaviria; Heunggongvirae; Uroviricota; Caudoviricetes; Naesvirus; Naesvirus bcep43	NC_005342				292	Burkholderia cepacia	Bacteria; Pseudomonadota; Betaproteobacteria; Burkholderiales; Burkholderiaceae; Burkholderia; Burkholderia cepacia complex		RefSeq			GCF_001411495.1
2883946	Burkholderia phage Bcep781	Viruses; Duplodnaviria; Heunggongvirae; Uroviricota; Caudoviricetes; Naesvirus; Naesvirus bcep781	NC_004333				292	Burkholderia cepacia	Bacteria; Pseudomonadota; Betaproteobacteria; Burkholderiales; Burkholderiaceae; Burkholderia; Burkholderia cepacia complex		RefSeq			GCF_001411495.1
279530	Burkholderia phage BcepB1A	Viruses; Duplodnaviria; Heunggongvirae; Uroviricota; Caudoviricetes; unclassified Caudoviricetes	NC_005886				95486	Burkholderia cenocepacia	Bacteria; Pseudomonadota; Betaproteobacteria; Burkholderiales; Burkholderiaceae; Burkholderia; Burkholderia cepacia complex	16352842	Literature			GCF_900446215.1
2883949	Burkholderia phage BcepC6B	Viruses; Duplodnaviria; Heunggongvirae; Uroviricota; Caudoviricetes; Ryyoungvirus; Ryyoungvirus bcepC6B	NC_005887				292	Burkholderia cepacia	Bacteria; Pseudomonadota; Betaproteobacteria; Burkholderiales; Burkholderiaceae; Burkholderia; Burkholderia cepacia complex		RefSeq			GCF_001411495.1
437329	Burkholderia phage BcepGomr	Viruses; Duplodnaviria; Heunggongvirae; Uroviricota; Caudoviricetes; unclassified Caudoviricetes	NC_009447				292	Burkholderia cepacia	Bacteria; Pseudomonadota; Betaproteobacteria; Burkholderiales; Burkholderiaceae; Burkholderia; Burkholderia cepacia complex		NCBI Virus, RefSeq			GCF_001411495.1
2886898	Burkholderia phage BcepIL02	Viruses; Duplodnaviria; Heunggongvirae; Uroviricota; Caudoviricetes; Lessievirus; Lessievirus bcepil02	NC_012743				95486	Burkholderia cenocepacia	Bacteria; Pseudomonadota; Betaproteobacteria; Burkholderiales; Burkholderiaceae; Burkholderia; Burkholderia cepacia complex		RefSeq			GCF_900446215.1
2886899	Burkholderia phage BcepMigl	Viruses; Duplodnaviria; Heunggongvirae; Uroviricota; Caudoviricetes; Lessievirus; Lessievirus bcepmigl	NC_019917				95486	Burkholderia cenocepacia	Bacteria; Pseudomonadota; Betaproteobacteria; Burkholderiales; Burkholderiaceae; Burkholderia; Burkholderia cepacia complex		RefSeq			GCF_900446215.1
242861	Burkholderia phage BcepNazgul	Viruses; Duplodnaviria; Heunggongvirae; Uroviricota; Caudoviricetes; Casjensviridae; Nazgulvirus; Burkholderia virus BcepNazgul	NC_005091				292	Burkholderia cepacia	Bacteria; Pseudomonadota; Betaproteobacteria; Burkholderiales; Burkholderiaceae; Burkholderia; Burkholderia cepacia complex		RefSeq			GCF_001411495.1
2530032	Burkholderia phage BcepSaruman	Viruses; Duplodnaviria; Heunggongvirae; Uroviricota; Caudoviricetes; Sarumanvirus; Sarumanvirus bcepsaruman	NC_049850				95486	Burkholderia cenocepacia	Bacteria; Pseudomonadota; Betaproteobacteria; Burkholderiales; Burkholderiaceae; Burkholderia; Burkholderia cepacia complex		RefSeq			GCF_900446215.1
2530033	Burkholderia phage BcepSauron	Viruses; Duplodnaviria; Heunggongvirae; Uroviricota; Caudoviricetes; Sarumanvirus; Sarumanvirus bcepsauron	NC_049851				95486	Burkholderia cenocepacia	Bacteria; Pseudomonadota; Betaproteobacteria; Burkholderiales; Burkholderiaceae; Burkholderia; Burkholderia cepacia complex		RefSeq			GCF_900446215.1
2894335	Burkholderia phage BgManors32	Viruses; Duplodnaviria; Heunggongvirae; Uroviricota; Caudoviricetes; Bigmanorsvirus; Bigmanorsvirus bgmanors32	NC_070955				28095	Burkholderia gladioli	Bacteria; Pseudomonadota; Betaproteobacteria; Burkholderiales; Burkholderiaceae; Burkholderia		RefSeq			GCF_000959725.1
2894336	Burkholderia phage BgVeeders33	Viruses; Duplodnaviria; Heunggongvirae; Uroviricota; Caudoviricetes; unclassified Caudoviricetes	OK665841				28095	Burkholderia gladioli	Bacteria; Pseudomonadota; Betaproteobacteria; Burkholderiales; Burkholderiaceae; Burkholderia		RefSeq			GCF_000959725.1
2951185	Burkholderia phage Carl1	Viruses; Duplodnaviria; Heunggongvirae; Uroviricota; Caudoviricetes; Peduoviridae; Kisquinquevirus; unclassified Kisquinquevirus	ON642070				95486	Burkholderia cenocepacia	Bacteria; Pseudomonadota; Betaproteobacteria; Burkholderiales; Burkholderiaceae; Burkholderia; Burkholderia cepacia complex		RefSeq			GCF_900446215.1
3017166	Burkholderia phage CSP3	Viruses; Duplodnaviria; Heunggongvirae; Uroviricota; Caudoviricetes; Lessievirus; unclassified Lessievirus	OQ053201				488447	Burkholderia contaminans	Bacteria; Pseudomonadota; Betaproteobacteria; Burkholderiales; Burkholderiaceae; Burkholderia; Burkholderia cepacia complex		RefSeq			GCF_000987075.1
2881398	Burkholderia phage DC1	Viruses; Duplodnaviria; Heunggongvirae; Uroviricota; Caudoviricetes; Lessievirus; Lessievirus DC1	NC_018452				292	Burkholderia cepacia	Bacteria; Pseudomonadota; Betaproteobacteria; Burkholderiales; Burkholderiaceae; Burkholderia; Burkholderia cepacia complex	22139000	Literature, RefSeq			GCF_001411495.1
2914166	Burkholderia phage JC1	Viruses; Duplodnaviria; Heunggongvirae; Uroviricota; Caudoviricetes; Lessievirus; unclassified Lessievirus	OM283127				95486	Burkholderia cenocepacia	Bacteria; Pseudomonadota; Betaproteobacteria; Burkholderiales; Burkholderiaceae; Burkholderia; Burkholderia cepacia complex		RefSeq			GCF_900446215.1
1401297	Burkholderia phage JG068	Viruses; Duplodnaviria; Heunggongvirae; Uroviricota; Caudoviricetes; Autographiviridae; Okabevirinae; Mguuvirus; Mguuvirus JG068	NC_022916				95486	Burkholderia cenocepacia	Bacteria; Pseudomonadota; Betaproteobacteria; Burkholderiales; Burkholderiaceae; Burkholderia; Burkholderia cepacia complex		RefSeq			GCF_900446215.1
557289	Burkholderia phage KS10	Viruses; Duplodnaviria; Heunggongvirae; Uroviricota; Caudoviricetes; unclassified Caudoviricetes	NC_011216				95486	Burkholderia cenocepacia	Bacteria; Pseudomonadota; Betaproteobacteria; Burkholderiales; Burkholderiaceae; Burkholderia; Burkholderia cepacia complex		NCBI Virus, RefSeq			GCF_900446215.1
910475	Burkholderia phage KS14	Viruses; Duplodnaviria; Heunggongvirae; Uroviricota; Caudoviricetes; Peduoviridae; Kisquattuordecimvirus; Kisquattuordecimvirus KS14	NC_015273				87883	Burkholderia multivorans	Bacteria; Pseudomonadota; Betaproteobacteria; Burkholderiales; Burkholderiaceae; Burkholderia; Burkholderia cepacia complex	20973964	Literature			GCF_000959525.1
910475	Burkholderia phage KS14	Viruses; Duplodnaviria; Heunggongvirae; Uroviricota; Caudoviricetes; Peduoviridae; Kisquattuordecimvirus; Kisquattuordecimvirus KS14	NC_015273				95486	Burkholderia cenocepacia	Bacteria; Pseudomonadota; Betaproteobacteria; Burkholderiales; Burkholderiaceae; Burkholderia; Burkholderia cepacia complex	20973964	Literature, RefSeq			GCF_900446215.1
910473	Burkholderia phage KS5	Viruses; Duplodnaviria; Heunggongvirae; Uroviricota; Caudoviricetes; Peduoviridae; Kisquinquevirus; Kisquinquevirus KS5	NC_015265				95486	Burkholderia cenocepacia	Bacteria; Pseudomonadota; Betaproteobacteria; Burkholderiales; Burkholderiaceae; Burkholderia; Burkholderia cepacia complex		RefSeq			GCF_900446215.1
335797	Burkholderia phage KS9	Viruses; Duplodnaviria; Heunggongvirae; Uroviricota; Caudoviricetes; unclassified Caudoviricetes	NC_013055				95486	Burkholderia cenocepacia	Bacteria; Pseudomonadota; Betaproteobacteria; Burkholderiales; Burkholderiaceae; Burkholderia; Burkholderia cepacia complex	16140471	Literature			GCF_900446215.1
2767577	Burkholderia phage Magia	Viruses; Duplodnaviria; Heunggongvirae; Uroviricota; Caudoviricetes; Magiavirus; Magiavirus magia	NC_070954				95486	Burkholderia cenocepacia	Bacteria; Pseudomonadota; Betaproteobacteria; Burkholderiales; Burkholderiaceae; Burkholderia; Burkholderia cepacia complex		RefSeq			GCF_900446215.1
2767571	Burkholderia phage Maja	Viruses; Duplodnaviria; Heunggongvirae; Uroviricota; Caudoviricetes; Bcepfunavirus; unclassified Bcepfunavirus	MT708549				28095	Burkholderia gladioli	Bacteria; Pseudomonadota; Betaproteobacteria; Burkholderiales; Burkholderiaceae; Burkholderia		RefSeq			GCF_000959725.1
2767578	Burkholderia phage Mana	Viruses; Duplodnaviria; Heunggongvirae; Uroviricota; Caudoviricetes; Peduoviridae; Aptresvirus; Aptresvirus mana	NC_055863				28095	Burkholderia gladioli	Bacteria; Pseudomonadota; Betaproteobacteria; Burkholderiales; Burkholderiaceae; Burkholderia	34016684	Literature, RefSeq			GCF_000959725.1
2924900	Burkholderia phage Menos	Viruses; Duplodnaviria; Heunggongvirae; Uroviricota; Caudoviricetes; Peduoviridae; Kayeltresvirus; unclassified Kayeltresvirus	OM638610				95486	Burkholderia cenocepacia	Bacteria; Pseudomonadota; Betaproteobacteria; Burkholderiales; Burkholderiaceae; Burkholderia; Burkholderia cepacia complex		RefSeq			GCF_900446215.1
2767579	Burkholderia phage Mica	Viruses; Duplodnaviria; Heunggongvirae; Uroviricota; Caudoviricetes; Micavirus; Micavirus Mica	NC_054148				95486	Burkholderia cenocepacia	Bacteria; Pseudomonadota; Betaproteobacteria; Burkholderiales; Burkholderiaceae; Burkholderia; Burkholderia cepacia complex	33574111	Literature, RefSeq			GCF_900446215.1
2924901	Burkholderia phage Milagro	Viruses; Duplodnaviria; Heunggongvirae; Uroviricota; Caudoviricetes; Peduoviridae; Kayeltresvirus; unclassified Kayeltresvirus	OM638609				95486	Burkholderia cenocepacia	Bacteria; Pseudomonadota; Betaproteobacteria; Burkholderiales; Burkholderiaceae; Burkholderia; Burkholderia cepacia complex		RefSeq			GCF_900446215.1
2924902	Burkholderia phage Momento	Viruses; Duplodnaviria; Heunggongvirae; Uroviricota; Caudoviricetes; Peduoviridae; Kayeltresvirus; unclassified Kayeltresvirus	OM638611				95486	Burkholderia cenocepacia	Bacteria; Pseudomonadota; Betaproteobacteria; Burkholderiales; Burkholderiaceae; Burkholderia; Burkholderia cepacia complex		RefSeq			GCF_900446215.1
2924903	Burkholderia phage Musica	Viruses; Duplodnaviria; Heunggongvirae; Uroviricota; Caudoviricetes; Peduoviridae; Kayeltresvirus; unclassified Kayeltresvirus	OM638608				95486	Burkholderia cenocepacia	Bacteria; Pseudomonadota; Betaproteobacteria; Burkholderiales; Burkholderiaceae; Burkholderia; Burkholderia cepacia complex		RefSeq			GCF_900446215.1
2859650	Burkholderia phage Paku	Viruses; Duplodnaviria; Heunggongvirae; Uroviricota; Caudoviricetes; Autographiviridae; Okabevirinae; unclassified Okabevirinae	MZ326863				95486	Burkholderia cenocepacia	Bacteria; Pseudomonadota; Betaproteobacteria; Burkholderiales; Burkholderiaceae; Burkholderia; Burkholderia cepacia complex		RefSeq			GCF_900446215.1
1133022	Burkholderia phage vB_BceS_AH2	Viruses; Duplodnaviria; Heunggongvirae; Uroviricota; Caudoviricetes; Casjensviridae; Ahduovirus; Burkholderia virus AH2	NC_018283				95486	Burkholderia cenocepacia	Bacteria; Pseudomonadota; Betaproteobacteria; Burkholderiales; Burkholderiaceae; Burkholderia; Burkholderia cepacia complex	22676492	Literature, RefSeq			GCF_900446215.1
1132026	Burkholderia phage vB_BceS_KL1	Viruses; Duplodnaviria; Heunggongvirae; Uroviricota; Caudoviricetes; Kilunavirus; Kilunavirus KL1	NC_018278				95486	Burkholderia cenocepacia	Bacteria; Pseudomonadota; Betaproteobacteria; Burkholderiales; Burkholderiaceae; Burkholderia; Burkholderia cepacia complex	22676492	Literature, RefSeq			GCF_900446215.1
3038314	Burkholderia phage vB_Bco-CSP1	Viruses; unclassified bacterial viruses	OQ674210				488447	Burkholderia contaminans	Bacteria; Pseudomonadota; Betaproteobacteria; Burkholderiales; Burkholderiaceae; Burkholderia; Burkholderia cepacia complex		RefSeq			GCF_000987075.1
2724180	Butyrivibrio phage Arawn	Viruses; Duplodnaviria; Heunggongvirae; Uroviricota; Caudoviricetes; Arawnvirus; Arawnvirus arawn	NC_048848				1121131	Butyrivibrio fibrisolvens DSM 3071	Bacteria; Terrabacteria group; Bacillota; Clostridia; Lachnospirales; Lachnospiraceae; Butyrivibrio; Butyrivibrio fibrisolvens		RefSeq			GCF_900129945.1
2696360	Butyrivibrio phage Idris	Viruses; Duplodnaviria; Heunggongvirae; Uroviricota; Caudoviricetes; Arawnvirus; Arawnvirus arawn	MN882554				1121131	Butyrivibrio fibrisolvens DSM 3071	Bacteria; Terrabacteria group; Bacillota; Clostridia; Lachnospirales; Lachnospiraceae; Butyrivibrio; Butyrivibrio fibrisolvens		RefSeq			GCF_900129945.1
2696357	Butyrivibrio virus Arian	Viruses; Duplodnaviria; Heunggongvirae; Uroviricota; Caudoviricetes; unclassified Caudoviricetes	MN882551				1121131	Butyrivibrio fibrisolvens DSM 3071	Bacteria; Terrabacteria group; Bacillota; Clostridia; Lachnospirales; Lachnospiraceae; Butyrivibrio; Butyrivibrio fibrisolvens		RefSeq			GCF_900129945.1
2696358	Butyrivibrio virus Bo-Finn	Viruses; Duplodnaviria; Heunggongvirae; Uroviricota; Caudoviricetes; unclassified Caudoviricetes	MN882552				1121131	Butyrivibrio fibrisolvens DSM 3071	Bacteria; Terrabacteria group; Bacillota; Clostridia; Lachnospirales; Lachnospiraceae; Butyrivibrio; Butyrivibrio fibrisolvens		RefSeq			GCF_900129945.1
2696359	Butyrivibrio virus Ceridwen	Viruses; Duplodnaviria; Heunggongvirae; Uroviricota; Caudoviricetes; unclassified Caudoviricetes	MN882553				1121131	Butyrivibrio fibrisolvens DSM 3071	Bacteria; Terrabacteria group; Bacillota; Clostridia; Lachnospirales; Lachnospiraceae; Butyrivibrio; Butyrivibrio fibrisolvens		RefSeq			GCF_900129945.1
2047877	Campylobacter phage A110a	Viruses; Duplodnaviria; Heunggongvirae; Uroviricota; Caudoviricetes; Stephanstirmvirinae; Justusliebigvirus; unclassified Justusliebigvirus	MG065689				197	Campylobacter jejuni	Bacteria; Campylobacterota; Epsilonproteobacteria; Campylobacterales; Campylobacteraceae; Campylobacter		RefSeq			GCF_001457695.1
2047878	Campylobacter phage A110b	Viruses; Duplodnaviria; Heunggongvirae; Uroviricota; Caudoviricetes; Drexlerviridae; Braunvirinae; unclassified Braunvirinae	MG065688				197	Campylobacter jejuni	Bacteria; Campylobacterota; Epsilonproteobacteria; Campylobacterales; Campylobacteraceae; Campylobacter		RefSeq			GCF_001457695.1
2047880	Campylobacter phage A112b	Viruses; Duplodnaviria; Heunggongvirae; Uroviricota; Caudoviricetes; Vequintavirinae; Vequintavirus; Vequintavirus FFH2	MG065682				197	Campylobacter jejuni	Bacteria; Campylobacterota; Epsilonproteobacteria; Campylobacterales; Campylobacteraceae; Campylobacter		RefSeq			GCF_001457695.1
2047881	Campylobacter phage A113	Viruses; Duplodnaviria; Heunggongvirae; Uroviricota; Caudoviricetes; Drexlerviridae; Tempevirinae; Hanrivervirus; unclassified Hanrivervirus	MG065680				197	Campylobacter jejuni	Bacteria; Campylobacterota; Epsilonproteobacteria; Campylobacterales; Campylobacteraceae; Campylobacter		RefSeq			GCF_001457695.1
2047883	Campylobacter phage A116	Viruses; Duplodnaviria; Heunggongvirae; Uroviricota; Caudoviricetes; Vequintavirinae; unclassified Vequintavirinae	MG065676				197	Campylobacter jejuni	Bacteria; Campylobacterota; Epsilonproteobacteria; Campylobacterales; Campylobacteraceae; Campylobacter		RefSeq			GCF_001457695.1
2047884	Campylobacter phage A118	Viruses; Duplodnaviria; Heunggongvirae; Uroviricota; Caudoviricetes; Drexlerviridae; Tempevirinae; unclassified Tempevirinae	MG065675				197	Campylobacter jejuni	Bacteria; Campylobacterota; Epsilonproteobacteria; Campylobacterales; Campylobacteraceae; Campylobacter		RefSeq			GCF_001457695.1
2047887	Campylobacter phage A120	Viruses; Duplodnaviria; Heunggongvirae; Uroviricota; Caudoviricetes; Drexlerviridae; Tempevirinae; unclassified Tempevirinae	MG065671				197	Campylobacter jejuni	Bacteria; Campylobacterota; Epsilonproteobacteria; Campylobacterales; Campylobacteraceae; Campylobacter		RefSeq			GCF_001457695.1
2047888	Campylobacter phage A121	Viruses; Duplodnaviria; Heunggongvirae; Uroviricota; Caudoviricetes; Drexlerviridae; Tempevirinae; unclassified Tempevirinae	MG065670				197	Campylobacter jejuni	Bacteria; Campylobacterota; Epsilonproteobacteria; Campylobacterales; Campylobacteraceae; Campylobacter		RefSeq			GCF_001457695.1
2047889	Campylobacter phage A123	Viruses; Duplodnaviria; Heunggongvirae; Uroviricota; Caudoviricetes; Drexlerviridae; Tempevirinae; unclassified Tempevirinae	MG065669				197	Campylobacter jejuni	Bacteria; Campylobacterota; Epsilonproteobacteria; Campylobacterales; Campylobacteraceae; Campylobacter		RefSeq			GCF_001457695.1
2047890	Campylobacter phage A126	Viruses; Duplodnaviria; Heunggongvirae; Uroviricota; Caudoviricetes; Ounavirinae; unclassified Ounavirinae	MG065668				197	Campylobacter jejuni	Bacteria; Campylobacterota; Epsilonproteobacteria; Campylobacterales; Campylobacteraceae; Campylobacter		RefSeq			GCF_001457695.1
2047891	Campylobacter phage A127	Viruses; Duplodnaviria; Heunggongvirae; Uroviricota; Caudoviricetes; Drexlerviridae; Tempevirinae; unclassified Tempevirinae	MG065667				197	Campylobacter jejuni	Bacteria; Campylobacterota; Epsilonproteobacteria; Campylobacterales; Campylobacteraceae; Campylobacter		RefSeq			GCF_001457695.1
2047892	Campylobacter phage A12a	Viruses; Duplodnaviria; Heunggongvirae; Uroviricota; Caudoviricetes; Vequintavirinae; Vequintavirus; Vequintavirus FFH2	MG065666				197	Campylobacter jejuni	Bacteria; Campylobacterota; Epsilonproteobacteria; Campylobacterales; Campylobacteraceae; Campylobacter		RefSeq			GCF_001457695.1
2047893	Campylobacter phage A131	Viruses; Duplodnaviria; Heunggongvirae; Uroviricota; Caudoviricetes; Drexlerviridae; Tempevirinae; unclassified Tempevirinae	MG065665				197	Campylobacter jejuni	Bacteria; Campylobacterota; Epsilonproteobacteria; Campylobacterales; Campylobacteraceae; Campylobacter		RefSeq			GCF_001457695.1
2047894	Campylobacter phage A132	Viruses; Duplodnaviria; Heunggongvirae; Uroviricota; Caudoviricetes; Ounavirinae; unclassified Ounavirinae	MG065664				197	Campylobacter jejuni	Bacteria; Campylobacterota; Epsilonproteobacteria; Campylobacterales; Campylobacteraceae; Campylobacter		RefSeq			GCF_001457695.1
2047895	Campylobacter phage A134	Viruses; Duplodnaviria; Heunggongvirae; Uroviricota; Caudoviricetes; Drexlerviridae; Tempevirinae; unclassified Tempevirinae	MG065663				197	Campylobacter jejuni	Bacteria; Campylobacterota; Epsilonproteobacteria; Campylobacterales; Campylobacteraceae; Campylobacter		RefSeq			GCF_001457695.1
2047896	Campylobacter phage A135	Viruses; Duplodnaviria; Heunggongvirae; Uroviricota; Caudoviricetes; Vequintavirinae; Vequintavirus; unclassified Vequintavirus	MG065690				197	Campylobacter jejuni	Bacteria; Campylobacterota; Epsilonproteobacteria; Campylobacterales; Campylobacteraceae; Campylobacter		RefSeq			GCF_001457695.1
2047897	Campylobacter phage A136	Viruses; Duplodnaviria; Heunggongvirae; Uroviricota; Caudoviricetes; Drexlerviridae; Tempevirinae; Hanrivervirus; unclassified Hanrivervirus	MG065687				197	Campylobacter jejuni	Bacteria; Campylobacterota; Epsilonproteobacteria; Campylobacterales; Campylobacteraceae; Campylobacter		RefSeq			GCF_001457695.1
2047898	Campylobacter phage A138	Viruses; Duplodnaviria; Heunggongvirae; Uroviricota; Caudoviricetes; Vequintavirinae; unclassified Vequintavirinae	MG065684				197	Campylobacter jejuni	Bacteria; Campylobacterota; Epsilonproteobacteria; Campylobacterales; Campylobacteraceae; Campylobacter		RefSeq			GCF_001457695.1
2047899	Campylobacter phage A139	Viruses; Duplodnaviria; Heunggongvirae; Uroviricota; Caudoviricetes; Drexlerviridae; Tempevirinae; Hanrivervirus; unclassified Hanrivervirus	MG065681				197	Campylobacter jejuni	Bacteria; Campylobacterota; Epsilonproteobacteria; Campylobacterales; Campylobacteraceae; Campylobacter		RefSeq			GCF_001457695.1
2047900	Campylobacter phage A13a	Viruses; Duplodnaviria; Heunggongvirae; Uroviricota; Caudoviricetes; Drexlerviridae; Tempevirinae; Hanrivervirus; unclassified Hanrivervirus	MG065679				197	Campylobacter jejuni	Bacteria; Campylobacterota; Epsilonproteobacteria; Campylobacterales; Campylobacteraceae; Campylobacter		RefSeq			GCF_001457695.1
2047901	Campylobacter phage A13b	Viruses; Duplodnaviria; Heunggongvirae; Uroviricota; Caudoviricetes; Vequintavirinae; Vequintavirus; unclassified Vequintavirus	MG065677				197	Campylobacter jejuni	Bacteria; Campylobacterota; Epsilonproteobacteria; Campylobacterales; Campylobacteraceae; Campylobacter		RefSeq			GCF_001457695.1
2047902	Campylobacter phage A140	Viruses; Duplodnaviria; Heunggongvirae; Uroviricota; Caudoviricetes; Vequintavirinae; Vequintavirus; unclassified Vequintavirus	MG065674				197	Campylobacter jejuni	Bacteria; Campylobacterota; Epsilonproteobacteria; Campylobacterales; Campylobacteraceae; Campylobacter		RefSeq			GCF_001457695.1
2047903	Campylobacter phage A141	Viruses; Duplodnaviria; Heunggongvirae; Uroviricota; Caudoviricetes; Vequintavirinae; Vequintavirus; unclassified Vequintavirus	MG065672				197	Campylobacter jejuni	Bacteria; Campylobacterota; Epsilonproteobacteria; Campylobacterales; Campylobacteraceae; Campylobacter		RefSeq			GCF_001457695.1
2047904	Campylobacter phage A142	Viruses; Duplodnaviria; Heunggongvirae; Uroviricota; Caudoviricetes; Vequintavirinae; Vequintavirus; unclassified Vequintavirus	MG065662				197	Campylobacter jejuni	Bacteria; Campylobacterota; Epsilonproteobacteria; Campylobacterales; Campylobacteraceae; Campylobacter		RefSeq			GCF_001457695.1
2047905	Campylobacter phage A143	Viruses; Duplodnaviria; Heunggongvirae; Uroviricota; Caudoviricetes; Drexlerviridae; Tempevirinae; Hanrivervirus; unclassified Hanrivervirus	MG065649				197	Campylobacter jejuni	Bacteria; Campylobacterota; Epsilonproteobacteria; Campylobacterales; Campylobacteraceae; Campylobacter		RefSeq			GCF_001457695.1
2047906	Campylobacter phage A144	Viruses; Duplodnaviria; Heunggongvirae; Uroviricota; Caudoviricetes; Dhillonvirus; unclassified Dhillonvirus	MG065648				197	Campylobacter jejuni	Bacteria; Campylobacterota; Epsilonproteobacteria; Campylobacterales; Campylobacteraceae; Campylobacter		RefSeq			GCF_001457695.1
2047907	Campylobacter phage A145	Viruses; Duplodnaviria; Heunggongvirae; Uroviricota; Caudoviricetes; Stephanstirmvirinae; Justusliebigvirus; unclassified Justusliebigvirus	MG065645				197	Campylobacter jejuni	Bacteria; Campylobacterota; Epsilonproteobacteria; Campylobacterales; Campylobacteraceae; Campylobacter		RefSeq			GCF_001457695.1
2047908	Campylobacter phage A147	Viruses; Duplodnaviria; Heunggongvirae; Uroviricota; Caudoviricetes; Vequintavirinae; Vequintavirus; unclassified Vequintavirus	MG065644				197	Campylobacter jejuni	Bacteria; Campylobacterota; Epsilonproteobacteria; Campylobacterales; Campylobacteraceae; Campylobacter		RefSeq			GCF_001457695.1
2047909	Campylobacter phage A148	Viruses; Duplodnaviria; Heunggongvirae; Uroviricota; Caudoviricetes; Demerecviridae; Markadamsvirinae; Epseptimavirus; unclassified Epseptimavirus	MG065642				197	Campylobacter jejuni	Bacteria; Campylobacterota; Epsilonproteobacteria; Campylobacterales; Campylobacteraceae; Campylobacter		RefSeq			GCF_001457695.1
2047910	Campylobacter phage A14a	Viruses; Duplodnaviria; Heunggongvirae; Uroviricota; Caudoviricetes; Drexlerviridae; Tempevirinae; Hanrivervirus; unclassified Hanrivervirus	MG065641				197	Campylobacter jejuni	Bacteria; Campylobacterota; Epsilonproteobacteria; Campylobacterales; Campylobacteraceae; Campylobacter		RefSeq			GCF_001457695.1
2047911	Campylobacter phage A14b	Viruses; Duplodnaviria; Heunggongvirae; Uroviricota; Caudoviricetes; Drexlerviridae; Tempevirinae; Hanrivervirus; unclassified Hanrivervirus	MG065640				197	Campylobacter jejuni	Bacteria; Campylobacterota; Epsilonproteobacteria; Campylobacterales; Campylobacteraceae; Campylobacter		RefSeq			GCF_001457695.1
2047912	Campylobacter phage A150	Viruses; Duplodnaviria; Heunggongvirae; Uroviricota; Caudoviricetes; Stephanstirmvirinae; Justusliebigvirus; unclassified Justusliebigvirus	MG065639				197	Campylobacter jejuni	Bacteria; Campylobacterota; Epsilonproteobacteria; Campylobacterales; Campylobacteraceae; Campylobacter		RefSeq			GCF_001457695.1
2496548	Campylobacter phage A15b	Viruses; Duplodnaviria; Heunggongvirae; Uroviricota; Caudoviricetes; Drexlerviridae; Tunavirinae; unclassified Tunavirinae	MG065637				197	Campylobacter jejuni	Bacteria; Campylobacterota; Epsilonproteobacteria; Campylobacterales; Campylobacteraceae; Campylobacter		RefSeq			GCF_001457695.1
2047915	Campylobacter phage A16a	Viruses; Duplodnaviria; Heunggongvirae; Uroviricota; Caudoviricetes; Drexlerviridae; Tempevirinae; Hanrivervirus; unclassified Hanrivervirus	MG065636				197	Campylobacter jejuni	Bacteria; Campylobacterota; Epsilonproteobacteria; Campylobacterales; Campylobacteraceae; Campylobacter		RefSeq			GCF_001457695.1
2047918	Campylobacter phage B15	Viruses; Duplodnaviria; Heunggongvirae; Uroviricota; Caudoviricetes; Stephanstirmvirinae; Phapecoctavirus; unclassified Phapecoctavirus	MG065650				197	Campylobacter jejuni	Bacteria; Campylobacterota; Epsilonproteobacteria; Campylobacterales; Campylobacteraceae; Campylobacter		RefSeq			GCF_001457695.1
2047920	Campylobacter phage C11	Viruses; Duplodnaviria; Heunggongvirae; Uroviricota; Caudoviricetes; Vequintavirinae; unclassified Vequintavirinae	MG065652				197	Campylobacter jejuni	Bacteria; Campylobacterota; Epsilonproteobacteria; Campylobacterales; Campylobacteraceae; Campylobacter		RefSeq			GCF_001457695.1
2047921	Campylobacter phage C12	Viruses; Duplodnaviria; Heunggongvirae; Uroviricota; Caudoviricetes; Vequintavirinae; Vequintavirus; Vequintavirus murica	MG065635				197	Campylobacter jejuni	Bacteria; Campylobacterota; Epsilonproteobacteria; Campylobacterales; Campylobacteraceae; Campylobacter		RefSeq			GCF_001457695.1
2047922	Campylobacter phage C13	Viruses; Duplodnaviria; Heunggongvirae; Uroviricota; Caudoviricetes; Demerecviridae; Markadamsvirinae; Tequintavirus; unclassified Tequintavirus	MG065692				197	Campylobacter jejuni	Bacteria; Campylobacterota; Epsilonproteobacteria; Campylobacterales; Campylobacteraceae; Campylobacter		RefSeq			GCF_001457695.1
2047925	Campylobacter phage C2	Viruses; Duplodnaviria; Heunggongvirae; Uroviricota; Caudoviricetes; Vequintavirinae; Vequintavirus; Vequintavirus FFH2	MG065655				197	Campylobacter jejuni	Bacteria; Campylobacterota; Epsilonproteobacteria; Campylobacterales; Campylobacteraceae; Campylobacter		RefSeq			GCF_001457695.1
2047926	Campylobacter phage C3	Viruses; Duplodnaviria; Heunggongvirae; Uroviricota; Caudoviricetes; Stephanstirmvirinae; Justusliebigvirus; unclassified Justusliebigvirus	MG065656				197	Campylobacter jejuni	Bacteria; Campylobacterota; Epsilonproteobacteria; Campylobacterales; Campylobacteraceae; Campylobacter		RefSeq			GCF_001457695.1
[truncated: 8,051 more rows]
