# Supplementary material for: Archaea produce peptidoglycan hydrolases that kill bacteria
Source: PLoS Biol. 2025 Aug 14;23(8):e3003235. doi: 10.1371/journal.pbio.3003235 (PMC12352652; doi:10.1371/journal.pbio.3003235)
Supplement: S4 Table — (XLSX) [file pbio.3003235.s008.xlsx]

## Sheet: S4 Table – Endolysin v host dom
phage protein domain	bacterial target	pfam domain	domain type	score	rank
AAZ82464.1@DQ113772$Amidase_2:16-152	WP_000350458.1@GCF_001457635.1	Amidase_2	catalytic	95.81	1
AAZ82464.1@DQ113772$Choline_bind_1:196-215	WP_000350458.1@GCF_001457635.1	Choline_bind_1	cell wall binding	82.34	1
AAZ82464.1@DQ113772$Choline_bind_1:217-237	WP_000350458.1@GCF_001457635.1	Choline_bind_1	cell wall binding	74.79	1
AAZ82464.1@DQ113772$Choline_bind_1:238-257	WP_000350458.1@GCF_001457635.1	Choline_bind_1	cell wall binding	82.05	1
AAZ82464.1@DQ113772$Choline_bind_1:258-278	WP_000350458.1@GCF_001457635.1	Choline_bind_1	cell wall binding	83.15	1	1
AAZ82464.1@DQ113772$Choline_bind_1:280-301	WP_000350458.1@GCF_001457635.1	Choline_bind_1	cell wall binding	79.27	1
AAZ82464.1@DQ113772$Choline_bind_3:195-239	WP_000350458.1@GCF_001457635.1	Choline_bind_3	cell wall binding	88.82	1
AAZ82464.1@DQ113772$Choline_bind_3:237-283	WP_000350458.1@GCF_001457635.1	Choline_bind_3	cell wall binding	93.71	1
ABD63745.1@DQ394807$Glyco_hydro_25:32-217	WP_025016890.1@GCF_900099625.1	Glyco_hydro_25	catalytic	93.88	1
ABD63745.1@DQ394807$LysM:332-376	WP_025016890.1@GCF_900099625.1	LysM	cell wall binding	83.26	1
ABD63745.1@DQ394807$LysM:386-428	WP_025016890.1@GCF_900099625.1	LysM	cell wall binding	83.87	1
ABI54253.1@DQ838728$Glyco_hydro_25:32-217	WP_025016890.1@GCF_900099625.1	Glyco_hydro_25	catalytic	95.02	1
ABI54253.1@DQ838728$LysM:334-378	WP_025016890.1@GCF_900099625.1	LysM	cell wall binding	82.15	1
ABI54253.1@DQ838728$LysM:388-430	WP_025016890.1@GCF_900099625.1	LysM	cell wall binding	82.02	1
AGF87420.1@KC348600$SH3_5:195-262	AUC92122.1@GCA_002831545.1	SH3_5	cell wall binding	20.12	26
AGF87477.1@KC348601$SH3_5:161-228	AUC91164.1@GCA_002831545.1	SH3_5	cell wall binding	45.13	2
AGK88055.1@KC847113$Amidase_2:18-141	WP_003213521.1@GCF_900186955.1	Amidase_2	catalytic	89.24	3
AGK88055.1@KC847113$PG_binding_1:204-267	WP_003213024.1@GCF_900186955.1	PG_binding_1	cell wall binding	78.07	4
AGV99421.1@KF296717$Amidase_2:24-147	WP_003271071.1@GCF_002119445.1	Amidase_2	catalytic	25.14	118
AGY48041.1@KF669657$Peptidase_M15_4:71-135	WP_034652758.1@GCF_000832985.1	Peptidase_M15_4	catalytic	52.53	4
AGY48041.1@KF669657$VanY:18-121	WP_034652758.1@GCF_000832985.1	VanY	catalytic	44.5	2
AIA08697.1@KJ572844$Glyco_hydro_108:6-95	WP_000493681.1@GCF_000621645.1	Glyco_hydro_108	catalytic	18.15	427
AKU43363.1@KT001912$Amidase_3:5-188	WP_034649290.1@GCF_000832985.1	Amidase_3	catalytic	32.65	19
ALJ98013.1@KT852578$Amidase_2:43-169	WP_000742982.1@GCF_002119445.1	Amidase_2	catalytic	84.88	1
ALJ98013.1@KT852578$SH3_3:220-271	WP_000742982.1@GCF_002119445.1	SH3_3	cell wall binding	67.83	2
ALJ99026.1@KT588073$Glyco_hydro_108:20-104	WP_001984959.1@GCF_009759685.1	Glyco_hydro_108	catalytic	92.61	2
ALJ99026.1@KT588073$PG_binding_3:107-193	WP_001984959.1@GCF_009759685.1	PG_binding_3	cell wall binding	86.66	3
AMR59806.1@KU726251$Glyco_hydro_108:10-94	NP_459021.1@GCF_000006945.2	Glyco_hydro_108	catalytic	28.91	223
AMR59806.1@KU726251$PG_binding_3:96-182	NP_459021.1@GCF_000006945.2	PG_binding_3	cell wall binding	39.88	21
AMR60071.1@KU836751$Amidase_3:3-181	WP_003211781.1@GCF_900186955.1	Amidase_3	catalytic	35.78	140
AMR60071.1@KU836751$LysM:208-251	WP_065098947.1@GCF_900186955.1	LysM	cell wall binding	43.51	742
AMR60071.1@KU836751$LysM:256-299	WP_003215781.1@GCF_900186955.1	LysM	cell wall binding	38.75	1431
ANM47645.1@KX077896$CHAP:343-433	AUC91164.1@GCA_002831545.1	CHAP	catalytic	17.34	11
ANT40094.1@KX190834$Amidase_2:18-141	WP_003271071.1@GCF_002119445.1	Amidase_2	catalytic	26.26	112
ANT43548.1@KX160208$Glyco_hydro_25:32-217	WP_025016890.1@GCF_900099625.1	Glyco_hydro_25	catalytic	94.74	1
ANT43548.1@KX160208$LysM:332-376	WP_025016890.1@GCF_900099625.1	LysM	cell wall binding	88.91	1
ANT43548.1@KX160208$LysM:386-429	WP_025016890.1@GCF_900099625.1	LysM	cell wall binding	79.79	1
ANT43648.1@KX160210$Glyco_hydro_25:32-217	WP_025016890.1@GCF_900099625.1	Glyco_hydro_25	catalytic	94.73	1
ANT43648.1@KX160210$LysM:332-376	WP_025016890.1@GCF_900099625.1	LysM	cell wall binding	87.11	1
ANT43648.1@KX160210$LysM:386-428	WP_025016890.1@GCF_900099625.1	LysM	cell wall binding	86.35	1
ANT44185.1@KX160220$Glyco_hydro_25:32-236	WP_025016890.1@GCF_900099625.1	Glyco_hydro_25	catalytic	38.59	9
ANT44185.1@KX160220$LysM:351-395	WP_025016890.1@GCF_900099625.1	LysM	cell wall binding	90.72	1
ANT44185.1@KX160220$LysM:405-447	WP_025016890.1@GCF_900099625.1	LysM	cell wall binding	84.01	1
AOQ27692.1@KX578071$PG_binding_1:376-436	WP_058126874.1@GCF_001457595.1	PG_binding_1	cell wall binding	33.63	13
AOZ61692.1@KX961629$Amidase_2:21-142	WP_015945848.1@GCF_000021305.1	Amidase_2	catalytic	23.89	119
AOZ62319.1@KX961632$Amidase_2:20-143	WP_015945848.1@GCF_000021305.1	Amidase_2	catalytic	19.35	165
APD21566.1@KY065449$Amidase_2:16-152	WP_000350458.1@GCF_001457635.1	Amidase_2	catalytic	95.22	1
APD21566.1@KY065449$Choline_bind_1:196-215	WP_000350458.1@GCF_001457635.1	Choline_bind_1	cell wall binding	82.34	1
APD21566.1@KY065449$Choline_bind_1:217-234	WP_000350458.1@GCF_001457635.1	Choline_bind_1	cell wall binding	77.97	1
APD21566.1@KY065449$Choline_bind_1:238-257	WP_000350458.1@GCF_001457635.1	Choline_bind_1	cell wall binding	78.11	1
APD21566.1@KY065449$Choline_bind_1:258-278	WP_000350458.1@GCF_001457635.1	Choline_bind_1	cell wall binding	83.15	1
APD21566.1@KY065449$Choline_bind_1:280-301	WP_000350458.1@GCF_001457635.1	Choline_bind_1	cell wall binding	83.62	1
APD21566.1@KY065449$Choline_bind_3:195-239	WP_000350458.1@GCF_001457635.1	Choline_bind_3	cell wall binding	90.26	1
APD21566.1@KY065449$Choline_bind_3:237-283	WP_000350458.1@GCF_001457635.1	Choline_bind_3	cell wall binding	92.06	1
APD21689.1@KY065451$Amidase_2:16-152	WP_000350458.1@GCF_001457635.1	Amidase_2	catalytic	95.03	1
APD21689.1@KY065451$Choline_bind_1:196-215	WP_000350458.1@GCF_001457635.1	Choline_bind_1	cell wall binding	82.34	1
APD21689.1@KY065451$Choline_bind_1:217-237	WP_000350458.1@GCF_001457635.1	Choline_bind_1	cell wall binding	84.1	1
APD21689.1@KY065451$Choline_bind_1:238-257	WP_000350458.1@GCF_001457635.1	Choline_bind_1	cell wall binding	78.11	1
APD21689.1@KY065451$Choline_bind_1:258-278	WP_000350458.1@GCF_001457635.1	Choline_bind_1	cell wall binding	83.15	1
APD21689.1@KY065451$Choline_bind_1:280-301	WP_000350458.1@GCF_001457635.1	Choline_bind_1	cell wall binding	83.62	1
APD21689.1@KY065451$Choline_bind_3:195-239	WP_000350458.1@GCF_001457635.1	Choline_bind_3	cell wall binding	93.8	1
APD21689.1@KY065451$Choline_bind_3:237-283	WP_000350458.1@GCF_001457635.1	Choline_bind_3	cell wall binding	92.06	1
APD21808.1@KY065453$Amidase_2:16-152	WP_000350458.1@GCF_001457635.1	Amidase_2	catalytic	95.86	1
APD21808.1@KY065453$Choline_bind_1:196-215	WP_000350458.1@GCF_001457635.1	Choline_bind_1	cell wall binding	82.34	1
APD21808.1@KY065453$Choline_bind_1:217-237	WP_000350458.1@GCF_001457635.1	Choline_bind_1	cell wall binding	66.45	1
APD21808.1@KY065453$Choline_bind_1:238-257	WP_000350458.1@GCF_001457635.1	Choline_bind_1	cell wall binding	82.05	1
APD21808.1@KY065453$Choline_bind_1:258-278	WP_000350458.1@GCF_001457635.1	Choline_bind_1	cell wall binding	78.24	1
APD21808.1@KY065453$Choline_bind_1:280-301	WP_000350458.1@GCF_001457635.1	Choline_bind_1	cell wall binding	82.54	1
APD21808.1@KY065453$Choline_bind_3:196-239	WP_000350458.1@GCF_001457635.1	Choline_bind_3	cell wall binding	84.61	1
APD21808.1@KY065453$Choline_bind_3:237-283	WP_000350458.1@GCF_001457635.1	Choline_bind_3	cell wall binding	91.65	1
APD21865.1@KY065454$Amidase_2:16-152	WP_000350458.1@GCF_001457635.1	Amidase_2	catalytic	98.83	1
APD21865.1@KY065454$Choline_bind_1:196-215	WP_000350458.1@GCF_001457635.1	Choline_bind_1	cell wall binding	82.34	1
APD21865.1@KY065454$Choline_bind_1:217-237	WP_000350458.1@GCF_001457635.1	Choline_bind_1	cell wall binding	84.1	1
APD21865.1@KY065454$Choline_bind_1:238-257	WP_000350458.1@GCF_001457635.1	Choline_bind_1	cell wall binding	82.05	1
APD21865.1@KY065454$Choline_bind_1:258-278	WP_000350458.1@GCF_001457635.1	Choline_bind_1	cell wall binding	83.15	1
APD21865.1@KY065454$Choline_bind_1:280-301	WP_000350458.1@GCF_001457635.1	Choline_bind_1	cell wall binding	83.62	1
APD21865.1@KY065454$Choline_bind_3:195-239	WP_000350458.1@GCF_001457635.1	Choline_bind_3	cell wall binding	93.8	1
APD21865.1@KY065454$Choline_bind_3:237-283	WP_000350458.1@GCF_001457635.1	Choline_bind_3	cell wall binding	93.71	1
APD21969.1@KY065456$Amidase_2:16-152	WP_000350458.1@GCF_001457635.1	Amidase_2	catalytic	95.03	1
APD21969.1@KY065456$Choline_bind_1:196-215	WP_000350458.1@GCF_001457635.1	Choline_bind_1	cell wall binding	82.34	1
APD21969.1@KY065456$Choline_bind_1:217-237	WP_000350458.1@GCF_001457635.1	Choline_bind_1	cell wall binding	79.91	1
APD21969.1@KY065456$Choline_bind_1:238-257	WP_000350458.1@GCF_001457635.1	Choline_bind_1	cell wall binding	82.05	1
APD21969.1@KY065456$Choline_bind_1:258-278	WP_000350458.1@GCF_001457635.1	Choline_bind_1	cell wall binding	83.15	1
APD21969.1@KY065456$Choline_bind_1:280-301	WP_000350458.1@GCF_001457635.1	Choline_bind_1	cell wall binding	83.62	1
APD21969.1@KY065456$Choline_bind_3:196-239	WP_000350458.1@GCF_001457635.1	Choline_bind_3	cell wall binding	91.55	1
APD21969.1@KY065456$Choline_bind_3:237-283	WP_000350458.1@GCF_001457635.1	Choline_bind_3	cell wall binding	93.71	1
APD22024.1@KY065457$Choline_bind_3:214-257	WP_000350458.1@GCF_001457635.1	Choline_bind_3	cell wall binding	43.4	14
APD22024.1@KY065457$Choline_bind_3:254-299	WP_000350458.1@GCF_001457635.1	Choline_bind_3	cell wall binding	35.95	24
APD22128.1@KY065459$Amidase_2:16-152	WP_000350458.1@GCF_001457635.1	Amidase_2	catalytic	96.04	1
APD22128.1@KY065459$Choline_bind_1:196-215	WP_000350458.1@GCF_001457635.1	Choline_bind_1	cell wall binding	82.34	1
APD22128.1@KY065459$Choline_bind_1:217-237	WP_000350458.1@GCF_001457635.1	Choline_bind_1	cell wall binding	84.1	1
APD22128.1@KY065459$Choline_bind_1:238-257	WP_000350458.1@GCF_001457635.1	Choline_bind_1	cell wall binding	78.11	1
APD22128.1@KY065459$Choline_bind_1:258-278	WP_000350458.1@GCF_001457635.1	Choline_bind_1	cell wall binding	80.09	1
APD22128.1@KY065459$Choline_bind_1:280-301	WP_000350458.1@GCF_001457635.1	Choline_bind_1	cell wall binding	83.62	1
APD22128.1@KY065459$Choline_bind_3:195-239	WP_000350458.1@GCF_001457635.1	Choline_bind_3	cell wall binding	93.8	1
APD22128.1@KY065459$Choline_bind_3:237-283	WP_000350458.1@GCF_001457635.1	Choline_bind_3	cell wall binding	90.08	1
APD22176.1@KY065460$Amidase_2:16-152	WP_000350458.1@GCF_001457635.1	Amidase_2	catalytic	94.85	1
APD22176.1@KY065460$Choline_bind_1:196-215	WP_000350458.1@GCF_001457635.1	Choline_bind_1	cell wall binding	82.34	1
APD22176.1@KY065460$Choline_bind_1:217-237	WP_000350458.1@GCF_001457635.1	Choline_bind_1	cell wall binding	84.1	1
APD22176.1@KY065460$Choline_bind_1:238-257	WP_000350458.1@GCF_001457635.1	Choline_bind_1	cell wall binding	82.05	1
APD22176.1@KY065460$Choline_bind_1:258-278	WP_000350458.1@GCF_001457635.1	Choline_bind_1	cell wall binding	83.15	1
APD22176.1@KY065460$Choline_bind_1:280-301	WP_000350458.1@GCF_001457635.1	Choline_bind_1	cell wall binding	83.62	1
APD22176.1@KY065460$Choline_bind_3:195-239	WP_000350458.1@GCF_001457635.1	Choline_bind_3	cell wall binding	93.8	1
APD22176.1@KY065460$Choline_bind_3:237-283	WP_000350458.1@GCF_001457635.1	Choline_bind_3	cell wall binding	93.71	1
APD22395.1@KY065464$Choline_bind_3:216-262	WP_000350458.1@GCF_001457635.1	Choline_bind_3	cell wall binding	55.27	1
APD22503.1@KY065466$Choline_bind_3:214-256	WP_000350458.1@GCF_001457635.1	Choline_bind_3	cell wall binding	42.78	14
APD22503.1@KY065466$Choline_bind_3:254-300	WP_000350458.1@GCF_001457635.1	Choline_bind_3	cell wall binding	43.92	3
APD22603.1@KY065468$Choline_bind_3:214-257	WP_000350458.1@GCF_001457635.1	Choline_bind_3	cell wall binding	46.75	6
APD22603.1@KY065468$Choline_bind_3:254-300	WP_000350458.1@GCF_001457635.1	Choline_bind_3	cell wall binding	34.08	40
APD22763.1@KY065471$Amidase_2:16-152	WP_000350458.1@GCF_001457635.1	Amidase_2	catalytic	95.12	1
APD22763.1@KY065471$Choline_bind_1:196-215	WP_000350458.1@GCF_001457635.1	Choline_bind_1	cell wall binding	82.34	1
APD22763.1@KY065471$Choline_bind_1:217-237	WP_000350458.1@GCF_001457635.1	Choline_bind_1	cell wall binding	84.1	1
APD22763.1@KY065471$Choline_bind_1:238-257	WP_000350458.1@GCF_001457635.1	Choline_bind_1	cell wall binding	82.05	1
APD22763.1@KY065471$Choline_bind_1:258-278	WP_000350458.1@GCF_001457635.1	Choline_bind_1	cell wall binding	83.15	1
APD22763.1@KY065471$Choline_bind_1:280-301	WP_000350458.1@GCF_001457635.1	Choline_bind_1	cell wall binding	83.62	1
APD22763.1@KY065471$Choline_bind_3:195-239	WP_000350458.1@GCF_001457635.1	Choline_bind_3	cell wall binding	93.8	1
APD22763.1@KY065471$Choline_bind_3:237-283	WP_000350458.1@GCF_001457635.1	Choline_bind_3	cell wall binding	93.71	1
APD22826.1@KY065472$Amidase_2:16-152	WP_000350458.1@GCF_001457635.1	Amidase_2	catalytic	95.22	1
APD22826.1@KY065472$Choline_bind_1:196-215	WP_000350458.1@GCF_001457635.1	Choline_bind_1	cell wall binding	82.34	1
APD22826.1@KY065472$Choline_bind_1:217-237	WP_000350458.1@GCF_001457635.1	Choline_bind_1	cell wall binding	72.31	1
APD22826.1@KY065472$Choline_bind_1:238-257	WP_000350458.1@GCF_001457635.1	Choline_bind_1	cell wall binding	82.05	1
APD22826.1@KY065472$Choline_bind_1:258-278	WP_000350458.1@GCF_001457635.1	Choline_bind_1	cell wall binding	77.32	1
APD22826.1@KY065472$Choline_bind_1:280-301	WP_000350458.1@GCF_001457635.1	Choline_bind_1	cell wall binding	78.66	1
APD22826.1@KY065472$Choline_bind_3:195-239	WP_000350458.1@GCF_001457635.1	Choline_bind_3	cell wall binding	87.34	1
APD22826.1@KY065472$Choline_bind_3:237-283	WP_000350458.1@GCF_001457635.1	Choline_bind_3	cell wall binding	90.63	1
APD22890.1@KY065473$Amidase_2:16-152	WP_000350458.1@GCF_001457635.1	Amidase_2	catalytic	94.6	1
APD22890.1@KY065473$Choline_bind_1:196-215	WP_000350458.1@GCF_001457635.1	Choline_bind_1	cell wall binding	82.34	1
APD22890.1@KY065473$Choline_bind_1:217-237	WP_000350458.1@GCF_001457635.1	Choline_bind_1	cell wall binding	74.79	1
APD22890.1@KY065473$Choline_bind_1:238-257	WP_000350458.1@GCF_001457635.1	Choline_bind_1	cell wall binding	82.05	1
APD22890.1@KY065473$Choline_bind_1:258-278	WP_000350458.1@GCF_001457635.1	Choline_bind_1	cell wall binding	83.15	1
APD22890.1@KY065473$Choline_bind_1:280-301	WP_000350458.1@GCF_001457635.1	Choline_bind_1	cell wall binding	79.27	1
APD22890.1@KY065473$Choline_bind_3:195-239	WP_000350458.1@GCF_001457635.1	Choline_bind_3	cell wall binding	88.82	1
APD22890.1@KY065473$Choline_bind_3:237-283	WP_000350458.1@GCF_001457635.1	Choline_bind_3	cell wall binding	93.71	1
APD22957.1@KY065474$Amidase_2:16-152	WP_000350458.1@GCF_001457635.1	Amidase_2	catalytic	95.22	1
APD22957.1@KY065474$Choline_bind_1:196-215	WP_000350458.1@GCF_001457635.1	Choline_bind_1	cell wall binding	82.34	1
APD22957.1@KY065474$Choline_bind_1:217-237	WP_000350458.1@GCF_001457635.1	Choline_bind_1	cell wall binding	74.79	1
APD22957.1@KY065474$Choline_bind_1:238-257	WP_000350458.1@GCF_001457635.1	Choline_bind_1	cell wall binding	82.05	1
APD22957.1@KY065474$Choline_bind_1:258-278	WP_000350458.1@GCF_001457635.1	Choline_bind_1	cell wall binding	83.15	1
APD22957.1@KY065474$Choline_bind_1:280-301	WP_000350458.1@GCF_001457635.1	Choline_bind_1	cell wall binding	79.27	1
APD22957.1@KY065474$Choline_bind_3:195-239	WP_000350458.1@GCF_001457635.1	Choline_bind_3	cell wall binding	88.82	1
APD22957.1@KY065474$Choline_bind_3:237-283	WP_000350458.1@GCF_001457635.1	Choline_bind_3	cell wall binding	93.71	1
APD23092.1@KY065476$Amidase_2:16-152	WP_000350458.1@GCF_001457635.1	Amidase_2	catalytic	94.15	1
APD23092.1@KY065476$Choline_bind_1:196-215	WP_000350458.1@GCF_001457635.1	Choline_bind_1	cell wall binding	82.34	1
APD23092.1@KY065476$Choline_bind_1:217-237	WP_000350458.1@GCF_001457635.1	Choline_bind_1	cell wall binding	84.1	1
APD23092.1@KY065476$Choline_bind_1:238-257	WP_000350458.1@GCF_001457635.1	Choline_bind_1	cell wall binding	78.11	1
APD23092.1@KY065476$Choline_bind_1:258-278	WP_000350458.1@GCF_001457635.1	Choline_bind_1	cell wall binding	83.15	1
APD23092.1@KY065476$Choline_bind_1:280-301	WP_000350458.1@GCF_001457635.1	Choline_bind_1	cell wall binding	83.62	1
APD23092.1@KY065476$Choline_bind_3:195-239	WP_000350458.1@GCF_001457635.1	Choline_bind_3	cell wall binding	93.8	1
APD23092.1@KY065476$Choline_bind_3:237-283	WP_000350458.1@GCF_001457635.1	Choline_bind_3	cell wall binding	92.06	1
APD23270.1@KY065480$Amidase_2:16-152	WP_000350458.1@GCF_001457635.1	Amidase_2	catalytic	98.14	1
APD23270.1@KY065480$Choline_bind_1:196-215	WP_000350458.1@GCF_001457635.1	Choline_bind_1	cell wall binding	82.34	1
APD23270.1@KY065480$Choline_bind_1:217-237	WP_000350458.1@GCF_001457635.1	Choline_bind_1	cell wall binding	69.83	1
APD23270.1@KY065480$Choline_bind_1:238-257	WP_000350458.1@GCF_001457635.1	Choline_bind_1	cell wall binding	65.98	1
APD23270.1@KY065480$Choline_bind_1:258-278	WP_000350458.1@GCF_001457635.1	Choline_bind_1	cell wall binding	83.15	1
APD23270.1@KY065480$Choline_bind_1:280-301	WP_000350458.1@GCF_001457635.1	Choline_bind_1	cell wall binding	83.62	1
APD23270.1@KY065480$Choline_bind_3:196-239	WP_000350458.1@GCF_001457635.1	Choline_bind_3	cell wall binding	85.35	1
APD23270.1@KY065480$Choline_bind_3:237-283	WP_000350458.1@GCF_001457635.1	Choline_bind_3	cell wall binding	86.83	1
APD23316.1@KY065481$Amidase_2:16-152	WP_000350458.1@GCF_001457635.1	Amidase_2	catalytic	95.03	1
APD23316.1@KY065481$Choline_bind_1:196-215	WP_000350458.1@GCF_001457635.1	Choline_bind_1	cell wall binding	82.34	1
APD23316.1@KY065481$Choline_bind_1:217-237	WP_000350458.1@GCF_001457635.1	Choline_bind_1	cell wall binding	84.1	1
APD23316.1@KY065481$Choline_bind_1:238-257	WP_000350458.1@GCF_001457635.1	Choline_bind_1	cell wall binding	82.05	1
APD23316.1@KY065481$Choline_bind_1:258-278	WP_000350458.1@GCF_001457635.1	Choline_bind_1	cell wall binding	83.15	1
APD23316.1@KY065481$Choline_bind_1:280-301	WP_000350458.1@GCF_001457635.1	Choline_bind_1	cell wall binding	81.62	1
APD23316.1@KY065481$Choline_bind_3:195-239	WP_000350458.1@GCF_001457635.1	Choline_bind_3	cell wall binding	93.8	1
APD23316.1@KY065481$Choline_bind_3:237-283	WP_000350458.1@GCF_001457635.1	Choline_bind_3	cell wall binding	93.71	1
APD23406.1@KY065483$Amidase_2:16-152	WP_000350458.1@GCF_001457635.1	Amidase_2	catalytic	95.13	1
APD23406.1@KY065483$Choline_bind_1:196-215	WP_000350458.1@GCF_001457635.1	Choline_bind_1	cell wall binding	82.34	1
APD23406.1@KY065483$Choline_bind_1:217-237	WP_000350458.1@GCF_001457635.1	Choline_bind_1	cell wall binding	84.1	1
APD23406.1@KY065483$Choline_bind_1:238-257	WP_000350458.1@GCF_001457635.1	Choline_bind_1	cell wall binding	78.37	1
APD23406.1@KY065483$Choline_bind_1:258-278	WP_000350458.1@GCF_001457635.1	Choline_bind_1	cell wall binding	83.15	1
APD23406.1@KY065483$Choline_bind_1:280-301	WP_000350458.1@GCF_001457635.1	Choline_bind_1	cell wall binding	79.06	1
APD23406.1@KY065483$Choline_bind_3:195-239	WP_000350458.1@GCF_001457635.1	Choline_bind_3	cell wall binding	93.8	1
APD23406.1@KY065483$Choline_bind_3:237-283	WP_000350458.1@GCF_001457635.1	Choline_bind_3	cell wall binding	90.03	1
APD23508.1@KY065485$Amidase_2:16-152	WP_000350458.1@GCF_001457635.1	Amidase_2	catalytic	96.82	1
APD23508.1@KY065485$Choline_bind_1:196-215	WP_000350458.1@GCF_001457635.1	Choline_bind_1	cell wall binding	77.67	1
APD23508.1@KY065485$Choline_bind_1:217-237	WP_000350458.1@GCF_001457635.1	Choline_bind_1	cell wall binding	69.83	1
APD23508.1@KY065485$Choline_bind_1:238-257	WP_000350458.1@GCF_001457635.1	Choline_bind_1	cell wall binding	70.56	1
APD23508.1@KY065485$Choline_bind_1:258-278	WP_000350458.1@GCF_001457635.1	Choline_bind_1	cell wall binding	83.15	1
APD23508.1@KY065485$Choline_bind_1:280-301	WP_000350458.1@GCF_001457635.1	Choline_bind_1	cell wall binding	83.62	1
APD23508.1@KY065485$Choline_bind_3:195-239	WP_000350458.1@GCF_001457635.1	Choline_bind_3	cell wall binding	83.81	1
APD23508.1@KY065485$Choline_bind_3:237-283	WP_000350458.1@GCF_001457635.1	Choline_bind_3	cell wall binding	88.71	1
APD23575.1@KY065486$Amidase_2:16-152	WP_000350458.1@GCF_001457635.1	Amidase_2	catalytic	94.85	1
APD23575.1@KY065486$Choline_bind_1:196-215	WP_000350458.1@GCF_001457635.1	Choline_bind_1	cell wall binding	82.34	1
APD23575.1@KY065486$Choline_bind_1:217-237	WP_000350458.1@GCF_001457635.1	Choline_bind_1	cell wall binding	81.78	1
APD23575.1@KY065486$Choline_bind_1:238-257	WP_000350458.1@GCF_001457635.1	Choline_bind_1	cell wall binding	82.05	1
APD23575.1@KY065486$Choline_bind_1:258-278	WP_000350458.1@GCF_001457635.1	Choline_bind_1	cell wall binding	83.15	1
APD23575.1@KY065486$Choline_bind_1:280-301	WP_000350458.1@GCF_001457635.1	Choline_bind_1	cell wall binding	79.91	1
APD23575.1@KY065486$Choline_bind_3:195-239	WP_000350458.1@GCF_001457635.1	Choline_bind_3	cell wall binding	92.29	1
APD23575.1@KY065486$Choline_bind_3:237-283	WP_000350458.1@GCF_001457635.1	Choline_bind_3	cell wall binding	93.71	1
APD23689.1@KY065488$Amidase_2:16-152	WP_000350458.1@GCF_001457635.1	Amidase_2	catalytic	96.26	1
APD23689.1@KY065488$Choline_bind_1:196-215	WP_000350458.1@GCF_001457635.1	Choline_bind_1	cell wall binding	77.67	1
APD23689.1@KY065488$Choline_bind_1:217-237	WP_000350458.1@GCF_001457635.1	Choline_bind_1	cell wall binding	69.83	1
APD23689.1@KY065488$Choline_bind_1:238-257	WP_000350458.1@GCF_001457635.1	Choline_bind_1	cell wall binding	65.98	1
APD23689.1@KY065488$Choline_bind_1:258-278	WP_000350458.1@GCF_001457635.1	Choline_bind_1	cell wall binding	83.15	1
APD23689.1@KY065488$Choline_bind_1:280-301	WP_000350458.1@GCF_001457635.1	Choline_bind_1	cell wall binding	83.62	1
APD23689.1@KY065488$Choline_bind_3:195-239	WP_000350458.1@GCF_001457635.1	Choline_bind_3	cell wall binding	83.81	1
APD23689.1@KY065488$Choline_bind_3:237-283	WP_000350458.1@GCF_001457635.1	Choline_bind_3	cell wall binding	86.83	1
APD24110.1@KY065496$Amidase_2:16-152	WP_000350458.1@GCF_001457635.1	Amidase_2	catalytic	95.03	1
APD24110.1@KY065496$Choline_bind_1:196-215	WP_000350458.1@GCF_001457635.1	Choline_bind_1	cell wall binding	82.34	1
APD24110.1@KY065496$Choline_bind_1:217-237	WP_000350458.1@GCF_001457635.1	Choline_bind_1	cell wall binding	74.79	1
APD24110.1@KY065496$Choline_bind_1:238-257	WP_000350458.1@GCF_001457635.1	Choline_bind_1	cell wall binding	82.05	1
APD24110.1@KY065496$Choline_bind_1:258-278	WP_000350458.1@GCF_001457635.1	Choline_bind_1	cell wall binding	83.15	1
APD24110.1@KY065496$Choline_bind_1:280-301	WP_000350458.1@GCF_001457635.1	Choline_bind_1	cell wall binding	79.27	1
APD24110.1@KY065496$Choline_bind_3:195-239	WP_000350458.1@GCF_001457635.1	Choline_bind_3	cell wall binding	88.82	1
APD24110.1@KY065496$Choline_bind_3:237-283	WP_000350458.1@GCF_001457635.1	Choline_bind_3	cell wall binding	93.71	1
APD24248.1@KY065498$Amidase_2:16-152	WP_000350458.1@GCF_001457635.1	Amidase_2	catalytic	95.03	1
APD24248.1@KY065498$Choline_bind_1:196-215	WP_000350458.1@GCF_001457635.1	Choline_bind_1	cell wall binding	82.34	1
APD24248.1@KY065498$Choline_bind_1:217-237	WP_000350458.1@GCF_001457635.1	Choline_bind_1	cell wall binding	84.1	1
APD24248.1@KY065498$Choline_bind_1:238-257	WP_000350458.1@GCF_001457635.1	Choline_bind_1	cell wall binding	82.05	1
APD24248.1@KY065498$Choline_bind_1:258-278	WP_000350458.1@GCF_001457635.1	Choline_bind_1	cell wall binding	83.15	1
APD24248.1@KY065498$Choline_bind_1:280-301	WP_000350458.1@GCF_001457635.1	Choline_bind_1	cell wall binding	83.62	1
APD24248.1@KY065498$Choline_bind_3:195-239	WP_000350458.1@GCF_001457635.1	Choline_bind_3	cell wall binding	93.8	1
APD24248.1@KY065498$Choline_bind_3:237-283	WP_000350458.1@GCF_001457635.1	Choline_bind_3	cell wall binding	93.71	1
APD24300.1@KY065499$Amidase_2:16-152	WP_000350458.1@GCF_001457635.1	Amidase_2	catalytic	96.13	1
APD24300.1@KY065499$Choline_bind_1:196-215	WP_000350458.1@GCF_001457635.1	Choline_bind_1	cell wall binding	82.34	1
APD24300.1@KY065499$Choline_bind_1:217-237	WP_000350458.1@GCF_001457635.1	Choline_bind_1	cell wall binding	84.1	1
APD24300.1@KY065499$Choline_bind_1:238-257	WP_000350458.1@GCF_001457635.1	Choline_bind_1	cell wall binding	82.05	1
APD24300.1@KY065499$Choline_bind_1:258-278	WP_000350458.1@GCF_001457635.1	Choline_bind_1	cell wall binding	83.15	1
APD24300.1@KY065499$Choline_bind_1:280-301	WP_000350458.1@GCF_001457635.1	Choline_bind_1	cell wall binding	83.62	1
APD24300.1@KY065499$Choline_bind_3:195-239	WP_000350458.1@GCF_001457635.1	Choline_bind_3	cell wall binding	93.8	1
APD24300.1@KY065499$Choline_bind_3:237-283	WP_000350458.1@GCF_001457635.1	Choline_bind_3	cell wall binding	93.71	1
APQ41998.1@KY206887$Amidase_2:14-140	WP_011590270.1@GCF_000013285.1	Amidase_2	catalytic	33.12	40
APQ41998.1@KY206887$SH3_3:332-386	WP_011590270.1@GCF_000013285.1	SH3_3	cell wall binding	29.96	21
ARU13466.1@KY705261$Amidase_5:2-157	WP_111679506.1@GCF_010120595.1	Amidase_5	catalytic	91.82	1
ARU13466.1@KY705261$ZoocinA_TRD:167-200	WP_111679506.1@GCF_010120595.1	ZoocinA_TRD	cell wall binding	80.18	1
ARU14443.1@KY705282$Amidase_5:2-157	WP_111679506.1@GCF_010120595.1	Amidase_5	catalytic	91.18	1
ARU14443.1@KY705282$ZoocinA_TRD:167-200	WP_111679506.1@GCF_010120595.1	ZoocinA_TRD	cell wall binding	76.7	1
ARU14489.1@KY705283$Amidase_5:2-157	WP_111679506.1@GCF_010120595.1	Amidase_5	catalytic	93.51	1
ARU14489.1@KY705283$ZoocinA_TRD:167-278	WP_111679506.1@GCF_010120595.1	ZoocinA_TRD	cell wall binding	84.99	1
ARU14581.1@KY705285$Amidase_5:1-155	WP_111679506.1@GCF_010120595.1	Amidase_5	catalytic	85.7	1
ARU14581.1@KY705285$ZoocinA_TRD:166-199	WP_111679506.1@GCF_010120595.1	ZoocinA_TRD	cell wall binding	77.16	1
ASD50641.1@MF041990$Glyco_hydro_25:52-237	WP_225354590.1@GCF_001591685.1	Glyco_hydro_25	catalytic	94.81	1
ASD50641.1@MF041990$LysM:351-393	WP_225354590.1@GCF_001591685.1	LysM	cell wall binding	83.25	1
ASR78719.1@MF288918$Amidase_2:20-143	WP_003271071.1@GCF_002119445.1	Amidase_2	catalytic	20.74	154
ASR79007.1@MF288919$Amidase_2:21-142	WP_003271071.1@GCF_002119445.1	Amidase_2	catalytic	23.72	122
ASZ78266.1@MF001367$CHAP:18-107	WP_001041662.1@GCF_001027105.1	CHAP	catalytic	21.58	7
ATI19573.1@MF580761$Amidase_5:2-157	WP_111679506.1@GCF_010120595.1	Amidase_5	catalytic	93.51	1
ATI19573.1@MF580761$ZoocinA_TRD:167-278	WP_111679506.1@GCF_010120595.1	ZoocinA_TRD	cell wall binding	82.78	1
ATI20118.1@MF580775$Amidase_5:2-157	WP_111679506.1@GCF_010120595.1	Amidase_5	catalytic	89.95	1
ATI20118.1@MF580775$ZoocinA_TRD:167-278	WP_111679506.1@GCF_010120595.1	ZoocinA_TRD	cell wall binding	84.22	1
AUN43323.1@MG708273$Amidase_5:2-157	WP_111679506.1@GCF_010120595.1	Amidase_5	catalytic	90.86	1
AUN43323.1@MG708273$ZoocinA_TRD:167-278	WP_111679506.1@GCF_010120595.1	ZoocinA_TRD	cell wall binding	78.01	1
AWD93052.1@MF418016$SH3_3:296-345	WP_000873744.1@GCF_000021305.1	SH3_3	cell wall binding	49.34	5
AWD93052.1@MF418016$SH3_3:363-414	WP_001181414.1@GCF_000021305.1	SH3_3	cell wall binding	35.67	7
AWN09175.2@MH221129$Glyco_hydro_108:19-103	NP_459021.1@GCF_000006945.2	Glyco_hydro_108	catalytic	27.27	344
AWN09175.2@MH221129$PG_binding_3:105-191	NP_459021.1@GCF_000006945.2	PG_binding_3	cell wall binding	34.87	47
AWY02956.1@MH356730$CHAP:16-114	WP_001041662.1@GCF_001027105.1	CHAP	catalytic	38.25	3
AWY03205.1@MH375074$Amidase_2:41-176	WP_002410015.1@GCF_000392875.1	Amidase_2	catalytic	35.24	4
AWY03205.1@MH375074$SH3_5:284-350	WP_010816176.1@GCF_000392875.1	SH3_5	cell wall binding	54.97	1
AXC33923.1@MH355583$Amidase_2:41-176	WP_002410015.1@GCF_000392875.1	Amidase_2	catalytic	36.24	4
AXC33923.1@MH355583$SH3_5:284-350	WP_010816176.1@GCF_000392875.1	SH3_5	cell wall binding	54.63	1
AXC42919.1@MH321492$CHAP:7-100	WP_001041662.1@GCF_001027105.1	CHAP	catalytic	42.24	4
AXF53542.1@MH375594$Amidase_5:3-157	WP_111679506.1@GCF_010120595.1	Amidase_5	catalytic	90.51	1
AXF53542.1@MH375594$ZoocinA_TRD:167-278	WP_111679506.1@GCF_010120595.1	ZoocinA_TRD	cell wall binding	86.74	1
AXF53591.1@MH375595$Amidase_5:2-157	WP_111679506.1@GCF_010120595.1	Amidase_5	catalytic	90.81	1
AXF53591.1@MH375595$ZoocinA_TRD:167-200	WP_111679506.1@GCF_010120595.1	ZoocinA_TRD	cell wall binding	81.29	1
AXF53685.1@MH375598$Amidase_5:2-157	WP_111679506.1@GCF_010120595.1	Amidase_5	catalytic	90.97	1
AXF53685.1@MH375598$ZoocinA_TRD:167-278	WP_111679506.1@GCF_010120595.1	ZoocinA_TRD	cell wall binding	82.48	1
AXF53769.1@MH375600$Amidase_5:3-157	WP_111679506.1@GCF_010120595.1	Amidase_5	catalytic	90.51	1
AXF53769.1@MH375600$ZoocinA_TRD:167-278	WP_111679506.1@GCF_010120595.1	ZoocinA_TRD	cell wall binding	88.6	1
AYB69373.1@MH727549$Amidase_2:201-341	WP_058126874.1@GCF_001457595.1	Amidase_2	catalytic	60.4	3
AYB69373.1@MH727549$PG_binding_1:392-448	WP_058126874.1@GCF_001457595.1	PG_binding_1	cell wall binding	34.74	13
AYD84235.1@MH779509$PG_binding_1:378-434	WP_058126874.1@GCF_001457595.1	PG_binding_1	cell wall binding	41	1
AYJ76152.1@MH707430$Amidase_3:3-178	NP_389623.2@GCF_000009045.1	Amidase_3	catalytic	46.98	75
AYP29273.1@MH892356$Amidase_5:2-157	WP_111679506.1@GCF_010120595.1	Amidase_5	catalytic	93.8	1
AYP29273.1@MH892356$ZoocinA_TRD:167-278	WP_111679506.1@GCF_010120595.1	ZoocinA_TRD	cell wall binding	83.59	1
AYP29873.1@MH892372$Amidase_5:2-157	WP_111679506.1@GCF_010120595.1	Amidase_5	catalytic	87.19	1
AYP29873.1@MH892372$ZoocinA_TRD:167-278	WP_111679506.1@GCF_010120595.1	ZoocinA_TRD	cell wall binding	83.84	1
AYP30261.1@MH892381$Amidase_5:2-157	WP_111679506.1@GCF_010120595.1	Amidase_5	catalytic	92.35	1
AYP30261.1@MH892381$ZoocinA_TRD:167-278	WP_111679506.1@GCF_010120595.1	ZoocinA_TRD	cell wall binding	85.29	1
AYR04468.1@MH892365$Amidase_5:2-157	WP_111679506.1@GCF_010120595.1	Amidase_5	catalytic	92.12	1
AYR04468.1@MH892365$ZoocinA_TRD:167-200	WP_111679506.1@GCF_010120595.1	ZoocinA_TRD	cell wall binding	73.79	1
AZF89405.1@MK017819$SH3_3:360-414	WP_011590270.1@GCF_000013285.1	SH3_3	cell wall binding	33.89	5
AZF90960.1@MH937473$Amidase_5:2-157	WP_111679506.1@GCF_010120595.1	Amidase_5	catalytic	88.02	1
AZF90960.1@MH937473$ZoocinA_TRD:167-200	WP_111679506.1@GCF_010120595.1	ZoocinA_TRD	cell wall binding	80.34	1
AZF91436.1@MH937492$Amidase_5:2-157	WP_111679506.1@GCF_010120595.1	Amidase_5	catalytic	89.95	1
AZF91436.1@MH937492$ZoocinA_TRD:167-200	WP_111679506.1@GCF_010120595.1	ZoocinA_TRD	cell wall binding	77.85	1
AZF92845.1@MH937489$Amidase_5:2-157	WP_111679506.1@GCF_010120595.1	Amidase_5	catalytic	88.88	1
AZF92845.1@MH937489$ZoocinA_TRD:167-278	WP_111679506.1@GCF_010120595.1	ZoocinA_TRD	cell wall binding	82.47	1
AZF92884.1@MH937491$ZoocinA_TRD:81-192	WP_111679506.1@GCF_010120595.1	ZoocinA_TRD	cell wall binding	78.24	1
AZS06172.1@MK202160$Amidase_5:3-157	WP_111679506.1@GCF_010120595.1	Amidase_5	catalytic	83.21	1
AZS06172.1@MK202160$ZoocinA_TRD:167-278	WP_111679506.1@GCF_010120595.1	ZoocinA_TRD	cell wall binding	74.92	1
AZS06471.1@MK125140$Amidase_2:42-177	WP_002410015.1@GCF_000392875.1	Amidase_2	catalytic	34.16	4
AZS06471.1@MK125140$SH3_5:285-351	WP_010816176.1@GCF_000392875.1	SH3_5	cell wall binding	53.68	1
BAL42323.1@AB626963$CHAP:18-110	WP_001041662.1@GCF_001027105.1	CHAP	catalytic	21.97	7
BAN05360.1@AB746912$Glyco_hydro_108:22-112	WP_012081860.1@GCF_000010325.1	Glyco_hydro_108	catalytic	98.44	1
BAN05360.1@AB746912$PG_binding_1:108-140	WP_012081860.1@GCF_000010325.1	PG_binding_1	cell wall binding	90.43	1
BAN05360.1@AB746912$PG_binding_3:114-183	WP_012081860.1@GCF_000010325.1	PG_binding_3	cell wall binding	97.23	1
BCD83116.1@LC545443$Glyco_hydro_108:22-112	WP_201335169.1@GCF_016629565.1	Glyco_hydro_108	catalytic	98.51	1
BCD83116.1@LC545443$PG_binding_1:108-140	WP_201335169.1@GCF_016629565.1	PG_binding_1	cell wall binding	90.25	1
BCD83116.1@LC545443$PG_binding_3:114-183	WP_201335169.1@GCF_016629565.1	PG_binding_3	cell wall binding	97.31	1
CBR26921.1@FN997652$CHAP:343-433	AUC91164.1@GCA_002831545.1	CHAP	catalytic	17.6	11
CBW38968.1@FR671406$Amidase_2:16-152	WP_000350458.1@GCF_001457635.1	Amidase_2	catalytic	95.03	1
CBW38968.1@FR671406$Choline_bind_1:196-215	WP_000350458.1@GCF_001457635.1	Choline_bind_1	cell wall binding	82.34	1
CBW39025.1@FR671407$Amidase_2:16-152	WP_000350458.1@GCF_001457635.1	Amidase_2	catalytic	95.66	1
CBW39025.1@FR671407$Choline_bind_1:196-215	WP_000350458.1@GCF_001457635.1	Choline_bind_1	cell wall binding	82.34	1
CBW39025.1@FR671407$Choline_bind_1:217-230	WP_000350458.1@GCF_001457635.1	Choline_bind_1	cell wall binding	71.52	1
CBW39128.1@FR671409$Amidase_2:16-152	WP_000350458.1@GCF_001457635.1	Amidase_2	catalytic	97.02	1
CBW39128.1@FR671409$Choline_bind_1:196-215	WP_000350458.1@GCF_001457635.1	Choline_bind_1	cell wall binding	82.34	1
CBW39128.1@FR671409$Choline_bind_1:217-232	WP_000350458.1@GCF_001457635.1	Choline_bind_1	cell wall binding	72.45	1
CBW39128.1@FR671409$Choline_bind_3:195-232	WP_000350458.1@GCF_001457635.1	Choline_bind_3	cell wall binding	89.02	1
NP_038345.1@NC_002185$Amidase_5:2-157	WP_111679506.1@GCF_010120595.1	Amidase_5	catalytic	90.95	1
NP_038345.1@NC_002185$ZoocinA_TRD:167-278	WP_111679506.1@GCF_010120595.1	ZoocinA_TRD	cell wall binding	89.33	1
NP_040733.1@NC_001423$LysM:213-258	NP_389128.1@GCF_000009045.1	LysM	cell wall binding	36.18	106
NP_049413.1@NC_002072$Amidase_5:3-157	WP_111679506.1@GCF_010120595.1	Amidase_5	catalytic	87.62	1
NP_049413.1@NC_002072$ZoocinA_TRD:167-200	WP_111679506.1@GCF_010120595.1	ZoocinA_TRD	cell wall binding	80.18	1
NP_049942.1@NC_000871$Amidase_5:10-163	WP_111679506.1@GCF_010120595.1	Amidase_5	catalytic	86.81	1
NP_049942.1@NC_000871$ZoocinA_TRD:174-285	WP_111679506.1@GCF_010120595.1	ZoocinA_TRD	cell wall binding	85.43	1
NP_049985.1@NC_000872$Amidase_5:10-163	WP_111679506.1@GCF_010120595.1	Amidase_5	catalytic	86.81	1
NP_049985.1@NC_000872$ZoocinA_TRD:174-285	WP_111679506.1@GCF_010120595.1	ZoocinA_TRD	cell wall binding	86.28	1
NP_056699.1@NC_002214$Amidase_5:10-163	WP_111679506.1@GCF_010120595.1	Amidase_5	catalytic	85.53	1
NP_056699.1@NC_002214$ZoocinA_TRD:174-285	WP_111679506.1@GCF_010120595.1	ZoocinA_TRD	cell wall binding	86.28	1
NP_073698.1@NC_002649$Amidase_3:4-174	MBO8177558.1@GCA_017656295.1	Amidase_3	catalytic	20.03	2114
NP_108734.1@NC_002703$Glyco_hydro_25:32-217	WP_025016890.1@GCF_900099625.1	Glyco_hydro_25	catalytic	95.11	1
NP_108734.1@NC_002703$LysM:331-375	WP_025016890.1@GCF_900099625.1	LysM	cell wall binding	88.26	1
NP_108734.1@NC_002703$LysM:385-427	WP_025016890.1@GCF_900099625.1	LysM	cell wall binding	78.15	1
NP_112716.1@NC_002747$Glyco_hydro_25:32-217	WP_025016890.1@GCF_900099625.1	Glyco_hydro_25	catalytic	96.19	1
NP_112716.1@NC_002747$LysM:332-376	WP_025016890.1@GCF_900099625.1	LysM	cell wall binding	87.47	1
NP_112716.1@NC_002747$LysM:386-428	WP_025016890.1@GCF_900099625.1	LysM	cell wall binding	83.87	1
NP_438163.1@NC_003157$CHAP:176-266	WP_046735271.1@GCF_002055535.1	CHAP	catalytic	97.47	1
NP_438163.1@NC_003157$Glucosaminidase:8-141	WP_010922446.1@GCF_002055535.1	Glucosaminidase	catalytic	91.78	1
NP_438163.1@NC_003157$SH3_5:302-383	WP_011888700.1@GCF_002055535.1	SH3_5	cell wall binding	96.82	1
NP_511002.1@NC_003291$Amidase_3:5-173	WP_003723525.1@GCF_900187225.1	Amidase_3	catalytic	10.09	1024
NP_695129.1@NC_004303$Amidase_5:3-156	WP_111679506.1@GCF_010120595.1	Amidase_5	catalytic	81.88	1
NP_695129.1@NC_004303$ZoocinA_TRD:167-278	WP_111679506.1@GCF_010120595.1	ZoocinA_TRD	cell wall binding	87.57	1
NP_817703.1@NC_004683$PG_binding_1:185-244	WP_058126874.1@GCF_001457595.1	PG_binding_1	cell wall binding	27.27	351
NP_958600.1@NC_005355$Glyco_hydro_25:10-200	WP_004896054.1@GCF_000159355.1	Glyco_hydro_25	catalytic	53.24	2
NP_958600.1@NC_005355$SH3_5:234-299	WP_234600844.1@GCF_000159355.1	SH3_5	cell wall binding	61.19	1
QAX97259.1@MK360024$Amidase_2:41-176	WP_002410015.1@GCF_000392875.1	Amidase_2	catalytic	34.5	5
QBI96502.1@MK524490$PG_binding_1:459-518	WP_058126874.1@GCF_001457595.1	PG_binding_1	cell wall binding	37.95	11
QBP06957.1@MK560763$LysM:268-312	WP_239544326.1@GCF_016908515.1	LysM	cell wall binding	36.11	1551
QBQ71234.1@MK494095$Amidase_2:201-341	WP_058126874.1@GCF_001457595.1	Amidase_2	catalytic	60.35	3
QBQ71234.1@MK494095$PG_binding_1:392-448	WP_058126874.1@GCF_001457595.1	PG_binding_1	cell wall binding	34.67	14
QBX18865.1@MK448763$CHAP:176-266	WP_046735271.1@GCF_002055535.1	CHAP	catalytic	97.47	1
QBX18865.1@MK448763$Glucosaminidase:8-141	WP_010922446.1@GCF_002055535.1	Glucosaminidase	catalytic	91.78	1
QBX18865.1@MK448763$SH3_5:317-383	WP_046735271.1@GCF_002055535.1	SH3_5	cell wall binding	89.78	1
QBX19176.1@MK448769$CHAP:20-110	WP_011285561.1@GCF_002055535.1	CHAP	catalytic	63.26	2
QBX19176.1@MK448769$SH3_5:168-234	WP_011285561.1@GCF_002055535.1	SH3_5	cell wall binding	38.41	10
QBX19450.1@MK448774$CHAP:177-267	WP_010922446.1@GCF_002055535.1	CHAP	catalytic	97.49	1
QBX19450.1@MK448774$Glucosaminidase:8-141	WP_010922446.1@GCF_002055535.1	Glucosaminidase	catalytic	98.56	1
QBX19450.1@MK448774$SH3_5:303-384	WP_010922446.1@GCF_002055535.1	SH3_5	cell wall binding	96.75	1
QBX21448.1@MK448811$CHAP:343-433	AUC91164.1@GCA_002831545.1	CHAP	catalytic	17.15	11
QBX21626.1@MK448814$SH3_5:196-263	AUC92122.1@GCA_002831545.1	SH3_5	cell wall binding	18	24
QBX24237.1@MK448864$SH3_5:321-387	VEH28925.1@GCA_900637675.1	SH3_5	cell wall binding	18.96	95
QBX28555.1@MK448946$CHAP:178-268	WP_010922446.1@GCF_002055535.1	CHAP	catalytic	88.16	1
QBX28555.1@MK448946$Glucosaminidase:8-141	WP_010922446.1@GCF_002055535.1	Glucosaminidase	catalytic	88.33	1
QBX28555.1@MK448946$SH3_5:319-385	WP_046735271.1@GCF_002055535.1	SH3_5	cell wall binding	90	1
QBX28561.1@MK448947$CHAP:175-266	WP_046735271.1@GCF_002055535.1	CHAP	catalytic	67	1
QBX28561.1@MK448947$Glucosaminidase:8-141	WP_010922446.1@GCF_002055535.1	Glucosaminidase	catalytic	93.9	1
QBX28561.1@MK448947$SH3_5:315-381	WP_046735271.1@GCF_002055535.1	SH3_5	cell wall binding	88.34	1
QBX28722.1@MK448950$CHAP:177-267	WP_010922446.1@GCF_002055535.1	CHAP	catalytic	93.27	1
QBX28722.1@MK448950$Glucosaminidase:8-141	WP_010922446.1@GCF_002055535.1	Glucosaminidase	catalytic	90.68	1
QBX28722.1@MK448950$SH3_5:303-384	WP_011888700.1@GCF_002055535.1	SH3_5	cell wall binding	94.03	1
QBX28834.1@MK448951$CHAP:175-266	WP_046735271.1@GCF_002055535.1	CHAP	catalytic	67	1
QBX28834.1@MK448951$Glucosaminidase:8-141	WP_010922446.1@GCF_002055535.1	Glucosaminidase	catalytic	90.49	1
QBX28834.1@MK448951$SH3_5:316-381	WP_046735271.1@GCF_002055535.1	SH3_5	cell wall binding	90.47	1
QBX29004.1@MK448954$CHAP:176-266	WP_046735271.1@GCF_002055535.1	CHAP	catalytic	97.47	1
QBX29004.1@MK448954$Glucosaminidase:8-141	WP_010922446.1@GCF_002055535.1	Glucosaminidase	catalytic	91.78	1
QBX29004.1@MK448954$SH3_5:317-383	WP_046735271.1@GCF_002055535.1	SH3_5	cell wall binding	89.26	1
QBX29012.1@MK448955$CHAP:20-110	WP_011285561.1@GCF_002055535.1	CHAP	catalytic	62.95	2
QBX29012.1@MK448955$SH3_5:168-234	WP_011285561.1@GCF_002055535.1	SH3_5	cell wall binding	36.81	10
QBX30585.1@MK448983$CHAP:343-433	AUC91164.1@GCA_002831545.1	CHAP	catalytic	17.15	11
QBX30787.1@MK448986$CHAP:17-112	AUC92122.1@GCA_002831545.1	CHAP	catalytic	92.95	1
QBX30787.1@MK448986$SH3_5:158-223	AUC92122.1@GCA_002831545.1	SH3_5	cell wall binding	92.35	1
QBX30794.1@MK448987$SH3_5:196-263	AUC92122.1@GCA_002831545.1	SH3_5	cell wall binding	18.96	27
QBZ69320.1@MK721190$Amidase_2:41-176	WP_002410015.1@GCF_000392875.1	Amidase_2	catalytic	34.95	4
QBZ69320.1@MK721190$SH3_5:284-350	WP_010816176.1@GCF_000392875.1	SH3_5	cell wall binding	54.97	1
QBZ69829.1@MK721191$Amidase_2:41-176	WP_002410015.1@GCF_000392875.1	Amidase_2	catalytic	34.2	4
QBZ69829.1@MK721191$SH3_5:284-350	WP_010816176.1@GCF_000392875.1	SH3_5	cell wall binding	54.96	1
QBZ69894.1@MK721199$Amidase_2:41-176	WP_010816176.1@GCF_000392875.1	Amidase_2	catalytic	34.37	4
QBZ69894.1@MK721199$SH3_5:283-350	WP_010816176.1@GCF_000392875.1	SH3_5	cell wall binding	52.95	1
QBZ69962.1@MK721186$Amidase_2:41-176	WP_002410015.1@GCF_000392875.1	Amidase_2	catalytic	34.85	4
QBZ70250.1@MK721200$Amidase_2:41-176	WP_002410015.1@GCF_000392875.1	Amidase_2	catalytic	35.1	4
QBZ70250.1@MK721200$SH3_5:284-350	WP_010816176.1@GCF_000392875.1	SH3_5	cell wall binding	55.5	1
QDF15356.1@MK982307$Amidase_2:41-176	WP_002410015.1@GCF_000392875.1	Amidase_2	catalytic	35.1	4
QDF15356.1@MK982307$SH3_5:284-350	WP_010816176.1@GCF_000392875.1	SH3_5	cell wall binding	54.97	1
QEG04126.1@MN150686$Amidase_3:5-168	MBO8177558.1@GCA_017656295.1	Amidase_3	catalytic	9.54	2736
QEG07414.1@MK922546$CHAP:18-107	WP_001041662.1@GCF_001027105.1	CHAP	catalytic	25.43	7
QEG13565.1@MN013089$Amidase_3:5-168	MBO8177558.1@GCA_017656295.1	Amidase_3	catalytic	9.62	2608
QEL53351.1@MG264739$Amidase_2:41-176	WP_002410015.1@GCF_000392875.1	Amidase_2	catalytic	34.29	5
QEM40853.1@MK359990$CHAP:343-433	AUC91164.1@GCA_002831545.1	CHAP	catalytic	17.34	11
QFG05610.1@MN176225$LysM:282-326	NP_389128.1@GCF_000009045.1	LysM	cell wall binding	50.35	182
QFG05701.1@MN176226$LysM:279-323	NP_388823.2@GCF_000009045.1	LysM	cell wall binding	48.39	183
QGF20128.1@MN417334$SH3_3:356-410	WP_011590270.1@GCF_000013285.1	SH3_3	cell wall binding	31.68	12
QGH75572.1@MN444868$PG_binding_1:376-436	WP_058126874.1@GCF_001457595.1	PG_binding_1	cell wall binding	33.63	13
QGJ85567.1@MN270261$CHAP:343-433	AUC91164.1@GCA_002831545.1	CHAP	catalytic	17.15	11
QGJ86555.1@MN270277$CHAP:343-433	AUC91164.1@GCA_002831545.1	CHAP	catalytic	17.34	11
QGJ92181.1@MN586016$PG_binding_1:159-219	WP_058126874.1@GCF_001457595.1	PG_binding_1	cell wall binding	24.12	1438
QGJ93901.1@MN586030$PG_binding_1:171-230	WP_058126874.1@GCF_001457595.1	PG_binding_1	cell wall binding	24.59	816
QGJ96337.1@MN586052$PG_binding_1:188-247	WP_058126874.1@GCF_001457595.1	PG_binding_1	cell wall binding	24.59	816
QHB48427.1@MN727882$Amidase_3:4-187	WP_044732684.1@GCF_000948285.1	Amidase_3	catalytic	14.63	1414
QHJ73661.1@MN882551$Glyco_hydro_25:4-180	WP_081373878.1@GCF_900129945.1	Glyco_hydro_25	catalytic	23.08	168
QHJ73726.1@MN882552$Glyco_hydro_25:4-180	WP_081373878.1@GCF_900129945.1	Glyco_hydro_25	catalytic	23.2	165
QHJ74697.1@MN830252$LysM:257-301	WP_035430847.1@GCF_013394085.1	LysM	cell wall binding	49.77	280
QHJ74697.1@MN830252$LysM:324-368	WP_035430847.1@GCF_013394085.1	LysM	cell wall binding	50.75	124
QHJ74697.1@MN830252$LysM:375-417	WP_035430847.1@GCF_013394085.1	LysM	cell wall binding	37.59	616
QHJ74769.1@MN830253$LysM:226-270	WP_035430847.1@GCF_013394085.1	LysM	cell wall binding	41.67	556
QHJ74769.1@MN830253$LysM:278-322	WP_035430847.1@GCF_013394085.1	LysM	cell wall binding	50.79	116
QHJ74769.1@MN830253$LysM:331-374	WP_035430847.1@GCF_013394085.1	LysM	cell wall binding	46.38	574
QIQ66138.1@MT119359$Amidase_2:42-177	WP_002410015.1@GCF_000392875.1	Amidase_2	catalytic	34.16	4
QIQ66138.1@MT119359$SH3_5:285-351	WP_010816176.1@GCF_000392875.1	SH3_5	cell wall binding	53.72	1
QIQ68022.1@MT136606$Amidase_2:18-141	WP_015945848.1@GCF_000021305.1	Amidase_2	catalytic	25.6	116
QJD51197.1@MT310868$PG_binding_1:376-436	WP_058126874.1@GCF_001457595.1	PG_binding_1	cell wall binding	33.63	13
QJD54239.1@MT316460$PG_binding_1:376-436	WP_058126874.1@GCF_001457595.1	PG_binding_1	cell wall binding	33.79	13
QJS52933.1@MT361972$Glyco_hydro_108:6-90	WP_001984959.1@GCF_009759685.1	Glyco_hydro_108	catalytic	81.58	2
QJS52933.1@MT361972$PG_binding_3:93-179	WP_001019739.1@GCF_009759685.1	PG_binding_3	cell wall binding	93.17	1
QJT70680.1@MT366568$CHAP:19-113	WP_001041662.1@GCF_001027105.1	CHAP	catalytic	18.86	6
QKN84149.1@MT349887$Glyco_hydro_108:6-90	WP_001984959.1@GCF_009759685.1	Glyco_hydro_108	catalytic	93.03	2
QKN84149.1@MT349887$PG_binding_3:93-179	WP_001019739.1@GCF_009759685.1	PG_binding_3	cell wall binding	88.64	4
QKN88223.1@MT422786$Amidase_3:3-181	WP_003211781.1@GCF_900186955.1	Amidase_3	catalytic	34.9	223
QKN88223.1@MT422786$LysM:208-251	WP_065098947.1@GCF_900186955.1	LysM	cell wall binding	42.5	650
QKN88223.1@MT422786$LysM:256-299	WP_003215781.1@GCF_900186955.1	LysM	cell wall binding	36.99	2296
QLF85392.1@MT520979$Amidase_2:41-176	WP_002410015.1@GCF_000392875.1	Amidase_2	catalytic	35.24	4
QLF85392.1@MT520979$SH3_5:284-350	WP_010816176.1@GCF_000392875.1	SH3_5	cell wall binding	51.7	1
QMS41902.1@MT514532$Amidase_3:3-181	WP_003211781.1@GCF_900186955.1	Amidase_3	catalytic	35.57	134
QMS41902.1@MT514532$LysM:208-251	WP_065098947.1@GCF_900186955.1	LysM	cell wall binding	43.51	742
QMS41902.1@MT514532$LysM:256-299	WP_003215781.1@GCF_900186955.1	LysM	cell wall binding	39.86	1527
QMV48409.1@MT601270$PG_binding_1:183-240	NP_389128.1@GCF_000009045.1	PG_binding_1	cell wall binding	30.35	1640
QMV48409.1@MT601270$PG_binding_1:267-341	NP_389128.1@GCF_000009045.1	PG_binding_1	cell wall binding	47.63	9
QMV48633.1@MT601271$PG_binding_1:183-240	NP_389128.1@GCF_000009045.1	PG_binding_1	cell wall binding	30.35	1640
QMV48633.1@MT601271$PG_binding_1:267-341	NP_389128.1@GCF_000009045.1	PG_binding_1	cell wall binding	48.31	8
QNJ59785.1@MT776813$PG_binding_1:372-432	WP_058126874.1@GCF_001457595.1	PG_binding_1	cell wall binding	33.63	13
QNL31280.1@MT661597$Amidase_2:41-176	WP_002410015.1@GCF_000392875.1	Amidase_2	catalytic	33.8	5
QNL31348.1@MT661598$Amidase_2:41-176	WP_010816176.1@GCF_000392875.1	Amidase_2	catalytic	34.44	4
QNR52591.1@MT747435$Glyco_hydro_25:28-227	WP_002389028.1@GCF_000392875.1	Glyco_hydro_25	catalytic	77.77	1
QNR52591.1@MT747435$LysM:339-383	WP_002389028.1@GCF_000392875.1	LysM	cell wall binding	87.16	1
QNR52591.1@MT747435$LysM:390-432	WP_002389028.1@GCF_000392875.1	LysM	cell wall binding	68.82	4
QOC58851.1@MT818422$PG_binding_1:378-434	WP_058126874.1@GCF_001457595.1	PG_binding_1	cell wall binding	41	1
QOI58175.1@MT857001$Amidase_2:41-176	WP_002410015.1@GCF_000392875.1	Amidase_2	catalytic	34.59	4
QPI17129.1@MW218148$CHAP:18-110	WP_103269416.1@GCF_002902755.1	CHAP	catalytic	16.44	22
QPI17129.1@MW218148$SH3_5:194-260	WP_103269416.1@GCF_002902755.1	SH3_5	cell wall binding	27.83	1
QPI17130.1@MW218148$Amidase_2:28-165	WP_219728816.1@GCF_002902755.1	Amidase_2	catalytic	9.34	112
QPI17130.1@MW218148$SH3_5:234-300	WP_103269416.1@GCF_002902755.1	SH3_5	cell wall binding	30.73	2
QPN96383.1@MW238767$CHAP:19-113	WP_001041662.1@GCF_001027105.1	CHAP	catalytic	41.73	4
QPX71670.1@MW001214$PG_binding_1:183-240	NP_389128.1@GCF_000009045.1	PG_binding_1	cell wall binding	29.07	2844
QPX71670.1@MW001214$PG_binding_1:267-341	NP_389128.1@GCF_000009045.1	PG_binding_1	cell wall binding	49.04	9
QQM14686.1@MW248466$CHAP:18-110	WP_001041662.1@GCF_001027105.1	CHAP	catalytic	17.99	18
QQM14811.1@MW286254$CHAP:18-107	WP_001041662.1@GCF_001027105.1	CHAP	catalytic	19.68	8
QQO40378.1@MW394467$LysM:273-317	NP_389128.1@GCF_000009045.1	LysM	cell wall binding	42.51	740
QQO41433.1@MW419087$PG_binding_1:155-212	NP_389128.1@GCF_000009045.1	PG_binding_1	cell wall binding	27.78	4340
QQO92537.1@MW349128$CHAP:18-110	WP_001041662.1@GCF_001027105.1	CHAP	catalytic	18.93	18
QQO92804.1@MW349129$CHAP:18-110	WP_001041662.1@GCF_001027105.1	CHAP	catalytic	16.98	19
QRD99848.1@MW354670$LysM:239-284	NP_389128.1@GCF_000009045.1	LysM	cell wall binding	36.18	106
QTZ82796.1@MW478289$Glyco_hydro_25:11-187	WP_011590484.1@GCF_000013285.1	Glyco_hydro_25	catalytic	96.75	1
QTZ82796.1@MW478289$SH3_3:218-273	WP_011590769.1@GCF_000013285.1	SH3_3	cell wall binding	89.74	1
QTZ82796.1@MW478289$SH3_3:284-340	WP_011590769.1@GCF_000013285.1	SH3_3	cell wall binding	89.51	1
QTZ82852.1@MW478290$Glyco_hydro_25:4-181	WP_011590769.1@GCF_000013285.1	Glyco_hydro_25	catalytic	10.04	1833
QTZ82852.1@MW478290$SH3_3:211-266	WP_011590769.1@GCF_000013285.1	SH3_3	cell wall binding	68.61	1
QTZ82852.1@MW478290$SH3_3:277-333	WP_011590484.1@GCF_000013285.1	SH3_3	cell wall binding	89.53	1
QTZ83006.1@MW478292$Glyco_hydro_25:4-181	WP_011590769.1@GCF_000013285.1	Glyco_hydro_25	catalytic	10.04	1833
QTZ83006.1@MW478292$SH3_3:211-266	WP_011590769.1@GCF_000013285.1	SH3_3	cell wall binding	69.07	1
QTZ83006.1@MW478292$SH3_3:277-333	WP_011590164.1@GCF_000013285.1	SH3_3	cell wall binding	62.88	1
QVD49436.1@MW791312$Glyco_hydro_25:31-215	WP_025016890.1@GCF_900099625.1	Glyco_hydro_25	catalytic	69.95	2
QVD49436.1@MW791312$LysM:258-302	WP_025016890.1@GCF_900099625.1	LysM	cell wall binding	58.81	78
QVD49436.1@MW791312$LysM:312-354	WP_025016890.1@GCF_900099625.1	LysM	cell wall binding	52.43	6
QWT56482.1@MZ041098$CHAP:19-113	WP_001041662.1@GCF_001027105.1	CHAP	catalytic	42.45	4
QWY79766.1@MW712720$PG_binding_1:376-436	WP_058126874.1@GCF_001457595.1	PG_binding_1	cell wall binding	33.63	13
QWY82896.1@MW862993$PG_binding_1:376-436	WP_058126874.1@GCF_001457595.1	PG_binding_1	cell wall binding	33.63	13
QXO13788.1@MZ005672$Amidase_2:151-291	WP_058126874.1@GCF_001457595.1	Amidase_2	catalytic	60.35	3
QXO13788.1@MZ005672$PG_binding_1:342-398	WP_058126874.1@GCF_001457595.1	PG_binding_1	cell wall binding	34.74	13
QYC52388.1@MZ503613$Glyco_hydro_25:4-176	WP_037403576.1@GCF_000425005.1	Glyco_hydro_25	catalytic	41.95	2
QYC53088.1@MZ401005$SH3_3:166-225	WP_011590164.1@GCF_000013285.1	SH3_3	cell wall binding	29.57	1
QZA70103.1@MZ501264$LysM:273-317	NP_389128.1@GCF_000009045.1	LysM	cell wall binding	38.47	1161
UAJ16987.1@MZ779063$CHAP:18-110	WP_001041662.1@GCF_001027105.1	CHAP	catalytic	17.7	18
UAV84373.1@MZ751040$PG_binding_1:183-240	NP_389128.1@GCF_000009045.1	PG_binding_1	cell wall binding	30.35	1640
UAV84373.1@MZ751040$PG_binding_1:267-341	NP_389128.1@GCF_000009045.1	PG_binding_1	cell wall binding	48.31	8
UCR73991.1@OK173051$Amidase_2:16-152	WP_000350458.1@GCF_001457635.1	Amidase_2	catalytic	95.81	1
UCR73991.1@OK173051$Choline_bind_1:196-215	WP_000350458.1@GCF_001457635.1	Choline_bind_1	cell wall binding	82.34	1
UCR73991.1@OK173051$Choline_bind_1:217-237	WP_000350458.1@GCF_001457635.1	Choline_bind_1	cell wall binding	74.79	1
UCR73991.1@OK173051$Choline_bind_1:238-257	WP_000350458.1@GCF_001457635.1	Choline_bind_1	cell wall binding	82.05	1
UCR73991.1@OK173051$Choline_bind_1:258-278	WP_000350458.1@GCF_001457635.1	Choline_bind_1	cell wall binding	83.15	1
UCR73991.1@OK173051$Choline_bind_1:280-301	WP_000350458.1@GCF_001457635.1	Choline_bind_1	cell wall binding	79.27	1
UCR73991.1@OK173051$Choline_bind_3:195-239	WP_000350458.1@GCF_001457635.1	Choline_bind_3	cell wall binding	88.82	1
UCR73991.1@OK173051$Choline_bind_3:237-283	WP_000350458.1@GCF_001457635.1	Choline_bind_3	cell wall binding	93.71	1
UCR75242.1@OK247671$Glyco_hydro_25:4-181	WP_011590769.1@GCF_000013285.1	Glyco_hydro_25	catalytic	11.9	1730
UCR75242.1@OK247671$SH3_3:211-266	WP_011590769.1@GCF_000013285.1	SH3_3	cell wall binding	69.63	1
UCR75242.1@OK247671$SH3_3:277-333	WP_011590769.1@GCF_000013285.1	SH3_3	cell wall binding	63.44	1
UDY80750.1@OK896991$Amidase_3:4-183	WP_053532691.1@GCF_001277805.1	Amidase_3	catalytic	13.26	1704
UDY80750.1@OK896991$LysM:275-317	WP_053532778.1@GCF_001277805.1	LysM	cell wall binding	45.33	181
UGO52512.1@OL539449$Amidase_2:41-176	WP_002410015.1@GCF_000392875.1	Amidase_2	catalytic	35.01	4
UGO52512.1@OL539449$SH3_5:285-350	WP_010816176.1@GCF_000392875.1	SH3_5	cell wall binding	56.02	1
UIE13747.1@OL505084$Amidase_2:41-176	WP_002410015.1@GCF_000392875.1	Amidase_2	catalytic	35.49	4
UIE13747.1@OL505084$SH3_5:284-350	WP_010816176.1@GCF_000392875.1	SH3_5	cell wall binding	54.97	1
UJQ86246.1@OL455889$PG_binding_1:176-236	WP_058126874.1@GCF_001457595.1	PG_binding_1	cell wall binding	24.12	1438
UKL30017.1@OM112210$Amidase_3:5-195	MBO8176177.1@GCA_017656295.1	Amidase_3	catalytic	12.86	113
UKM35796.1@OM439662$CHAP:19-113	WP_001041662.1@GCF_001027105.1	CHAP	catalytic	18.87	6
UKM36000.1@OM439665$CHAP:20-113	WP_001041662.1@GCF_001027105.1	CHAP	catalytic	18.43	7
UKM36130.1@OM439667$CHAP:19-113	WP_001041662.1@GCF_001027105.1	CHAP	catalytic	18.91	6
UKM36326.1@OM439670$CHAP:19-113	WP_001041662.1@GCF_001027105.1	CHAP	catalytic	18.86	6
UKM36465.1@OM439672$CHAP:20-113	WP_001041662.1@GCF_001027105.1	CHAP	catalytic	42.24	4
UKM36539.1@OM439673$CHAP:19-113	WP_001041662.1@GCF_001027105.1	CHAP	catalytic	42.44	4
UKM96433.1@OM135992$Amidase_2:16-143	WP_029092206.1@GCF_000620985.1	Amidase_2	catalytic	55.29	1
UKM96433.1@OM135992$SH3_5:202-267	WP_029092206.1@GCF_000620985.1	SH3_5	cell wall binding	48.37	1
UMO75892.1@OM240926$LysM:213-258	NP_389128.1@GCF_000009045.1	LysM	cell wall binding	36.18	106
UMO75964.1@OM240929$LysM:213-258	NP_389128.1@GCF_000009045.1	LysM	cell wall binding	36.18	106
UPI30832.1@ON117106$SLT:149-217	WP_025015682.1@GCF_014131735.1	SLT	catalytic	41.05	15
UPI30847.1@ON117106$LysM:419-463	WP_021356215.1@GCF_014131735.1	LysM	cell wall binding	48.97	1
UPI30847.1@ON117106$SH3_5:335-400	WP_003641413.1@GCF_014131735.1	SH3_5	cell wall binding	52.08	5
URM86475.1@ON260818$Amidase_2:186-327	WP_058126874.1@GCF_001457595.1	Amidase_2	catalytic	55.06	3
URM86475.1@ON260818$PG_binding_1:375-432	WP_058126874.1@GCF_001457595.1	PG_binding_1	cell wall binding	43.8	1
URP22029.1@ON637769$PG_binding_1:381-441	WP_058126874.1@GCF_001457595.1	PG_binding_1	cell wall binding	33.63	13
URQ02974.1@ON391949$Glyco_hydro_108:6-90	WP_001984959.1@GCF_009759685.1	Glyco_hydro_108	catalytic	92.25	2
URQ02974.1@ON391949$PG_binding_3:93-179	WP_001019739.1@GCF_009759685.1	PG_binding_3	cell wall binding	97.59	1
USH90194.1@ON637248$Amidase_3:3-179	WP_141274094.1@GCF_006539985.1	Amidase_3	catalytic	14.51	6040
USR81514.1@ON721384$Glyco_hydro_108:7-97	UWO06517.1@GCA_025147485.1	Glyco_hydro_108	catalytic	33.67	152
USR81514.1@ON721384$PG_binding_3:98-166	UWO06517.1@GCA_025147485.1	PG_binding_3	cell wall binding	44.49	26
USR81528.1@ON721385$Glyco_hydro_108:7-97	UWO06517.1@GCA_025147485.1	Glyco_hydro_108	catalytic	34.9	144
USR81528.1@ON721385$PG_binding_3:98-166	UWO06517.1@GCA_025147485.1	PG_binding_3	cell wall binding	45.68	26
USR82268.1@OL840290$CHAP:20-113	WP_001041662.1@GCF_001027105.1	CHAP	catalytic	18.43	7
UTN92201.1@ON456342$PG_binding_1:373-433	WP_058126874.1@GCF_001457595.1	PG_binding_1	cell wall binding	33.63	13
UUG68082.1@ON881243$LysM:298-341	MBO8176086.1@GCA_017656295.1	LysM	cell wall binding	45.86	135
UUG69210.1@ON645337$Amidase_2:190-330	WP_058126874.1@GCF_001457595.1	Amidase_2	catalytic	51.36	3
UUG69210.1@ON645337$PG_binding_1:387-444	WP_058126874.1@GCF_001457595.1	PG_binding_1	cell wall binding	41.37	3
UXD81390.1@OP323074$Glyco_hydro_25:32-217	WP_025016890.1@GCF_900099625.1	Glyco_hydro_25	catalytic	95.53	1
UXD81390.1@OP323074$LysM:332-376	WP_025016890.1@GCF_900099625.1	LysM	cell wall binding	92.58	1
UXD81390.1@OP323074$LysM:386-429	WP_025016890.1@GCF_900099625.1	LysM	cell wall binding	84	1
UXL91147.1@OP038320$CHAP:19-113	WP_001041662.1@GCF_001027105.1	CHAP	catalytic	18.78	6
UXN78511.1@OP433492$Amidase_3:4-174	WP_170844175.1@GCF_003049525.1	Amidase_3	catalytic	22.45	1296
UXQ87809.1@OP328423$CHAP:19-113	WP_001041662.1@GCF_001027105.1	CHAP	catalytic	18.91	6
UYE91024.1@OP381444$SH3_3:356-410	WP_011590270.1@GCF_000013285.1	SH3_3	cell wall binding	28.9	18
UYE96111.1@OP584903$CHAP:19-113	WP_001041662.1@GCF_001027105.1	CHAP	catalytic	20.61	5
UYL83257.1@OP136131$CHAP:19-113	WP_001041662.1@GCF_001027105.1	CHAP	catalytic	18.86	6
UYL83324.1@OP136132$CHAP:19-113	WP_001041662.1@GCF_001027105.1	CHAP	catalytic	18.86	6
UYL83539.1@OP136135$CHAP:19-113	WP_001041662.1@GCF_001027105.1	CHAP	catalytic	18.78	6
UYL93720.1@OP341623$Amidase_3:3-177	WP_062756115.1@GCF_003688615.2	Amidase_3	catalytic	15.17	4477
UYL93943.1@OP341626$Amidase_3:3-174	WP_029761950.1@GCF_000496575.1	Amidase_3	catalytic	34.82	506
UYL93943.1@OP341626$SPOR:191-228	WP_029761950.1@GCF_000496575.1	SPOR	cell wall binding	65.68	6
UYL94018.1@OP341627$Amidase_3:3-174	WP_029761950.1@GCF_000496575.1	Amidase_3	catalytic	34.9	508
UYL94018.1@OP341627$SPOR:191-228	WP_029761950.1@GCF_000496575.1	SPOR	cell wall binding	65.68	6
UYL94093.1@OP341628$SPOR:146-202	WP_029761950.1@GCF_000496575.1	SPOR	cell wall binding	66.84	2
UYL94146.1@OP341629$LysM:221-265	WP_029760502.1@GCF_000496575.1	LysM	cell wall binding	40.53	838
UYL94146.1@OP341629$LysM:278-322	WP_029760502.1@GCF_000496575.1	LysM	cell wall binding	42.69	807
WAB10141.1@OP820466$Amidase_2:151-291	WP_058126874.1@GCF_001457595.1	Amidase_2	catalytic	59.79	3
WAB10141.1@OP820466$PG_binding_1:342-398	WP_058126874.1@GCF_001457595.1	PG_binding_1	cell wall binding	34.74	13
WAB10776.1@OP820474$LysM:292-336	WP_003801780.1@GCF_000238915.1	LysM	cell wall binding	38.43	1546
WAK79276.1@ON453898$Choline_bind_1:288-307	WP_115623047.1@GCF_900461125.1	Choline_bind_1	cell wall binding	63.02	3
WAK79276.1@ON453898$Choline_bind_1:309-328	WP_115623047.1@GCF_900461125.1	Choline_bind_1	cell wall binding	70.98	3
WAK79276.1@ON453898$Choline_bind_3:267-311	WP_115623047.1@GCF_900461125.1	Choline_bind_3	cell wall binding	66.87	2
WAK79276.1@ON453898$Choline_bind_3:287-333	WP_115623047.1@GCF_900461125.1	Choline_bind_3	cell wall binding	81.14	2
WAK79684.1@ON453903$Amidase_2:302-429	WP_007492080.1@GCF_000239295.1	Amidase_2	catalytic	87.29	1
WAK79684.1@ON453903$SH3_3:224-272	WP_007492080.1@GCF_000239295.1	SH3_3	cell wall binding	90.98	1
WAK79841.1@ON453905$Amidase_2:308-434	WP_007492080.1@GCF_000239295.1	Amidase_2	catalytic	71.76	6
WAK79841.1@ON453905$SH3_3:224-272	WP_007492080.1@GCF_000239295.1	SH3_3	cell wall binding	64.85	8
WAX10148.1@OP172733$Glyco_hydro_108:7-97	UWO06517.1@GCA_025147485.1	Glyco_hydro_108	catalytic	34.7	143
WAX10148.1@OP172733$PG_binding_3:98-166	UWO06517.1@GCA_025147485.1	PG_binding_3	cell wall binding	45.68	26
WAX10199.1@OP172734$Glyco_hydro_108:7-97	UWO06517.1@GCA_025147485.1	Glyco_hydro_108	catalytic	34.53	142
WAX10199.1@OP172734$PG_binding_3:98-166	UWO06517.1@GCA_025147485.1	PG_binding_3	cell wall binding	45.68	26
WAX10227.1@OP172735$Glyco_hydro_108:7-97	UWO06517.1@GCA_025147485.1	Glyco_hydro_108	catalytic	34.7	143
WAX10227.1@OP172735$PG_binding_3:98-166	UWO06517.1@GCA_025147485.1	PG_binding_3	cell wall binding	44.83	26
WAX22093.1@OP889240$Amidase_2:41-176	WP_002410015.1@GCF_000392875.1	Amidase_2	catalytic	34.15	5
WAX23972.1@OP455940$LysM:327-371	WP_235803818.1@GCF_002370355.1	LysM	cell wall binding	32.4	275
WAX24261.1@OP596612$Amidase_2:31-168	WP_039185808.1@GCF_000011365.1	Amidase_2	catalytic	10.12	1286
WBF77170.1@OP869845$Glyco_hydro_25:34-221	WP_020752189.1@GCF_900636965.1	Glyco_hydro_25	catalytic	87.86	2
WBF77170.1@OP869845$LysM:349-393	WP_020752189.1@GCF_900636965.1	LysM	cell wall binding	89	4
WBF77170.1@OP869845$SH3_5:261-326	WP_020752189.1@GCF_900636965.1	SH3_5	cell wall binding	91.85	4
WBF77234.1@OP869848$Glyco_hydro_25:34-218	WP_020752189.1@GCF_900636965.1	Glyco_hydro_25	catalytic	68.46	4
WBF77234.1@OP869848$LysM:346-390	WP_020752189.1@GCF_900636965.1	LysM	cell wall binding	89	4
WBF77234.1@OP869848$SH3_5:258-323	WP_020752189.1@GCF_900636965.1	SH3_5	cell wall binding	91.85	4
WBF77306.1@OP869849$Glyco_hydro_25:34-218	WP_020752189.1@GCF_900636965.1	Glyco_hydro_25	catalytic	68.46	4
WBF77306.1@OP869849$LysM:345-389	WP_020752189.1@GCF_900636965.1	LysM	cell wall binding	84.57	9
WBF77306.1@OP869849$SH3_5:258-323	WP_020752189.1@GCF_900636965.1	SH3_5	cell wall binding	91.85	4
WBF77478.1@OP869854$Glyco_hydro_25:13-199	WP_020752189.1@GCF_900636965.1	Glyco_hydro_25	catalytic	96.62	1
WBF77478.1@OP869854$LysM:329-373	WP_020752189.1@GCF_900636965.1	LysM	cell wall binding	86.99	9
WBF77478.1@OP869854$SH3_5:241-306	WP_020752189.1@GCF_900636965.1	SH3_5	cell wall binding	94.09	2
WBK39616.1@OP172752$Choline_bind_3:15-62	WP_035763113.1@GCF_006742065.1	Choline_bind_3	cell wall binding	36.29	24
WBM89963.1@OP807346$Glyco_hydro_25:34-220	WP_015975061.1@GCF_000829055.1	Glyco_hydro_25	catalytic	94.92	2
WBM89963.1@OP807346$LysM:346-390	WP_025014034.1@GCF_000829055.1	LysM	cell wall binding	91.56	1
WBM89963.1@OP807346$SH3_5:259-324	WP_015975061.1@GCF_000829055.1	SH3_5	cell wall binding	94.34	3
WBU87800.1@OP750331$Amidase_2:16-145	WP_029092206.1@GCF_000620985.1	Amidase_2	catalytic	49.79	3
WBU87800.1@OP750331$SH3_5:195-259	WP_029092206.1@GCF_000620985.1	SH3_5	cell wall binding	83.63	1
WBY51813.1@OP869846$Glyco_hydro_25:34-220	WP_020752189.1@GCF_900636965.1	Glyco_hydro_25	catalytic	96.95	1
WBY51813.1@OP869846$LysM:349-393	WP_020752189.1@GCF_900636965.1	LysM	cell wall binding	84.57	9
WBY51813.1@OP869846$SH3_5:263-327	WP_020752189.1@GCF_900636965.1	SH3_5	cell wall binding	88.93	4
WCS66430.1@OQ269649$Amidase_2:41-176	WP_002410015.1@GCF_000392875.1	Amidase_2	catalytic	35.24	4
WCS68002.1@OM728296$PG_binding_1:181-244	NP_390448.1@GCF_000009045.1	PG_binding_1	cell wall binding	67.49	10
WCS68321.1@OM728297$LysM:221-265	NP_389128.1@GCF_000009045.1	LysM	cell wall binding	48.6	151
WCS68321.1@OM728297$LysM:282-326	NP_388823.2@GCF_000009045.1	LysM	cell wall binding	35.9	1436
WCS68525.1@OM728298$PG_binding_1:180-237	NP_389128.1@GCF_000009045.1	PG_binding_1	cell wall binding	28.15	2240
WCS68525.1@OM728298$PG_binding_1:264-338	NP_389128.1@GCF_000009045.1	PG_binding_1	cell wall binding	48.39	8
WFG34050.1@OQ129426$CHAP:3-98	WP_001041662.1@GCF_001027105.1	CHAP	catalytic	57.53	2
WGH21297.1@OQ709215$PG_binding_1:376-436	WP_058126874.1@GCF_001457595.1	PG_binding_1	cell wall binding	33.63	13
WGL32391.1@OQ578995$CHAP:18-113	WP_001041662.1@GCF_001027105.1	CHAP	catalytic	20.35	5
WHB31159.1@OQ658779$CHAP:18-107	WP_001041662.1@GCF_001027105.1	CHAP	catalytic	22.45	7
WHM49639.1@OQ687052$CHAP:19-113	WP_001041662.1@GCF_001027105.1	CHAP	catalytic	44.31	3
WKV24158.1@OQ866599$Amidase_2:41-176	WP_010816176.1@GCF_000392875.1	Amidase_2	catalytic	33.59	5
WKV32713.1@OR052631$Amidase_2:41-176	WP_002410015.1@GCF_000392875.1	Amidase_2	catalytic	34.87	4
WKW85665.1@OR159661$PG_binding_1:373-433	WP_058126874.1@GCF_001457595.1	PG_binding_1	cell wall binding	33.79	13
WKW86224.1@OR159665$PG_binding_1:367-427	WP_058126874.1@GCF_001457595.1	PG_binding_1	cell wall binding	33.63	13
WLV27499.1@OR067381$Peptidase_M23:23-133	WP_003161907.1@GCF_001457615.1	Peptidase_M23	catalytic	14.19	7661
WLY86761.1@OR062948$CHAP:18-107	WP_001041662.1@GCF_001027105.1	CHAP	catalytic	22.2	7
WLZ21127.1@OR296438$Glyco_hydro_108:7-97	UWO06517.1@GCA_025147485.1	Glyco_hydro_108	catalytic	35.53	137
WLZ21127.1@OR296438$PG_binding_3:98-166	UWO06517.1@GCA_025147485.1	PG_binding_3	cell wall binding	46.86	24
WMT10765.1@OR192057$Glyco_hydro_108:6-90	WP_001984959.1@GCF_009759685.1	Glyco_hydro_108	catalytic	94.54	2
WMT10765.1@OR192057$PG_binding_3:93-179	WP_001019739.1@GCF_009759685.1	PG_binding_3	cell wall binding	94.51	1
WNA13869.1@OR237563$Amidase_2:41-176	WP_002410015.1@GCF_000392875.1	Amidase_2	catalytic	34.87	4
WNA13869.1@OR237563$SH3_5:284-350	WP_010816176.1@GCF_000392875.1	SH3_5	cell wall binding	54.97	1
WNA13930.1@OR237564$Amidase_2:41-176	WP_002410015.1@GCF_000392875.1	Amidase_2	catalytic	35.1	4
WNA13930.1@OR237564$SH3_5:284-350	WP_010816176.1@GCF_000392875.1	SH3_5	cell wall binding	53.91	1
WNA13986.1@OR237565$Amidase_2:41-176	WP_002410015.1@GCF_000392875.1	Amidase_2	catalytic	34.15	5
WNA14193.1@OR208547$Amidase_2:21-144	NP_389128.1@GCF_000009045.1	Amidase_2	catalytic	75	14
WNA14193.1@OR208547$LysM:186-230	NP_389128.1@GCF_000009045.1	LysM	cell wall binding	36.92	737
YP_001429961.1@NC_009762$CHAP:19-113	WP_001041662.1@GCF_001027105.1	CHAP	catalytic	19.64	7
YP_001468737.1@NC_009813$Amidase_3:6-177	WP_003723525.1@GCF_900187225.1	Amidase_3	catalytic	12.6	3728
YP_001604156.1@NC_010147$CHAP:19-113	WP_001041662.1@GCF_001027105.1	CHAP	catalytic	42.45	4
YP_001642397.1@NC_010179$Glyco_hydro_25:4-180	WP_234600844.1@GCF_000159355.1	Glyco_hydro_25	catalytic	94.9	1
YP_001642397.1@NC_010179$SH3_5:226-288	WP_234600844.1@GCF_000159355.1	SH3_5	cell wall binding	90.99	1
YP_001686822.1@NC_010353$Amidase_5:2-157	WP_111679506.1@GCF_010120595.1	Amidase_5	catalytic	91.89	1
YP_001686822.1@NC_010353$ZoocinA_TRD:167-200	WP_111679506.1@GCF_010120595.1	ZoocinA_TRD	cell wall binding	77.16	1
YP_001949866.1@NC_010808$CHAP:19-113	WP_001041662.1@GCF_001027105.1	CHAP	catalytic	42.69	4
YP_002004544.1@NC_011048$LysM:213-258	NP_389128.1@GCF_000009045.1	LysM	cell wall binding	36.18	106
YP_002117687.1@NC_011104$Glyco_hydro_25:34-212	WP_020752189.1@GCF_900636965.1	Glyco_hydro_25	catalytic	38.32	45
YP_002117687.1@NC_011104$LysM:332-376	WP_020752189.1@GCF_900636965.1	LysM	cell wall binding	61.07	17
YP_002117687.1@NC_011104$LysM:388-432	WP_020752189.1@GCF_900636965.1	LysM	cell wall binding	90.66	3
YP_002268027.1@NC_011344$CHAP:19-113	WP_001041662.1@GCF_001027105.1	CHAP	catalytic	18.91	6
YP_002332423.1@NC_011612$CHAP:20-113	WP_001041662.1@GCF_001027105.1	CHAP	catalytic	18.43	7
YP_002332536.1@NC_011614$CHAP:24-118	WP_001041662.1@GCF_001027105.1	CHAP	catalytic	44.04	4
YP_002333580.1@NC_011645$Amidase_2:24-147	WP_015945848.1@GCF_000021305.1	Amidase_2	catalytic	26.26	111
YP_002727874.1@NC_012419$Amidase_2:41-176	WP_002410015.1@GCF_000392875.1	Amidase_2	catalytic	34.29	5
YP_002925118.1@NC_012753$Amidase_5:2-156	WP_111679506.1@GCF_010120595.1	Amidase_5	catalytic	93.98	1
YP_002925118.1@NC_012753$ZoocinA_TRD:167-278	WP_111679506.1@GCF_010120595.1	ZoocinA_TRD	cell wall binding	79.37	1
YP_003344870.1@NC_013598$Amidase_5:3-157	WP_111679506.1@GCF_010120595.1	Amidase_5	catalytic	87.52	1
YP_003344870.1@NC_013598$ZoocinA_TRD:167-200	WP_111679506.1@GCF_010120595.1	ZoocinA_TRD	cell wall binding	80.18	1
YP_003347409.1@NC_013644$Glyco_hydro_25:28-227	WP_002389028.1@GCF_000392875.1	Glyco_hydro_25	catalytic	76.82	1
YP_003347409.1@NC_013644$LysM:339-383	WP_002389028.1@GCF_000392875.1	LysM	cell wall binding	82.67	1
YP_003347409.1@NC_013644$LysM:390-432	WP_002389028.1@GCF_000392875.1	LysM	cell wall binding	68.71	5
YP_003347431.1@NC_013645$Amidase_5:3-157	WP_111679506.1@GCF_010120595.1	Amidase_5	catalytic	89.32	1
YP_003347431.1@NC_013645$ZoocinA_TRD:167-278	WP_111679506.1@GCF_010120595.1	ZoocinA_TRD	cell wall binding	82.01	1
YP_003358816.1@NC_013696$Glyco_hydro_25:28-213	WP_002389028.1@GCF_000392875.1	Glyco_hydro_25	catalytic	99.15	1
YP_003358816.1@NC_013696$LysM:325-369	WP_002389028.1@GCF_000392875.1	LysM	cell wall binding	92.39	1
YP_003358816.1@NC_013696$LysM:376-419	WP_002389028.1@GCF_000392875.1	LysM	cell wall binding	91.94	1
YP_004301385.1@NC_015253$Amidase_2:16-143	WP_029092206.1@GCF_000620985.1	Amidase_2	catalytic	55.45	1
YP_004301385.1@NC_015253$SH3_5:202-267	WP_029092206.1@GCF_000620985.1	SH3_5	cell wall binding	48.37	1
YP_004301557.1@NC_015254$Amidase_2:16-145	WP_029092206.1@GCF_000620985.1	Amidase_2	catalytic	53.43	1
YP_004301557.1@NC_015254$SH3_5:195-259	WP_029092206.1@GCF_000620985.1	SH3_5	cell wall binding	88.57	1
YP_004306947.1@NC_015274$Choline_bind_1:196-216	WP_000350458.1@GCF_001457635.1	Choline_bind_1	cell wall binding	51.62	1
YP_004306947.1@NC_015274$Choline_bind_3:216-262	WP_000350458.1@GCF_001457635.1	Choline_bind_3	cell wall binding	56.4	1
YP_004957016.1@NC_016563$Amidase_2:20-142	WP_015945848.1@GCF_000021305.1	Amidase_2	catalytic	21.91	124
YP_004957430.1@NC_016565$CHAP:19-107	WP_001041662.1@GCF_001027105.1	CHAP	catalytic	20.47	7
YP_006383225.1@NC_017974$Glyco_hydro_108:10-94	WP_007864128.1@GCF_000982825.1	Glyco_hydro_108	catalytic	26.39	331
YP_006383225.1@NC_017974$PG_binding_3:96-182	WP_007864128.1@GCF_000982825.1	PG_binding_3	cell wall binding	40.81	11
YP_006383525.1@NC_017978$Glyco_hydro_25:11-187	WP_011590769.1@GCF_000013285.1	Glyco_hydro_25	catalytic	94.55	1
YP_006383525.1@NC_017978$SH3_3:218-273	WP_011590769.1@GCF_000013285.1	SH3_3	cell wall binding	92.63	1
YP_006383525.1@NC_017978$SH3_3:284-340	WP_011590484.1@GCF_000013285.1	SH3_3	cell wall binding	93.43	1
YP_006488655.1@NC_018084$SH3_3:165-224	WP_011590164.1@GCF_000013285.1	SH3_3	cell wall binding	31.86	1
YP_006990322.1@NC_019418$CHAP:17-111	AUC92122.1@GCA_002831545.1	CHAP	catalytic	39.21	8
YP_006990322.1@NC_019418$SH3_5:153-219	AUC92122.1@GCA_002831545.1	SH3_5	cell wall binding	36.76	11
YP_007003107.1@NC_019457$Glyco_hydro_108:13-102	WP_000493681.1@GCF_000621645.1	Glyco_hydro_108	catalytic	18.15	427
YP_007003388.1@NC_019487$PG_binding_1:169-232	NP_390448.1@GCF_000009045.1	PG_binding_1	cell wall binding	65.57	9
YP_007010632.1@NC_019541$Glyco_hydro_108:6-90	WP_001984959.1@GCF_009759685.1	Glyco_hydro_108	catalytic	93.03	2
YP_007010632.1@NC_019541$PG_binding_3:93-179	WP_001019739.1@GCF_009759685.1	PG_binding_3	cell wall binding	94.51	1
YP_007392301.1@NC_020197$Amidase_5:2-156	WP_111679506.1@GCF_010120595.1	Amidase_5	catalytic	91.85	1
YP_007392301.1@NC_020197$ZoocinA_TRD:167-278	WP_111679506.1@GCF_010120595.1	ZoocinA_TRD	cell wall binding	84.14	1
YP_008058823.1@NC_021323$CHAP:19-113	WP_001041662.1@GCF_001027105.1	CHAP	catalytic	44.38	3
YP_008058948.1@NC_021325$SH3_3:321-375	WP_011590270.1@GCF_000013285.1	SH3_3	cell wall binding	25.64	17
YP_008059882.1@NC_021332$CHAP:19-113	WP_001041662.1@GCF_001027105.1	CHAP	catalytic	43.23	4
YP_008240306.1@NC_021784$LysM:178-222	WP_011227818.1@GCF_000091545.1	LysM	cell wall binding	38.18	2833
YP_008320196.1@NC_021861$Glyco_hydro_25:32-217	WP_025016890.1@GCF_900099625.1	Glyco_hydro_25	catalytic	95.25	1
YP_008320196.1@NC_021861$LysM:332-376	WP_025016890.1@GCF_900099625.1	LysM	cell wall binding	87.11	1
YP_008320196.1@NC_021861$LysM:386-428	WP_025016890.1@GCF_900099625.1	LysM	cell wall binding	86.35	1
YP_008767390.1@NC_022758$CHAP:19-113	WP_001041662.1@GCF_001027105.1	CHAP	catalytic	18.86	6
YP_008770531.1@NC_022764$Peptidase_M15_4:71-135	WP_034652758.1@GCF_000832985.1	Peptidase_M15_4	catalytic	52.53	4
YP_008770531.1@NC_022764$VanY:18-121	WP_034652758.1@GCF_000832985.1	VanY	catalytic	44.5	2
YP_008770590.1@NC_022765$Amidase_3:3-181	WP_003211781.1@GCF_900186955.1	Amidase_3	catalytic	34.45	229
YP_008770590.1@NC_022765$LysM:208-251	WP_157733346.1@GCF_900186955.1	LysM	cell wall binding	44.42	451
YP_008770590.1@NC_022765$LysM:260-303	WP_065098947.1@GCF_900186955.1	LysM	cell wall binding	36.47	1911
YP_008770668.1@NC_022766$Amidase_3:3-181	WP_003211781.1@GCF_900186955.1	Amidase_3	catalytic	36.14	126
YP_008770668.1@NC_022766$LysM:208-251	WP_065098947.1@GCF_900186955.1	LysM	cell wall binding	40.66	1268
YP_008770668.1@NC_022766$LysM:256-299	WP_003215781.1@GCF_900186955.1	LysM	cell wall binding	39.86	1527
YP_008771342.1@NC_022770$Peptidase_M15_4:71-135	WP_034652758.1@GCF_000832985.1	Peptidase_M15_4	catalytic	52.53	4
YP_008771342.1@NC_022770$VanY:18-121	WP_034652758.1@GCF_000832985.1	VanY	catalytic	44.5	2
YP_008771857.1@NC_022773$Amidase_3:3-181	WP_003211781.1@GCF_900186955.1	Amidase_3	catalytic	34.28	218
YP_008771857.1@NC_022773$LysM:208-251	WP_065098947.1@GCF_900186955.1	LysM	cell wall binding	43.51	742
YP_008771857.1@NC_022773$LysM:256-299	WP_065098947.1@GCF_900186955.1	LysM	cell wall binding	35.81	2655
YP_009002817.1@NC_023499$CHAP:19-113	WP_001041662.1@GCF_001027105.1	CHAP	catalytic	19.64	7
YP_009002894.1@NC_023501$Amidase_2:20-143	WP_015945848.1@GCF_000021305.1	Amidase_2	catalytic	19.82	166
YP_009004305.1@NC_023550$CHAP:18-107	WP_001041662.1@GCF_001027105.1	CHAP	catalytic	23.18	7
YP_009008946.1@NC_023595$Amidase_2:41-176	WP_010816176.1@GCF_000392875.1	Amidase_2	catalytic	33.52	5
YP_009015188.1@NC_023717$Glyco_hydro_108:10-94	WP_007864128.1@GCF_000982825.1	Glyco_hydro_108	catalytic	25.89	337
YP_009015188.1@NC_023717$PG_binding_3:96-182	WP_007864128.1@GCF_000982825.1	PG_binding_3	cell wall binding	39.64	13
YP_009015333.1@NC_023719$Amidase_3:3-179	WP_016764798.1@GCF_000832985.1	Amidase_3	catalytic	19.13	404
YP_009015333.1@NC_023719$LysM:204-247	WP_034650857.1@GCF_000832985.1	LysM	cell wall binding	48.44	458
YP_009015334.1@NC_023719$Amidase_3:3-179	WP_016764798.1@GCF_000832985.1	Amidase_3	catalytic	19.13	404
YP_009015334.1@NC_023719$LysM:204-247	WP_034650857.1@GCF_000832985.1	LysM	cell wall binding	48.44	458
YP_009031336.1@NC_024137$Glyco_hydro_25:4-167	WP_001181414.1@GCF_000021305.1	Glyco_hydro_25	catalytic	13.31	79
YP_009042450.1@NC_024354$Glyco_hydro_108:10-94	WP_007864128.1@GCF_000982825.1	Glyco_hydro_108	catalytic	26.39	331
YP_009042450.1@NC_024354$PG_binding_3:96-182	WP_007864128.1@GCF_000982825.1	PG_binding_3	cell wall binding	40.7	10
YP_009045055.1@NC_024391$CHAP:19-113	WP_001041662.1@GCF_001027105.1	CHAP	catalytic	44.38	3
YP_009099088.1@NC_025423$SH3_3:204-265	WP_000873744.1@GCF_000021305.1	SH3_3	cell wall binding	54.43	2
YP_009103837.1@NC_025465$Amidase_2:41-176	WP_002410015.1@GCF_000392875.1	Amidase_2	catalytic	34.29	5
YP_009151490.1@NC_027372$Peptidase_M15_4:78-143	WP_034652758.1@GCF_000832985.1	Peptidase_M15_4	catalytic	48.62	3
YP_009151490.1@NC_027372$VanY:18-131	WP_034652758.1@GCF_000832985.1	VanY	catalytic	34.19	10
YP_009151593.1@NC_027374$PG_binding_1:188-247	WP_034652141.1@GCF_000832985.1	PG_binding_1	cell wall binding	47.85	12
YP_009151593.1@NC_027374$Peptidase_M15_4:74-147	WP_034652758.1@GCF_000832985.1	Peptidase_M15_4	catalytic	38.12	37
YP_009151593.1@NC_027374$VanY:3-142	WP_034652758.1@GCF_000832985.1	VanY	catalytic	18.55	72
YP_009153450.1@NC_027402$Glyco_hydro_108:19-103	NP_459021.1@GCF_000006945.2	Glyco_hydro_108	catalytic	28.91	223
YP_009153450.1@NC_027402$PG_binding_3:105-191	NP_459021.1@GCF_000006945.2	PG_binding_3	cell wall binding	39.88	21
YP_009167791.1@NC_027982$LysM:257-301	WP_035430847.1@GCF_013394085.1	LysM	cell wall binding	46.38	364
YP_009167791.1@NC_027982$LysM:324-368	WP_035430847.1@GCF_013394085.1	LysM	cell wall binding	54.8	89
YP_009167791.1@NC_027982$LysM:375-417	WP_035430847.1@GCF_013394085.1	LysM	cell wall binding	39.58	570
YP_009188860.1@NC_028671$Glyco_hydro_25:28-213	WP_002389028.1@GCF_000392875.1	Glyco_hydro_25	catalytic	93.99	1
YP_009188860.1@NC_028671$LysM:325-369	WP_002389028.1@GCF_000392875.1	LysM	cell wall binding	85.05	1
YP_009188860.1@NC_028671$LysM:376-418	WP_002389028.1@GCF_000392875.1	LysM	cell wall binding	68.16	3
YP_009189529.1@NC_028676$Amidase_2:26-195	WP_018095467.1@GCF_000375585.1	Amidase_2	catalytic	11.51	799
YP_009190005.1@NC_028681$PG_binding_1:367-427	WP_058126874.1@GCF_001457595.1	PG_binding_1	cell wall binding	33.63	13
YP_009191729.1@NC_028700$CHAP:18-110	WP_011285561.1@GCF_002055535.1	CHAP	catalytic	95.18	1
YP_009191729.1@NC_028700$SH3_5:173-238	WP_011285561.1@GCF_002055535.1	SH3_5	cell wall binding	96.44	1
YP_009196941.1@NC_028777$Peptidase_M15_4:83-147	WP_034652758.1@GCF_000832985.1	Peptidase_M15_4	catalytic	51.3	2
YP_009196941.1@NC_028777$VanY:16-126	WP_034652758.1@GCF_000832985.1	VanY	catalytic	26.31	12
YP_009203662.1@NC_028856$PG_binding_1:180-237	WP_034652141.1@GCF_000832985.1	PG_binding_1	cell wall binding	28.34	1418
YP_009203662.1@NC_028856$Peptidase_M15_4:83-147	WP_034652758.1@GCF_000832985.1	Peptidase_M15_4	catalytic	51.3	2
YP_009203662.1@NC_028856$VanY:16-126	WP_034652758.1@GCF_000832985.1	VanY	catalytic	25.95	15
YP_009204280.1@NC_028862$CHAP:19-113	WP_001041662.1@GCF_001027105.1	CHAP	catalytic	44.38	4
YP_009209309.1@NC_028917$CHAP:28-122	WP_001041662.1@GCF_001027105.1	CHAP	catalytic	42.45	4
YP_009210060.1@NC_028926$Peptidase_M15_4:71-135	WP_034652758.1@GCF_000832985.1	Peptidase_M15_4	catalytic	52.53	4
YP_009210060.1@NC_028926$VanY:18-121	WP_034652758.1@GCF_000832985.1	VanY	catalytic	44.5	2
YP_009215894.1@NC_028982$SH3_3:204-265	WP_000873744.1@GCF_000021305.1	SH3_3	cell wall binding	57.54	2
YP_009216114.1@NC_028983$Amidase_2:19-150	WP_015945848.1@GCF_000021305.1	Amidase_2	catalytic	10.02	397
YP_009216114.1@NC_028983$SH3_3:200-261	WP_000873744.1@GCF_000021305.1	SH3_3	cell wall binding	57.2	2
YP_009216608.1@NC_028990$Amidase_2:41-176	WP_002410015.1@GCF_000392875.1	Amidase_2	catalytic	34.33	5
YP_009218085.1@NC_029006$Amidase_3:4-179	WP_078688086.1@GCF_900167265.1	Amidase_3	catalytic	99.25	1
YP_009218085.1@NC_029006$SPOR:294-330	WP_078688086.1@GCF_900167265.1	SPOR	cell wall binding	90.55	1
YP_009222289.1@NC_029058$LysM:272-316	WP_035430847.1@GCF_013394085.1	LysM	cell wall binding	55.13	52
YP_009222289.1@NC_029058$LysM:340-384	WP_035430847.1@GCF_013394085.1	LysM	cell wall binding	58.08	51
YP_009222289.1@NC_029058$LysM:394-438	WP_035430847.1@GCF_013394085.1	LysM	cell wall binding	57.7	127
YP_009222289.1@NC_029058$LysM:446-488	WP_035430847.1@GCF_013394085.1	LysM	cell wall binding	40.8	499
YP_009223760.1@NC_029073$PG_binding_1:165-223	WP_042384735.1@GCF_001295365.1	PG_binding_1	cell wall binding	27.2	3528
YP_009274740.1@NC_030920$PG_binding_1:188-247	WP_034652141.1@GCF_000832985.1	PG_binding_1	cell wall binding	51.4	5
YP_009274740.1@NC_030920$Peptidase_M15_4:74-147	WP_034652758.1@GCF_000832985.1	Peptidase_M15_4	catalytic	39.15	36
YP_009274740.1@NC_030920$VanY:3-142	WP_034652758.1@GCF_000832985.1	VanY	catalytic	20.29	54
YP_009275265.1@NC_030925$Amidase_3:3-183	MBO8176177.1@GCA_017656295.1	Amidase_3	catalytic	13.21	11616
YP_009276862.1@NC_030945$Amidase_3:7-177	WP_040323992.1@GCF_000292245.2	Amidase_3	catalytic	99.34	1
YP_009276862.1@NC_030945$LysM:198-242	WP_040323992.1@GCF_000292245.2	LysM	cell wall binding	92.95	1
YP_009276862.1@NC_030945$LysM:247-291	WP_040323992.1@GCF_000292245.2	LysM	cell wall binding	93.32	1
YP_009276863.1@NC_030946$Amidase_2:16-152	WP_000350458.1@GCF_001457635.1	Amidase_2	catalytic	94.85	1
YP_009276863.1@NC_030946$Choline_bind_1:196-215	WP_000350458.1@GCF_001457635.1	Choline_bind_1	cell wall binding	82.34	1
YP_009276863.1@NC_030946$Choline_bind_1:217-237	WP_000350458.1@GCF_001457635.1	Choline_bind_1	cell wall binding	84.1	1
YP_009276863.1@NC_030946$Choline_bind_1:238-257	WP_000350458.1@GCF_001457635.1	Choline_bind_1	cell wall binding	78.11	1
YP_009276863.1@NC_030946$Choline_bind_1:258-278	WP_000350458.1@GCF_001457635.1	Choline_bind_1	cell wall binding	83.15	1
YP_009276863.1@NC_030946$Choline_bind_1:280-301	WP_000350458.1@GCF_001457635.1	Choline_bind_1	cell wall binding	83.62	1
YP_009276863.1@NC_030946$Choline_bind_3:195-239	WP_000350458.1@GCF_001457635.1	Choline_bind_3	cell wall binding	93.8	1
YP_009276863.1@NC_030946$Choline_bind_3:237-283	WP_000350458.1@GCF_001457635.1	Choline_bind_3	cell wall binding	92.06	1
YP_009278567.1@NC_031008$CHAP:18-107	WP_001041662.1@GCF_001027105.1	CHAP	catalytic	21.96	7
YP_009279728.1@NC_031017$Glyco_hydro_25:32-217	WP_025016890.1@GCF_900099625.1	Glyco_hydro_25	catalytic	94.87	1
YP_009279728.1@NC_031017$LysM:332-376	WP_025016890.1@GCF_900099625.1	LysM	cell wall binding	87.24	1
YP_009279728.1@NC_031017$LysM:386-428	WP_025016890.1@GCF_900099625.1	LysM	cell wall binding	80.54	1
YP_009280349.1@NC_031023$Amidase_5:2-157	WP_111679506.1@GCF_010120595.1	Amidase_5	catalytic	91.81	1
YP_009280349.1@NC_031023$ZoocinA_TRD:167-200	WP_111679506.1@GCF_010120595.1	ZoocinA_TRD	cell wall binding	81.31	1
YP_009280443.1@NC_031024$Amidase_2:20-143	WP_003271071.1@GCF_002119445.1	Amidase_2	catalytic	19.53	172
YP_009283099.1@NC_031039$LysM:229-273	NP_389128.1@GCF_000009045.1	LysM	cell wall binding	48.6	151
YP_009283099.1@NC_031039$LysM:290-334	NP_388823.2@GCF_000009045.1	LysM	cell wall binding	35.9	1436
YP_009283989.1@NC_031046$CHAP:18-110	WP_001041662.1@GCF_001027105.1	CHAP	catalytic	25.26	7
YP_009284730.1@NC_031051$Amidase_2:41-176	WP_002410015.1@GCF_000392875.1	Amidase_2	catalytic	34.31	4
YP_009284730.1@NC_031051$SH3_5:285-350	WP_010816176.1@GCF_000392875.1	SH3_5	cell wall binding	56.02	1
YP_009289374.1@NC_031094$Amidase_5:3-158	WP_111679506.1@GCF_010120595.1	Amidase_5	catalytic	87.44	1
YP_009289374.1@NC_031094$ZoocinA_TRD:167-200	WP_111679506.1@GCF_010120595.1	ZoocinA_TRD	cell wall binding	76.64	1
YP_009322331.1@NC_031920$Amidase_2:16-152	WP_000350458.1@GCF_001457635.1	Amidase_2	catalytic	94.85	1
YP_009322331.1@NC_031920$Choline_bind_1:196-215	WP_000350458.1@GCF_001457635.1	Choline_bind_1	cell wall binding	82.34	1
YP_009322331.1@NC_031920$Choline_bind_1:217-237	WP_000350458.1@GCF_001457635.1	Choline_bind_1	cell wall binding	68.14	1
YP_009322331.1@NC_031920$Choline_bind_1:238-257	WP_000350458.1@GCF_001457635.1	Choline_bind_1	cell wall binding	82.05	1
YP_009322331.1@NC_031920$Choline_bind_1:258-278	WP_000350458.1@GCF_001457635.1	Choline_bind_1	cell wall binding	83.15	1
YP_009322331.1@NC_031920$Choline_bind_1:280-301	WP_000350458.1@GCF_001457635.1	Choline_bind_1	cell wall binding	83.62	1
YP_009322331.1@NC_031920$Choline_bind_3:195-239	WP_000350458.1@GCF_001457635.1	Choline_bind_3	cell wall binding	85.77	1
YP_009322331.1@NC_031920$Choline_bind_3:237-283	WP_000350458.1@GCF_001457635.1	Choline_bind_3	cell wall binding	93.71	1
YP_009322665.1@NC_031923$Amidase_2:16-152	WP_000350458.1@GCF_001457635.1	Amidase_2	catalytic	95.6	1
YP_009322665.1@NC_031923$Choline_bind_1:196-215	WP_000350458.1@GCF_001457635.1	Choline_bind_1	cell wall binding	82.34	1
YP_009322665.1@NC_031923$Choline_bind_1:217-237	WP_000350458.1@GCF_001457635.1	Choline_bind_1	cell wall binding	84.1	1
YP_009322665.1@NC_031923$Choline_bind_1:238-257	WP_000350458.1@GCF_001457635.1	Choline_bind_1	cell wall binding	82.05	1
YP_009322665.1@NC_031923$Choline_bind_1:258-278	WP_000350458.1@GCF_001457635.1	Choline_bind_1	cell wall binding	83.15	1
YP_009322665.1@NC_031923$Choline_bind_1:280-301	WP_000350458.1@GCF_001457635.1	Choline_bind_1	cell wall binding	83.62	1
YP_009322665.1@NC_031923$Choline_bind_3:195-239	WP_000350458.1@GCF_001457635.1	Choline_bind_3	cell wall binding	93.8	1
YP_009322665.1@NC_031923$Choline_bind_3:237-283	WP_000350458.1@GCF_001457635.1	Choline_bind_3	cell wall binding	93.71	1
YP_009592264.1@NC_041858$Amidase_3:3-181	WP_063234640.1@GCF_002243645.1	Amidase_3	catalytic	34.67	200
YP_009592264.1@NC_041858$LysM:208-251	WP_063235689.1@GCF_002243645.1	LysM	cell wall binding	37.2	3737
YP_009592264.1@NC_041858$LysM:256-299	WP_063235689.1@GCF_002243645.1	LysM	cell wall binding	38.29	1598
YP_009593336.1@NC_041866$Glyco_hydro_108:6-90	WP_001984959.1@GCF_009759685.1	Glyco_hydro_108	catalytic	94.54	2
YP_009593336.1@NC_041866$PG_binding_3:93-179	WP_001019739.1@GCF_009759685.1	PG_binding_3	cell wall binding	88.64	4
YP_009613460.1@NC_042023$Amidase_2:41-176	WP_002410015.1@GCF_000392875.1	Amidase_2	catalytic	34.29	5
YP_009622345.1@NC_042101$Amidase_2:41-176	WP_002410015.1@GCF_000392875.1	Amidase_2	catalytic	33.8	5
YP_009624830.1@NC_042127$Amidase_2:41-176	WP_002410015.1@GCF_000392875.1	Amidase_2	catalytic	34.95	4
YP_009624830.1@NC_042127$SH3_5:284-350	WP_010816176.1@GCF_000392875.1	SH3_5	cell wall binding	54.97	1
YP_009625865.1@NC_042134$Amidase_2:41-176	WP_002410015.1@GCF_000392875.1	Amidase_2	catalytic	35.24	4
YP_009626236.1@NC_042137$Glyco_hydro_108:7-93	WP_001019688.1@GCF_009759685.1	Glyco_hydro_108	catalytic	37.5	30
YP_009626236.1@NC_042137$PG_binding_3:95-181	WP_001019739.1@GCF_009759685.1	PG_binding_3	cell wall binding	31.07	76
YP_009664287.1@NC_043027$LysM:229-273	NP_389128.1@GCF_000009045.1	LysM	cell wall binding	49.94	57
YP_009664287.1@NC_043027$LysM:290-334	NP_388823.2@GCF_000009045.1	LysM	cell wall binding	35.9	1436
YP_009783379.1@NC_047735$Glyco_hydro_25:4-168	WP_001181414.1@GCF_000021305.1	Glyco_hydro_25	catalytic	11.99	120
YP_009792349.1@NC_047855$CHAP:18-107	WP_001041662.1@GCF_001027105.1	CHAP	catalytic	22.55	7
YP_009798071.1@NC_047924$LysM:422-466	WP_021356215.1@GCF_014131735.1	LysM	cell wall binding	48.51	16
YP_009798071.1@NC_047924$SH3_5:336-401	WP_003641413.1@GCF_014131735.1	SH3_5	cell wall binding	50.04	5
YP_009798381.1@NC_047926$LysM:422-466	WP_021356215.1@GCF_014131735.1	LysM	cell wall binding	47.26	9
YP_009798381.1@NC_047926$SH3_5:336-401	WP_003641413.1@GCF_014131735.1	SH3_5	cell wall binding	50.04	5
YP_009814251.1@NC_048084$LysM:422-466	WP_021356215.1@GCF_014131735.1	LysM	cell wall binding	48.51	16
YP_009814251.1@NC_048084$SH3_5:336-401	WP_003641413.1@GCF_014131735.1	SH3_5	cell wall binding	50.04	5
YP_009814422.1@NC_048085$LysM:422-466	WP_021356215.1@GCF_014131735.1	LysM	cell wall binding	48.51	16
YP_009814422.1@NC_048085$SH3_5:336-401	WP_003641413.1@GCF_014131735.1	SH3_5	cell wall binding	50.54	5
YP_009819985.1@NC_048159$CHAP:18-107	WP_001041662.1@GCF_001027105.1	CHAP	catalytic	23.73	7
YP_009835322.1@NC_048677$LysM:423-467	WP_050339414.1@GCF_003641185.1	LysM	cell wall binding	46.71	24
YP_009835322.1@NC_048677$SH3_5:337-402	WP_050339414.1@GCF_003641185.1	SH3_5	cell wall binding	54.8	3
YP_009838139.1@NC_048707$SH3_3:165-224	WP_011590164.1@GCF_000013285.1	SH3_3	cell wall binding	31.86	1
YP_009842090.1@NC_048737$Glyco_hydro_25:34-212	WP_020752189.1@GCF_900636965.1	Glyco_hydro_25	catalytic	39.64	45
YP_009842090.1@NC_048737$LysM:332-376	WP_020752189.1@GCF_900636965.1	LysM	cell wall binding	61.08	17
YP_009842090.1@NC_048737$LysM:388-432	WP_020752189.1@GCF_900636965.1	LysM	cell wall binding	84.97	7
YP_009900718.1@NC_049810$Glyco_hydro_25:32-217	WP_025016890.1@GCF_900099625.1	Glyco_hydro_25	catalytic	95.25	1
YP_009900718.1@NC_049810$LysM:332-376	WP_025016890.1@GCF_900099625.1	LysM	cell wall binding	87.11	1
YP_009900718.1@NC_049810$LysM:386-428	WP_025016890.1@GCF_900099625.1	LysM	cell wall binding	86.35	1
YP_009900767.1@NC_049811$Glyco_hydro_25:32-217	WP_025016890.1@GCF_900099625.1	Glyco_hydro_25	catalytic	96.27	1
YP_009900767.1@NC_049811$LysM:332-376	WP_025016890.1@GCF_900099625.1	LysM	cell wall binding	87.11	1
YP_009900767.1@NC_049811$LysM:386-428	WP_025016890.1@GCF_900099625.1	LysM	cell wall binding	86.35	1
YP_009910591.1@NC_049971$Amidase_3:3-175	WP_003211781.1@GCF_900186955.1	Amidase_3	catalytic	24.97	1169
YP_009910619.1@NC_049972$Amidase_3:3-175	WP_003211781.1@GCF_900186955.1	Amidase_3	catalytic	25.33	776
YP_010049700.1@NC_054393$Amidase_2:186-327	WP_058126874.1@GCF_001457595.1	Amidase_2	catalytic	52.83	3
YP_010049700.1@NC_054393$PG_binding_1:375-432	WP_058126874.1@GCF_001457595.1	PG_binding_1	cell wall binding	41.63	1
YP_010051244.1@NC_054439$Amidase_2:188-327	WP_058126874.1@GCF_001457595.1	Amidase_2	catalytic	53.96	1
YP_010051244.1@NC_054439$PG_binding_1:387-448	WP_058126874.1@GCF_001457595.1	PG_binding_1	cell wall binding	40.57	5
YP_010060887.1@NC_054777$PG_binding_1:176-236	WP_058126874.1@GCF_001457595.1	PG_binding_1	cell wall binding	24.92	1129
YP_010079902.1@NC_054980$CHAP:28-122	WP_001041662.1@GCF_001027105.1	CHAP	catalytic	41.52	4
YP_010080026.1@NC_054982$CHAP:19-113	WP_001041662.1@GCF_001027105.1	CHAP	catalytic	43.91	4
YP_010083199.1@NC_055039$CHAP:19-113	WP_001041662.1@GCF_001027105.1	CHAP	catalytic	19.64	7
YP_010083496.1@NC_055043$CHAP:19-113	WP_001041662.1@GCF_001027105.1	CHAP	catalytic	18.91	6
YP_010104134.1@NC_055814$CHAP:18-110	WP_001041662.1@GCF_001027105.1	CHAP	catalytic	24.69	6
YP_010106466.1@NC_055833$Amidase_2:47-177	WP_010816176.1@GCF_000392875.1	Amidase_2	catalytic	39.08	8
YP_010114658.1@NC_055916$CHAP:18-107	WP_001041662.1@GCF_001027105.1	CHAP	catalytic	21.96	6
YP_010644285.1@NC_070623$LysM:221-265	MBO8176086.1@GCA_017656295.1	LysM	cell wall binding	36.96	1173
YP_010644881.1@NC_070652$Amidase_5:3-157	WP_111679506.1@GCF_010120595.1	Amidase_5	catalytic	87.91	1
YP_010644881.1@NC_070652$ZoocinA_TRD:167-278	WP_111679506.1@GCF_010120595.1	ZoocinA_TRD	cell wall binding	85.98	1
YP_010644921.1@NC_070653$Amidase_5:3-157	WP_111679506.1@GCF_010120595.1	Amidase_5	catalytic	87.07	1
YP_010644921.1@NC_070653$ZoocinA_TRD:167-278	WP_111679506.1@GCF_010120595.1	ZoocinA_TRD	cell wall binding	88.14	1
YP_010644967.1@NC_070654$Amidase_5:2-157	WP_111679506.1@GCF_010120595.1	Amidase_5	catalytic	89.95	1
YP_010644967.1@NC_070654$ZoocinA_TRD:167-278	WP_111679506.1@GCF_010120595.1	ZoocinA_TRD	cell wall binding	84.12	1
YP_010645062.1@NC_070656$Amidase_5:2-157	WP_111679506.1@GCF_010120595.1	Amidase_5	catalytic	92.68	1
YP_010645062.1@NC_070656$ZoocinA_TRD:167-200	WP_111679506.1@GCF_010120595.1	ZoocinA_TRD	cell wall binding	80.34	1
YP_010645153.1@NC_070658$Amidase_5:2-157	WP_111679506.1@GCF_010120595.1	Amidase_5	catalytic	90.56	1
YP_010645153.1@NC_070658$ZoocinA_TRD:167-200	WP_111679506.1@GCF_010120595.1	ZoocinA_TRD	cell wall binding	77.85	1
YP_010645243.1@NC_070660$Amidase_5:2-157	WP_111679506.1@GCF_010120595.1	Amidase_5	catalytic	93.04	1
YP_010645243.1@NC_070660$ZoocinA_TRD:167-278	WP_111679506.1@GCF_010120595.1	ZoocinA_TRD	cell wall binding	84.53	1
YP_010645291.1@NC_070661$Amidase_5:2-157	WP_111679506.1@GCF_010120595.1	Amidase_5	catalytic	94.09	1
YP_010645291.1@NC_070661$ZoocinA_TRD:167-200	WP_111679506.1@GCF_010120595.1	ZoocinA_TRD	cell wall binding	82.28	1
YP_010645342.1@NC_070662$Amidase_5:2-157	WP_111679506.1@GCF_010120595.1	Amidase_5	catalytic	94.3	1
YP_010645342.1@NC_070662$ZoocinA_TRD:167-278	WP_111679506.1@GCF_010120595.1	ZoocinA_TRD	cell wall binding	85.02	1
YP_010645528.1@NC_070666$Amidase_5:2-157	WP_111679506.1@GCF_010120595.1	Amidase_5	catalytic	90.56	1
YP_010645528.1@NC_070666$ZoocinA_TRD:167-278	WP_111679506.1@GCF_010120595.1	ZoocinA_TRD	cell wall binding	83.96	1
YP_010645574.1@NC_070667$Amidase_5:2-157	WP_111679506.1@GCF_010120595.1	Amidase_5	catalytic	95.09	1
YP_010645574.1@NC_070667$ZoocinA_TRD:167-278	WP_111679506.1@GCF_010120595.1	ZoocinA_TRD	cell wall binding	87.54	1
YP_010645625.1@NC_070668$Amidase_5:2-157	WP_111679506.1@GCF_010120595.1	Amidase_5	catalytic	94.34	1
YP_010645625.1@NC_070668$ZoocinA_TRD:167-200	WP_111679506.1@GCF_010120595.1	ZoocinA_TRD	cell wall binding	76.7	1
YP_010645718.1@NC_070670$Amidase_5:2-157	WP_111679506.1@GCF_010120595.1	Amidase_5	catalytic	87.87	1
YP_010645718.1@NC_070670$ZoocinA_TRD:167-200	WP_111679506.1@GCF_010120595.1	ZoocinA_TRD	cell wall binding	80.18	1
YP_010645764.1@NC_070671$Amidase_5:2-157	WP_111679506.1@GCF_010120595.1	Amidase_5	catalytic	92.83	1
YP_010645764.1@NC_070671$ZoocinA_TRD:167-278	WP_111679506.1@GCF_010120595.1	ZoocinA_TRD	cell wall binding	82.45	1
YP_010645813.1@NC_070672$Amidase_5:2-157	WP_111679506.1@GCF_010120595.1	Amidase_5	catalytic	92.44	1
YP_010645813.1@NC_070672$ZoocinA_TRD:167-200	WP_111679506.1@GCF_010120595.1	ZoocinA_TRD	cell wall binding	83.18	1
YP_010645916.1@NC_070674$Amidase_5:2-157	WP_111679506.1@GCF_010120595.1	Amidase_5	catalytic	90.07	1
YP_010645916.1@NC_070674$ZoocinA_TRD:167-278	WP_111679506.1@GCF_010120595.1	ZoocinA_TRD	cell wall binding	86.39	1
YP_010645965.1@NC_070675$Amidase_5:2-157	WP_111679506.1@GCF_010120595.1	Amidase_5	catalytic	89.61	1
YP_010645965.1@NC_070675$ZoocinA_TRD:167-278	WP_111679506.1@GCF_010120595.1	ZoocinA_TRD	cell wall binding	78.93	1
YP_010646015.1@NC_070676$Amidase_5:2-157	WP_111679506.1@GCF_010120595.1	Amidase_5	catalytic	93.61	1
YP_010646015.1@NC_070676$ZoocinA_TRD:167-278	WP_111679506.1@GCF_010120595.1	ZoocinA_TRD	cell wall binding	92.24	1
YP_010646061.1@NC_070677$Amidase_5:3-156	WP_111679506.1@GCF_010120595.1	Amidase_5	catalytic	86.02	1
YP_010646061.1@NC_070677$ZoocinA_TRD:167-278	WP_111679506.1@GCF_010120595.1	ZoocinA_TRD	cell wall binding	85.43	1
YP_010646107.1@NC_070678$Amidase_5:2-157	WP_111679506.1@GCF_010120595.1	Amidase_5	catalytic	89.35	1
YP_010646107.1@NC_070678$ZoocinA_TRD:167-200	WP_111679506.1@GCF_010120595.1	ZoocinA_TRD	cell wall binding	73.21	1
YP_010646153.1@NC_070679$Amidase_5:2-157	WP_111679506.1@GCF_010120595.1	Amidase_5	catalytic	91.35	1
YP_010646153.1@NC_070679$ZoocinA_TRD:167-200	WP_111679506.1@GCF_010120595.1	ZoocinA_TRD	cell wall binding	71.46	1
YP_010646201.1@NC_070680$Amidase_5:2-157	WP_111679506.1@GCF_010120595.1	Amidase_5	catalytic	92.68	1
YP_010646201.1@NC_070680$ZoocinA_TRD:167-278	WP_111679506.1@GCF_010120595.1	ZoocinA_TRD	cell wall binding	77.88	1
YP_010646334.1@NC_070683$Amidase_5:2-157	WP_111679506.1@GCF_010120595.1	Amidase_5	catalytic	89.78	1
YP_010646334.1@NC_070683$ZoocinA_TRD:168-278	WP_111679506.1@GCF_010120595.1	ZoocinA_TRD	cell wall binding	78.12	1
YP_010646470.1@NC_070686$Amidase_5:2-157	WP_111679506.1@GCF_010120595.1	Amidase_5	catalytic	90.49	1
YP_010646470.1@NC_070686$ZoocinA_TRD:167-200	WP_111679506.1@GCF_010120595.1	ZoocinA_TRD	cell wall binding	78.62	1
YP_010646567.1@NC_070688$Amidase_5:2-157	WP_111679506.1@GCF_010120595.1	Amidase_5	catalytic	87.2	1
YP_010646567.1@NC_070688$ZoocinA_TRD:167-278	WP_111679506.1@GCF_010120595.1	ZoocinA_TRD	cell wall binding	85.98	1
YP_010646611.1@NC_070689$Amidase_5:2-157	WP_111679506.1@GCF_010120595.1	Amidase_5	catalytic	90.89	1
YP_010646611.1@NC_070689$ZoocinA_TRD:167-278	WP_111679506.1@GCF_010120595.1	ZoocinA_TRD	cell wall binding	85.35	1
YP_010646652.1@NC_070690$Amidase_5:2-157	WP_111679506.1@GCF_010120595.1	Amidase_5	catalytic	89.05	1
YP_010646652.1@NC_070690$ZoocinA_TRD:167-278	WP_111679506.1@GCF_010120595.1	ZoocinA_TRD	cell wall binding	80.37	1
YP_010646699.1@NC_070691$Amidase_5:3-157	WP_111679506.1@GCF_010120595.1	Amidase_5	catalytic	86.87	1
YP_010646699.1@NC_070691$ZoocinA_TRD:167-278	WP_111679506.1@GCF_010120595.1	ZoocinA_TRD	cell wall binding	84.1	1
YP_010646742.1@NC_070692$Amidase_5:2-157	WP_111679506.1@GCF_010120595.1	Amidase_5	catalytic	89.95	1
YP_010646742.1@NC_070692$ZoocinA_TRD:167-278	WP_111679506.1@GCF_010120595.1	ZoocinA_TRD	cell wall binding	84.72	1
YP_010646839.1@NC_070694$Amidase_5:2-157	WP_111679506.1@GCF_010120595.1	Amidase_5	catalytic	90.57	1
YP_010646839.1@NC_070694$ZoocinA_TRD:167-200	WP_111679506.1@GCF_010120595.1	ZoocinA_TRD	cell wall binding	76.7	1
YP_010646881.1@NC_070695$Amidase_5:2-157	WP_111679506.1@GCF_010120595.1	Amidase_5	catalytic	91.16	1
YP_010646881.1@NC_070695$ZoocinA_TRD:167-278	WP_111679506.1@GCF_010120595.1	ZoocinA_TRD	cell wall binding	85.71	1
YP_010646924.1@NC_070696$Amidase_5:2-157	WP_111679506.1@GCF_010120595.1	Amidase_5	catalytic	90.99	1
YP_010646924.1@NC_070696$ZoocinA_TRD:167-278	WP_111679506.1@GCF_010120595.1	ZoocinA_TRD	cell wall binding	85.35	1
YP_010647015.1@NC_070698$Amidase_5:2-157	WP_111679506.1@GCF_010120595.1	Amidase_5	catalytic	94.27	1
YP_010647015.1@NC_070698$ZoocinA_TRD:167-200	WP_111679506.1@GCF_010120595.1	ZoocinA_TRD	cell wall binding	79.67	1
YP_010647058.1@NC_070699$Amidase_5:2-157	WP_111679506.1@GCF_010120595.1	Amidase_5	catalytic	94.68	1
YP_010647058.1@NC_070699$ZoocinA_TRD:167-200	WP_111679506.1@GCF_010120595.1	ZoocinA_TRD	cell wall binding	80.18	1
YP_010647106.1@NC_070700$Amidase_5:2-157	WP_111679506.1@GCF_010120595.1	Amidase_5	catalytic	93.51	1
YP_010647106.1@NC_070700$ZoocinA_TRD:167-278	WP_111679506.1@GCF_010120595.1	ZoocinA_TRD	cell wall binding	84.67	1
YP_010647195.1@NC_070702$Amidase_5:2-157	WP_111679506.1@GCF_010120595.1	Amidase_5	catalytic	89.95	1
YP_010647195.1@NC_070702$ZoocinA_TRD:167-278	WP_111679506.1@GCF_010120595.1	ZoocinA_TRD	cell wall binding	83.96	1
YP_010647246.1@NC_070703$Amidase_5:2-157	WP_111679506.1@GCF_010120595.1	Amidase_5	catalytic	90.98	1
YP_010647246.1@NC_070703$ZoocinA_TRD:167-278	WP_111679506.1@GCF_010120595.1	ZoocinA_TRD	cell wall binding	82.83	1
YP_010647294.1@NC_070704$Amidase_5:2-157	WP_111679506.1@GCF_010120595.1	Amidase_5	catalytic	89.04	1
YP_010647294.1@NC_070704$ZoocinA_TRD:167-278	WP_111679506.1@GCF_010120595.1	ZoocinA_TRD	cell wall binding	78.02	1
YP_010647440.1@NC_070707$Amidase_5:2-157	WP_111679506.1@GCF_010120595.1	Amidase_5	catalytic	91.08	1
YP_010647440.1@NC_070707$ZoocinA_TRD:167-278	WP_111679506.1@GCF_010120595.1	ZoocinA_TRD	cell wall binding	82.29	1
YP_010647487.1@NC_070708$Amidase_5:2-157	WP_111679506.1@GCF_010120595.1	Amidase_5	catalytic	90.13	1
YP_010647487.1@NC_070708$ZoocinA_TRD:167-200	WP_111679506.1@GCF_010120595.1	ZoocinA_TRD	cell wall binding	77.16	1
YP_010647537.1@NC_070709$Amidase_5:2-157	WP_111679506.1@GCF_010120595.1	Amidase_5	catalytic	90.84	1
YP_010647537.1@NC_070709$ZoocinA_TRD:167-200	WP_111679506.1@GCF_010120595.1	ZoocinA_TRD	cell wall binding	73.79	1
YP_010647583.1@NC_070710$Amidase_5:3-157	WP_111679506.1@GCF_010120595.1	Amidase_5	catalytic	88.12	1
YP_010647583.1@NC_070710$ZoocinA_TRD:167-278	WP_111679506.1@GCF_010120595.1	ZoocinA_TRD	cell wall binding	82.09	1
YP_010647809.1@NC_070715$Amidase_5:2-158	WP_111679506.1@GCF_010120595.1	Amidase_5	catalytic	89.12	1
YP_010647809.1@NC_070715$ZoocinA_TRD:167-200	WP_111679506.1@GCF_010120595.1	ZoocinA_TRD	cell wall binding	76.6	1
YP_010647851.1@NC_070716$Amidase_5:2-157	WP_111679506.1@GCF_010120595.1	Amidase_5	catalytic	89.23	1
YP_010647851.1@NC_070716$ZoocinA_TRD:167-200	WP_111679506.1@GCF_010120595.1	ZoocinA_TRD	cell wall binding	80.18	1
YP_010647897.1@NC_070717$Amidase_5:3-157	WP_111679506.1@GCF_010120595.1	Amidase_5	catalytic	87.92	1
YP_010647897.1@NC_070717$ZoocinA_TRD:167-278	WP_111679506.1@GCF_010120595.1	ZoocinA_TRD	cell wall binding	84.12	1
YP_010647989.1@NC_070719$Amidase_5:3-157	WP_111679506.1@GCF_010120595.1	Amidase_5	catalytic	87.49	1
YP_010647989.1@NC_070719$ZoocinA_TRD:167-278	WP_111679506.1@GCF_010120595.1	ZoocinA_TRD	cell wall binding	82.76	1
YP_010648076.1@NC_070721$Amidase_5:2-157	WP_111679506.1@GCF_010120595.1	Amidase_5	catalytic	90.53	1
YP_010648076.1@NC_070721$ZoocinA_TRD:167-278	WP_111679506.1@GCF_010120595.1	ZoocinA_TRD	cell wall binding	84.85	1
YP_010648117.1@NC_070722$Amidase_5:2-157	WP_111679506.1@GCF_010120595.1	Amidase_5	catalytic	91.96	1
YP_010648117.1@NC_070722$ZoocinA_TRD:167-200	WP_111679506.1@GCF_010120595.1	ZoocinA_TRD	cell wall binding	80.18	1
YP_010648199.1@NC_070724$Amidase_5:2-157	WP_111679506.1@GCF_010120595.1	Amidase_5	catalytic	92.4	1
YP_010648199.1@NC_070724$ZoocinA_TRD:167-278	WP_111679506.1@GCF_010120595.1	ZoocinA_TRD	cell wall binding	85.29	1
YP_010648245.1@NC_070725$Amidase_5:2-157	WP_111679506.1@GCF_010120595.1	Amidase_5	catalytic	94.85	1
YP_010648245.1@NC_070725$ZoocinA_TRD:167-200	WP_111679506.1@GCF_010120595.1	ZoocinA_TRD	cell wall binding	76.7	1
YP_010648310.1@NC_070726$Amidase_5:2-157	WP_111679506.1@GCF_010120595.1	Amidase_5	catalytic	89.2	1
YP_010648310.1@NC_070726$ZoocinA_TRD:167-200	WP_111679506.1@GCF_010120595.1	ZoocinA_TRD	cell wall binding	74.51	1
YP_010660630.1@NC_070878$CHAP:18-107	WP_001041662.1@GCF_001027105.1	CHAP	catalytic	22.15	7
YP_010662941.1@NC_070890$Amidase_2:29-201	WP_060725103.1@GCF_001541315.1	Amidase_2	catalytic	10.26	1679
YP_010663558.1@NC_070899$Amidase_5:2-157	WP_111679506.1@GCF_010120595.1	Amidase_5	catalytic	93.8	1
YP_010663558.1@NC_070899$ZoocinA_TRD:167-278	WP_111679506.1@GCF_010120595.1	ZoocinA_TRD	cell wall binding	85.98	1
YP_010663602.1@NC_070900$Amidase_5:1-157	WP_111679506.1@GCF_010120595.1	Amidase_5	catalytic	92.65	1
YP_010663602.1@NC_070900$ZoocinA_TRD:167-200	WP_111679506.1@GCF_010120595.1	ZoocinA_TRD	cell wall binding	71.46	1
YP_010663647.1@NC_070901$Amidase_5:2-157	WP_111679506.1@GCF_010120595.1	Amidase_5	catalytic	90.27	1
YP_010663647.1@NC_070901$ZoocinA_TRD:167-200	WP_111679506.1@GCF_010120595.1	ZoocinA_TRD	cell wall binding	78.53	1
YP_010671859.1@NC_070972$SH3_3:163-222	WP_011590484.1@GCF_000013285.1	SH3_3	cell wall binding	35.42	1
YP_010677635.1@NC_071024$LysM:296-340	WP_003801780.1@GCF_000238915.1	LysM	cell wall binding	38.43	1546
YP_010679375.1@NC_071040$Amidase_2:21-142	WP_015945848.1@GCF_000021305.1	Amidase_2	catalytic	33.72	66
YP_010679375.1@NC_071040$SH3_3:186-235	WP_000873744.1@GCF_000021305.1	SH3_3	cell wall binding	40.73	3
YP_010680031.1@NC_071043$Amidase_2:20-142	WP_015945848.1@GCF_000021305.1	Amidase_2	catalytic	35.35	57
YP_010680031.1@NC_071043$SH3_3:182-231	WP_000873744.1@GCF_000021305.1	SH3_3	cell wall binding	42.71	3
YP_010681515.1@NC_071049$SH3_3:205-254	WP_084380178.1@GCF_002250055.1	SH3_3	cell wall binding	31.43	14
YP_010681515.1@NC_071049$SH3_3:274-325	WP_084380178.1@GCF_002250055.1	SH3_3	cell wall binding	29.46	4
YP_010681515.1@NC_071049$SPOR:343-419	WP_066414749.1@GCF_002250055.1	SPOR	cell wall binding	32.16	69
YP_010681677.1@NC_071050$LysM:298-341	NP_388823.2@GCF_000009045.1	LysM	cell wall binding	47.99	68
YP_010681869.1@NC_071051$Amidase_5:2-157	WP_111679506.1@GCF_010120595.1	Amidase_5	catalytic	90.45	1
YP_010681869.1@NC_071051$ZoocinA_TRD:167-200	WP_111679506.1@GCF_010120595.1	ZoocinA_TRD	cell wall binding	72.39	1
YP_010681962.1@NC_071053$Amidase_5:3-157	WP_111679506.1@GCF_010120595.1	Amidase_5	catalytic	84	1
YP_010681962.1@NC_071053$ZoocinA_TRD:167-200	WP_111679506.1@GCF_010120595.1	ZoocinA_TRD	cell wall binding	73.83	1
YP_010682060.1@NC_071055$Amidase_5:2-156	WP_111679506.1@GCF_010120595.1	Amidase_5	catalytic	90.47	1
YP_010682060.1@NC_071055$ZoocinA_TRD:167-278	WP_111679506.1@GCF_010120595.1	ZoocinA_TRD	cell wall binding	88.39	1
YP_010682198.1@NC_071058$ZoocinA_TRD:146-179	WP_111679506.1@GCF_010120595.1	ZoocinA_TRD	cell wall binding	76.7	1
YP_010682244.1@NC_071059$Amidase_5:2-157	WP_111679506.1@GCF_010120595.1	Amidase_5	catalytic	90.29	1
YP_010682244.1@NC_071059$ZoocinA_TRD:167-200	WP_111679506.1@GCF_010120595.1	ZoocinA_TRD	cell wall binding	77.85	1
YP_010682297.1@NC_071060$Amidase_5:2-157	WP_111679506.1@GCF_010120595.1	Amidase_5	catalytic	90.53	1
YP_010682297.1@NC_071060$ZoocinA_TRD:167-200	WP_111679506.1@GCF_010120595.1	ZoocinA_TRD	cell wall binding	80.34	1
YP_010682347.1@NC_071061$Amidase_5:2-157	WP_111679506.1@GCF_010120595.1	Amidase_5	catalytic	90.58	1
YP_010682347.1@NC_071061$ZoocinA_TRD:167-200	WP_111679506.1@GCF_010120595.1	ZoocinA_TRD	cell wall binding	83.18	1
YP_010682452.1@NC_071063$Amidase_5:3-157	WP_111679506.1@GCF_010120595.1	Amidase_5	catalytic	89.32	1
YP_010682452.1@NC_071063$ZoocinA_TRD:167-278	WP_111679506.1@GCF_010120595.1	ZoocinA_TRD	cell wall binding	88.49	1
YP_010682759.1@NC_071069$Amidase_5:2-157	WP_111679506.1@GCF_010120595.1	Amidase_5	catalytic	90.19	1
YP_010682759.1@NC_071069$ZoocinA_TRD:167-200	WP_111679506.1@GCF_010120595.1	ZoocinA_TRD	cell wall binding	80.34	1
YP_010682809.1@NC_071070$Amidase_5:2-157	WP_111679506.1@GCF_010120595.1	Amidase_5	catalytic	89.08	1
YP_010682809.1@NC_071070$ZoocinA_TRD:167-200	WP_111679506.1@GCF_010120595.1	ZoocinA_TRD	cell wall binding	80.34	1
YP_010682951.1@NC_071073$Amidase_5:2-157	WP_111679506.1@GCF_010120595.1	Amidase_5	catalytic	88.85	1
YP_010682951.1@NC_071073$ZoocinA_TRD:167-200	WP_111679506.1@GCF_010120595.1	ZoocinA_TRD	cell wall binding	80.18	1
YP_010683288.1@NC_071080$Amidase_5:2-158	WP_111679506.1@GCF_010120595.1	Amidase_5	catalytic	90.64	1
YP_010683288.1@NC_071080$ZoocinA_TRD:167-200	WP_111679506.1@GCF_010120595.1	ZoocinA_TRD	cell wall binding	79.05	1
YP_010683467.1@NC_071084$Amidase_5:2-157	WP_111679506.1@GCF_010120595.1	Amidase_5	catalytic	91.93	1
YP_010683467.1@NC_071084$ZoocinA_TRD:167-278	WP_111679506.1@GCF_010120595.1	ZoocinA_TRD	cell wall binding	83.96	1
YP_010683510.1@NC_071085$Amidase_5:2-157	WP_111679506.1@GCF_010120595.1	Amidase_5	catalytic	92.8	1
YP_010683510.1@NC_071085$ZoocinA_TRD:167-200	WP_111679506.1@GCF_010120595.1	ZoocinA_TRD	cell wall binding	81.67	1
YP_010683579.1@NC_071086$Amidase_5:2-156	WP_111679506.1@GCF_010120595.1	Amidase_5	catalytic	90.78	1
YP_010683579.1@NC_071086$ZoocinA_TRD:167-278	WP_111679506.1@GCF_010120595.1	ZoocinA_TRD	cell wall binding	86.05	1
YP_025045.1@NC_005893$Glyco_hydro_25:34-220	WP_015975061.1@GCF_000829055.1	Glyco_hydro_25	catalytic	99.22	1
YP_025045.1@NC_005893$LysM:349-393	WP_015975061.1@GCF_000829055.1	LysM	cell wall binding	92.66	1
YP_025045.1@NC_005893$SH3_5:262-327	WP_015975061.1@GCF_000829055.1	SH3_5	cell wall binding	95.63	1
YP_164437.1@NC_006557$Amidase_3:13-188	WP_040323992.1@GCF_000292245.2	Amidase_3	catalytic	38.39	131
YP_164437.1@NC_006557$PG_binding_1:219-278	WP_235213150.1@GCF_000292245.2	PG_binding_1	cell wall binding	28.86	1511
YP_238716.1@NC_007021$CHAP:18-114	WP_001041662.1@GCF_001027105.1	CHAP	catalytic	23.25	6
YP_239469.1@NC_007046$CHAP:18-107	WP_001041662.1@GCF_001027105.1	CHAP	catalytic	22.95	7
YP_239596.1@NC_007048$CHAP:19-113	WP_001041662.1@GCF_001027105.1	CHAP	catalytic	42.92	4
YP_239959.1@NC_007053$CHAP:19-113	WP_001041662.1@GCF_001027105.1	CHAP	catalytic	18.91	6
YP_240025.1@NC_007054$CHAP:19-113	WP_001041662.1@GCF_001027105.1	CHAP	catalytic	18.91	6
YP_240103.1@NC_007055$CHAP:18-113	WP_001041662.1@GCF_001027105.1	CHAP	catalytic	43.52	4
YP_240182.1@NC_007056$CHAP:19-113	WP_001041662.1@GCF_001027105.1	CHAP	catalytic	46.52	3
YP_240634.1@NC_007062$CHAP:19-113	WP_001041662.1@GCF_001027105.1	CHAP	catalytic	42.92	4
YP_358779.1@NC_007501$Glyco_hydro_25:34-212	WP_020752189.1@GCF_900636965.1	Glyco_hydro_25	catalytic	39.74	45
YP_358779.1@NC_007501$LysM:332-376	WP_020752189.1@GCF_900636965.1	LysM	cell wall binding	64.49	8
YP_358779.1@NC_007501$LysM:388-432	WP_020752189.1@GCF_900636965.1	LysM	cell wall binding	90.66	3
