# Supplementary material for: Archaea produce peptidoglycan hydrolases that kill bacteria
Source: PLoS Biol. 2025 Aug 14;23(8):e3003235. doi: 10.1371/journal.pbio.3003235 (PMC12352652; doi:10.1371/journal.pbio.3003235)
Supplement: S5 Table — This table is available at zenodo.org/records/15530213. (ZIP) [file pbio.3003235.s009.gz]

Archive with 1 entries (1 files):
- pbio.3003235.s009
