# Supplementary material for: Archaea produce peptidoglycan hydrolases that kill bacteria
Source: PLoS Biol. 2025 Aug 14;23(8):e3003235. doi: 10.1371/journal.pbio.3003235 (PMC12352652; doi:10.1371/journal.pbio.3003235)
Supplement: S6 Table — (XLSX) [file pbio.3003235.s010.xlsx]

## Sheet: S6 Table– J2ZZK6,J2ZJU5 targets
query_organism	query_accession	query_protein_id	query_pfam_domain	query_start	query_end	target_accession	target_protein_id	domain	gtdb_phylum	gtdb_class	gtdb_order	gtdb_family	gtdb_genus	gtdb_species	ncbi_organism_name	rank_sequence	rank_structure	average_rank
Halogranum salarium B-1	GCF_000283335.1	WP_009365375.1	Glucosaminidase	67	181	GCF_000283335.1	WP_009365375.1	Archaea	Halobacteriota	Halobacteria	Halobacteriales	Haloferacaceae	Halogranum	Halogranum rubrum	Halogranum salarium B-1	1	1	1
Halogranum salarium B-1	GCF_000283335.1	WP_009365375.1	Glucosaminidase	67	181	GCF_900156425.1	WP_175609653.1	Archaea	Halobacteriota	Halobacteria	Halobacteriales	Haladaptataceae	Haladaptatus	Haladaptatus litoreus	Haladaptatus litoreus	2	2	2
Halogranum salarium B-1	GCF_000283335.1	WP_009365375.1	Glucosaminidase	67	181	GCF_023074835.1	WP_247418429.1	Archaea	Halobacteriota	Halobacteria	Halobacteriales	Haloarculaceae	Halomarina	Halomarina salina	Halomarina salina	5	3	4
Halogranum salarium B-1	GCF_000283335.1	WP_009365375.1	Glucosaminidase	67	181	GCF_020700235.1	WP_265338400.1	Archaea	Halobacteriota	Halobacteria	Halobacteriales	Haladaptataceae	Haladaptatus	Haladaptatus pallidirubidus	Haladaptatus pallidirubidus	4	4	4
Halogranum salarium B-1	GCF_000283335.1	WP_009365375.1	Glucosaminidase	67	181	GCF_002844195.1	WP_143423131.1	Archaea	Halobacteriota	Halobacteria	Halobacteriales	Haloferacaceae	Halegenticoccus	Halegenticoccus soli	Halegenticoccus soli	3	6	4.5
Halogranum salarium B-1	GCF_000283335.1	WP_009365375.1	Glucosaminidase	67	181	GCF_000710615.1	WP_158413663.1	Archaea	Halobacteriota	Halobacteria	Halobacteriales	Haladaptataceae	Haladaptatus	Haladaptatus cibarius	Haladaptatus cibarius D43	6	5	5.5
Halogranum salarium B-1	GCF_000283335.1	WP_009365375.1	Glucosaminidase	67	181	GCA_012518215.1	NLI70887.1	Bacteria	Bacillota_D	Dethiobacteria	DTU022	PWGO01	JAAYSV01	JAAYSV01 sp012518215	Firmicutes bacterium	8	7	7.5
Halogranum salarium B-1	GCF_000283335.1	WP_009365375.1	Glucosaminidase	67	181	GCA_012727685.1	NLY38175.1	Bacteria	Bacillota_D	Dethiobacteria	DTU022	DTU022	JAAYGO01	JAAYGO01 sp012727685	Firmicutes bacterium	9	8	8.5
Halogranum salarium B-1	GCF_000283335.1	WP_009365375.1	Glucosaminidase	67	181	GCF_000092905.1	WP_013074397.1	Bacteria	Bacillota	Bacilli	Kyrpidiales	Kyrpidiaceae	Kyrpidia	Kyrpidia tusciae	Kyrpidia tusciae DSM 2912	7	14	10.5
Halogranum salarium B-1	GCF_000283335.1	WP_009365375.1	Glucosaminidase	67	181	GCF_024125425.1	WP_253077416.1	Bacteria	Bacillota	Bacilli	Bacillales_K	Sporolactobacillaceae	Sporolactobacillus	Sporolactobacillus kofuensis	Sporolactobacillus kofuensis	11	10	10.5
Halogranum salarium B-1	GCF_000283335.1	WP_009365375.1	Glucosaminidase	67	181	GCF_022558445.1	WP_241421787.1	Bacteria	Bacillota_D	Dethiobacteria	SKNC01	SKNC01	Contubernalis	Contubernalis alkalaceticum	Candidatus Contubernalis alkalaceticum	12	11	11.5
Halogranum salarium B-1	GCF_000283335.1	WP_009365375.1	Glucosaminidase	67	181	GCA_012799185.1	NMA91818.1	Bacteria	Bacillota_D	Dethiobacteria	DTU022	DTU022	JAAZLS01	JAAZLS01 sp012799185	Firmicutes bacterium	16	9	12.5
Halogranum salarium B-1	GCF_000283335.1	WP_009365375.1	Glucosaminidase	67	181	GCF_000376225.1	WP_018132118.1	Bacteria	Bacillota	Bacilli	Tumebacillales	Effusibacillaceae	Effusibacillus	Effusibacillus pohliae	Effusibacillus pohliae DSM 22757	13	12	12.5
Halogranum salarium B-1	GCF_000283335.1	WP_009365375.1	Glucosaminidase	67	181	GCF_017742235.1	WP_209094514.1	Bacteria	Bacillota	Bacilli	Bacillales	Bacillaceae_G	JAGHKQ01	JAGHKQ01 sp017742235	Bacillus sp. 165	18	13	15.5
Halogranum salarium B-1	GCF_000283335.1	WP_009365375.1	Glucosaminidase	67	181	GCA_021811425.1	JAJZPA010000009.1_12	Bacteria	Bacillota_B	Desulfitobacteriia	Desulfitobacteriales	Desulfitobacteriaceae	JAJZPA01	JAJZPA01 sp021811425	Firmicutes bacterium	22	15	18.5
Halogranum salarium B-1	GCF_000283335.1	WP_009365375.1	Glucosaminidase	67	181	GCF_002804065.1	WP_100666906.1	Bacteria	Bacillota	Bacilli	Kyrpidiales	Kyrpidiaceae	Kyrpidia	Kyrpidia spormannii	Kyrpidia spormannii	10	27	18.5
Halogranum salarium B-1	GCF_000283335.1	WP_009365375.1	Glucosaminidase	67	181	GCF_000429525.1	WP_051321773.1	Bacteria	Bacillota	Bacilli	Alicyclobacillales	Alicyclobacillaceae	Alicyclobacillus_A	Alicyclobacillus_A contaminans	Alicyclobacillus contaminans DSM 17975	20	18	19
Halogranum salarium B-1	GCF_000283335.1	WP_009365375.1	Glucosaminidase	67	181	GCA_020692355.1	JAIMKP010000005.1_63	Bacteria	Bacillota_B	Desulfitobacteriia	Desulfitobacteriales	Desulfitobacteriaceae	JAJZPA01	JAJZPA01 sp020692355	Desulfosporosinus sp.	26	16	21
Halogranum salarium B-1	GCF_000283335.1	WP_009365375.1	Glucosaminidase	67	181	GCA_021799255.1	JAJZAV010000082.1_10	Bacteria	Bacillota	Bacilli	Alicyclobacillales	Alicyclobacillaceae	JAJZAV01	JAJZAV01 sp021799255	Firmicutes bacterium	27	20	23.5
Halogranum salarium B-1	GCF_000283335.1	WP_009365375.1	Glucosaminidase	67	181	GCF_000429525.1	WP_026975966.1	Bacteria	Bacillota	Bacilli	Alicyclobacillales	Alicyclobacillaceae	Alicyclobacillus_A	Alicyclobacillus_A contaminans	Alicyclobacillus contaminans DSM 17975	28	22	25
Halogranum salarium B-1	GCF_000283335.1	WP_009365375.1	Glucosaminidase	67	181	GCF_003570705.1	WP_119114814.1	Bacteria	Bacillota	Bacilli	Bacillales	DSM-18226	Bacillus_AZ	Bacillus_AZ zeae	Mesobacillus zeae	17	33	25
Halogranum salarium B-1	GCF_000283335.1	WP_009365375.1	Glucosaminidase	67	181	GCA_000431335.1	CDC05996.1	Bacteria	Bacillota_A	Clostridia	TANB77	CAG-508	CAG-269	CAG-269 sp000431335	Clostridium sp. CAG:343	40	17	28.5
Halogranum salarium B-1	GCF_000283335.1	WP_009365375.1	Glucosaminidase	67	181	GCA_023511295.1	MCL6453658.1	Bacteria	Bacillota	Bacilli	Alicyclobacillales	Alicyclobacillaceae	JAIMBT01	JAIMBT01 sp023511295	Alicyclobacillus sp.	36	24	30
Halogranum salarium B-1	GCF_000283335.1	WP_009365375.1	Glucosaminidase	67	181	GCF_022809095.1	WP_279326728.1	Bacteria	Bacillota	Bacilli	Bacillales	Aeribacillaceae	Bacillus_BZ	Bacillus_BZ kexueae	Bacillus kexueae	42	19	30.5
Halogranum salarium B-1	GCF_000283335.1	WP_009365375.1	Glucosaminidase	67	181	GCF_017329615.1	WP_021298460.1	Bacteria	Bacillota	Bacilli	Alicyclobacillales	Alicyclobacillaceae	Alicyclobacillus	Alicyclobacillus suci	Alicyclobacillus suci	32	31	31.5
Halogranum salarium B-1	GCF_000283335.1	WP_009365375.1	Glucosaminidase	67	181	GCF_000242895.2	WP_236619591.1	Bacteria	Bacillota	Bacilli	Bacillales	DSM-18226	Bacillus_BU	Bacillus_BU sp000242895	Bacillus sp. 1NLA3E	15	49	32
Halogranum salarium B-1	GCF_000283335.1	WP_009365375.1	Glucosaminidase	67	181	GCF_000383875.1	WP_020155315.1	Bacteria	Bacillota	Bacilli	Bacillales	Caldibacillaceae	Caldibacillus	Caldibacillus debilis	Caldibacillus debilis DSM 16016	39	28	33.5
Halogranum salarium B-1	GCF_000283335.1	WP_009365375.1	Glucosaminidase	67	181	GCF_022674245.1	WP_021298460.1	Bacteria	Bacillota	Bacilli	Alicyclobacillales	Alicyclobacillaceae	Alicyclobacillus	Alicyclobacillus acidoterrestris	Alicyclobacillus acidoterrestris	33	34	33.5
Halogranum salarium B-1	GCF_000283335.1	WP_009365375.1	Glucosaminidase	67	181	GCF_017329605.1	WP_236011511.1	Bacteria	Bacillota	Bacilli	Alicyclobacillales	Alicyclobacillaceae	Alicyclobacillus	Alicyclobacillus fructus	Alicyclobacillus fructus	44	23	33.5
Halogranum salarium B-1	GCF_000283335.1	WP_009365375.1	Glucosaminidase	67	181	GCF_022674245.1	WP_021298449.1	Bacteria	Bacillota	Bacilli	Alicyclobacillales	Alicyclobacillaceae	Alicyclobacillus	Alicyclobacillus acidoterrestris	Alicyclobacillus acidoterrestris	25	44	34.5
Halogranum salarium B-1	GCF_000283335.1	WP_009365375.1	Glucosaminidase	67	181	GCF_024494465.1	WP_256243039.1	Bacteria	Bacillota	Bacilli	Bacillales	DSM-18226	Bacillus_BD	Bacillus_BD sp024494465	Bacillus sp. V3B	47	26	36.5
Halogranum salarium B-1	GCF_000283335.1	WP_009365375.1	Glucosaminidase	67	181	GCA_021799255.1	JAJZAV010000036.1_12	Bacteria	Bacillota	Bacilli	Alicyclobacillales	Alicyclobacillaceae	JAJZAV01	JAJZAV01 sp021799255	Firmicutes bacterium	30	45	37.5
Halogranum salarium B-1	GCF_000283335.1	WP_009365375.1	Glucosaminidase	67	181	GCA_022818495.1	UOF90259.1	Bacteria	Bacillota	Bacilli	Tumebacillales	MYW30-H2	MYW30-H2	MYW30-H2 sp022818495	Alicyclobacillaceae bacterium MYW30-H2	23	54	38.5
Halogranum salarium B-1	GCF_000283335.1	WP_009365375.1	Glucosaminidase	67	181	GCF_001399675.1	WP_054970538.1	Bacteria	Bacillota	Bacilli	Alicyclobacillales	Alicyclobacillaceae	Alicyclobacillus_B	Alicyclobacillus_B ferrooxydans	Alicyclobacillus ferrooxydans	49	29	39
Halogranum salarium B-1	GCF_000283335.1	WP_009365375.1	Glucosaminidase	67	181	GCF_001591505.1	WP_082799662.1	Bacteria	Bacillota	Bacilli	Bacillales	DSM-18226	Neobacillus	Neobacillus niacini	Neobacillus niacini NBRC 15566	21	58	39.5
Halogranum salarium B-1	GCF_000283335.1	WP_009365375.1	Glucosaminidase	67	181	GCF_024259515.1	WP_302328531.1	Bacteria	Bacillota	Bacilli	Bacillales_D	Alkalibacillaceae	JANBWE01	JANBWE01 sp024259515	Salirhabdus salicampi	46	35	40.5
Halogranum salarium B-1	GCF_000283335.1	WP_009365375.1	Glucosaminidase	67	181	GCF_014638355.1	WP_188390136.1	Bacteria	Bacillota	Bacilli	Bacillales	Bacillaceae_G	Priestia_D	Priestia_D taiwanensis	Priestia taiwanensis	37	46	41.5
Halogranum salarium B-1	GCF_000283335.1	WP_009365375.1	Glucosaminidase	67	181	GCF_016890225.1	WP_204204444.1	Bacteria	Bacillota	Bacilli	Bacillales	SA4	Bacillus_BS	Bacillus_BS suaedaesalsae	Bacillus suaedaesalsae	19	64	41.5
Halogranum salarium B-1	GCF_000283335.1	WP_009365375.1	Glucosaminidase	67	181	GCA_023511725.1	MCL6514194.1	Bacteria	Bacillota	Bacilli	Alicyclobacillales	Alicyclobacillaceae	JAIMAY01	JAIMAY01 sp023511725	Alicyclobacillus sp.	14	71	42.5
Halogranum salarium B-1	GCF_000283335.1	WP_009365375.1	Glucosaminidase	67	181	GCF_017298635.1	WP_206656886.1	Bacteria	Bacillota	Bacilli	Alicyclobacillales	Alicyclobacillaceae	Alicyclobacillus_B	Alicyclobacillus_B mengziensis	Alicyclobacillus mengziensis	45	40	42.5
Halogranum salarium B-1	GCF_000283335.1	WP_009365375.1	Glucosaminidase	67	181	GCF_001570745.1	WP_067851168.1	Bacteria	Bacillota	Bacilli	Alicyclobacillales	Alicyclobacillaceae	Alicyclobacillus	Alicyclobacillus mali	Alicyclobacillus mali NBRC 102425	50	41	45.5
Halogranum salarium B-1	GCF_000283335.1	WP_009365375.1	Glucosaminidase	67	181	GCA_023705585.1	GIM47246.1	Bacteria	Bacillota	Bacilli	Tumebacillales	BOQE01	BOQE01	BOQE01 sp023705585	Alicyclobacillaceae bacterium TP075	54	47	50.5
Halogranum salarium B-1	GCF_000283335.1	WP_009365375.1	Glucosaminidase	67	181	GCF_022674245.1	WP_021297350.1	Bacteria	Bacillota	Bacilli	Alicyclobacillales	Alicyclobacillaceae	Alicyclobacillus	Alicyclobacillus acidoterrestris	Alicyclobacillus acidoterrestris	41	60	50.5
Halogranum salarium B-1	GCF_000283335.1	WP_009365375.1	Glucosaminidase	67	181	GCA_019683615.1	MBX5437225.1	Bacteria	Bacillota	Bacilli	Alicyclobacillales	Alicyclobacillaceae	JADGIC01	JADGIC01 sp019683615	Alicyclobacillaceae bacterium	72	32	52
Halogranum salarium B-1	GCF_000283335.1	WP_009365375.1	Glucosaminidase	67	181	GCF_017329615.1	WP_236017864.1	Bacteria	Bacillota	Bacilli	Alicyclobacillales	Alicyclobacillaceae	Alicyclobacillus	Alicyclobacillus suci	Alicyclobacillus suci	43	63	53
Halogranum salarium B-1	GCF_000283335.1	WP_009365375.1	Glucosaminidase	67	181	GCF_017329615.1	WP_021298449.1	Bacteria	Bacillota	Bacilli	Alicyclobacillales	Alicyclobacillaceae	Alicyclobacillus	Alicyclobacillus suci	Alicyclobacillus suci	24	87	55.5
Halogranum salarium B-1	GCF_000283335.1	WP_009365375.1	Glucosaminidase	67	181	GCF_013343715.1	WP_174728964.1	Bacteria	Bacillota	Bacilli	Bacillales	DSM-18226	Mesobacillus_A	Mesobacillus_A harenae	Mesobacillus harenae	55	59	57
Halogranum salarium B-1	GCF_000283335.1	WP_009365375.1	Glucosaminidase	67	181	GCA_944387405.1	CALXET010000002.1_218	Bacteria	Bacillota_A	Clostridia	TANB77	CAG-508	UMGS1994	UMGS1994 sp944387405	uncultured Clostridia bacterium	77	39	58
Halogranum salarium B-1	GCF_000283335.1	WP_009365375.1	Glucosaminidase	67	181	GCF_002335525.1	WP_096184448.1	Bacteria	Bacillota	Bacilli	Tumebacillales	Effusibacillaceae	Effusibacillus	Effusibacillus lacus	Effusibacillus lacus	65	55	60
Halogranum salarium B-1	GCF_000283335.1	WP_009365375.1	Glucosaminidase	67	181	GCF_024294785.1	WP_254759810.1	Bacteria	Bacillota	Bacilli	Bacillales	Bacillaceae_G	Ectobacillus	Ectobacillus sp024294785	Ectobacillus sp. SYSU M60031	57	66	61.5
Halogranum salarium B-1	GCF_000283335.1	WP_009365375.1	Glucosaminidase	67	181	GCA_905213875.1	CAJMJN010000023.1_5	Bacteria	Bacillota_A	Clostridia	TANB77	CAG-508	CAG-269	CAG-269 sp905213875	uncultured Clostridium sp.	101	25	63
Halogranum salarium B-1	GCF_000283335.1	WP_009365375.1	Glucosaminidase	67	181	GCA_944386155.1	CALWZY010000005.1_15	Bacteria	Bacillota_A	Clostridia	TANB77	CAG-508	UMGS1994	UMGS1994 sp944386155	uncultured Clostridia bacterium	89	38	63.5
Halogranum salarium B-1	GCF_000283335.1	WP_009365375.1	Glucosaminidase	67	181	GCF_001399675.1	WP_054969226.1	Bacteria	Bacillota	Bacilli	Alicyclobacillales	Alicyclobacillaceae	Alicyclobacillus_B	Alicyclobacillus_B ferrooxydans	Alicyclobacillus ferrooxydans	53	75	64
Halogranum salarium B-1	GCF_000283335.1	WP_009365375.1	Glucosaminidase	67	181	GCF_001544355.1	WP_067625231.1	Bacteria	Bacillota	Bacilli	Alicyclobacillales	Alicyclobacillaceae	Alicyclobacillus	Alicyclobacillus acidiphilus	Alicyclobacillus acidiphilus NBRC 100859	29	99	64
Halogranum salarium B-1	GCF_000283335.1	WP_009365375.1	Glucosaminidase	67	181	GCF_004366795.1	WP_134158769.1	Bacteria	Bacillota	Bacilli	Alicyclobacillales	Alicyclobacillaceae	Alicyclobacillus	Alicyclobacillus sacchari	Alicyclobacillus sacchari	80	48	64
Halogranum salarium B-1	GCF_000283335.1	WP_009365375.1	Glucosaminidase	67	181	GCF_000472905.1	WP_051374966.1	Bacteria	Bacillota	Bacilli	Alicyclobacillales	Alicyclobacillaceae	Alicyclobacillus_A	Alicyclobacillus_A pomorum	Alicyclobacillus pomorum DSM 14955	92	37	64.5
Halogranum salarium B-1	GCF_000283335.1	WP_009365375.1	Glucosaminidase	67	181	GCF_900142255.1	WP_072873274.1	Bacteria	Bacillota	Bacilli	Alicyclobacillales	Alicyclobacillaceae	Alicyclobacillus_I	Alicyclobacillus_I montanus	Alicyclobacillus montanus	59	72	65.5
Halogranum salarium B-1	GCF_000283335.1	WP_009365375.1	Glucosaminidase	67	181	GCF_000702485.1	WP_156039986.1	Bacteria	Bacillota	Bacilli	Alicyclobacillales	Alicyclobacillaceae	Alicyclobacillus_H	Alicyclobacillus_H macrosporangiidus_B	Alicyclobacillus macrosporangiidus CPP55	64	67	65.5
Halogranum salarium B-1	GCF_000283335.1	WP_009365375.1	Glucosaminidase	67	181	GCF_017298635.1	WP_206655660.1	Bacteria	Bacillota	Bacilli	Alicyclobacillales	Alicyclobacillaceae	Alicyclobacillus_B	Alicyclobacillus_B mengziensis	Alicyclobacillus mengziensis	79	52	65.5
Halogranum salarium B-1	GCF_000283335.1	WP_009365375.1	Glucosaminidase	67	181	GCA_000437215.1	CDE25670.1	Bacteria	Bacillota_A	Clostridia	TANB77	CAG-508	CAG-269	CAG-269 sp000437215	Clostridium sp. CAG:440	90	42	66
Halogranum salarium B-1	GCF_000283335.1	WP_009365375.1	Glucosaminidase	67	181	GCA_017298655.1	QSO52420.1	Bacteria	Bacillota	Bacilli	Alicyclobacillales	Alicyclobacillaceae	Alicyclobacillus_B	Alicyclobacillus_B curvatus	Alicyclobacillus curvatus	78	57	67.5
Halogranum salarium B-1	GCF_000283335.1	WP_009365375.1	Glucosaminidase	67	181	GCF_001516615.1	WP_067718632.1	Bacteria	Bacillota	Bacilli	Alicyclobacillales	Acidibacillaceae	Acidibacillus	Acidibacillus ferrooxidans_B	Acidibacillus ferrooxidans	58	82	70
Halogranum salarium B-1	GCF_000283335.1	WP_009365375.1	Glucosaminidase	67	181	GCF_900107035.1	WP_244885146.1	Bacteria	Bacillota	Bacilli	Alicyclobacillales	Alicyclobacillaceae	Alicyclobacillus	Alicyclobacillus hesperidum	Alicyclobacillus hesperidum	63	78	70.5
Halogranum salarium B-1	GCF_000283335.1	WP_009365375.1	Glucosaminidase	67	181	GCF_000496285.1	WP_023441133.1	Bacteria	Bacillota	Bacilli	Bacillales	Bacillaceae_G	Bacillus_A	Bacillus_A toyonensis	Bacillus toyonensis BCT-7112	73	69	71
Halogranum salarium B-1	GCF_000283335.1	WP_009365375.1	Glucosaminidase	67	181	GCF_000219875.1	WP_237700008.1	Bacteria	Bacillota	Bacilli	Alicyclobacillales	Alicyclobacillaceae	Alicyclobacillus	Alicyclobacillus acidocaldarius_A	Alicyclobacillus acidocaldarius subsp. acidocaldarius Tc-4-1	52	92	72
Halogranum salarium B-1	GCF_000283335.1	WP_009365375.1	Glucosaminidase	67	181	GCA_944383305.1	CALWOZ010000087.1_3	Bacteria	Bacillota_A	Clostridia	Lachnospirales	CAG-274	Tyzzerella	Tyzzerella sp944383305	uncultured Clostridia bacterium	125	21	73
Halogranum salarium B-1	GCF_000283335.1	WP_009365375.1	Glucosaminidase	67	181	GCA_944393305.1	CALXZS010000147.1_1	Bacteria	Bacillota_A	Clostridia	TANB77	CAG-508	CAG-793	CAG-793 sp944393305	uncultured Clostridia bacterium	105	43	74
Halogranum salarium B-1	GCF_000283335.1	WP_009365375.1	Glucosaminidase	67	181	GCF_001583695.1	WP_171842384.1	Bacteria	Bacillota	Bacilli	Bacillales	Bacillaceae_G	Bacillus_A	Bacillus_A wiedmannii	Bacillus wiedmannii	67	83	75
Halogranum salarium B-1	GCF_000283335.1	WP_009365375.1	Glucosaminidase	67	181	GCA_900553985.1	USFW01000012.1_35	Bacteria	Bacillota_A	Clostridia	TANB77	CAG-508	CAG-269	CAG-269 sp900553985	uncultured Clostridium sp.	124	30	77
Halogranum salarium B-1	GCF_000283335.1	WP_009365375.1	Glucosaminidase	67	181	GCF_900111815.1	WP_071460843.1	Bacteria	Bacillota	Bacilli	Bacillales	DSM-18226	Bacillus_AZ	Bacillus_AZ mediterraneensis	Bacillus mediterraneensis	98	56	77
Halogranum salarium B-1	GCF_000283335.1	WP_009365375.1	Glucosaminidase	67	181	GCA_021821025.1	JAKACY010000107.1_1	Bacteria	Bacillota	Bacilli	Alicyclobacillales	Acidibacillaceae	JAKACY01	JAKACY01 sp021821025	Firmicutes bacterium	94	61	77.5
Halogranum salarium B-1	GCF_000283335.1	WP_009365375.1	Glucosaminidase	67	181	GCF_900116805.1	WP_245783930.1	Bacteria	Bacillota	Bacilli	Alicyclobacillales	Alicyclobacillaceae	Alicyclobacillus_H	Alicyclobacillus_H macrosporangiidus	Alicyclobacillus macrosporangiidus	31	124	77.5
Halogranum salarium B-1	GCF_000283335.1	WP_009365375.1	Glucosaminidase	67	181	GCF_001399675.1	WP_054971212.1	Bacteria	Bacillota	Bacilli	Alicyclobacillales	Alicyclobacillaceae	Alicyclobacillus_B	Alicyclobacillus_B ferrooxydans	Alicyclobacillus ferrooxydans	88	68	78
Halogranum salarium B-1	GCF_000283335.1	WP_009365375.1	Glucosaminidase	67	181	GCF_900156755.1	WP_234969770.1	Bacteria	Bacillota	Bacilli	Alicyclobacillales	Alicyclobacillaceae	Alicyclobacillus	Alicyclobacillus vulcanalis	Alicyclobacillus vulcanalis	51	107	79
Halogranum salarium B-1	GCF_000283335.1	WP_009365375.1	Glucosaminidase	67	181	GCF_000430785.1	WP_081415210.1	Bacteria	Bacillota	Bacilli	Bacillales	Bacillaceae_G	Ectobacillus	Ectobacillus panaciterrae	Ectobacillus panaciterrae DSM 19096	86	73	79.5
Halogranum salarium B-1	GCF_000283335.1	WP_009365375.1	Glucosaminidase	67	181	GCA_021828865.1	JAJZCW010000025.1_34	Bacteria	Bacillota	Bacilli	Alicyclobacillales	Acidibacillaceae	JAJZCL01	JAJZCL01 sp021828865	Firmicutes bacterium	87	74	80.5
Halogranum salarium B-1	GCF_000283335.1	WP_009365375.1	Glucosaminidase	67	181	GCA_000438255.1	CDE90504.1	Bacteria	Bacillota_A	Clostridia	TANB77	CAG-508	CAG-269	CAG-269 sp000438255	Clostridium sp. CAG:389	110	53	81.5
Halogranum salarium B-1	GCF_000283335.1	WP_009365375.1	Glucosaminidase	67	181	GCA_023457235.1	JAEWMK010000338.1_2	Bacteria	Bacillota	Bacilli	Bacillales	Bacillaceae_J	Schinkia	Schinkia sp023457235	Firmicutes bacterium	60	103	81.5
Halogranum salarium B-1	GCF_000283335.1	WP_009365375.1	Glucosaminidase	67	181	GCA_023511815.1	MCL6517720.1	Bacteria	Bacillota	Bacilli	Alicyclobacillales	Alicyclobacillaceae	Alicyclobacillus_H	Alicyclobacillus_H sp023511815	Alicyclobacillus sp.	34	132	83
Halogranum salarium B-1	GCF_000283335.1	WP_009365375.1	Glucosaminidase	67	181	GCF_024706985.1	WP_258110193.1	Bacteria	Bacillota	Bacilli	Alicyclobacillales	Alicyclobacillaceae	JAMCCX01	JAMCCX01 sp024706985	Alicyclobacillus sp. SP_1	66	100	83
Halogranum salarium B-1	GCF_000283335.1	WP_009365375.1	Glucosaminidase	67	181	GCA_934141445.1	CAKPCF010000002.1_47	Bacteria	Bacillota_A	Clostridia	TANB77	CAG-508	Scatovivens	Scatovivens sp934141445	uncultured Clostridia bacterium	135	36	85.5
Halogranum salarium B-1	GCF_000283335.1	WP_009365375.1	Glucosaminidase	67	181	GCA_017510525.1	MBR3132474.1	Bacteria	Bacillota_A	Clostridia	TANB77	CAG-508	UMGS1994	UMGS1994 sp017510525	Clostridia bacterium	96	77	86.5
Halogranum salarium B-1	GCF_000283335.1	WP_009365375.1	Glucosaminidase	67	181	GCA_003584005.1	RIV29225.1	Bacteria	Bacillota	Bacilli	Alicyclobacillales	Alicyclobacillaceae	QXHL01	QXHL01 sp003584005	Alicyclobacillaceae bacterium I2511	35	138	86.5
Halogranum salarium B-1	GCF_000283335.1	WP_009365375.1	Glucosaminidase	67	181	GCA_023511725.1	MCL6515138.1	Bacteria	Bacillota	Bacilli	Alicyclobacillales	Alicyclobacillaceae	JAIMAY01	JAIMAY01 sp023511725	Alicyclobacillus sp.	95	80	87.5
Halogranum salarium B-1	GCF_000283335.1	WP_009365375.1	Glucosaminidase	67	181	GCF_000024285.1	WP_245530661.1	Bacteria	Bacillota	Bacilli	Alicyclobacillales	Alicyclobacillaceae	Alicyclobacillus	Alicyclobacillus acidocaldarius	Alicyclobacillus acidocaldarius subsp. acidocaldarius DSM 446	48	127	87.5
Halogranum salarium B-1	GCF_000283335.1	WP_009365375.1	Glucosaminidase	67	181	GCF_000496285.1	WP_000472907.1	Bacteria	Bacillota	Bacilli	Bacillales	Bacillaceae_G	Bacillus_A	Bacillus_A toyonensis	Bacillus toyonensis BCT-7112	97	79	88
Halogranum salarium B-1	GCF_000283335.1	WP_009365375.1	Glucosaminidase	67	181	GCA_021820805.1	JAKADF010000357.1_1	Bacteria	Bacillota	Bacilli	Alicyclobacillales	Alicyclobacillaceae	JAKADF01	JAKADF01 sp021820805	Firmicutes bacterium	71	106	88.5
Halogranum salarium B-1	GCF_000283335.1	WP_009365375.1	Glucosaminidase	67	181	GCF_015097055.1	WP_200760033.1	Bacteria	Bacillota	Bacilli	Tumebacillales	Effusibacillaceae	Effusibacillus_A	Effusibacillus_A dendaii	Effusibacillus dendaii	62	118	90
Halogranum salarium B-1	GCF_000283335.1	WP_009365375.1	Glucosaminidase	67	181	GCF_021739485.1	WP_236818921.1	Bacteria	Bacillota	Bacilli	Alicyclobacillales	Alicyclobacillaceae	Alicyclobacillus_K	Alicyclobacillus_K tolerans	Alicyclobacillus tolerans	69	111	90
Halogranum salarium B-1	GCF_000283335.1	WP_009365375.1	Glucosaminidase	67	181	GCF_000702485.1	WP_051663250.1	Bacteria	Bacillota	Bacilli	Alicyclobacillales	Alicyclobacillaceae	Alicyclobacillus_H	Alicyclobacillus_H macrosporangiidus_B	Alicyclobacillus macrosporangiidus CPP55	38	144	91
Halogranum salarium B-1	GCF_000283335.1	WP_009365375.1	Glucosaminidase	67	181	GCF_023715225.1	WP_251522199.1	Bacteria	Bacillota	Bacilli	Bacillales	DSM-18226	Robertmurraya	Robertmurraya korlensis_B	Robertmurraya korlensis	93	96	94.5
Halogranum salarium B-1	GCF_000283335.1	WP_009365375.1	Glucosaminidase	67	181	GCA_012840465.1	HHW36324.1	Bacteria	Bacillota	Bacilli	Bacillales	Bacillaceae_J	Schinkia	Schinkia sp012840465	Bacillales bacterium	56	134	95
Halogranum salarium B-1	GCF_000283335.1	WP_009365375.1	Glucosaminidase	67	181	GCF_003576525.1	WP_255416282.1	Bacteria	Bacillota	Bacilli	Bacillales	Planococcaceae	Rummeliibacillus	Rummeliibacillus sp003576525	Rummeliibacillus sp. POC4	74	123	98.5
Halogranum salarium B-1	GCF_000283335.1	WP_009365375.1	Glucosaminidase	67	181	GCF_002585305.1	WP_098996402.1	Bacteria	Bacillota	Bacilli	Bacillales	DSM-18226	Neobacillus	Neobacillus sp002585305	Bacillus sp. AFS037270	70	130	100
Halogranum salarium B-1	GCF_000283335.1	WP_009365375.1	Glucosaminidase	67	181	GCA_021820975.1	JAKADA010000037.1_10	Bacteria	Bacillota	Bacilli	Alicyclobacillales	Acidibacillaceae	JAKACU01	JAKACU01 sp021820975	Firmicutes bacterium	107	97	102
Halogranum salarium B-1	GCF_000283335.1	WP_009365375.1	Glucosaminidase	67	181	GCA_934149115.1	CAKPDW010000005.1_3	Bacteria	Bacillota_A	Clostridia	TANB77	CAG-508	UMGS1994	UMGS1994 sp934149115	uncultured Clostridia bacterium	104	101	102.5
Halogranum salarium B-1	GCF_000283335.1	WP_009365375.1	Glucosaminidase	67	181	GCA_021797415.1	JAJZZT010000245.1_2	Bacteria	Bacillota	Bacilli	Alicyclobacillales	Acidibacillaceae	JAKACX01	JAKACX01 sp021797415	Firmicutes bacterium	108	98	103
Halogranum salarium B-1	GCF_000283335.1	WP_009365375.1	Glucosaminidase	67	181	GCF_000307855.1	WP_003329891.1	Bacteria	Bacillota	Bacilli	Bacillales	Bacillaceae_J	Schinkia	Schinkia azotoformans	Schinkia azotoformans LMG 9581	75	131	103
Halogranum salarium B-1	GCF_000283335.1	WP_009365375.1	Glucosaminidase	67	181	GCF_003852715.1	WP_164464266.1	Bacteria	Bacillota	Bacilli	Bacillales	Bacillaceae_G	Ectobacillus	Ectobacillus antri	Ectobacillus antri	91	116	103.5
Halogranum salarium B-1	GCF_000283335.1	WP_009365375.1	Glucosaminidase	67	181	GCA_017298655.1	QSO53207.1	Bacteria	Bacillota	Bacilli	Alicyclobacillales	Alicyclobacillaceae	Alicyclobacillus_B	Alicyclobacillus_B curvatus	Alicyclobacillus curvatus	120	88	104
Halogranum salarium B-1	GCF_000283335.1	WP_009365375.1	Glucosaminidase	67	181	GCF_000005825.2	WP_012960498.1	Bacteria	Bacillota	Bacilli	Bacillales_H	Bacillaceae_D	Alkalihalophilus	Alkalihalophilus pseudofirmus	Alkalihalophilus pseudofirmus OF4	68	140	104
Halogranum salarium B-1	GCF_000283335.1	WP_009365375.1	Glucosaminidase	67	181	GCF_021739485.1	WP_236819139.1	Bacteria	Bacillota	Bacilli	Alicyclobacillales	Alicyclobacillaceae	Alicyclobacillus_K	Alicyclobacillus_K tolerans	Alicyclobacillus tolerans	61	149	105
Halogranum salarium B-1	GCF_000283335.1	WP_009365375.1	Glucosaminidase	67	181	GCA_021820805.1	JAKADF010000089.1_2	Bacteria	Bacillota	Bacilli	Alicyclobacillales	Alicyclobacillaceae	JAKADF01	JAKADF01 sp021820805	Firmicutes bacterium	103	108	105.5
Halogranum salarium B-1	GCF_000283335.1	WP_009365375.1	Glucosaminidase	67	181	GCA_905200315.1	CAJKKA010000001.1_20	Bacteria	Bacillota_A	Clostridia	TANB77	CAG-508	Merdicola	Merdicola sp905200315	uncultured Clostridium sp.	152	65	108.5
Halogranum salarium B-1	GCF_000283335.1	WP_009365375.1	Glucosaminidase	67	181	GCF_014647315.1	WP_188881546.1	Bacteria	Bacillota	Bacilli	Alicyclobacillales	Alicyclobacillaceae	Alicyclobacillus_J	Alicyclobacillus_J cellulosilyticus	Alicyclobacillus cellulosilyticus	81	137	109
Halogranum salarium B-1	GCF_000283335.1	WP_009365375.1	Glucosaminidase	67	181	GCA_944393565.1	CALYAM010000024.1_5	Bacteria	Bacillota_A	Clostridia	TANB77	CAG-508	UMGS1754	UMGS1754 sp944393565	uncultured Clostridia bacterium	157	62	109.5
Halogranum salarium B-1	GCF_000283335.1	WP_009365375.1	Glucosaminidase	67	181	GCA_000431335.1	CDC06512.1	Bacteria	Bacillota_A	Clostridia	TANB77	CAG-508	CAG-269	CAG-269 sp000431335	Clostridium sp. CAG:343	169	50	109.5
Halogranum salarium B-1	GCF_000283335.1	WP_009365375.1	Glucosaminidase	67	181	GCF_023022965.1	WP_247082951.1	Bacteria	Bacillota	Bacilli	Bacillales	Bacillaceae_G	Ectobacillus	Ectobacillus sp023022965	Bacillus sp. JY-23	85	136	110.5
Halogranum salarium B-1	GCF_000283335.1	WP_009365375.1	Glucosaminidase	67	181	GCA_934130285.1	CAKOXT010000005.1_121	Bacteria	Bacillota_A	Clostridia	TANB77	CAG-508	UMGS1994	UMGS1994 sp934130285	uncultured Clostridia bacterium	113	110	111.5
Halogranum salarium B-1	GCF_000283335.1	WP_009365375.1	Glucosaminidase	67	181	GCA_016841285.1	JAENZK010000146.1_8	Bacteria	Bacillota	Bacilli	Bacillales	Bacillaceae_J	Schinkia	Schinkia sp016841285	Alkalihalobacillus macyae	83	148	115.5
Halogranum salarium B-1	GCF_000283335.1	WP_009365375.1	Glucosaminidase	67	181	GCA_900551615.1	URWN01000020.1_17	Bacteria	Bacillota_A	Clostridia	TANB77	CAG-508	CAG-269	CAG-269 sp900551615	uncultured Clostridium sp.	162	70	116
Halogranum salarium B-1	GCF_000283335.1	WP_009365375.1	Glucosaminidase	67	181	GCA_930980675.1	CAKNIU010000017.1_10	Bacteria	Bacillota_A	Clostridia	TANB77	CAG-508	CAG-793	CAG-793 sp930980675	uncultured Clostridium sp.	140	95	117.5
Halogranum salarium B-1	GCF_000283335.1	WP_009365375.1	Glucosaminidase	67	181	GCA_001916065.1	OKZ62866.1	Bacteria	Bacillota_A	Clostridia	TANB77	CAG-508	CAG-269	CAG-269 sp001916065	Clostridium sp. 28_17	106	129	117.5
Halogranum salarium B-1	GCF_000283335.1	WP_009365375.1	Glucosaminidase	67	181	GCA_944388625.1	CALXJM010000028.1_1	Bacteria	Bacillota_A	Clostridia	TANB77	CAG-508	CALXJM01	CALXJM01 sp944388625	uncultured Clostridia bacterium	185	51	118
Halogranum salarium B-1	GCF_000283335.1	WP_009365375.1	Glucosaminidase	67	181	GCA_944388615.1	CALXJL010000081.1_2	Bacteria	Bacillota_A	Clostridia	TANB77	CAG-508	CALXJL01	CALXJL01 sp944388615	uncultured Clostridia bacterium	122	119	120.5
Halogranum salarium B-1	GCF_000283335.1	WP_009365375.1	Glucosaminidase	67	181	GCF_000430585.1	WP_245578137.1	Bacteria	Bacillota	Bacilli	Alicyclobacillales	Alicyclobacillaceae	Alicyclobacillus_G	Alicyclobacillus_G herbarius	Alicyclobacillus herbarius DSM 13609	84	158	121
Halogranum salarium B-1	GCF_000283335.1	WP_009365375.1	Glucosaminidase	67	181	GCF_002335745.1	WP_257010012.1	Bacteria	Bacillota	Bacilli	Bacillales_H	Salisediminibacteriaceae	Bacillus_CA	Bacillus_CA sp002335745	Bacillus sp. FJAT-44876	129	113	121
Halogranum salarium B-1	GCF_000283335.1	WP_009365375.1	Glucosaminidase	67	181	GCA_934167175.1	CAKPKF010000003.1_102	Bacteria	Bacillota_A	Clostridia	TANB77	CAG-508	CAKPKF01	CAKPKF01 sp934167175	uncultured Clostridia bacterium	158	91	124.5
Halogranum salarium B-1	GCF_000283335.1	WP_009365375.1	Glucosaminidase	67	181	GCA_000433915.1	CCY99415.1	Bacteria	Bacillota_A	Clostridia	TANB77	CAG-508	CAG-793	CAG-793 sp000433915	Clostridium sp. CAG:793	134	121	127.5
Halogranum salarium B-1	GCF_000283335.1	WP_009365375.1	Glucosaminidase	67	181	GCF_007830185.1	WP_144448747.1	Bacteria	Bacillota	Bacilli	Bacillales_H	Bacillaceae_D	Halalkalibacter	Halalkalibacter nanhaiisediminis	Alkalihalobacillus nanhaiisediminis	143	112	127.5
Halogranum salarium B-1	GCF_000283335.1	WP_009365375.1	Glucosaminidase	67	181	GCA_934167095.1	CAKPKE010000006.1_50	Bacteria	Bacillota_A	Clostridia	TANB77	CAG-508	CAG-245	CAG-245 sp934167095	uncultured Clostridia bacterium	116	141	128.5
Halogranum salarium B-1	GCF_000283335.1	WP_009365375.1	Glucosaminidase	67	181	GCA_900761475.1	CAAFCY010000081.1_3	Bacteria	Bacillota_A	Clostridia	TANB77	CAG-508	CAG-245	CAG-245 sp900761475	Clostridia bacterium	137	126	131.5
Halogranum salarium B-1	GCF_000283335.1	WP_009365375.1	Glucosaminidase	67	181	GCF_900240995.1	WP_102344824.1	Bacteria	Bacillota	Bacilli	Bacillales	Bacillaceae_J	OESV01	OESV01 sp900240995	Bacillus sp. Marseille-P3661	76	187	131.5
Halogranum salarium B-1	GCF_000283335.1	WP_009365375.1	Glucosaminidase	67	181	GCA_930986425.1	CAKNJR010000006.1_75	Bacteria	Bacillota_A	Clostridia	TANB77	CAG-508	CAG-793	CAG-793 sp930986425	uncultured Clostridium sp.	150	114	132
Halogranum salarium B-1	GCF_000283335.1	WP_009365375.1	Glucosaminidase	67	181	GCA_944390285.1	CALXPN010000003.1_105	Bacteria	Bacillota_A	Clostridia	TANB77	CAG-508	Scatovivens	Scatovivens sp944390285	uncultured Clostridia bacterium	174	90	132
Halogranum salarium B-1	GCF_000283335.1	WP_009365375.1	Glucosaminidase	67	181	GCF_002884495.1	WP_102693034.1	Bacteria	Bacillota	Bacilli	Bacillales	Planococcaceae	Rummeliibacillus	Rummeliibacillus pycnus	Rummeliibacillus pycnus	119	145	132
Halogranum salarium B-1	GCF_000283335.1	WP_009365375.1	Glucosaminidase	67	181	GCA_944390345.1	CALXPP010000028.1_15	Bacteria	Bacillota_A	Clostridia	TANB77	CAG-508	Scatovivens	Scatovivens sp944390345	uncultured Clostridia bacterium	179	86	132.5
Halogranum salarium B-1	GCF_000283335.1	WP_009365375.1	Glucosaminidase	67	181	GCA_000437855.1	CDE97115.1	Bacteria	Bacillota_A	Clostridia	TANB77	CAG-508	CAG-273	CAG-273 sp000437855	Clostridium sp. CAG:567	145	122	133.5
Halogranum salarium B-1	GCF_000283335.1	WP_009365375.1	Glucosaminidase	67	181	GCF_007988965.1	WP_147195355.1	Bacteria	Bacillota	Bacilli	Bacillales	Planococcaceae	Rummeliibacillus	Rummeliibacillus stabekisii	Rummeliibacillus stabekisii	99	168	133.5
Halogranum salarium B-1	GCF_000283335.1	WP_009365375.1	Glucosaminidase	67	181	GCA_022796725.1	MCI8965006.1	Bacteria	Bacillota_A	Clostridia	TANB77	CAG-508	UMGS1994	UMGS1994 sp022796725	Clostridia bacterium	160	109	134.5
Halogranum salarium B-1	GCF_000283335.1	WP_009365375.1	Glucosaminidase	67	181	GCF_001552655.1	WP_245632833.1	Bacteria	Bacillota	Bacilli	Alicyclobacillales	Alicyclobacillaceae	Alicyclobacillus_G	Alicyclobacillus_G kakegawensis	Alicyclobacillus kakegawensis NBRC 103104	102	170	136
Halogranum salarium B-1	GCF_000283335.1	WP_009365375.1	Glucosaminidase	67	181	GCA_944392885.1	CALXYG010000051.1_15	Bacteria	Bacillota_A	Clostridia	TANB77	CAG-508	UMGS1754	UMGS1754 sp944392885	uncultured Clostridia bacterium	192	81	136.5
Halogranum salarium B-1	GCF_000283335.1	WP_009365375.1	Glucosaminidase	67	181	GCF_007896435.1	WP_186731402.1	Bacteria	Bacillota	Bacilli	Bacillales	Planococcaceae	Rummeliibacillus	Rummeliibacillus suwonensis	Rummeliibacillus suwonensis	118	155	136.5
Halogranum salarium B-1	GCF_000283335.1	WP_009365375.1	Glucosaminidase	67	181	GCA_900554815.1	USIO01000004.1_65	Bacteria	Bacillota_A	Clostridia	TANB77	CAG-508	UMGS1754	UMGS1754 sp900554815	uncultured Clostridium sp.	170	104	137
Halogranum salarium B-1	GCF_000283335.1	WP_009365375.1	Glucosaminidase	67	181	GCF_001636425.1	WP_066266574.1	Bacteria	Bacillota	Bacilli	Bacillales	Bacillaceae_C	Bacillus_AE	Bacillus_AE acidicola	Bacillus acidicola	109	165	137
Halogranum salarium B-1	GCF_000283335.1	WP_009365375.1	Glucosaminidase	67	181	GCA_000435755.1	CDC31730.1	Bacteria	Bacillota_A	Clostridia	TANB77	CAG-508	CAG-273	CAG-273 sp000435755	Clostridium sp. CAG:508	183	93	138
Halogranum salarium B-1	GCF_000283335.1	WP_009365375.1	Glucosaminidase	67	181	GCA_900555085.1	USJU01000028.1_17	Bacteria	Bacillota_A	Clostridia	TANB77	CAG-508	Merdicola	Merdicola sp900555085	uncultured Clostridium sp.	188	89	138.5
Halogranum salarium B-1	GCF_000283335.1	WP_009365375.1	Glucosaminidase	67	181	GCA_003584005.1	RIV18560.1	Bacteria	Bacillota	Bacilli	Alicyclobacillales	Alicyclobacillaceae	QXHL01	QXHL01 sp003584005	Alicyclobacillaceae bacterium I2511	138	143	140.5
Halogranum salarium B-1	GCF_000283335.1	WP_009365375.1	Glucosaminidase	67	181	GCF_000505545.1	WP_029497882.1	Bacteria	Bacillota	Bacilli	Bacillales	Planococcaceae	Kurthia	Kurthia huakuii	Kurthia huakuii LAM0618	161	120	140.5
Halogranum salarium B-1	GCF_000283335.1	WP_009365375.1	Glucosaminidase	67	181	GCA_944390965.1	CALXRW010000012.1_6	Bacteria	Bacillota_A	Clostridia	TANB77	CAG-508	CALXRW01	CALXRW01 sp944390965	uncultured Clostridia bacterium	202	85	143.5
Halogranum salarium B-1	GCF_000283335.1	WP_009365375.1	Glucosaminidase	67	181	GCA_944391745.1	CALXUS010000001.1_118	Bacteria	Bacillota_A	Clostridia	TANB77	CAG-508	CAG-793	CAG-793 sp944391745	uncultured Clostridia bacterium	196	94	145
Halogranum salarium B-1	GCF_000283335.1	WP_009365375.1	Glucosaminidase	67	181	GCF_900120125.1	WP_072520098.1	Bacteria	Bacillota	Bacilli	Staphylococcales	Gemellaceae	Gemella	Gemella massiliensis	Gemella massiliensis	114	177	145.5
Halogranum salarium B-1	GCF_000283335.1	WP_009365375.1	Glucosaminidase	67	181	GCA_934183305.1	CAKPSF010000002.1_151	Bacteria	Bacillota_A	Clostridia	TANB77	CAG-508	HGM13634	HGM13634 sp934183305	uncultured Clostridia bacterium	190	102	146
Halogranum salarium B-1	GCF_000283335.1	WP_009365375.1	Glucosaminidase	67	181	GCF_001552255.1	WP_245629028.1	Bacteria	Bacillota	Bacilli	Alicyclobacillales	Alicyclobacillaceae	Alicyclobacillus_G	Alicyclobacillus_G shizuokensis	Alicyclobacillus shizuokensis NBRC 103103	126	169	147.5
Halogranum salarium B-1	GCF_000283335.1	WP_009365375.1	Glucosaminidase	67	181	GCA_900770385.1	CAAGKK010000044.1_72	Bacteria	Bacillota_A	Clostridia	TANB77	CAG-508	HGM13634	HGM13634 sp900770385	Clostridia bacterium	168	128	148
Halogranum salarium B-1	GCF_000283335.1	WP_009365375.1	Glucosaminidase	67	181	GCF_002946355.1	WP_104848643.1	Bacteria	Bacillota	Bacilli	Bacillales	DSM-1321	Pradoshia	Pradoshia eiseniae	Pradoshia eiseniae	144	153	148.5
Halogranum salarium B-1	GCF_000283335.1	WP_009365375.1	Glucosaminidase	67	181	GCF_000472905.1	WP_051375472.1	Bacteria	Bacillota	Bacilli	Alicyclobacillales	Alicyclobacillaceae	Alicyclobacillus_A	Alicyclobacillus_A pomorum	Alicyclobacillus pomorum DSM 14955	123	175	149
Halogranum salarium B-1	GCF_000283335.1	WP_009365375.1	Glucosaminidase	67	181	GCF_013303125.1	WP_173732454.1	Bacteria	Bacillota	Bacilli	Bacillales	Bacillaceae_J	Calidifontibacillus	Calidifontibacillus erzurumensis	Calidifontibacillus erzurumensis	127	171	149
Halogranum salarium B-1	GCF_000283335.1	WP_009365375.1	Glucosaminidase	67	181	GCA_018065935.1	MBQ0140041.1	Bacteria	Bacillota	Bacilli	Bacillales	Planococcaceae	Kurthia	Kurthia sp018065935	Kurthia sp.	132	167	149.5
Halogranum salarium B-1	GCF_000283335.1	WP_009365375.1	Glucosaminidase	67	181	GCF_001183965.1	WP_053103696.1	Bacteria	Bacillota	Bacilli	Bacillales	DSM-1321	Pradoshia	Pradoshia sp001183965	Bacillus sp. FJAT-27916	148	151	149.5
Halogranum salarium B-1	GCF_000283335.1	WP_009365375.1	Glucosaminidase	67	181	GCF_009720625.1	WP_136352303.1	Bacteria	Bacillota	Bacilli	Bacillales	Bacillaceae	Metabacillus	Metabacillus sediminilitoris	Metabacillus sediminilitoris	112	190	151
Halogranum salarium B-1	GCF_000283335.1	WP_009365375.1	Glucosaminidase	67	181	GCF_014217835.1	WP_066333142.1	Bacteria	Bacillota	Bacilli	Bacillales	Bacillaceae	Metabacillus	Metabacillus litoralis_A	Metabacillus sp. KUDC1714	133	173	153
Halogranum salarium B-1	GCF_000283335.1	WP_009365375.1	Glucosaminidase	67	181	GCF_007988965.1	WP_184117527.1	Bacteria	Bacillota	Bacilli	Bacillales	Planococcaceae	Rummeliibacillus	Rummeliibacillus stabekisii	Rummeliibacillus stabekisii	121	186	153.5
Halogranum salarium B-1	GCF_000283335.1	WP_009365375.1	Glucosaminidase	67	181	GCF_000430585.1	WP_245578001.1	Bacteria	Bacillota	Bacilli	Alicyclobacillales	Alicyclobacillaceae	Alicyclobacillus_G	Alicyclobacillus_G herbarius	Alicyclobacillus herbarius DSM 13609	165	142	153.5
Halogranum salarium B-1	GCF_000283335.1	WP_009365375.1	Glucosaminidase	67	181	GCF_000429525.1	WP_051322052.1	Bacteria	Bacillota	Bacilli	Alicyclobacillales	Alicyclobacillaceae	Alicyclobacillus_A	Alicyclobacillus_A contaminans	Alicyclobacillus contaminans DSM 17975	111	198	154.5
Halogranum salarium B-1	GCF_000283335.1	WP_009365375.1	Glucosaminidase	67	181	GCF_900476045.1	WP_111742626.1	Bacteria	Bacillota	Bacilli	Staphylococcales	Gemellaceae	Gemella	Gemella morbillorum	Gemella morbillorum	155	156	155.5
Halogranum salarium B-1	GCF_000283335.1	WP_009365375.1	Glucosaminidase	67	181	GCA_000752035.1	CCFE01000011.1_288	Bacteria	Bacillota	Bacilli	Bacillales	DSM-18226	Neobacillus	Neobacillus rubiinfantis	Bacillus rubiinfantis	82	231	156.5
Halogranum salarium B-1	GCF_000283335.1	WP_009365375.1	Glucosaminidase	67	181	GCF_003576525.1	WP_119414152.1	Bacteria	Bacillota	Bacilli	Bacillales	Planococcaceae	Rummeliibacillus	Rummeliibacillus sp003576525	Rummeliibacillus sp. POC4	115	200	157.5
Halogranum salarium B-1	GCF_000283335.1	WP_009365375.1	Glucosaminidase	67	181	GCF_003991225.1	WP_158621032.1	Bacteria	Bacillota	Bacilli	Bacillales	Planococcaceae	Kurthia	Kurthia intestinigallinarum	Kurthia sp. 3B1D	167	150	158.5
Halogranum salarium B-1	GCF_000283335.1	WP_009365375.1	Glucosaminidase	67	181	GCA_944388605.1	CALXJJ010000009.1_37	Bacteria	Bacillota_A	Clostridia	TANB77	CAG-508	CALXJJ01	CALXJJ01 sp944388605	uncultured Clostridia bacterium	204	115	159.5
Halogranum salarium B-1	GCF_000283335.1	WP_009365375.1	Glucosaminidase	67	181	GCA_017625465.1	MBO5397728.1	Bacteria	Bacillota_A	Clostridia	TANB77	CAG-508	Scatovivens	Scatovivens sp017625465	Clostridia bacterium	244	76	160
Halogranum salarium B-1	GCF_000283335.1	WP_009365375.1	Glucosaminidase	67	181	GCA_944386115.1	CALWZV010000015.1_25	Bacteria	Bacillota_A	Clostridia	TANB77	CAG-508	CALWZV01	CALWZV01 sp944386115	uncultured Clostridia bacterium	237	84	160.5
Halogranum salarium B-1	GCF_000283335.1	WP_009365375.1	Glucosaminidase	67	181	GCF_000821085.1	WP_048827147.1	Bacteria	Bacillota	Bacilli	Bacillales	DSM-18226	Bacillus_D	Bacillus_D sp000821085	Bacillus sp. B-jedd	142	179	160.5
Halogranum salarium B-1	GCF_000283335.1	WP_009365375.1	Glucosaminidase	67	181	GCF_018866345.1	WP_216279980.1	Bacteria	Bacillota	Bacilli	Staphylococcales	Gemellaceae	Gemella	Gemella sp018866345	Gemella sp. zg-570	177	147	162
Halogranum salarium B-1	GCF_000283335.1	WP_009365375.1	Glucosaminidase	67	181	GCF_001742425.1	WP_069717710.1	Bacteria	Bacillota	Bacilli	Bacillales_I	Bacillaceae_N	Bacillus_AV	Bacillus_AV solimangrovi	Bacillus solimangrovi	146	183	164.5
Halogranum salarium B-1	GCF_000283335.1	WP_009365375.1	Glucosaminidase	67	181	GCF_001274945.1	WP_053417852.1	Bacteria	Bacillota	Bacilli	Bacillales	Planococcaceae	Viridibacillus	Viridibacillus arvi	Viridibacillus arvi	153	178	165.5
Halogranum salarium B-1	GCF_000283335.1	WP_009365375.1	Glucosaminidase	67	181	GCF_001955655.1	WP_038179935.1	Bacteria	Bacillota	Bacilli	Bacillales	Planococcaceae	Viridibacillus	Viridibacillus arenosi	Viridibacillus arenosi	151	181	166
Halogranum salarium B-1	GCF_000283335.1	WP_009365375.1	Glucosaminidase	67	181	GCA_944390445.1	CALXQB010000085.1_2	Bacteria	Bacillota_A	Clostridia	TANB77	CAG-508	CALXRW01	CALXRW01 sp944390445	uncultured Clostridia bacterium	228	105	166.5
Halogranum salarium B-1	GCF_000283335.1	WP_009365375.1	Glucosaminidase	67	181	GCF_002884495.1	WP_102693041.1	Bacteria	Bacillota	Bacilli	Bacillales	Planococcaceae	Rummeliibacillus	Rummeliibacillus pycnus	Rummeliibacillus pycnus	184	154	169
Halogranum salarium B-1	GCF_000283335.1	WP_009365375.1	Glucosaminidase	67	181	GCF_003143975.1	WP_109306249.1	Bacteria	Bacillota	Bacilli	Bacillales	Planococcaceae	Kurthia	Kurthia sibirica	Kurthia sibirica	117	223	170
Halogranum salarium B-1	GCF_000283335.1	WP_009365375.1	Glucosaminidase	67	181	GCF_001553035.1	WP_060913462.1	Bacteria	Bacillota	Bacilli	Staphylococcales	Gemellaceae	Gemella	Gemella haemolysans_B	Gemella haemolysans	175	166	170.5
Halogranum salarium B-1	GCF_000283335.1	WP_009365375.1	Glucosaminidase	67	181	GCF_001183965.1	WP_049669400.1	Bacteria	Bacillota	Bacilli	Bacillales	DSM-1321	Pradoshia	Pradoshia sp001183965	Bacillus sp. FJAT-27916	163	180	171.5
Halogranum salarium B-1	GCF_000283335.1	WP_009365375.1	Glucosaminidase	67	181	GCA_934119935.1	CAKOSX010000001.1_302	Bacteria	Bacillota_A	Clostridia	TANB77	CAG-508	CAG-245	CAG-245 sp934119935	uncultured Clostridia bacterium	206	139	172.5
Halogranum salarium B-1	GCF_000283335.1	WP_009365375.1	Glucosaminidase	67	181	GCF_003688615.2	WP_062756496.1	Bacteria	Bacillota	Bacilli	Bacillales	Anoxybacillaceae	Parageobacillus	Parageobacillus toebii	Parageobacillus toebii NBRC 107807	128	218	173
Halogranum salarium B-1	GCF_000283335.1	WP_009365375.1	Glucosaminidase	67	181	GCF_001552655.1	WP_067932223.1	Bacteria	Bacillota	Bacilli	Alicyclobacillales	Alicyclobacillaceae	Alicyclobacillus_G	Alicyclobacillus_G kakegawensis	Alicyclobacillus kakegawensis NBRC 103104	131	215	173
Halogranum salarium B-1	GCF_000283335.1	WP_009365375.1	Glucosaminidase	67	181	GCF_004006295.1	WP_127758921.1	Bacteria	Bacillota	Bacilli	Bacillales	DSM-1321	Peribacillus	Peribacillus asahii_A	Peribacillus asahii	156	192	174
Halogranum salarium B-1	GCF_000283335.1	WP_009365375.1	Glucosaminidase	67	181	GCA_018333075.1	GIN84905.1	Bacteria	Bacillota	Bacilli	Bacillales	Bacillaceae_C	Heyndrickxia	Heyndrickxia sporothermodurans_A	Heyndrickxia sporothermodurans	147	207	177
Halogranum salarium B-1	GCF_000283335.1	WP_009365375.1	Glucosaminidase	67	181	GCF_004340465.1	WP_132003229.1	Bacteria	Bacillota	Bacilli	Bacillales	DSM-18226	Bacillus_AZ	Bacillus_AZ foraminis	Mesobacillus foraminis	178	176	177
Halogranum salarium B-1	GCF_000283335.1	WP_009365375.1	Glucosaminidase	67	181	GCF_000285595.1	WP_010302310.1	Bacteria	Bacillota	Bacilli	Bacillales	Planococcaceae	Kurthia	Kurthia senegalensis	Kurthia senegalensis	238	117	177.5
Halogranum salarium B-1	GCF_000283335.1	WP_009365375.1	Glucosaminidase	67	181	GCA_905198755.1	CAJKDR010000031.1_11	Bacteria	Bacillota_A	Clostridia	TANB77	CAG-508	HGM13634	HGM13634 sp905198755	uncultured Clostridiaceae bacterium	232	125	178.5
Halogranum salarium B-1	GCF_000283335.1	WP_009365375.1	Glucosaminidase	67	181	GCF_000429525.1	WP_051322340.1	Bacteria	Bacillota	Bacilli	Alicyclobacillales	Alicyclobacillaceae	Alicyclobacillus_A	Alicyclobacillus_A contaminans	Alicyclobacillus contaminans DSM 17975	197	161	179
Halogranum salarium B-1	GCF_000283335.1	WP_009365375.1	Glucosaminidase	67	181	GCA_018065935.1	MBQ0140039.1	Bacteria	Bacillota	Bacilli	Bacillales	Planococcaceae	Kurthia	Kurthia sp018065935	Kurthia sp.	199	160	179.5
Halogranum salarium B-1	GCF_000283335.1	WP_009365375.1	Glucosaminidase	67	181	GCF_018343695.1	WP_213111186.1	Bacteria	Bacillota	Bacilli	Bacillales	Bacillaceae_C	Lederbergia_A	Lederbergia_A citrisecundus	Lederbergia citrisecundus	149	210	179.5
Halogranum salarium B-1	GCF_000283335.1	WP_009365375.1	Glucosaminidase	67	181	GCF_900117315.1	WP_075980835.1	Bacteria	Bacillota	Bacilli	Bacillales	DSM-18226	Bacillus_BE	Bacillus_BE massilionigeriensis	Bacillus massilionigeriensis	130	230	180
Halogranum salarium B-1	GCF_000283335.1	WP_009365375.1	Glucosaminidase	67	181	GCA_017298655.1	QSO50469.1	Bacteria	Bacillota	Bacilli	Alicyclobacillales	Alicyclobacillaceae	Alicyclobacillus_B	Alicyclobacillus_B curvatus	Alicyclobacillus curvatus	205	157	181
Halogranum salarium B-1	GCF_000283335.1	WP_009365375.1	Glucosaminidase	67	181	GCF_018343525.1	WP_213122090.1	Bacteria	Bacillota	Bacilli	Bacillales	Bacillaceae_C	FJAT-49754	FJAT-49754 sp018343525	Bacillus sp. FJAT-49754	136	226	181
Halogranum salarium B-1	GCF_000283335.1	WP_009365375.1	Glucosaminidase	67	181	GCF_006539985.1	WP_141274973.1	Bacteria	Bacillota	Bacilli	Bacillales	Planococcaceae	Kurthia	Kurthia gibsonii	Kurthia gibsonii	203	164	183.5
Halogranum salarium B-1	GCF_000283335.1	WP_009365375.1	Glucosaminidase	67	181	GCF_018343615.1	WP_213094518.1	Bacteria	Bacillota	Bacilli	Bacillales	Bacillaceae_C	Margalitia	Margalitia sp018343615	Bacillus sp. FJAT-49736	164	205	184.5
Halogranum salarium B-1	GCF_000283335.1	WP_009365375.1	Glucosaminidase	67	181	GCF_000821085.1	WP_048827146.1	Bacteria	Bacillota	Bacilli	Bacillales	DSM-18226	Bacillus_D	Bacillus_D sp000821085	Bacillus sp. B-jedd	139	232	185.5
Halogranum salarium B-1	GCF_000283335.1	WP_009365375.1	Glucosaminidase	67	181	GCA_013044175.1	NNM91141.1	Bacteria	Bacillota	Bacilli	Alicyclobacillales	Acidibacillaceae	JABEUY01	JABEUY01 sp013044175	Bacilli bacterium	141	234	187.5
Halogranum salarium B-1	GCF_000283335.1	WP_009365375.1	Glucosaminidase	67	181	GCF_024189295.1	WP_253935434.1	Bacteria	Bacillota	Bacilli	Bacillales_D	Halobacillaceae	Halobacillus_A	Halobacillus_A sp024189295	Halobacillus sp. A1	214	163	188.5
Halogranum salarium B-1	GCF_000283335.1	WP_009365375.1	Glucosaminidase	67	181	GCA_934120395.1	CAKOTZ010000007.1_102	Bacteria	Bacillota_A	Clostridia	TANB77	CAG-508	CAKOTZ01	CAKOTZ01 sp934120395	uncultured Clostridia bacterium	246	133	189.5
Halogranum salarium B-1	GCF_000283335.1	WP_009365375.1	Glucosaminidase	67	181	GCA_902766085.1	CACXCH010000104.1_6	Bacteria	Bacillota_A	Clostridia	TANB77	CAG-508	CAG-793	CAG-793 sp902766085	uncultured Eubacteriales bacterium	245	135	190
Halogranum salarium B-1	GCF_000283335.1	WP_009365375.1	Glucosaminidase	67	181	GCA_022796855.1	MCI9000366.1	Bacteria	Bacillota_A	Clostridia	TANB77	CAG-508	RGIG8482	RGIG8482 sp022796855	Clostridia bacterium	234	146	190
Halogranum salarium B-1	GCF_000283335.1	WP_009365375.1	Glucosaminidase	67	181	GCF_001457635.1	WP_001845048.1	Bacteria	Bacillota	Bacilli	Lactobacillales	Streptococcaceae	Streptococcus	Streptococcus pneumoniae	Streptococcus pneumoniae	159	221	190
Halogranum salarium B-1	GCF_000283335.1	WP_009365375.1	Glucosaminidase	67	181	GCF_016612995.1	WP_200749255.1	Bacteria	Bacillota	Bacilli	Bacillales	Planococcaceae	Viridibacillus	Viridibacillus soli	Viridibacillus soli	186	195	190.5
Halogranum salarium B-1	GCF_000283335.1	WP_009365375.1	Glucosaminidase	67	181	GCF_014202575.1	WP_246421605.1	Bacteria	Bacillota	Bacilli	Bacillales_H	Salisediminibacteriaceae	Texcoconibacillus	Texcoconibacillus texcoconensis	Texcoconibacillus texcoconensis	224	159	191.5
Halogranum salarium B-1	GCF_000283335.1	WP_009365375.1	Glucosaminidase	67	181	GCF_000173915.1	WP_003144609.1	Bacteria	Bacillota	Bacilli	Staphylococcales	Gemellaceae	Gemella	Gemella haemolysans	Gemella haemolysans ATCC 10379	180	206	193
Halogranum salarium B-1	GCF_000283335.1	WP_009365375.1	Glucosaminidase	67	181	GCF_013760845.1	WP_181535916.1	Bacteria	Bacillota	Bacilli	Bacillales	Anoxybacillaceae	Anoxybacillus_B	Anoxybacillus_B calidus	Anoxybacillus calidus	182	211	196.5
Halogranum salarium B-1	GCF_000283335.1	WP_009365375.1	Glucosaminidase	67	181	GCF_012273215.1	WP_003147760.1	Bacteria	Bacillota	Bacilli	Staphylococcales	Gemellaceae	Gemella	Gemella haemolysans_A	Gemella haemolysans	181	216	198.5
Halogranum salarium B-1	GCF_000283335.1	WP_009365375.1	Glucosaminidase	67	181	GCF_001552255.1	WP_067922750.1	Bacteria	Bacillota	Bacilli	Alicyclobacillales	Alicyclobacillaceae	Alicyclobacillus_G	Alicyclobacillus_G shizuokensis	Alicyclobacillus shizuokensis NBRC 103103	154	244	199
Halogranum salarium B-1	GCF_000283335.1	WP_009365375.1	Glucosaminidase	67	181	GCF_002156865.1	WP_088070557.1	Bacteria	Bacillota	Bacilli	Bacillales	Bacillaceae_G	Gottfriedia	Gottfriedia luciferensis	Gottfriedia luciferensis	176	222	199
Halogranum salarium B-1	GCF_000283335.1	WP_009365375.1	Glucosaminidase	67	181	GCF_003143955.1	WP_109349514.1	Bacteria	Bacillota	Bacilli	Bacillales	Planococcaceae	Kurthia	Kurthia zopfii	Kurthia zopfii	217	182	199.5
Halogranum salarium B-1	GCF_000283335.1	WP_009365375.1	Glucosaminidase	67	181	GCF_014836845.1	WP_225230331.1	Bacteria	Bacillota	Bacilli	Bacillales	Planococcaceae	Ureibacillus	Ureibacillus galli	Ureibacillus galli	220	185	202.5
Halogranum salarium B-1	GCF_000283335.1	WP_009365375.1	Glucosaminidase	67	181	GCF_002097535.1	WP_085028558.1	Bacteria	Bacillota	Bacilli	Bacillales_D	Halobacillaceae	Halobacillus	Halobacillus mangrovi	Halobacillus mangrovi	254	152	203
Halogranum salarium B-1	GCF_000283335.1	WP_009365375.1	Glucosaminidase	67	181	GCF_900112495.1	WP_177201328.1	Bacteria	Bacillota	Bacilli	Bacillales	DSM-1321	Peribacillus	Peribacillus sp900112495	Bacillus sp. OV322	171	236	203.5
Halogranum salarium B-1	GCF_000283335.1	WP_009365375.1	Glucosaminidase	67	181	GCA_013200995.1	QKE74298.1	Bacteria	Bacillota	Bacilli	Bacillales	Bacillaceae_G	Gottfriedia	Gottfriedia sp002556365	Arthrobacter citreus	215	193	204
Halogranum salarium B-1	GCF_000283335.1	WP_009365375.1	Glucosaminidase	67	181	GCF_002863585.1	WP_101642872.1	Bacteria	Bacillota	Bacilli	Bacillales	DSM-1321	Bacillus_AI	Bacillus_AI deserti_A	Peribacillus deserti	212	196	204
Halogranum salarium B-1	GCF_000283335.1	WP_009365375.1	Glucosaminidase	67	181	GCF_017742235.1	WP_209093397.1	Bacteria	Bacillota	Bacilli	Bacillales	Bacillaceae_G	JAGHKQ01	JAGHKQ01 sp017742235	Bacillus sp. 165	211	197	204
Halogranum salarium B-1	GCF_000283335.1	WP_009365375.1	Glucosaminidase	67	181	GCF_018343695.1	WP_213111184.1	Bacteria	Bacillota	Bacilli	Bacillales	Bacillaceae_C	Lederbergia_A	Lederbergia_A citrisecundus	Lederbergia citrisecundus	195	219	207
Halogranum salarium B-1	GCF_000283335.1	WP_009365375.1	Glucosaminidase	67	181	GCA_016756695.1	QQX25801.1	Bacteria	Bacillota	Bacilli	Bacillales	Bacillaceae_C	Heyndrickxia	Heyndrickxia sporothermodurans	Heyndrickxia sporothermodurans	207	209	208
Halogranum salarium B-1	GCF_000283335.1	WP_009365375.1	Glucosaminidase	67	181	GCA_002871655.1	PMC48039.1	Bacteria	Bacillota	Bacilli	Staphylococcales	Gemellaceae	Gemella	Gemella sp002871655	Streptococcus sp. UMB1385	193	224	208.5
Halogranum salarium B-1	GCF_000283335.1	WP_009365375.1	Glucosaminidase	67	181	GCF_000285555.1	WP_010286956.1	Bacteria	Bacillota	Bacilli	Bacillales	Planococcaceae	Kurthia	Kurthia massiliensis	Kurthia massiliensis	256	162	209
Halogranum salarium B-1	GCF_000283335.1	WP_009365375.1	Glucosaminidase	67	181	GCF_017329615.1	WP_206922078.1	Bacteria	Bacillota	Bacilli	Alicyclobacillales	Alicyclobacillaceae	Alicyclobacillus	Alicyclobacillus suci	Alicyclobacillus suci	231	188	209.5
Halogranum salarium B-1	GCF_000283335.1	WP_009365375.1	Glucosaminidase	67	181	GCF_000430785.1	WP_028402239.1	Bacteria	Bacillota	Bacilli	Bacillales	Bacillaceae_G	Ectobacillus	Ectobacillus panaciterrae	Ectobacillus panaciterrae DSM 19096	208	214	211
Halogranum salarium B-1	GCF_000283335.1	WP_009365375.1	Glucosaminidase	67	181	GCF_014712675.1	WP_190997811.1	Bacteria	Bacillota	Bacilli	Bacillales	DSM-1321	Bacillus_AD	Bacillus_AD faecalis	Peribacillus faecalis	253	172	212.5
Halogranum salarium B-1	GCF_000283335.1	WP_009365375.1	Glucosaminidase	67	181	GCF_002577195.1	WP_098809423.1	Bacteria	Bacillota	Bacilli	Bacillales	Bacillaceae_G	Gottfriedia	Gottfriedia sp002577195	Bacillus sp. AFS041924	225	204	214.5
Halogranum salarium B-1	GCF_000283335.1	WP_009365375.1	Glucosaminidase	67	181	GCF_016406125.1	WP_198851499.1	Bacteria	Bacillota	Bacilli	Alicyclobacillales	Alicyclobacillaceae	SO9	SO9 sp016406125	Alicyclobacillus sp. SO9	235	194	214.5
Halogranum salarium B-1	GCF_000283335.1	WP_009365375.1	Glucosaminidase	67	181	GCF_000284515.1	WP_014644676.1	Bacteria	Bacillota	Bacilli	Bacillales_D	Halobacillaceae	Halobacillus	Halobacillus halophilus	Halobacillus halophilus DSM 2266	257	174	215.5
Halogranum salarium B-1	GCF_000283335.1	WP_009365375.1	Glucosaminidase	67	181	GCF_007678455.1	WP_144478148.1	Bacteria	Bacillota	Bacilli	Bacillales	DSM-18226	Mesobacillus	Mesobacillus oceanisediminis_A	Cytobacillus oceanisediminis 2691	166	265	215.5
Halogranum salarium B-1	GCF_000283335.1	WP_009365375.1	Glucosaminidase	67	181	GCF_022674245.1	WP_021298317.1	Bacteria	Bacillota	Bacilli	Alicyclobacillales	Alicyclobacillaceae	Alicyclobacillus	Alicyclobacillus acidoterrestris	Alicyclobacillus acidoterrestris	230	202	216
Halogranum salarium B-1	GCF_000283335.1	WP_009365375.1	Glucosaminidase	67	181	GCF_003570705.1	WP_259339730.1	Bacteria	Bacillota	Bacilli	Bacillales	DSM-18226	Bacillus_AZ	Bacillus_AZ zeae	Mesobacillus zeae	172	260	216
Halogranum salarium B-1	GCF_000283335.1	WP_009365375.1	Glucosaminidase	67	181	GCA_018613055.1	MBT2703800.1	Bacteria	Bacillota	Bacilli	Bacillales	DSM-18226	Mesobacillus	Mesobacillus sp018613055	Chryseobacterium sp. ISL-80	213	220	216.5
Halogranum salarium B-1	GCF_000283335.1	WP_009365375.1	Glucosaminidase	67	181	GCA_012519495.1	NLK58226.1	Bacteria	Bacillota_A	Clostridia	Tissierellales	Peptoniphilaceae	JAAYQA01	JAAYQA01 sp012519495	Tissierellia bacterium	250	184	217
Halogranum salarium B-1	GCF_000283335.1	WP_009365375.1	Glucosaminidase	67	181	GCF_000632515.1	WP_043906123.1	Bacteria	Bacillota	Bacilli	Bacillales	Anoxybacillaceae	Saccharococcus	Saccharococcus sp000632515	Parageobacillus genomosp. 1	187	256	221.5
Halogranum salarium B-1	GCF_000283335.1	WP_009365375.1	Glucosaminidase	67	181	GCF_007896435.1	WP_146549754.1	Bacteria	Bacillota	Bacilli	Bacillales	Planococcaceae	Rummeliibacillus	Rummeliibacillus suwonensis	Rummeliibacillus suwonensis	100	346	223
Halogranum salarium B-1	GCF_000283335.1	WP_009365375.1	Glucosaminidase	67	181	GCF_001712755.1	WP_175403488.1	Bacteria	Bacillota	Bacilli	Bacillales	Bacillaceae_G	Gottfriedia	Gottfriedia luciferensis_B	Gottfriedia luciferensis	209	239	224
Halogranum salarium B-1	GCF_000283335.1	WP_009365375.1	Glucosaminidase	67	181	GCA_023512315.1	MCL6586223.1	Bacteria	Bacillota	Bacilli	Bacillales	Anoxybacillaceae	Anoxybacillus_A	Anoxybacillus_A sp023512315	Anoxybacillus sp.	173	277	225
Halogranum salarium B-1	GCF_000283335.1	WP_009365375.1	Glucosaminidase	67	181	GCF_002128425.1	WP_167555323.1	Bacteria	Bacillota	Bacilli	Bacillales	Bacillaceae_G	Gottfriedia	Gottfriedia acidiceleris	Gottfriedia acidiceleris	223	233	228
Halogranum salarium B-1	GCF_000283335.1	WP_009365375.1	Glucosaminidase	67	181	GCF_024294785.1	WP_254761209.1	Bacteria	Bacillota	Bacilli	Bacillales	Bacillaceae_G	Ectobacillus	Ectobacillus sp024294785	Ectobacillus sp. SYSU M60031	194	262	228
Halogranum salarium B-1	GCF_000283335.1	WP_009365375.1	Glucosaminidase	67	181	GCA_000432855.1	CCY46303.1	Bacteria	Bacillota	Bacilli	RF39	UBA660	Coprosoma	Coprosoma sp000432855	Firmicutes bacterium CAG:822	268	189	228.5
Halogranum salarium B-1	GCF_000283335.1	WP_009365375.1	Glucosaminidase	67	181	GCF_003143975.1	WP_170112907.1	Bacteria	Bacillota	Bacilli	Bacillales	Planococcaceae	Kurthia	Kurthia sibirica	Kurthia sibirica	259	199	229
Halogranum salarium B-1	GCF_000283335.1	WP_009365375.1	Glucosaminidase	67	181	GCF_023115465.1	WP_248267345.1	Bacteria	Bacillota	Bacilli	Bacillales	Bacillaceae_G	Gottfriedia	Gottfriedia acidiceleris_B	Gottfriedia acidiceleris	216	242	229
Halogranum salarium B-1	GCF_000283335.1	WP_009365375.1	Glucosaminidase	67	181	GCF_001591825.1	WP_167562122.1	Bacteria	Bacillota	Bacilli	Bacillales	Bacillaceae_B	Rossellomorea	Rossellomorea vietnamensis	Rossellomorea vietnamensis NBRC 101237	258	203	230.5
Halogranum salarium B-1	GCF_000283335.1	WP_009365375.1	Glucosaminidase	67	181	GCF_900111815.1	WP_083413132.1	Bacteria	Bacillota	Bacilli	Bacillales	DSM-18226	Bacillus_AZ	Bacillus_AZ mediterraneensis	Bacillus mediterraneensis	191	271	231
Halogranum salarium B-1	GCF_000283335.1	WP_009365375.1	Glucosaminidase	67	181	GCF_001544355.1	WP_067617401.1	Bacteria	Bacillota	Bacilli	Alicyclobacillales	Alicyclobacillaceae	Alicyclobacillus	Alicyclobacillus acidiphilus	Alicyclobacillus acidiphilus NBRC 100859	272	191	231.5
Halogranum salarium B-1	GCF_000283335.1	WP_009365375.1	Glucosaminidase	67	181	GCF_000986785.1	WP_052948672.1	Bacteria	Bacillota	Bacilli	Bacillales	DSM-18226	Bacillus_AZ	Bacillus_AZ campisalis	Mesobacillus campisalis	226	238	232
Halogranum salarium B-1	GCF_000283335.1	WP_009365375.1	Glucosaminidase	67	181	GCF_016772275.1	WP_202777454.1	Bacteria	Bacillota	Bacilli	Bacillales	Bacillaceae_C	Heyndrickxia	Heyndrickxia vini	Heyndrickxia vini	189	275	232
Halogranum salarium B-1	GCF_000283335.1	WP_009365375.1	Glucosaminidase	67	181	GCF_022900255.1	WP_244681598.1	Bacteria	Bacillota	Bacilli	Bacillales	Bacillaceae_C	Lederbergia_A	Lederbergia_A wuyishanensis	Lederbergia wuyishanensis	198	269	233.5
Halogranum salarium B-1	GCF_000283335.1	WP_009365375.1	Glucosaminidase	67	181	GCA_002564465.1	PFH85625.1	Bacteria	Bacillota	Bacilli	Bacillales	Bacillaceae_G	Gottfriedia	Gottfriedia sp002564465	Bacillus sp. AFS088145	210	261	235.5
Halogranum salarium B-1	GCF_000283335.1	WP_009365375.1	Glucosaminidase	67	181	GCF_008935075.1	WP_140461814.1	Bacteria	Bacillota	Bacilli	Bacillales	DSM-1321	Pradoshia	Pradoshia sp001685035	Pradoshia sp. D12	270	201	235.5
Halogranum salarium B-1	GCF_000283335.1	WP_009365375.1	Glucosaminidase	67	181	GCF_013343715.1	WP_174734305.1	Bacteria	Bacillota	Bacilli	Bacillales	DSM-18226	Mesobacillus_A	Mesobacillus_A harenae	Mesobacillus harenae	200	272	236
Halogranum salarium B-1	GCF_000283335.1	WP_009365375.1	Glucosaminidase	67	181	GCF_002844575.1	WP_101353093.1	Bacteria	Bacillota	Bacilli	Bacillales	Bacillaceae_C	Margalitia	Margalitia camelliae	Margalitia camelliae	221	252	236.5
Halogranum salarium B-1	GCF_000283335.1	WP_009365375.1	Glucosaminidase	67	181	GCF_900117315.1	WP_075980836.1	Bacteria	Bacillota	Bacilli	Bacillales	DSM-18226	Bacillus_BE	Bacillus_BE massilionigeriensis	Bacillus massilionigeriensis	219	255	237
Halogranum salarium B-1	GCF_000283335.1	WP_009365375.1	Glucosaminidase	67	181	GCF_008935075.1	WP_140461815.1	Bacteria	Bacillota	Bacilli	Bacillales	DSM-1321	Pradoshia	Pradoshia sp001685035	Pradoshia sp. D12	266	208	237
Halogranum salarium B-1	GCF_000283335.1	WP_009365375.1	Glucosaminidase	67	181	GCF_008935075.1	WP_192796820.1	Bacteria	Bacillota	Bacilli	Bacillales	DSM-1321	Pradoshia	Pradoshia sp001685035	Pradoshia sp. D12	243	235	239
Halogranum salarium B-1	GCF_000283335.1	WP_009365375.1	Glucosaminidase	67	181	GCF_023022965.1	WP_247085442.1	Bacteria	Bacillota	Bacilli	Bacillales	Bacillaceae_G	Ectobacillus	Ectobacillus sp023022965	Bacillus sp. JY-23	241	237	239
Halogranum salarium B-1	GCF_000283335.1	WP_009365375.1	Glucosaminidase	67	181	GCA_904373265.1	CAJFEE010000019.1_30	Bacteria	Bacillota	Bacilli	CAJFEE01	CAJFEE01	Harrysmithimonas	Harrysmithimonas galli	Candidatus Harrysmithimonas galli	252	227	239.5
Halogranum salarium B-1	GCF_000283335.1	WP_009365375.1	Glucosaminidase	67	181	GCF_900107115.1	WP_093106467.1	Bacteria	Bacillota	Bacilli	Bacillales_D	Halobacillaceae	Salimicrobium	Salimicrobium album	Salimicrobium album	239	241	240
Halogranum salarium B-1	GCF_000283335.1	WP_009365375.1	Glucosaminidase	67	181	GCF_002946355.1	WP_146102821.1	Bacteria	Bacillota	Bacilli	Bacillales	DSM-1321	Pradoshia	Pradoshia eiseniae	Pradoshia eiseniae	251	229	240
Halogranum salarium B-1	GCF_000283335.1	WP_009365375.1	Glucosaminidase	67	181	GCF_018343715.1	WP_213129456.1	Bacteria	Bacillota	Bacilli	Bacillales	Bacillaceae_C	Lederbergia_A	Lederbergia_A sp018343715	Bacillus sp. FJAT-49711	227	253	240
Halogranum salarium B-1	GCF_000283335.1	WP_009365375.1	Glucosaminidase	67	181	GCA_016287855.1	JAEEXS010000155.1_1	Bacteria	Bacillota_A	Clostridia	TANB77	RGIG9151	RGIG9151	RGIG9151 sp016287855	Clostridia bacterium	264	217	240.5
Halogranum salarium B-1	GCF_000283335.1	WP_009365375.1	Glucosaminidase	67	181	GCF_003570705.1	WP_119114813.1	Bacteria	Bacillota	Bacilli	Bacillales	DSM-18226	Bacillus_AZ	Bacillus_AZ zeae	Mesobacillus zeae	201	280	240.5
Halogranum salarium B-1	GCF_000283335.1	WP_009365375.1	Glucosaminidase	67	181	GCF_900111815.1	WP_071460851.1	Bacteria	Bacillota	Bacilli	Bacillales	DSM-18226	Bacillus_AZ	Bacillus_AZ mediterraneensis	Bacillus mediterraneensis	242	240	241
Halogranum salarium B-1	GCF_000283335.1	WP_009365375.1	Glucosaminidase	67	181	GCA_900546055.1	URBG01000002.1_7	Bacteria	Bacillota	Bacilli	RF39	UBA660	Coprosoma	Coprosoma sp900546055	uncultured Tenericutes bacterium	273	212	242.5
Halogranum salarium B-1	GCF_000283335.1	WP_009365375.1	Glucosaminidase	67	181	GCF_003852715.1	WP_124563100.1	Bacteria	Bacillota	Bacilli	Bacillales	Bacillaceae_G	Ectobacillus	Ectobacillus antri	Ectobacillus antri	240	254	247
Halogranum salarium B-1	GCF_000283335.1	WP_009365375.1	Glucosaminidase	67	181	GCF_002128405.1	WP_088001167.1	Bacteria	Bacillota	Bacilli	Bacillales	Bacillaceae_G	Gottfriedia	Gottfriedia solisilvae	Gottfriedia solisilvae	247	249	248
Halogranum salarium B-1	GCF_000283335.1	WP_009365375.1	Glucosaminidase	67	181	GCF_002156875.1	WP_179194767.1	Bacteria	Bacillota	Bacilli	Bacillales	Bacillaceae_G	Gottfriedia	Gottfriedia sp002156875	Bacillus sp. EAC	233	264	248.5
Halogranum salarium B-1	GCF_000283335.1	WP_009365375.1	Glucosaminidase	67	181	GCA_002574545.1	PGL71474.1	Bacteria	Bacillota	Bacilli	Bacillales	Bacillaceae_G	Gottfriedia	Gottfriedia sp002574545	Bacillus sp. AFS055030	236	263	249.5
Halogranum salarium B-1	GCF_000283335.1	WP_009365375.1	Glucosaminidase	67	181	GCF_024626525.1	WP_257580949.1	Bacteria	Bacillota	Bacilli	Bacillales	Bacillaceae_C	Lederbergia_A	Lederbergia_A panacisoli	Lederbergia panacisoli	222	278	250
Halogranum salarium B-1	GCF_000283335.1	WP_009365375.1	Glucosaminidase	67	181	GCF_018343695.1	WP_213111178.1	Bacteria	Bacillota	Bacilli	Bacillales	Bacillaceae_C	Lederbergia_A	Lederbergia_A citrisecundus	Lederbergia citrisecundus	218	284	251
Halogranum salarium B-1	GCF_000283335.1	WP_009365375.1	Glucosaminidase	67	181	GCF_001375515.1	WP_062353930.1	Bacteria	Bacillota	Bacilli	Bacillales	Caldibacillaceae	Bacillus_BK	Bacillus_BK kwashiorkori	Bacillus kwashiorkori	229	276	252.5
Halogranum salarium B-1	GCF_000283335.1	WP_009365375.1	Glucosaminidase	67	181	GCF_000377705.1	WP_018922041.1	Bacteria	Bacillota	Bacilli	Bacillales_H	Marinococcaceae	Salsuginibacillus	Salsuginibacillus kocurii	Salsuginibacillus kocurii DSM 18087	281	225	253
Halogranum salarium B-1	GCF_000283335.1	WP_009365375.1	Glucosaminidase	67	181	GCF_002295105.1	WP_095821432.1	Bacteria	Bacillota	Bacilli	Bacillales_D	Halobacillaceae	Salimicrobium	Salimicrobium humidisoli	Salimicrobium humidisoli	249	259	254
Halogranum salarium B-1	GCF_000283335.1	WP_009365375.1	Glucosaminidase	67	181	GCA_944358445.1	CALVRC010000007.1_24	Bacteria	Bacillota	Bacilli	RF39	UBA660	Coprosoma	Coprosoma sp944358445	uncultured Bacilli bacterium	296	213	254.5
Halogranum salarium B-1	GCF_000283335.1	WP_009365375.1	Glucosaminidase	67	181	GCF_001955655.1	WP_051448780.1	Bacteria	Bacillota	Bacilli	Bacillales	Planococcaceae	Viridibacillus	Viridibacillus arenosi	Viridibacillus arenosi	271	245	258
Halogranum salarium B-1	GCF_000283335.1	WP_009365375.1	Glucosaminidase	67	181	GCA_012841625.1	HHX52769.1	Bacteria	Bacillota	Bacilli	Erysipelotrichales	Erysipelotrichaceae	DUUI01	DUUI01 sp012841625	Erysipelothrix sp.	269	248	258.5
Halogranum salarium B-1	GCF_000283335.1	WP_009365375.1	Glucosaminidase	67	181	GCA_944358695.1	CALVRM010000043.1_15	Bacteria	Bacillota	Bacilli	RF39	UBA660	Coprosoma	Coprosoma sp944358695	uncultured Bacilli bacterium	276	243	259.5
Halogranum salarium B-1	GCF_000283335.1	WP_009365375.1	Glucosaminidase	67	181	GCF_001183965.1	WP_156185528.1	Bacteria	Bacillota	Bacilli	Bacillales	DSM-1321	Pradoshia	Pradoshia sp001183965	Bacillus sp. FJAT-27916	262	258	260
Halogranum salarium B-1	GCF_000283335.1	WP_009365375.1	Glucosaminidase	67	181	GCF_000294775.2	WP_019380783.1	Bacteria	Bacillota	Bacilli	Bacillales	DSM-18226	Cytobacillus	Cytobacillus oceanisediminis_B	Cytobacillus oceanisediminis 2691	255	266	260.5
Halogranum salarium B-1	GCF_000283335.1	WP_009365375.1	Glucosaminidase	67	181	GCF_008935075.1	WP_140461813.1	Bacteria	Bacillota	Bacilli	Bacillales	DSM-1321	Pradoshia	Pradoshia sp001685035	Pradoshia sp. D12	263	267	265
Halogranum salarium B-1	GCF_000283335.1	WP_009365375.1	Glucosaminidase	67	181	GCF_016612995.1	WP_200747586.1	Bacteria	Bacillota	Bacilli	Bacillales	Planococcaceae	Viridibacillus	Viridibacillus soli	Viridibacillus soli	288	247	267.5
Halogranum salarium B-1	GCF_000283335.1	WP_009365375.1	Glucosaminidase	67	181	GCF_000751775.1	WP_051989199.1	Bacteria	Bacillota	Bacilli	Bacillales	Caldibacillaceae	Bacillus_J	Bacillus_J thermoamylovorans	Caldibacillus thermoamylovorans	286	250	268
Halogranum salarium B-1	GCF_000283335.1	WP_009365375.1	Glucosaminidase	67	181	GCA_018713045.1	HIQ90781.1	Bacteria	Bacillota	Bacilli	RF39	UBA660	Coprosoma	Coprosoma intestinipullorum	Candidatus Coprosoma intestinipullorum	291	246	268.5
Halogranum salarium B-1	GCF_000283335.1	WP_009365375.1	Glucosaminidase	67	181	GCF_001050115.1	WP_048624210.1	Bacteria	Bacillota	Bacilli	Bacillales	JACDOC01	Bacillus_O	Bacillus_O smithii	Bacillus smithii	309	228	268.5
Halogranum salarium B-1	GCF_000283335.1	WP_009365375.1	Glucosaminidase	67	181	GCF_001274945.1	WP_169786334.1	Bacteria	Bacillota	Bacilli	Bacillales	Planococcaceae	Viridibacillus	Viridibacillus arvi	Viridibacillus arvi	267	274	270.5
Halogranum salarium B-1	GCF_000283335.1	WP_009365375.1	Glucosaminidase	67	181	GCF_000430765.1	WP_026694247.1	Bacteria	Bacillota	Bacilli	Bacillales	DSM-1321	Bacillus_AI	Bacillus_AI kribbensis	Peribacillus kribbensis DSM 17871	261	281	271
Halogranum salarium B-1	GCF_000283335.1	WP_009365375.1	Glucosaminidase	67	181	GCF_000156655.1	WP_003863918.1	Bacteria	Bacillota	Bacilli	Erysipelotrichales	Erysipelotrichaceae	Holdemanella	Holdemanella biformis	Holdemanella biformis DSM 3989	260	283	271.5
Halogranum salarium B-1	GCF_000283335.1	WP_009365375.1	Glucosaminidase	67	181	GCA_902783895.1	CACZST010000013.1_2	Bacteria	Bacillota	Bacilli	RF39	UBA660	Coprosoma	Coprosoma sp902783895	uncultured Erysipelotrichaceae bacterium	293	251	272
Halogranum salarium B-1	GCF_000283335.1	WP_009365375.1	Glucosaminidase	67	181	GCF_900240405.1	WP_102026481.1	Bacteria	Bacillota	Bacilli	Bacillales_D	Alkalibacillaceae	OEQK01	OEQK01 sp900240405	Salirhabdus sp. Marseille-P4669	292	257	274.5
Halogranum salarium B-1	GCF_000283335.1	WP_009365375.1	Glucosaminidase	67	181	GCF_900115925.1	WP_090833297.1	Bacteria	Bacillota	Bacilli	Bacillales	DSM-18226	CL95	CL95 sp900115925	Bacillus sp. cl95	277	273	275
Halogranum salarium B-1	GCF_000283335.1	WP_009365375.1	Glucosaminidase	67	181	GCF_016908855.1	WP_205004858.1	Bacteria	Bacillota	Bacilli	Bacillales_K	Sporolactobacillaceae	Scopulibacillus_A	Scopulibacillus_A daqui	Scopulibacillus daqui	282	268	275
Halogranum salarium B-1	GCF_000283335.1	WP_009365375.1	Glucosaminidase	67	181	GCF_017497975.1	WP_207977074.1	Bacteria	Bacillota	Bacilli	Bacillales	Bacillaceae	Metabacillus	Metabacillus bambusae	Metabacillus bambusae	280	282	281
Halogranum salarium B-1	GCF_000283335.1	WP_009365375.1	Glucosaminidase	67	181	GCF_000472905.1	WP_169727121.1	Bacteria	Bacillota	Bacilli	Alicyclobacillales	Alicyclobacillaceae	Alicyclobacillus_A	Alicyclobacillus_A pomorum	Alicyclobacillus pomorum DSM 14955	294	270	282
Halogranum salarium B-1	GCF_000283335.1	WP_009365375.1	Glucosaminidase	67	181	GCF_005280205.1	WP_143252518.1	Bacteria	Bacillota	Bacilli	Bacillales	DSM-18226	Robertmurraya	Robertmurraya yapensis	Bacillus yapensis	289	279	284
Halogranum salarium B-1	GCF_000283335.1	WP_009365375.1	Glucosaminidase	67	181	GCA_944384105.1	CALWSC010000018.1_10	Bacteria	Bacillota_A	Clostridia	Lachnospirales	Lachnospiraceae	Egerieimonas_A	Egerieimonas_A sp944384105	uncultured Lachnospiraceae bacterium	274	300	287
Halogranum salarium B-1	GCF_000283335.1	WP_009365375.1	Glucosaminidase	67	181	GCA_021442845.1	MCF0106056.1	Bacteria	Bacillota	Bacilli	Erysipelotrichales	Erysipelotrichaceae	Floccifex	Floccifex sp021442845	Holdemanella sp.	248	328	288
Halogranum salarium B-1	GCF_000283335.1	WP_009365375.1	Glucosaminidase	67	181	GCA_900547815.1	URHY01000013.1_2	Bacteria	Bacillota	Bacilli	Erysipelotrichales	Erysipelotrichaceae	Holdemanella	Holdemanella sp900547815	uncultured Solobacterium sp.	275	304	289.5
Halogranum salarium B-1	GCF_000283335.1	WP_009365375.1	Glucosaminidase	67	181	GCA_944375815.1	CALWBA010000049.1_8	Bacteria	Bacillota_A	Clostridia	Lachnospirales	Lachnospiraceae	Egerieimonas_A	Egerieimonas_A sp944375815	uncultured Lachnospiraceae bacterium	265	318	291.5
Halogranum salarium B-1	GCF_000283335.1	WP_009365375.1	Glucosaminidase	67	181	GCF_000772935.1	WP_036076137.1	Bacteria	Bacillota	Bacilli	Bacillales	Planococcaceae	Lysinibacillus	Lysinibacillus boronitolerans	Lysinibacillus boronitolerans JCM 21713 = 10a = NBRC 103108	298	292	295
Halogranum salarium B-1	GCF_000283335.1	WP_009365375.1	Glucosaminidase	67	181	GCA_017590215.1	MBO3446272.1	Bacteria	Bacillota_A	Clostridia	Peptostreptococcales	Peptostreptococcaceae	CCUG-7971	CCUG-7971 sp017590215	Clostridium sp. CCUG 7971	285	311	298
Halogranum salarium B-1	GCF_000283335.1	WP_009365375.1	Glucosaminidase	67	181	GCF_003049525.1	WP_107921604.1	Bacteria	Bacillota	Bacilli	Bacillales	Planococcaceae	Lysinibacillus	Lysinibacillus fusiformis	Lysinibacillus fusiformis	299	297	298
Halogranum salarium B-1	GCF_000283335.1	WP_009365375.1	Glucosaminidase	67	181	GCF_003400205.1	WP_116354330.1	Bacteria	Bacillota	Bacilli	Bacillales	Bacillaceae_L	Ferdinandcohnia	Ferdinandcohnia sp003400205	Bacillus sp. HNG	305	291	298
Halogranum salarium B-1	GCF_000283335.1	WP_009365375.1	Glucosaminidase	67	181	GCF_003814815.1	WP_121439344.1	Bacteria	Bacillota	Bacilli	Bacillales_H	Salisediminibacteriaceae	Salisediminibacterium	Salisediminibacterium halotolerans	Salisediminibacterium halotolerans	313	285	299
Halogranum salarium B-1	GCF_000283335.1	WP_009365375.1	Glucosaminidase	67	181	GCF_000177375.1	WP_006627460.1	Bacteria	Bacillota	Bacilli	Erysipelotrichales	Erysipelotrichaceae	Bulleidia	Bulleidia extructa	Bulleidia extructa W1219	279	320	299.5
Halogranum salarium B-1	GCF_000283335.1	WP_009365375.1	Glucosaminidase	67	181	GCF_001629735.1	WP_012292873.1	Bacteria	Bacillota	Bacilli	Bacillales	Planococcaceae	Lysinibacillus	Lysinibacillus sphaericus_A	Lysinibacillus sphaericus	300	299	299.5
Halogranum salarium B-1	GCF_000283335.1	WP_009365375.1	Glucosaminidase	67	181	GCF_022808645.1	WP_243299398.1	Bacteria	Bacillota	Bacilli	Bacillales	JC228	Bacillus_BF	Bacillus_BF sp022808645	Bacillus sp. FJAT-47801	301	298	299.5
Halogranum salarium B-1	GCF_000283335.1	WP_009365375.1	Glucosaminidase	67	181	GCA_902783405.1	CACZQZ010000091.1_4	Bacteria	Bacillota	Bacilli	RF39	UBA660	RUG12867	RUG12867 sp902783405	uncultured Erysipelotrichaceae bacterium	297	303	300
Halogranum salarium B-1	GCF_000283335.1	WP_009365375.1	Glucosaminidase	67	181	GCA_020171895.1	MCA1031414.1	Bacteria	Bacillota	Bacilli	Bacillales	Bacillaceae_L	JAIVAN01	JAIVAN01 sp020171895	Bacillus timonensis	314	289	301.5
Halogranum salarium B-1	GCF_000283335.1	WP_009365375.1	Glucosaminidase	67	181	GCF_000499525.1	WP_052356812.1	Bacteria	Bacillota_A	Clostridia	Peptostreptococcales	Peptostreptococcaceae	CCUG-7971	CCUG-7971 spG000499525	[Clostridium] dakarense	284	319	301.5
Halogranum salarium B-1	GCF_000283335.1	WP_009365375.1	Glucosaminidase	67	181	GCF_001591805.1	WP_066091917.1	Bacteria	Bacillota	Bacilli	Bacillales	DSM-18226	Neobacillus	Neobacillus novalis	Neobacillus novalis NBRC 102450	308	295	301.5
Halogranum salarium B-1	GCF_000283335.1	WP_009365375.1	Glucosaminidase	67	181	GCA_009778135.1	MCL1989794.1	Bacteria	Bacillota	Bacilli	Haloplasmatales	Turicibacteraceae	WRKJ01	WRKJ01 sp009778135	Defluviitaleaceae bacterium	287	317	302
Halogranum salarium B-1	GCF_000283335.1	WP_009365375.1	Glucosaminidase	67	181	GCF_003367505.1	WP_054548732.1	Bacteria	Bacillota	Bacilli	Bacillales	Planococcaceae	Lysinibacillus	Lysinibacillus capsici	Lysinibacillus capsici	295	309	302
Halogranum salarium B-1	GCF_000283335.1	WP_009365375.1	Glucosaminidase	67	181	GCA_930989745.1	CAKNMY010000084.1_2	Bacteria	Bacillota_A	Clostridia	Lachnospirales	Lachnospiraceae	Egerieimonas_A	Egerieimonas_A faecigallinarum	uncultured Lachnospiraceae bacterium	278	330	304
Halogranum salarium B-1	GCF_000283335.1	WP_009365375.1	Glucosaminidase	67	181	GCF_001889165.1	WP_072578348.1	Bacteria	Bacillota	Bacilli	Bacillales	Bacillaceae	Metabacillus	Metabacillus weihaiensis	Bacillus weihaiensis	283	325	304
Halogranum salarium B-1	GCF_000283335.1	WP_009365375.1	Glucosaminidase	67	181	GCA_905206805.1	CAJLIR010000009.1_4	Bacteria	Bacillota	Bacilli	RF39	UBA660	CAJLIR01	CAJLIR01 sp905206805	uncultured Bacillales bacterium	316	293	304.5
Halogranum salarium B-1	GCF_000283335.1	WP_009365375.1	Glucosaminidase	67	181	GCF_012843265.1	WP_169094917.1	Bacteria	Bacillota	Bacilli	Bacillales	DSM-18226	Bacillus_BU	Bacillus_BU sp012843265	Bacillus sp. DNRA2	304	306	305
Halogranum salarium B-1	GCF_000283335.1	WP_009365375.1	Glucosaminidase	67	181	GCA_022795155.1	MCI8778151.1	Bacteria	Bacillota	Bacilli	RF39	UBA660	CAJLIR01	CAJLIR01 sp022795155	Bacilli bacterium	322	290	306
Halogranum salarium B-1	GCF_000283335.1	WP_009365375.1	Glucosaminidase	67	181	GCF_001439915.1	WP_057997788.1	Bacteria	Bacillota	Bacilli	Bacillales	Bacillaceae_L	Ferdinandcohnia	Ferdinandcohnia humi	Fredinandcohnia humi	312	302	307
Halogranum salarium B-1	GCF_000283335.1	WP_009365375.1	Glucosaminidase	67	181	GCA_934130485.1	CAKOYE010000065.1_5	Bacteria	Bacillota	Bacilli	RF39	UBA660	CAJLIR01	CAJLIR01 sp934130485	uncultured Bacilli bacterium	307	308	307.5
Halogranum salarium B-1	GCF_000283335.1	WP_009365375.1	Glucosaminidase	67	181	GCA_023388535.1	JAEWFZ010000014.1_87	Bacteria	Bacillota	Bacilli	Erysipelotrichales	Erysipelotrichaceae	DUUI01	DUUI01 sp023388535	Firmicutes bacterium	310	307	308.5
Halogranum salarium B-1	GCF_000283335.1	WP_009365375.1	Glucosaminidase	67	181	GCF_003049575.1	WP_107923611.1	Bacteria	Bacillota	Bacilli	Bacillales	Planococcaceae	Lysinibacillus	Lysinibacillus parviboronicapiens	Lysinibacillus parviboronicapiens	338	286	312
Halogranum salarium B-1	GCF_000283335.1	WP_009365375.1	Glucosaminidase	67	181	GCF_004354045.1	WP_133225990.1	Bacteria	Bacillota	Bacilli	Paenibacillales	NBRC-103111	Paenibacillus_S	Paenibacillus_S piri	Paenibacillus piri	336	288	312
Halogranum salarium B-1	GCF_000283335.1	WP_009365375.1	Glucosaminidase	67	181	GCA_900544435.1	UQVG01000055.1_5	Bacteria	Bacillota	Bacilli	Erysipelotrichales	Coprobacillaceae	Faecalibacillus	Faecalibacillus sp900544435	uncultured Erysipelotrichaceae bacterium	319	310	314.5
Halogranum salarium B-1	GCF_000283335.1	WP_009365375.1	Glucosaminidase	67	181	GCA_944332005.1	CALVJD010000021.1_11	Bacteria	Bacillota	Bacilli	RF39	UBA660	CALVRE01	CALVRE01 sp944332005	uncultured Bacilli bacterium	343	287	315
Halogranum salarium B-1	GCF_000283335.1	WP_009365375.1	Glucosaminidase	67	181	GCA_000686145.1	JMMB01000007.1_2224	Bacteria	Bacillota_A	Clostridia	Peptostreptococcales	Peptostreptococcaceae	Romboutsia_D	Romboutsia_D sp000686145	Peptostreptococcaceae bacterium VA2	321	312	316.5
Halogranum salarium B-1	GCF_000283335.1	WP_009365375.1	Glucosaminidase	67	181	GCA_012512455.1	NLC05708.1	Bacteria	Bacillota	Bacilli	Erysipelotrichales	Erysipelotrichaceae	DUUI01	DUUI01 sp012512455	Erysipelothrix sp.	302	331	316.5
Halogranum salarium B-1	GCF_000283335.1	WP_009365375.1	Glucosaminidase	67	181	GCF_000013285.1	WP_003460505.1	Bacteria	Bacillota_A	Clostridia	Clostridiales	Clostridiaceae	Sarcina	Sarcina perfringens	Clostridium perfringens ATCC 13124	290	344	317
Halogranum salarium B-1	GCF_000283335.1	WP_009365375.1	Glucosaminidase	67	181	GCF_001375675.1	WP_062199769.1	Bacteria	Bacillota	Bacilli	Bacillales_E	Massilibacteriaceae	Massilibacterium	Massilibacterium senegalense	Massilibacterium senegalense	341	296	318.5
Halogranum salarium B-1	GCF_000283335.1	WP_009365375.1	Glucosaminidase	67	181	GCF_902168435.1	WP_147534139.1	Bacteria	Bacillota	Bacilli	Bacillales	DSM-18226	Bacillus_BU	Bacillus_BU marasmi	Bacillus marasmi	306	332	319
Halogranum salarium B-1	GCF_000283335.1	WP_009365375.1	Glucosaminidase	67	181	GCA_934130045.1	CAKOXI010000007.1_22	Bacteria	Bacillota	Bacilli	RF39	UBA660	CAJLIR01	CAJLIR01 sp934130045	uncultured Bacilli bacterium	317	322	319.5
Halogranum salarium B-1	GCF_000283335.1	WP_009365375.1	Glucosaminidase	67	181	GCF_940143175.1	WP_254007345.1	Bacteria	Bacillota	Bacilli	Erysipelotrichales	Erysipelotrichaceae	Erysipelothrix	Erysipelothrix sp940143175	Erysipelothrix sp. A18Y020d	325	314	319.5
Halogranum salarium B-1	GCF_000283335.1	WP_009365375.1	Glucosaminidase	67	181	GCA_944368875.1	CALVXF010000031.1_15	Bacteria	Bacillota	Bacilli	RF39	UBA660	CALVXF01	CALVXF01 sp944368875	uncultured Bacilli bacterium	328	313	320.5
Halogranum salarium B-1	GCF_000283335.1	WP_009365375.1	Glucosaminidase	67	181	GCA_002299475.1	DBNY01000025.1_2	Bacteria	Bacillota	Bacilli	RF39	UBA660	UBA660	UBA660 sp002299475	Bacillales bacterium UBA660	320	324	322
Halogranum salarium B-1	GCF_000283335.1	WP_009365375.1	Glucosaminidase	67	181	GCF_003931795.1	WP_125164808.1	Bacteria	Bacillota	Bacilli	Erysipelotrichales	Erysipelotrichaceae	Erysipelothrix	Erysipelothrix piscisicarius	Erysipelothrix piscisicarius	324	323	323.5
Halogranum salarium B-1	GCF_000283335.1	WP_009365375.1	Glucosaminidase	67	181	GCA_944358455.1	CALVRE010000014.1_37	Bacteria	Bacillota	Bacilli	RF39	UBA660	CALVRE01	CALVRE01 sp944358455	uncultured Bacilli bacterium	344	305	324.5
Halogranum salarium B-1	GCF_000283335.1	WP_009365375.1	Glucosaminidase	67	181	GCF_001026695.1	WP_024027483.1	Bacteria	Bacillota	Bacilli	Bacillales	DSM-18226	Neobacillus	Neobacillus vireti	Neobacillus vireti	315	334	324.5
Halogranum salarium B-1	GCF_000283335.1	WP_009365375.1	Glucosaminidase	67	181	GCF_002845985.1	WP_101966448.1	Bacteria	Bacillota	Bacilli	Bacillales	Planococcaceae	Lysinibacillus	Lysinibacillus fusiformis_D	Lysinibacillus fusiformis	303	347	325
Halogranum salarium B-1	GCF_000283335.1	WP_009365375.1	Glucosaminidase	67	181	GCF_017873245.1	WP_245173500.1	Bacteria	Bacillota_A	Clostridia	Clostridiales	Clostridiaceae	Clostridium	Clostridium tertium	Clostridium tertium	349	301	325
Halogranum salarium B-1	GCF_000283335.1	WP_009365375.1	Glucosaminidase	67	181	GCF_900187325.1	WP_099159462.1	Bacteria	Bacillota	Bacilli	Bacillales_D	Amphibacillaceae	Virgibacillus_E	Virgibacillus_E ndiopensis	Virgibacillus ndiopensis	333	321	327
Halogranum salarium B-1	GCF_000283335.1	WP_009365375.1	Glucosaminidase	67	181	GCF_900002575.1	WP_166505653.1	Bacteria	Bacillota_A	Clostridia	Peptostreptococcales	Peptostreptococcaceae	Romboutsia_C	Romboutsia_C hominis	Romboutsia hominis	311	345	328
Halogranum salarium B-1	GCF_000283335.1	WP_009365375.1	Glucosaminidase	67	181	GCF_900104695.1	WP_090788285.1	Bacteria	Bacillota	Bacilli	Paenibacillales	NBRC-103111	Paenibacillus_AI	Paenibacillus_AI sp900104695	Paenibacillus sp. GP183	330	327	328.5
Halogranum salarium B-1	GCF_000283335.1	WP_009365375.1	Glucosaminidase	67	181	GCA_008364785.1	KAA0548528.1	Bacteria	Bacillota	Bacilli	Bacillales	SA4	Bacillus_BS	Bacillus_BS sp008364785	Bacillus sp. BGMRC 2118	329	337	333
Halogranum salarium B-1	GCF_000283335.1	WP_009365375.1	Glucosaminidase	67	181	GCA_002383695.1	DFZX01000038.1_114	Bacteria	Bacillota	Bacilli	Paenibacillales	UBA4045	UBA4045	UBA4045 sp002383695	Bacillales bacterium UBA4045	353	315	334
Halogranum salarium B-1	GCF_000283335.1	WP_009365375.1	Glucosaminidase	67	181	GCF_004307995.1	WP_165452270.1	Bacteria	Bacillota	Bacilli	Paenibacillales	NBRC-103111	Paenibacillus_AF	Paenibacillus_AF thalictri	Paenibacillus thalictri	352	316	334
Halogranum salarium B-1	GCF_000283335.1	WP_009365375.1	Glucosaminidase	67	181	GCF_900637845.1	WP_003775434.1	Bacteria	Bacillota	Bacilli	Erysipelotrichales	Erysipelotrichaceae	Erysipelothrix	Erysipelothrix rhusiopathiae	Erysipelothrix rhusiopathiae	332	338	335
Halogranum salarium B-1	GCF_000283335.1	WP_009365375.1	Glucosaminidase	67	181	GCF_017874425.1	WP_021281292.1	Bacteria	Bacillota_A	Clostridia	Clostridiales	Clostridiaceae	Clostridium_J	Clostridium_J punense	Clostridium punense	334	341	337.5
Halogranum salarium B-1	GCF_000283335.1	WP_009365375.1	Glucosaminidase	67	181	GCA_012838085.1	HHT50518.1	Bacteria	Bacillota_A	Clostridia	Eubacteriales	Garciellaceae	DUPX01	DUPX01 sp012838085	Eubacteriaceae bacterium	323	354	338.5
Halogranum salarium B-1	GCF_000283335.1	WP_009365375.1	Glucosaminidase	67	181	GCF_009828835.1	WP_159519582.1	Bacteria	Bacillota	Bacilli	Erysipelotrichales	Erysipelotrichaceae	Erysipelothrix	Erysipelothrix urinaevulpis	Erysipelothrix urinaevulpis	326	351	338.5
Halogranum salarium B-1	GCF_000283335.1	WP_009365375.1	Glucosaminidase	67	181	GCF_900106845.1	WP_071119546.1	Bacteria	Bacillota_A	Clostridia	Peptostreptococcales	Peptostreptococcaceae	Romboutsia	Romboutsia timonensis	Romboutsia timonensis	339	339	339
Halogranum salarium B-1	GCF_000283335.1	WP_009365375.1	Glucosaminidase	67	181	GCF_000093085.1	WP_013173958.1	Bacteria	Bacillota	Bacilli	Bacillales_H	Salisediminibacteriaceae	Salisediminibacterium	Salisediminibacterium selenitireducens	[Bacillus] selenitireducens MLS10	318	363	340.5
Halogranum salarium B-1	GCF_000283335.1	WP_009365375.1	Glucosaminidase	67	181	GCF_000373785.1	WP_018580148.1	Bacteria	Bacillota	Bacilli	Erysipelotrichales	Erysipelotrichaceae	Erysipelothrix	Erysipelothrix tonsillarum	Erysipelothrix tonsillarum DSM 14972	327	356	341.5
Halogranum salarium B-1	GCF_000283335.1	WP_009365375.1	Glucosaminidase	67	181	GCF_003952225.1	WP_126017517.1	Bacteria	Bacillota	Bacilli	Paenibacillales	Paenibacillaceae	Paenibacillus_Z	Paenibacillus_Z albus	Paenibacillus albus	357	329	343
Halogranum salarium B-1	GCF_000283335.1	WP_009365375.1	Glucosaminidase	67	181	GCA_934141575.1	CAKPCJ010000015.1_20	Bacteria	Bacillota	Bacilli	RF39	UBA660	CAKPCJ01	CAKPCJ01 sp934141575	uncultured Bacilli bacterium	354	335	344.5
Halogranum salarium B-1	GCF_000283335.1	WP_009365375.1	Glucosaminidase	67	181	GCF_014207535.1	WP_184526667.1	Bacteria	Bacillota	Bacilli	Bacillales	DSM-18226	Bacillus_BD	Bacillus_BD benzoevorans	Bacillus benzoevorans	348	343	345.5
Halogranum salarium B-1	GCF_000283335.1	WP_009365375.1	Glucosaminidase	67	181	GCA_902773425.1	CACYEP010000075.1_43	Bacteria	Bacillota	Bacilli	Erysipelotrichales	Erysipelotrichaceae	RUG11872	RUG11872 sp902773425	uncultured Erysipelotrichaceae bacterium	340	353	346.5
Halogranum salarium B-1	GCF_000283335.1	WP_009365375.1	Glucosaminidase	67	181	GCF_900110075.1	WP_090573396.1	Bacteria	Bacillota	Bacilli	Paenibacillales	Paenibacillaceae	Paenibacillus_Z	Paenibacillus_Z sp900110075	Paenibacillus sp. OV219	356	340	348
Halogranum salarium B-1	GCF_000283335.1	WP_009365375.1	Glucosaminidase	67	181	GCA_017441845.1	MBQ6539220.1	Bacteria	Bacillota	Bacilli	RF39	UBA660	RUG343	RUG343 sp017441845	Bacilli bacterium	347	360	353.5
Halogranum salarium B-1	GCF_000283335.1	WP_009365375.1	Glucosaminidase	67	181	GCF_006861795.1	WP_142537879.1	Bacteria	Bacillota	Bacilli	Bacillales	Planococcaceae	Psychrobacillus	Psychrobacillus lasiicapitis	Psychrobacillus lasiicapitis	358	359	358.5
Halogranum salarium B-1	GCF_000283335.1	WP_009365375.1	Glucosaminidase	67	181	GCF_900155395.1	WP_075877298.1	Bacteria	Bacillota	Bacilli	Erysipelotrichales	Erysipelotrichaceae	Merdibacter	Merdibacter massiliensis	Merdibacter massiliensis	345	381	363
Halogranum salarium B-1	GCF_000283335.1	WP_009365375.1	PG_binding_1	203	260	GCF_000283335.1	WP_009365375.1	Archaea	Halobacteriota	Halobacteria	Halobacteriales	Haloferacaceae	Halogranum	Halogranum rubrum	Halogranum salarium B-1	1	1	1
Halogranum salarium B-1	GCF_000283335.1	WP_009365375.1	PG_binding_1	203	260	GCF_009791395.1	WP_158204996.1	Archaea	Halobacteriota	Halobacteria	Halobacteriales	Haloarculaceae	Halomarina	Halomarina oriensis	Halomarina oriensis	4	2	3
Halogranum salarium B-1	GCF_000283335.1	WP_009365375.1	PG_binding_1	203	260	GCF_000710615.1	WP_158413663.1	Archaea	Halobacteriota	Halobacteria	Halobacteriales	Haladaptataceae	Haladaptatus	Haladaptatus cibarius	Haladaptatus cibarius D43	6	3	4.5
Halogranum salarium B-1	GCF_000283335.1	WP_009365375.1	PG_binding_1	203	260	GCF_900156425.1	WP_076430381.1	Archaea	Halobacteriota	Halobacteria	Halobacteriales	Haladaptataceae	Haladaptatus	Haladaptatus litoreus	Haladaptatus litoreus	10	5	7.5
Halogranum salarium B-1	GCF_000283335.1	WP_009365375.1	PG_binding_1	203	260	GCF_000710615.1	WP_049969648.1	Archaea	Halobacteriota	Halobacteria	Halobacteriales	Haladaptataceae	Haladaptatus	Haladaptatus cibarius	Haladaptatus cibarius D43	11	6	8.5
Halogranum salarium B-1	GCF_000283335.1	WP_009365375.1	PG_binding_1	203	260	GCF_004143485.2	WP_162224537.1	Archaea	Halobacteriota	Halobacteria	Halobacteriales	Haladaptataceae	Halorussus	Halorussus amylolyticus	Halorussus amylolyticus	14	4	9
Halogranum salarium B-1	GCF_000283335.1	WP_009365375.1	PG_binding_1	203	260	GCF_014636475.1	WP_188376353.1	Bacteria	Bacillota	Bacilli	Bacillales_D	Halobacillaceae	Halobacillus_A	Halobacillus_A andaensis	Halobacillus andaensis	27	9	18
Halogranum salarium B-1	GCF_000283335.1	WP_009365375.1	PG_binding_1	203	260	GCF_000284515.1	WP_014645251.1	Bacteria	Bacillota	Bacilli	Bacillales_D	Halobacillaceae	Halobacillus	Halobacillus halophilus	Halobacillus halophilus DSM 2266	33	13	23
Halogranum salarium B-1	GCF_000283335.1	WP_009365375.1	PG_binding_1	203	260	GCF_000725345.1	WP_144390901.1	Bacteria	Bacillota_C	Negativicutes	Propionisporales	DSM-13327	Pelosinus	Pelosinus sp000725345	Pelosinus sp. UFO1	48	7	27.5
Halogranum salarium B-1	GCF_000283335.1	WP_009365375.1	PG_binding_1	203	260	GCA_002320595.1	DCKB01000003.1_75	Bacteria	Bacillota_A	Clostridia	Christensenellales	CAG-138	UBA1685	UBA1685 sp002320595	Christensenella sp. UBA1685	45	14	29.5
Halogranum salarium B-1	GCF_000283335.1	WP_009365375.1	PG_binding_1	203	260	GCA_944366945.1	CALVWJ010000001.1_117	Bacteria	Bacillota_A	Clostridia	Christensenellales	CAG-138	UBA1685	UBA1685 sp944366945	uncultured Clostridia bacterium	46	23	34.5
Halogranum salarium B-1	GCF_000283335.1	WP_009365375.1	PG_binding_1	203	260	GCF_001889325.1	WP_072584584.1	Bacteria	Bacillota_A	Clostridia	Clostridiales	Clostridiaceae	Clostridium_F	Clostridium_F botulinum_A	Clostridium sporogenes	31	69	50
Halogranum salarium B-1	GCF_000283335.1	WP_009365375.1	PG_binding_1	203	260	GCF_900107755.1	WP_093042363.1	Bacteria	Bacillota	Bacilli	Bacillales_D	Halobacillaceae	Thalassobacillus	Thalassobacillus cyri	Thalassobacillus cyri	92	19	55.5
Halogranum salarium B-1	GCF_000283335.1	WP_009365375.1	PG_binding_1	203	260	GCF_003344635.1	WP_114560189.1	Bacteria	Actinomycetota	Actinomycetia	Propionibacteriales	Propionibacteriaceae	Desertihabitans	Desertihabitans aurantiacus	Desertihabitans aurantiacus	86	32	59
Halogranum salarium B-1	GCF_000283335.1	WP_009365375.1	PG_binding_1	203	260	GCF_900112045.1	WP_090241136.1	Bacteria	Bacillota	Bacilli	Bacillales_D	Amphibacillaceae	Lentibacillus	Lentibacillus halodurans	Lentibacillus halodurans	98	22	60
Halogranum salarium B-1	GCF_000283335.1	WP_009365375.1	PG_binding_1	203	260	GCF_020165985.1	WP_224596529.1	Bacteria	Bacillota	Bacilli	Bacillales_G	HB172195	Anaerobacillus_A	Anaerobacillus_A sp020165985	Bacillus sp. RAR_GA_16	116	31	73.5
Halogranum salarium B-1	GCF_000283335.1	WP_009365375.1	PG_binding_1	203	260	GCA_900545025.1	UQXH01000001.1_73	Bacteria	Bacillota_C	Negativicutes	Acidaminococcales	Acidaminococcaceae	URXU01	URXU01 sp900545025	uncultured Phascolarctobacterium sp.	130	18	74
Halogranum salarium B-1	GCF_000283335.1	WP_009365375.1	PG_binding_1	203	260	GCA_900541915.1	UQLS01000001.1_141	Bacteria	Bacillota_C	Negativicutes	Acidaminococcales	Acidaminococcaceae	URXU01	URXU01 sp900541915	uncultured Phascolarctobacterium sp.	144	8	76
Halogranum salarium B-1	GCF_000283335.1	WP_009365375.1	PG_binding_1	203	260	GCF_019720915.1	WP_221568480.1	Bacteria	Bacillota	Bacilli	Bacillales_G	Fictibacillaceae	Pseudalkalibacillus	Pseudalkalibacillus sp019720915	Alkalihalobacillus sp. TS-13	145	12	78.5
Halogranum salarium B-1	GCF_000283335.1	WP_009365375.1	PG_binding_1	203	260	GCF_012933655.1	WP_169348336.1	Bacteria	Myxococcota	Myxococcia	Myxococcales	Myxococcaceae	Myxococcus	Myxococcus fallax	Pyxidicoccus fallax	104	54	79
Halogranum salarium B-1	GCF_000283335.1	WP_009365375.1	PG_binding_1	203	260	GCF_024189295.1	WP_253934778.1	Bacteria	Bacillota	Bacilli	Bacillales_D	Halobacillaceae	Halobacillus_A	Halobacillus_A sp024189295	Halobacillus sp. A1	82	79	80.5
Halogranum salarium B-1	GCF_000283335.1	WP_009365375.1	PG_binding_1	203	260	GCA_019686135.1	MBX5481115.1	Bacteria	Myxococcota	Myxococcia	Myxococcales	Myxococcaceae	JADGHL01	JADGHL01 sp019686135	Myxococcaceae bacterium	95	82	88.5
Halogranum salarium B-1	GCF_000283335.1	WP_009365375.1	PG_binding_1	203	260	GCF_002097535.1	WP_085031473.1	Bacteria	Bacillota	Bacilli	Bacillales_D	Halobacillaceae	Halobacillus	Halobacillus mangrovi	Halobacillus mangrovi	155	26	90.5
Halogranum salarium B-1	GCF_000283335.1	WP_009365375.1	PG_binding_1	203	260	GCF_011761345.1	WP_062443223.1	Bacteria	Bacillota	Bacilli	Bacillales_D	Halobacillaceae	Thalassobacillus	Thalassobacillus devorans	Thalassobacillus devorans	153	39	96
Halogranum salarium B-1	GCF_000283335.1	WP_009365375.1	PG_binding_1	203	260	GCA_018715225.1	HIU06816.1	Bacteria	Bacillota_A	Clostridia	Christensenellales	UBA1242	Onthoplasma	Onthoplasma faecigallinarum	Candidatus Onthoplasma faecigallinarum	81	117	99
Halogranum salarium B-1	GCF_000283335.1	WP_009365375.1	PG_binding_1	203	260	GCF_900143285.1	WP_072774331.1	Bacteria	Bacillota_B	Desulfitobacteriia	Desulfitobacteriales	Desulfitobacteriaceae	Desulfitobacterium	Desulfitobacterium chlororespirans	Desulfitobacterium chlororespirans DSM 11544	188	10	99
Halogranum salarium B-1	GCF_000283335.1	WP_009365375.1	PG_binding_1	203	260	GCA_023433405.1	JAEZCT010000046.1_2	Bacteria	Bacillota_A	Clostridia	Oscillospirales	Ruminococcaceae	Acetanaerobacterium	Acetanaerobacterium sp023433405	Firmicutes bacterium	79	121	100
Halogranum salarium B-1	GCF_000283335.1	WP_009365375.1	PG_binding_1	203	260	GCA_900552005.1	URXU01000001.1_18	Bacteria	Bacillota_C	Negativicutes	Acidaminococcales	Acidaminococcaceae	URXU01	URXU01 sp900552005	uncultured Phascolarctobacterium sp.	157	46	101.5
Halogranum salarium B-1	GCF_000283335.1	WP_009365375.1	PG_binding_1	203	260	GCF_004376175.1	WP_134229100.1	Bacteria	Bacillota	Bacilli	Bacillales_H	Bacillaceae_D	Halalkalibacterium	Halalkalibacterium halodurans	Halalkalibacterium halodurans	101	118	109.5
Halogranum salarium B-1	GCF_000283335.1	WP_009365375.1	PG_binding_1	203	260	GCA_016290255.1	JAEETG010000010.1_2	Bacteria	Bacillota_A	Clostridia	Christensenellales	UBA1242	UBA7584	UBA7584 sp016290255	Clostridia bacterium	148	81	114.5
Halogranum salarium B-1	GCF_000283335.1	WP_009365375.1	PG_binding_1	203	260	GCF_014905415.1	WP_200411684.1	Bacteria	Bacillota	Bacilli	Bacillales_D	Amphibacillaceae	Virgibacillus	Virgibacillus salexigens	Virgibacillus salexigens	25	211	118
Halogranum salarium B-1	GCF_000283335.1	WP_009365375.1	PG_binding_1	203	260	GCF_001598215.1	WP_062749270.1	Bacteria	Bacillota	Bacilli	Bacillales_H	Bacillaceae_D	Bacillus_H	Bacillus_H clausii_B	Alkalihalobacillus clausii	159	80	119.5
Halogranum salarium B-1	GCF_000283335.1	WP_009365375.1	PG_binding_1	203	260	GCF_013408175.1	WP_179535026.1	Bacteria	Actinomycetota	Actinomycetia	Mycobacteriales	Pseudonocardiaceae	Actinopolyspora	Actinopolyspora biskrensis	Actinopolyspora biskrensis	204	35	119.5
Halogranum salarium B-1	GCF_000283335.1	WP_009365375.1	PG_binding_1	203	260	GCF_900166625.1	WP_082234476.1	Bacteria	Bacillota	Bacilli	Bacillales_D	Halobacillaceae	Halobacillus_A	Halobacillus_A massiliensis	Halobacillus massiliensis	198	44	121
Halogranum salarium B-1	GCF_000283335.1	WP_009365375.1	PG_binding_1	203	260	GCF_002008345.1	WP_078023693.1	Bacteria	Bacillota_A	Clostridia	Clostridiales	Clostridiaceae	Clostridium_F	Clostridium_F tepidum	Clostridium tepidum	125	120	122.5
Halogranum salarium B-1	GCF_000283335.1	WP_009365375.1	PG_binding_1	203	260	GCA_023399095.1	JAEWQS010000151.1_22	Bacteria	Bacillota_A	Clostridia	Christensenellales	SZUA-584	SZUA-584	SZUA-584 sp023399095	Firmicutes bacterium	97	151	124
Halogranum salarium B-1	GCF_000283335.1	WP_009365375.1	PG_binding_1	203	260	GCA_012521175.1	NLM13823.1	Bacteria	Bacillota_A	Clostridia	Lachnospirales	Defluviitaleaceae	Defluviitalea_A	Defluviitalea_A sp012521175	Epulopiscium sp.	169	83	126
Halogranum salarium B-1	GCF_000283335.1	WP_009365375.1	PG_binding_1	203	260	GCA_905193725.1	CAJJPW010000136.1_4	Bacteria	Bacillota_A	Clostridia	Christensenellales	Christensenellaceae	CAJJPW01	CAJJPW01 sp905193725	uncultured Eubacteriales bacterium	150	105	127.5
Halogranum salarium B-1	GCF_000283335.1	WP_009365375.1	PG_binding_1	203	260	GCF_900086715.1	WP_066192525.1	Bacteria	Bacillota	Bacilli	Bacillales_D	Amphibacillaceae	Gracilibacillus	Gracilibacillus timonensis	Gracilibacillus timonensis	64	196	130
Halogranum salarium B-1	GCF_000283335.1	WP_009365375.1	PG_binding_1	203	260	GCA_009917455.1	NBJ99005.1	Bacteria	Bacillota_A	Clostridia	Lachnospirales	Lachnospiraceae	CAG-95	CAG-95 sp009917455	bacterium 1xD8-48	143	128	135.5
Halogranum salarium B-1	GCF_000283335.1	WP_009365375.1	PG_binding_1	203	260	GCA_023409735.1	JAEYRB010000010.1_42	Bacteria	Bacillota_A	Clostridia	Acetivibrionales	DTU013	JAEYRB01	JAEYRB01 sp023409735	Firmicutes bacterium	102	173	137.5
Halogranum salarium B-1	GCF_000283335.1	WP_009365375.1	PG_binding_1	203	260	GCA_023461435.1	JAEYLC010000026.1_56	Bacteria	Bacillota_A	Clostridia	Christensenellales	SZUA-584	SZUA-584	SZUA-584 sp023461435	Firmicutes bacterium	165	116	140.5
Halogranum salarium B-1	GCF_000283335.1	WP_009365375.1	PG_binding_1	203	260	GCF_016908775.1	WP_158739258.1	Bacteria	Bacillota_A	Clostridia	Lachnospirales	Defluviitaleaceae	Defluviitalea_A	Defluviitalea_A raffinosedens	Defluviitalea raffinosedens	226	59	142.5
Halogranum salarium B-1	GCF_000283335.1	WP_009365375.1	PG_binding_1	203	260	GCF_900176565.1	WP_085506519.1	Bacteria	Bacillota	Bacilli	Bacillales_D	Halobacillaceae	Thalassobacillus	Thalassobacillus devorans_A	Thalassobacillus devorans	152	138	145
Halogranum salarium B-1	GCF_000283335.1	WP_009365375.1	PG_binding_1	203	260	GCF_000021925.1	WP_005811530.1	Bacteria	Bacillota_B	Desulfitobacteriia	Desulfitobacteriales	Desulfitobacteriaceae	Desulfitobacterium	Desulfitobacterium hafniense	Desulfitobacterium hafniense DCB-2	217	74	145.5
Halogranum salarium B-1	GCF_000283335.1	WP_009365375.1	PG_binding_1	203	260	GCA_023398815.1	JAEWRW010000058.1_7	Bacteria	Bacillota_A	Clostridia	Christensenellales	UMGS416	JAEYRA01	JAEYRA01 sp023398815	Firmicutes bacterium	206	97	151.5
Halogranum salarium B-1	GCF_000283335.1	WP_009365375.1	PG_binding_1	203	260	GCF_001675165.1	WP_065078171.1	Bacteria	Bacillota_A	Clostridia	Clostridiales	Clostridiaceae	Clostridium_B	Clostridium_B ragsdalei	Clostridium ragsdalei P11	119	202	160.5
Halogranum salarium B-1	GCF_000283335.1	WP_009365375.1	PG_binding_1	203	260	GCA_001513185.1	LFST01000051.1_104	Bacteria	Bacillota_E	DTU015	DTU015	DTU015	DTU015	DTU015 sp001513185	Clostridia bacterium DTU015	208	115	161.5
Halogranum salarium B-1	GCF_000283335.1	WP_009365375.1	PG_binding_1	203	260	GCF_000190635.1	WP_041445048.1	Bacteria	Bacillota_B	Desulfitobacteriia	Desulfitobacteriales	Syntrophobotulaceae	Syntrophobotulus	Syntrophobotulus glycolicus	Syntrophobotulus glycolicus DSM 8271	280	45	162.5
Halogranum salarium B-1	GCF_000283335.1	WP_009365375.1	PG_binding_1	203	260	GCA_023389275.1	JAEWEN010000029.1_6	Bacteria	Bacillota_A	Clostridia	Clostridiales	Caloramatoraceae	Clostridium_AB	Clostridium_AB sp023389275	Firmicutes bacterium	318	11	164.5
Halogranum salarium B-1	GCF_000283335.1	WP_009365375.1	PG_binding_1	203	260	GCF_000143685.1	WP_013237356.1	Bacteria	Bacillota_A	Clostridia	Clostridiales	Clostridiaceae	Clostridium_B	Clostridium_B ljungdahlii	Clostridium ljungdahlii DSM 13528	215	119	167
Halogranum salarium B-1	GCF_000283335.1	WP_009365375.1	PG_binding_1	203	260	GCF_021608225.1	WP_236337998.1	Bacteria	Bacillota	Bacilli	Bacillales_G	Fictibacillaceae	Pseudalkalibacillus	Pseudalkalibacillus berkeleyi	Pseudalkalibacillus berkeleyi	115	237	176
Halogranum salarium B-1	GCF_000283335.1	WP_009365375.1	PG_binding_1	203	260	GCF_000512895.1	WP_019224919.1	Bacteria	Bacillota_B	Desulfitobacteriia	Desulfitobacteriales	Syntrophobotulaceae	Dehalobacter	Dehalobacter restrictus	Dehalobacter restrictus DSM 9455	168	188	178
Halogranum salarium B-1	GCF_000283335.1	WP_009365375.1	PG_binding_1	203	260	GCF_021646685.1	WP_236314789.1	Bacteria	Bacillota	Bacilli	Bacillales_G	Fictibacillaceae	Pseudalkalibacillus	Pseudalkalibacillus sp021646685	Alkalihalobacillus sp. EGI L200015	310	53	181.5
Halogranum salarium B-1	GCF_000283335.1	WP_009365375.1	PG_binding_1	203	260	GCF_003344635.1	WP_114560190.1	Bacteria	Actinomycetota	Actinomycetia	Propionibacteriales	Propionibacteriaceae	Desertihabitans	Desertihabitans aurantiacus	Desertihabitans aurantiacus	218	150	184
Halogranum salarium B-1	GCF_000283335.1	WP_009365375.1	PG_binding_1	203	260	GCF_900178005.1	WP_085522192.1	Bacteria	Bacillota	Bacilli	Bacillales_K	Sporolactobacillaceae	Marseille-P3662	Marseille-P3662 sp900178005	Tuberibacillus sp. Marseille-P3662	76	294	185
Halogranum salarium B-1	GCF_000283335.1	WP_009365375.1	PG_binding_1	203	260	GCF_005144865.1	WP_136947060.1	Bacteria	Bacillota	Bacilli	Bacillales_G	HB172195	Anaerobacillus_A	Anaerobacillus_A hwajinpoensis_A	Pseudalkalibacillus hwajinpoensis	237	139	188
Halogranum salarium B-1	GCF_000283335.1	WP_009365375.1	PG_binding_1	203	260	GCF_020179385.1	WP_225066056.1	Bacteria	Bacillota	Bacilli	Bacillales_G	Fictibacillaceae	Pseudalkalibacillus	Pseudalkalibacillus sp020179385	Alkalihalobacillus sp. YIM B00296	264	114	189
Halogranum salarium B-1	GCF_000283335.1	WP_009365375.1	PG_binding_1	203	260	GCA_015067305.1	MBE6891512.1	Bacteria	Bacillota_A	Clostridia	Oscillospirales	UBA644	HGM12619	HGM12619 sp015067305	Oscillospiraceae bacterium	179	204	191.5
Halogranum salarium B-1	GCF_000283335.1	WP_009365375.1	PG_binding_1	203	260	GCF_000496835.1	WP_028784386.1	Bacteria	Bacillota	Bacilli	Bacillales_D	Halobacillaceae	Thalassobacillus	Thalassobacillus devorans_B	Thalassobacillus devorans MSP14	173	210	191.5
Halogranum salarium B-1	GCF_000283335.1	WP_009365375.1	PG_binding_1	203	260	GCF_000243155.2	WP_014794003.1	Bacteria	Bacillota_B	Desulfitobacteriia	Desulfitobacteriales	Desulfitobacteriaceae	Desulfitobacterium	Desulfitobacterium dehalogenans	Desulfitobacterium dehalogenans ATCC 51507	367	17	192
Halogranum salarium B-1	GCF_000283335.1	WP_009365375.1	PG_binding_1	203	260	GCA_004558185.1	SFDP01000065.1_3	Bacteria	Bacillota_A	Clostridia	Lachnospirales	Lachnospiraceae	SFDP01	SFDP01 sp004558185	Lachnospiraceae bacterium	336	50	193
Halogranum salarium B-1	GCF_000283335.1	WP_009365375.1	PG_binding_1	203	260	GCA_905235475.1	CAJOLU010000002.1_43	Bacteria	Bacillota_A	Clostridia	Christensenellales	UBA1242	UBA7584	UBA7584 sp905235475	uncultured Clostridia bacterium	172	215	193.5
Halogranum salarium B-1	GCF_000283335.1	WP_009365375.1	PG_binding_1	203	260	GCF_020524165.1	WP_226655360.1	Bacteria	Bacillota	Bacilli	Bacillales_G	HB172195	Anaerobacillus_A	Anaerobacillus_A hwajinpoensis_D	Pseudalkalibacillus hwajinpoensis	294	101	197.5
Halogranum salarium B-1	GCF_000283335.1	WP_009365375.1	PG_binding_1	203	260	GCA_016191815.1	MBI3181895.1	Bacteria	Myxococcota	Myxococcia	Myxococcales	Myxococcaceae	JACPVI01	JACPVI01 sp016191815	Myxococcales bacterium	161	240	200.5
Halogranum salarium B-1	GCF_000283335.1	WP_009365375.1	PG_binding_1	203	260	GCF_000335475.2	WP_002620965.1	Bacteria	Myxococcota	Myxococcia	Myxococcales	Myxococcaceae	Cystobacter	Cystobacter fuscus	Cystobacter fuscus DSM 2262	345	56	200.5
Halogranum salarium B-1	GCF_000283335.1	WP_009365375.1	PG_binding_1	203	260	GCA_944376795.1	CALWDW010000038.1_22	Bacteria	Bacillota_A	Clostridia	Christensenellales	UMGS416	CALWDW01	CALWDW01 sp944376795	uncultured Christensenellaceae bacterium	270	141	205.5
Halogranum salarium B-1	GCF_000283335.1	WP_009365375.1	PG_binding_1	203	260	GCF_022919835.1	WP_244751769.1	Bacteria	Bacillota	Bacilli	Bacillales_D	Halobacillaceae	Halobacillus_A	Halobacillus_A sp022919835	Halobacillus sp. SSTM10-2	282	129	205.5
Halogranum salarium B-1	GCF_000283335.1	WP_009365375.1	PG_binding_1	203	260	GCF_000423105.1	WP_051189136.1	Bacteria	Bacillota	Bacilli	Bacillales_D	Alkalibacillaceae	Halalkalibacillus	Halalkalibacillus halophilus	Halalkalibacillus halophilus DSM 18494	303	122	212.5
Halogranum salarium B-1	GCF_000283335.1	WP_009365375.1	PG_binding_1	203	260	GCF_003097615.1	WP_116555720.1	Bacteria	Bacillota	Bacilli	Bacillales_G	UBA6769	Pueribacillus	Pueribacillus theae	Pueribacillus theae	284	142	213
Halogranum salarium B-1	GCF_000283335.1	WP_009365375.1	PG_binding_1	203	260	GCA_019694595.1	MBX7100388.1	Bacteria	Myxococcota	Myxococcia	Myxococcales	Myxococcaceae	JAIBBQ01	JAIBBQ01 sp019694595	Myxococcaceae bacterium	228	199	213.5
Halogranum salarium B-1	GCF_000283335.1	WP_009365375.1	PG_binding_1	203	260	GCF_020171785.1	WP_224882097.1	Bacteria	Bacillota	Bacilli	Bacillales_G	HB172195	Anaerobacillus_A	Anaerobacillus_A hwajinpoensis_C	Pseudalkalibacillus hwajinpoensis	260	182	221
Halogranum salarium B-1	GCF_000283335.1	WP_009365375.1	PG_binding_1	203	260	GCA_017484005.1	MBR1421490.1	Bacteria	Bacillota_C	Negativicutes	Selenomonadales	Selenomonadaceae	Quinella	Quinella sp017484005	Selenomonadaceae bacterium	409	38	223.5
Halogranum salarium B-1	GCF_000283335.1	WP_009365375.1	PG_binding_1	203	260	GCF_002563635.1	WP_098443480.1	Bacteria	Bacillota	Bacilli	Bacillales_G	HB172195	Anaerobacillus_A	Anaerobacillus_A sp002563635	Bacillus sp. es.036	244	222	233
Halogranum salarium B-1	GCF_000283335.1	WP_009365375.1	PG_binding_1	203	260	GCF_000687995.1	WP_026759915.1	Bacteria	Bacillota_C	Negativicutes	Selenomonadales	Selenomonadaceae	Selenomonas_A	Selenomonas_A ruminantium_B	Selenomonas ruminantium AC2024	417	52	234.5
Halogranum salarium B-1	GCF_000283335.1	WP_009365375.1	PG_binding_1	203	260	GCA_002148405.1	OUC14650.1	Bacteria	Cyanobacteriota	Cyanobacteriia	Leptolyngbyales	Leptolyngbyaceae	MUGG01	MUGG01 sp002148405	Alkalinema sp. CACIAM 70d	449	27	238
Halogranum salarium B-1	GCF_000283335.1	WP_009365375.1	PG_binding_1	203	260	GCF_009818105.1	WP_159782415.1	Bacteria	Bacillota	Bacilli	Bacillales_G	HB172195	Anaerobacillus_A	Anaerobacillus_A sp009818105	Bacillus sp. N1-1	251	234	242.5
Halogranum salarium B-1	GCF_000283335.1	WP_009365375.1	PG_binding_1	203	260	GCA_000435555.1	CDA81850.1	Bacteria	Bacillota_A	Clostridia	Oscillospirales	Oscillospiraceae	Vescimonas	Vescimonas sp000435555	Firmicutes bacterium CAG:176	415	73	244
Halogranum salarium B-1	GCF_000283335.1	WP_009365375.1	PG_binding_1	203	260	GCF_001592105.1	WP_066633889.1	Bacteria	Bacillota_B	Desulfotomaculia	Desulfotomaculales	Desulfofarciminaceae	Desulfolucanica	Desulfolucanica intricata	Desulfolucianica intricata	402	89	245.5
Halogranum salarium B-1	GCF_000283335.1	WP_009365375.1	PG_binding_1	203	260	GCA_017457305.1	MBQ9706481.1	Bacteria	Bacillota_A	Clostridia	Christensenellales	CAG-314	Fimimonas	Fimimonas sp017457305	Clostridia bacterium	177	317	247
Halogranum salarium B-1	GCF_000283335.1	WP_009365375.1	PG_binding_1	203	260	GCF_900156645.1	WP_076558956.1	Bacteria	Bacillota	Bacilli	Bacillales_D	Halobacillaceae	Salimicrobium	Salimicrobium flavidum	Salimicrobium flavidum	300	195	247.5
Halogranum salarium B-1	GCF_000283335.1	WP_009365375.1	PG_binding_1	203	260	GCA_003517915.1	HCC34631.1	Bacteria	Bacillota_A	Clostridia	Oscillospirales	Acutalibacteraceae	UBA8129	UBA8129 sp003517915	Oscillospiraceae bacterium	261	242	251.5
Halogranum salarium B-1	GCF_000283335.1	WP_009365375.1	PG_binding_1	203	260	GCF_900177535.1	WP_048896682.1	Bacteria	Bacillota	Bacilli	Bacillales	Bacillaceae_H	Bacillus_I	Bacillus_I filamentosa	Priestia filamentosa	170	335	252.5
Halogranum salarium B-1	GCF_000283335.1	WP_009365375.1	PG_binding_1	203	260	GCF_015234585.1	WP_194218743.1	Bacteria	Bacillota	Bacilli	Bacillales_G	HB172195	Anaerobacillus_A	Anaerobacillus_A hwajinpoensis_B	Pseudalkalibacillus hwajinpoensis	239	275	257
Halogranum salarium B-1	GCF_000283335.1	WP_009365375.1	PG_binding_1	203	260	GCA_017303315.1	MBN8210704.1	Bacteria	Bacillota	Bacilli	Bacillales_G	HB172195	Anaerobacillus_A	Anaerobacillus_A sp017303315	Bacillus sp. NTK071	186	336	261
Halogranum salarium B-1	GCF_000283335.1	WP_009365375.1	PG_binding_1	203	260	GCA_944386115.1	CALWZV010000035.1_11	Bacteria	Bacillota_A	Clostridia	TANB77	CAG-508	CALWZV01	CALWZV01 sp944386115	uncultured Clostridia bacterium	154	371	262.5
Halogranum salarium B-1	GCF_000283335.1	WP_009365375.1	PG_binding_1	203	260	GCA_016281085.1	JAEEHY010000174.1_23	Bacteria	Bacillota_A	Clostridia	Lachnospirales	Lachnospiraceae	UBA2868	UBA2868 sp016281085	Lachnospiraceae bacterium	368	158	263
Halogranum salarium B-1	GCF_000283335.1	WP_009365375.1	PG_binding_1	203	260	GCA_015058625.1	MBE6086350.1	Bacteria	Bacillota_C	Negativicutes	Selenomonadales	Selenomonadaceae	Selenomonas_A	Selenomonas_A ruminantium_N	Selenomonas ruminantium	416	112	264
Halogranum salarium B-1	GCF_000283335.1	WP_009365375.1	PG_binding_1	203	260	GCF_002265875.1	WP_094907661.1	Bacteria	Bacillota	Bacilli	Bacillales_H	Marinococcaceae	Marinococcus	Marinococcus halophilus	Marinococcus halophilus	363	168	265.5
Halogranum salarium B-1	GCF_000283335.1	WP_009365375.1	PG_binding_1	203	260	GCF_024623785.1	WP_306818359.1	Bacteria	Myxococcota	Myxococcia	Myxococcales	Myxococcaceae	Archangium	Archangium sp024623785	Archangium sp. CY-1	307	224	265.5
Halogranum salarium B-1	GCF_000283335.1	WP_009365375.1	PG_binding_1	203	260	GCF_000340475.1	WP_017795307.1	Bacteria	Bacillota	Bacilli	Bacillales_D	Amphibacillaceae	Oceanobacillus	Oceanobacillus kimchii	Oceanobacillus kimchii X50	243	289	266
Halogranum salarium B-1	GCF_000283335.1	WP_009365375.1	PG_binding_1	203	260	GCA_009929605.1	NCB96563.1	Bacteria	Bacillota_C	Negativicutes	Veillonellales	Veillonellaceae	Veillonella	Veillonella sp009929605	Negativicutes bacterium	288	250	269
Halogranum salarium B-1	GCF_000283335.1	WP_009365375.1	PG_binding_1	203	260	GCF_007991515.1	WP_147211636.1	Bacteria	Bacillota	Bacilli	Bacillales_D	Amphibacillaceae	Oceanobacillus	Oceanobacillus sojae	Oceanobacillus sojae	472	66	269
Halogranum salarium B-1	GCF_000283335.1	WP_009365375.1	PG_binding_1	203	260	GCF_006716095.1	WP_142004143.1	Bacteria	Actinomycetota	Actinomycetia	Actinomycetales	Dermatophilaceae	Barrientosiimonas	Barrientosiimonas humi	Barrientosiimonas humi	163	377	270
Halogranum salarium B-1	GCF_000283335.1	WP_009365375.1	PG_binding_1	203	260	GCA_023511725.1	MCL6515138.1	Bacteria	Bacillota	Bacilli	Alicyclobacillales	Alicyclobacillaceae	JAIMAY01	JAIMAY01 sp023511725	Alicyclobacillus sp.	355	190	272.5
Halogranum salarium B-1	GCF_000283335.1	WP_009365375.1	PG_binding_1	203	260	GCA_020524245.1	JAIVLN010000006.1_114	Bacteria	Bacillota	Bacilli	Bacillales_G	Fictibacillaceae	Pseudalkalibacillus	Pseudalkalibacillus sp020524245	Rossellomorea aquimaris	196	351	273.5
Halogranum salarium B-1	GCF_000283335.1	WP_009365375.1	PG_binding_1	203	260	GCF_000737315.1	WP_044198443.1	Bacteria	Myxococcota	Myxococcia	Myxococcales	Myxococcaceae	Hyalangium	Hyalangium minutum	Hyalangium minutum	390	157	273.5
Halogranum salarium B-1	GCF_000283335.1	WP_009365375.1	PG_binding_1	203	260	GCA_017428215.1	MBQ6296255.1	Bacteria	Bacillota_C	Negativicutes	Selenomonadales	Selenomonadaceae	Quinella	Quinella sp017428215	Selenomonadaceae bacterium	388	160	274
Halogranum salarium B-1	GCF_000283335.1	WP_009365375.1	PG_binding_1	203	260	GCF_000024945.1	WP_008714242.1	Bacteria	Bacillota_C	Negativicutes	Veillonellales	Veillonellaceae	Veillonella	Veillonella parvula	Veillonella parvula DSM 2008	459	98	278.5
Halogranum salarium B-1	GCF_000283335.1	WP_009365375.1	PG_binding_1	203	260	GCA_022508565.1	MCH5167537.1	Bacteria	Bacillota	Bacilli	RF39	UBA660	CAG-582	CAG-582 sp022508565	Erysipelotrichales bacterium	283	276	279.5
Halogranum salarium B-1	GCF_000283335.1	WP_009365375.1	PG_binding_1	203	260	GCF_902810435.1	WP_008714242.1	Bacteria	Bacillota_C	Negativicutes	Veillonellales	Veillonellaceae	Veillonella	Veillonella parvula_A	Veillonella parvula	460	99	279.5
Halogranum salarium B-1	GCF_000283335.1	WP_009365375.1	PG_binding_1	203	260	GCF_010894475.1	WP_163782783.1	Bacteria	Myxococcota	Myxococcia	Myxococcales	Myxococcaceae	Myxococcus	Myxococcus vastator	Myxococcus vastator	299	271	285
Halogranum salarium B-1	GCF_000283335.1	WP_009365375.1	PG_binding_1	203	260	GCF_002886185.1	WP_110938831.1	Bacteria	Bacillota	Bacilli	Bacillales_H	Salisediminibacteriaceae	Salipaludibacillus	Salipaludibacillus neizhouensis	Salipaludibacillus neizhouensis	269	316	292.5
Halogranum salarium B-1	GCF_000283335.1	WP_009365375.1	PG_binding_1	203	260	GCF_009742705.1	WP_197430181.1	Bacteria	Actinomycetota	Actinomycetia	Propionibacteriales	Propionibacteriaceae	Auraticoccus	Auraticoccus cholistanensis	Auraticoccus cholistanensis	366	221	293.5
Halogranum salarium B-1	GCF_000283335.1	WP_009365375.1	PG_binding_1	203	260	GCF_002563635.1	WP_098445066.1	Bacteria	Bacillota	Bacilli	Bacillales_G	HB172195	Anaerobacillus_A	Anaerobacillus_A sp002563635	Bacillus sp. es.036	295	293	294
Halogranum salarium B-1	GCF_000283335.1	WP_009365375.1	PG_binding_1	203	260	GCF_014695375.1	WP_242031222.1	Bacteria	Cyanobacteriota	Cyanobacteriia	Cyanobacteriales	FACHB-T130	FACHB-T130	FACHB-T130 sp014695375	Coleofasciculus sp. FACHB-T130	391	198	294.5
Halogranum salarium B-1	GCF_000283335.1	WP_009365375.1	PG_binding_1	203	260	GCF_004565465.1	WP_135109697.1	Bacteria	Bacillota	Bacilli	Bacillales_D	Amphibacillaceae	Lentibacillus	Lentibacillus salicampi	Lentibacillus salicampi	563	34	298.5
Halogranum salarium B-1	GCF_000283335.1	WP_009365375.1	PG_binding_1	203	260	GCA_900314855.1	OMWZ01000001.1_160	Bacteria	Bacillota_C	Negativicutes	Acidaminococcales	Acidaminococcaceae	Succiniclasticum	Succiniclasticum sp900314855	uncultured Selenomonadales bacterium	552	48	300
Halogranum salarium B-1	GCF_000283335.1	WP_009365375.1	PG_binding_1	203	260	GCF_000011245.1	WP_011064676.1	Bacteria	Bacillota	Bacilli	Bacillales_D	Amphibacillaceae	Oceanobacillus	Oceanobacillus iheyensis	Oceanobacillus iheyensis HTE831	369	239	304
Halogranum salarium B-1	GCF_000283335.1	WP_009365375.1	PG_binding_1	203	260	GCA_012842105.1	HHY12771.1	Bacteria	Bacillota_E	DTU015	DTU015	DTU015	DTU015	DTU015 sp012842105	Firmicutes bacterium	429	181	305
Halogranum salarium B-1	GCF_000283335.1	WP_009365375.1	PG_binding_1	203	260	GCA_017527075.1	MBR3497923.1	Bacteria	Bacillota_C	Negativicutes	Selenomonadales	Selenomonadaceae	Quinella	Quinella sp017527075	Selenomonadaceae bacterium	448	162	305
Halogranum salarium B-1	GCF_000283335.1	WP_009365375.1	PG_binding_1	203	260	GCF_000188175.1	WP_009144634.1	Bacteria	Bacillota_C	Negativicutes	Acidaminococcales	Acidaminococcaceae	Phascolarctobacterium_A	Phascolarctobacterium_A succinatutens	Phascolarctobacterium succinatutens YIT 12067	596	15	305.5
Halogranum salarium B-1	GCF_000283335.1	WP_009365375.1	PG_binding_1	203	260	GCA_900547415.1	URGS01000008.1_63	Bacteria	Bacillota_C	Negativicutes	Acidaminococcales	Acidaminococcaceae	Phascolarctobacterium_A	Phascolarctobacterium_A sp900547415	uncultured Phascolarctobacterium sp.	597	20	308.5
Halogranum salarium B-1	GCF_000283335.1	WP_009365375.1	PG_binding_1	203	260	GCF_015234585.1	WP_194221479.1	Bacteria	Bacillota	Bacilli	Bacillales_G	HB172195	Anaerobacillus_A	Anaerobacillus_A hwajinpoensis_B	Pseudalkalibacillus hwajinpoensis	313	310	311.5
Halogranum salarium B-1	GCF_000283335.1	WP_009365375.1	PG_binding_1	203	260	GCF_002959775.1	WP_009351205.1	Bacteria	Bacillota_C	Negativicutes	Veillonellales	Veillonellaceae	Veillonella	Veillonella rogosae	Veillonella rogosae JCM 15642	461	165	313
Halogranum salarium B-1	GCF_000283335.1	WP_009365375.1	PG_binding_1	203	260	GCA_024762335.1	JANTHO010000022.1_36	Bacteria	Actinomycetota	Acidimicrobiia	UBA5794	UBA5794	JAHEEL01	JAHEEL01 sp024762335	Acidimicrobiia bacterium	470	169	319.5
Halogranum salarium B-1	GCF_000283335.1	WP_009365375.1	PG_binding_1	203	260	GCA_019358875.1	MBW4546430.1	Bacteria	Cyanobacteriota	Cyanobacteriia	Cyanobacteriales	Coleofasciculaceae	Symplocastrum	Symplocastrum torsivum	Symplocastrum torsivum CPER-KK1	441	200	320.5
Halogranum salarium B-1	GCF_000283335.1	WP_009365375.1	PG_binding_1	203	260	GCF_016820655.1	WP_203366689.1	Bacteria	Bacillota_A	Clostridia	Tissierellales	SIT17	Anaeromonas	Anaeromonas frigoriresistens	Anaeromonas frigoriresistens	301	343	322
Halogranum salarium B-1	GCF_000283335.1	WP_009365375.1	PG_binding_1	203	260	GCA_018262385.1	MBS1150956.1	Bacteria	Myxococcota	Myxococcia	Myxococcales	Myxococcaceae	JAGSPQ01	JAGSPQ01 sp018262385	Myxococcaceae bacterium	393	254	323.5
Halogranum salarium B-1	GCF_000283335.1	WP_009365375.1	PG_binding_1	203	260	GCA_910579805.1	CAJTWM010000001.1_142	Bacteria	Bacillota_A	Clostridia	Lachnospirales	Lachnospiraceae	RGIG3002	RGIG3002 sp910579805	uncultured Lachnospiraceae bacterium	515	143	329
Halogranum salarium B-1	GCF_000283335.1	WP_009365375.1	PG_binding_1	203	260	GCA_023396555.1	JAEWWC010000237.1_5	Bacteria	Bacillota_A	Clostridia	Christensenellales	SZUA-584	SZUA-584	SZUA-584 sp023396555	Firmicutes bacterium	87	580	333.5
Halogranum salarium B-1	GCF_000283335.1	WP_009365375.1	PG_binding_1	203	260	GCA_021203775.1	MCD8199085.1	Bacteria	Bacillota_C	Negativicutes	Acidaminococcales	Acidaminococcaceae	JAJQAO01	JAJQAO01 sp021203775	Phascolarctobacterium sp.	626	42	334
Halogranum salarium B-1	GCF_000283335.1	WP_009365375.1	PG_binding_1	203	260	GCA_017518105.1	MBR6712617.1	Bacteria	Bacillota_C	Negativicutes	Selenomonadales	Selenomonadaceae	Quinella	Quinella sp017518105	Selenomonadaceae bacterium	447	232	339.5
Halogranum salarium B-1	GCF_000283335.1	WP_009365375.1	PG_binding_1	203	260	GCF_000821065.1	WP_042533134.1	Bacteria	Bacillota	Bacilli	Bacillales_D	Amphibacillaceae	Oceanobacillus	Oceanobacillus oncorhynchi	Oceanobacillus oncorhynchi	576	106	341
Halogranum salarium B-1	GCF_000283335.1	WP_009365375.1	PG_binding_1	203	260	GCA_017622415.1	MBO5105312.1	Bacteria	Bacillota_A	Clostridia	Oscillospirales	Acutalibacteraceae	UMGS1279	UMGS1279 sp017622415	Clostridia bacterium	551	132	341.5
Halogranum salarium B-1	GCF_000283335.1	WP_009365375.1	PG_binding_1	203	260	GCA_019415425.1	DXZF01000345.1_5	Bacteria	Bacillota_A	Clostridia	Christensenellales	QAND01	Allochristensenella	Allochristensenella sp019415425	Firmicutes bacterium	556	137	346.5
Halogranum salarium B-1	GCF_000283335.1	WP_009365375.1	PG_binding_1	203	260	GCA_009774395.1	VSNQ01000133.1_4	Bacteria	Bacillota_A	Clostridia	Lachnospirales	Lachnospiraceae	COE1	COE1 sp009774395	Lachnospiraceae bacterium	670	25	347.5
Halogranum salarium B-1	GCF_000283335.1	WP_009365375.1	PG_binding_1	203	260	GCA_904502105.1	CAJGDF010000024.1_8	Bacteria	Bacillota_A	Clostridia	Oscillospirales	UBA644	HGM12619	HGM12619 sp904502105	uncultured Clostridia bacterium	426	281	353.5
Halogranum salarium B-1	GCF_000283335.1	WP_009365375.1	PG_binding_1	203	260	GCF_900129935.1	WP_073031979.1	Bacteria	Bacillota_B	Desulfitobacteriia	Desulfitobacteriales	Desulfitobacteriaceae	Desulfosporosinus	Desulfosporosinus lacus	Desulfosporosinus lacus DSM 15449	677	30	353.5
Halogranum salarium B-1	GCF_000283335.1	WP_009365375.1	PG_binding_1	203	260	GCF_009818105.1	WP_159785067.1	Bacteria	Bacillota	Bacilli	Bacillales_G	HB172195	Anaerobacillus_A	Anaerobacillus_A sp009818105	Bacillus sp. N1-1	362	355	358.5
Halogranum salarium B-1	GCF_000283335.1	WP_009365375.1	PG_binding_1	203	260	GCF_019037185.1	WP_216883928.1	Bacteria	Bacillota	Bacilli	Bacillales_D	Amphibacillaceae	Oceanobacillus	Oceanobacillus caeni	Oceanobacillus caeni	437	291	364
Halogranum salarium B-1	GCF_000283335.1	WP_009365375.1	PG_binding_1	203	260	GCA_000434895.1	CDD10059.1	Bacteria	Bacillota_C	Negativicutes	Acidaminococcales	Acidaminococcaceae	Phascolarctobacterium_A	Phascolarctobacterium_A succinatutens_A	Phascolarctobacterium succinatutens CAG:287	712	21	366.5
Halogranum salarium B-1	GCF_000283335.1	WP_009365375.1	PG_binding_1	203	260	GCF_000155555.1	WP_006103427.1	Bacteria	Cyanobacteriota	Cyanobacteriia	Cyanobacteriales	Coleofasciculaceae	Coleofasciculus	Coleofasciculus chthonoplastes	Coleofasciculus chthonoplastes PCC 7420	507	226	366.5
Halogranum salarium B-1	GCF_000283335.1	WP_009365375.1	PG_binding_1	203	260	GCA_023512105.1	MCL6561742.1	Bacteria	Bacillota_E	Sulfobacillia	Sulfobacillales	Sulfobacillaceae	JAIMAE01	JAIMAE01 sp023512105	Firmicutes bacterium	140	597	368.5
Halogranum salarium B-1	GCF_000283335.1	WP_009365375.1	PG_binding_1	203	260	GCF_001399675.1	WP_054969226.1	Bacteria	Bacillota	Bacilli	Alicyclobacillales	Alicyclobacillaceae	Alicyclobacillus_B	Alicyclobacillus_B ferrooxydans	Alicyclobacillus ferrooxydans	604	133	368.5
Halogranum salarium B-1	GCF_000283335.1	WP_009365375.1	PG_binding_1	203	260	GCF_001078375.1	WP_059363327.1	Bacteria	Bacillota_C	Negativicutes	Veillonellales	Veillonellaceae	Veillonella	Veillonella tobetsuensis	Veillonella tobetsuensis	464	288	376
Halogranum salarium B-1	GCF_000283335.1	WP_009365375.1	PG_binding_1	203	260	GCA_902773295.1	CACYDT010000096.1_4	Bacteria	Bacillota_C	Negativicutes	Selenomonadales	Selenomonadaceae	UBA3796	UBA3796 sp902773295	uncultured Veillonellaceae bacterium	525	236	380.5
Halogranum salarium B-1	GCF_000283335.1	WP_009365375.1	PG_binding_1	203	260	GCA_900556765.1	USQH01000006.1_20	Bacteria	Bacillota_A	Clostridia	Oscillospirales	Acutalibacteraceae	UMGS1976	UMGS1976 sp900556765	uncultured Oscillospiraceae bacterium	697	64	380.5
Halogranum salarium B-1	GCF_000283335.1	WP_009365375.1	PG_binding_1	203	260	GCF_943736985.1	WP_251859753.1	Bacteria	Bacillota_A	Clostridia	Clostridiales	Clostridiaceae	Clostridium_F	Clostridium_F sp943736985	Clostridium sp. Marseille-Q2269	564	203	383.5
Halogranum salarium B-1	GCF_000283335.1	WP_009365375.1	PG_binding_1	203	260	GCA_015058655.1	MBE6102311.1	Bacteria	Bacillota_C	Negativicutes	Selenomonadales	Selenomonadaceae	Selenomonas_B	Selenomonas_B ruminantium_C	Selenomonas ruminantium	691	78	384.5
Halogranum salarium B-1	GCF_000283335.1	WP_009365375.1	PG_binding_1	203	260	GCA_004558595.1	SFCN01000007.1_46	Bacteria	Bacillota_C	Negativicutes	Acidaminococcales	Acidaminococcaceae	Phascolarctobacterium_A	Phascolarctobacterium_A sp004558595	Phascolarctobacterium sp.	595	175	385
Halogranum salarium B-1	GCF_000283335.1	WP_009365375.1	PG_binding_1	203	260	GCA_013359215.1	NUM34896.1	Bacteria	Planctomycetota	Uabimicrobiia	Uabimicrobiales	JABWCH01	JABWCH01	JABWCH01 sp013359215	Candidatus Brocadiae bacterium	312	462	387
Halogranum salarium B-1	GCF_000283335.1	WP_009365375.1	PG_binding_1	203	260	GCF_000143085.1	WP_013219405.1	Bacteria	Pseudomonadota	Gammaproteobacteria	Nitrosococcales	Nitrosococcaceae	Nitrosococcus	Nitrosococcus watsonii	Nitrosococcus watsonii C-113	706	84	395
Halogranum salarium B-1	GCF_000283335.1	WP_009365375.1	PG_binding_1	203	260	GCA_003486645.1	HAX87049.1	Bacteria	Cyanobacteriota	Cyanobacteriia	Cyanobacteriales	Coleofasciculaceae	UBA11370	UBA11370 sp003486645	Cyanobacteria bacterium UBA11370	736	68	402
Halogranum salarium B-1	GCF_000283335.1	WP_009365375.1	PG_binding_1	203	260	GCA_023622765.1	JAMNYO010000108.1_7	Bacteria	Bacteroidota	Bacteroidia	Bacteroidales	Dysgonomonadaceae	Fermentimonas	Fermentimonas sp019136875	Bacteroidetes bacterium	389	418	403.5
Halogranum salarium B-1	GCF_000283335.1	WP_009365375.1	PG_binding_1	203	260	GCF_000016505.1	WP_012101360.1	Bacteria	Bacillota_A	Clostridia	Clostridiales	Clostridiaceae	Clostridium_B	Clostridium_B kluyveri	Clostridium kluyveri DSM 555	385	423	404
Halogranum salarium B-1	GCF_000283335.1	WP_009365375.1	PG_binding_1	203	260	GCA_015067385.1	MBE6895727.1	Bacteria	Bacillota_A	Clostridia	Oscillospirales	UBA644	HGM12619	HGM12619 sp015067385	Oscillospiraceae bacterium	487	324	405.5
Halogranum salarium B-1	GCF_000283335.1	WP_009365375.1	PG_binding_1	203	260	GCA_018333525.1	MBS3914352.1	Bacteria	Bacteroidota	Bacteroidia	NS11-12g	UBA955	JAGXTF01	JAGXTF01 sp018333525	Bacteroidetes bacterium	661	161	411
Halogranum salarium B-1	GCF_000283335.1	WP_009365375.1	PG_binding_1	203	260	GCF_002797315.1	WP_198508946.1	Bacteria	Bacillota	Bacilli	Bacillales_H	Marinococcaceae	C254	C254 sp002797315	Bacillus sp. FJAT-44742	746	77	411.5
Halogranum salarium B-1	GCF_000283335.1	WP_009365375.1	PG_binding_1	203	260	GCF_900115845.1	WP_061802363.1	Bacteria	Bacillota	Bacilli	Bacillales	Bacillaceae_H	Bacillus_I	Bacillus_I endophytica	Priestia endophytica DSM 13796	342	483	412.5
Halogranum salarium B-1	GCF_000283335.1	WP_009365375.1	PG_binding_1	203	260	GCA_014656495.1	GHG87075.1	Bacteria	Myxococcota	Myxococcia	Myxococcales	Myxococcaceae	Myxococcus	Myxococcus sp014656495	Comamonas sp. KCTC 72670	557	270	413.5
Halogranum salarium B-1	GCF_000283335.1	WP_009365375.1	PG_binding_1	203	260	GCA_023415795.1	JAEZJG010000005.1_20	Bacteria	Bacillota_A	Clostridia	Christensenellales	SZUA-584	SZUA-584	SZUA-584 sp023415795	Firmicutes bacterium	450	381	415.5
Halogranum salarium B-1	GCF_000283335.1	WP_009365375.1	PG_binding_1	203	260	GCF_000235605.1	WP_014185824.1	Bacteria	Bacillota_B	Desulfitobacteriia	Desulfitobacteriales	Desulfitobacteriaceae	Desulfosporosinus	Desulfosporosinus orientis	Desulfosporosinus orientis DSM 765	745	88	416.5
Halogranum salarium B-1	GCF_000283335.1	WP_009365375.1	PG_binding_1	203	260	GCA_934190775.1	CAKPTG010000010.1_55	Bacteria	Bacillota_C	Negativicutes	Acidaminococcales	Acidaminococcaceae	Phascolarctobacterium_A	Phascolarctobacterium_A sp934190775	uncultured Phascolarctobacterium sp.	783	51	417
Halogranum salarium B-1	GCF_000283335.1	WP_009365375.1	PG_binding_1	203	260	GCF_014642655.1	WP_188696111.1	Bacteria	Bacillota	Bacilli	Bacillales_K	Sporolactobacillaceae	Pullulanibacillus	Pullulanibacillus camelliae	Pullulanibacillus camelliae	653	183	418
Halogranum salarium B-1	GCF_000283335.1	WP_009365375.1	PG_binding_1	203	260	GCF_006716355.1	WP_142036736.1	Bacteria	Actinomycetota	Actinomycetia	Mycobacteriales	Micromonosporaceae	Stackebrandtia	Stackebrandtia endophytica	Stackebrandtia endophytica	652	186	419
Halogranum salarium B-1	GCF_000283335.1	WP_009365375.1	PG_binding_1	203	260	GCA_012519205.1	NLK20489.1	Bacteria	Bacillota_A	Clostridia	Lachnospirales	Defluviitaleaceae	JAAYQR01	JAAYQR01 sp012519205	Epulopiscium sp.	672	171	421.5
Halogranum salarium B-1	GCF_000283335.1	WP_009365375.1	PG_binding_1	203	260	GCA_003150225.1	PWL43841.1	Bacteria	Bacillota_A	Clostridia	Christensenellales	QAND01	QAND01	QAND01 sp003150225	Firmicutes bacterium	656	189	422.5
Halogranum salarium B-1	GCF_000283335.1	WP_009365375.1	PG_binding_1	203	260	GCF_001306135.1	WP_054533860.1	Bacteria	Chloroflexota	Chloroflexia	Chloroflexales	Herpetosiphonaceae	Herpetosiphon	Herpetosiphon geysericola	Herpetosiphon geysericola	381	465	423
Halogranum salarium B-1	GCF_000283335.1	WP_009365375.1	PG_binding_1	203	260	GCF_900086715.1	WP_042533134.1	Bacteria	Bacillota	Bacilli	Bacillales_D	Amphibacillaceae	Gracilibacillus	Gracilibacillus timonensis	Gracilibacillus timonensis	577	272	424.5
Halogranum salarium B-1	GCF_000283335.1	WP_009365375.1	PG_binding_1	203	260	GCA_902785705.1	CACZZN010000018.1_42	Bacteria	Bacillota_C	Negativicutes	Selenomonadales	Selenomonadaceae	UBA9786	UBA9786 sp902785705	uncultured Veillonellaceae bacterium	676	180	428
Halogranum salarium B-1	GCF_000283335.1	WP_009365375.1	PG_binding_1	203	260	GCF_900176355.1	WP_084574650.1	Bacteria	Bacillota_C	Negativicutes	Sporomusales	Sporomusaceae	Sporomusa	Sporomusa malonica	Sporomusa malonica	414	453	433.5
Halogranum salarium B-1	GCF_000283335.1	WP_009365375.1	PG_binding_1	203	260	GCA_017441125.1	MBQ7014793.1	Bacteria	Bacillota_A	Clostridia	Oscillospirales	UBA644	HGM12619	HGM12619 sp017441125	Clostridia bacterium	445	425	435
Halogranum salarium B-1	GCF_000283335.1	WP_009365375.1	PG_binding_1	203	260	GCF_900187165.1	WP_095177370.1	Bacteria	Bacillota_A	Clostridia	Clostridiales	Clostridiaceae	Clostridium_G	Clostridium_G cochlearium	Clostridium cochlearium	550	323	436.5
Halogranum salarium B-1	GCF_000283335.1	WP_009365375.1	PG_binding_1	203	260	GCF_003044305.1	WP_108072678.1	Bacteria	Myxococcota	Myxococcia	Myxococcales	Myxococcaceae	Archangium	Archangium sp003044305	Vitiosangium sp. GDMCC 1.1324	571	314	442.5
Halogranum salarium B-1	GCF_000283335.1	WP_009365375.1	PG_binding_1	203	260	GCF_000389635.1	WP_015614253.1	Bacteria	Bacillota_A	Clostridia	Clostridiales	Clostridiaceae	Clostridium_I	Clostridium_I pasteurianum_A	Clostridium pasteurianum BC1	609	280	444.5
Halogranum salarium B-1	GCF_000283335.1	WP_009365375.1	PG_binding_1	203	260	GCF_023897015.1	WP_252471631.1	Bacteria	Bacillota_B	Desulfitobacteriia	Desulfitobacteriales	Desulfitobacteriaceae	Desulfosporosinus	Desulfosporosinus nitroreducens	Desulfosporosinus nitroreducens	840	60	450
Halogranum salarium B-1	GCF_000283335.1	WP_009365375.1	PG_binding_1	203	260	GCA_902781305.1	CACZIV010000080.1_1	Bacteria	Bacillota_C	Negativicutes	Selenomonadales	Selenomonadaceae	Selenomonas_A	Selenomonas_A ruminantium_K	Selenomonas ruminantium	791	113	452
Halogranum salarium B-1	GCF_000283335.1	WP_009365375.1	PG_binding_1	203	260	GCF_004766055.1	WP_135379944.1	Bacteria	Bacillota_B	Desulfitobacteriia	Desulfitobacteriales	Desulfitobacteriaceae	Desulfosporosinus	Desulfosporosinus sp004766055	Desulfosporosinus sp. Sb-LF	888	16	452
Halogranum salarium B-1	GCF_000283335.1	WP_009365375.1	PG_binding_1	203	260	GCA_944390445.1	CALXQB010000044.1_2	Bacteria	Bacillota_A	Clostridia	TANB77	CAG-508	CALXRW01	CALXRW01 sp944390445	uncultured Clostridia bacterium	542	372	457
Halogranum salarium B-1	GCF_000283335.1	WP_009365375.1	PG_binding_1	203	260	GCF_001611555.1	WP_066238656.1	Bacteria	Bacillota_C	Negativicutes	Sporomusales_A	Acetonemaceae	Anaerosporomusa	Anaerosporomusa subterranea	Anaerosporomusa subterranea	696	219	457.5
Halogranum salarium B-1	GCF_000283335.1	WP_009365375.1	PG_binding_1	203	260	GCF_001548375.1	WP_067775841.1	Bacteria	Cyanobacteriota	Cyanobacteriia	Cyanobacteriales	Nostocaceae	Trichormus	Trichormus sp001548375	Nostoc sp. NIES-3756	870	55	462.5
Halogranum salarium B-1	GCF_000283335.1	WP_009365375.1	PG_binding_1	203	260	GCA_020632975.1	MCB9641621.1	Bacteria	Myxococcota	UBA6777	UBA6777	UBA6777	JAKLKB01	JAKLKB01 sp020632975	Myxococcales bacterium	627	303	465
Halogranum salarium B-1	GCF_000283335.1	WP_009365375.1	PG_binding_1	203	260	GCA_020846875.1	MCC6337339.1	Bacteria	Myxococcota	Myxococcia	Myxococcales	Myxococcaceae	JADLDB01	JADLDB01 sp020846875	Myxococcales bacterium	708	225	466.5
Halogranum salarium B-1	GCF_000283335.1	WP_009365375.1	PG_binding_1	203	260	GCF_000359585.1	WP_017895957.1	Bacteria	Bacillota_A	Clostridia	Clostridiales	Clostridiaceae	Clostridium_B	Clostridium_B tyrobutyricum	Clostridium tyrobutyricum DSM 2637 = ATCC 25755 = JCM 11008	511	424	467.5
Halogranum salarium B-1	GCF_000283335.1	WP_009365375.1	PG_binding_1	203	260	GCF_016887565.1	WP_204222196.1	Bacteria	Myxococcota	Myxococcia	Myxococcales	Myxococcaceae	Archangium	Archangium violaceum_B	Archangium violaceum	629	315	472
Halogranum salarium B-1	GCF_000283335.1	WP_009365375.1	PG_binding_1	203	260	GCF_002196705.1	WP_088226568.1	Bacteria	Bacillota_B	Desulfitobacteriia	Desulfitobacteriales	Desulfitobacteriaceae	Desulfosporosinus	Desulfosporosinus sp002196705	Desulfosporosinus sp. FKB	912	43	477.5
Halogranum salarium B-1	GCF_000283335.1	WP_009365375.1	PG_binding_1	203	260	GCA_013178305.1	NPV71319.1	Bacteria	Bacillota_E	JABLXB01	JABLXB01	JABLXB01	JABLXB01	JABLXB01 sp013178305	Firmicutes bacterium	568	392	480
Halogranum salarium B-1	GCF_000283335.1	WP_009365375.1	PG_binding_1	203	260	GCA_022710345.1	JAKLHB010000146.1_11	Bacteria	Planctomycetota	Uabimicrobiia	Uabimicrobiales	JAKLHB01	JAKLHB01	JAKLHB01 sp022710345	Planctomycetes bacterium	428	540	484
Halogranum salarium B-1	GCF_000283335.1	WP_009365375.1	PG_binding_1	203	260	GCA_012512325.1	NLC14891.1	Bacteria	Bacillota_E	DTU015	DTU015	DTU015	DTU015	DTU015 sp012512325	Firmicutes bacterium	491	481	486
Halogranum salarium B-1	GCF_000283335.1	WP_009365375.1	PG_binding_1	203	260	GCF_023336935.1	WP_249078644.1	Bacteria	Bacillota_C	Negativicutes	Acidaminococcales	Acidaminococcaceae	CAG-266	CAG-266 sp000436095	Phascolarctobacterium sp. ET69	924	49	486.5
Halogranum salarium B-1	GCF_000283335.1	WP_009365375.1	PG_binding_1	203	260	GCA_903905455.1	CAIVGN010000055.1_18	Bacteria	Myxococcota	Myxococcia	Myxococcales	Myxococcaceae	Archangium_A	Archangium_A sp903905455	uncultured Archangium sp.	619	356	487.5
Halogranum salarium B-1	GCF_000283335.1	WP_009365375.1	PG_binding_1	203	260	GCA_021846505.1	JAJZWV010000049.1_17	Bacteria	Bacillota_E	Sulfobacillia	Sulfobacillales	JAIMBI01	JAJZWV01	JAJZWV01 sp021846505	Firmicutes bacterium	679	302	490.5
Halogranum salarium B-1	GCF_000283335.1	WP_009365375.1	PG_binding_1	203	260	GCF_000750635.1	WP_040979004.1	Bacteria	Bacillota	Bacilli	Bacillales_D	Amphibacillaceae	Oceanobacillus	Oceanobacillus jeddahense	Oceanobacillus jeddahense	733	255	494
Halogranum salarium B-1	GCF_000283335.1	WP_009365375.1	PG_binding_1	203	260	GCA_902792295.1	CADAZC010000047.1_6	Bacteria	Bacillota_A	Clostridia	Christensenellales	CAG-138	UBA3792	UBA3792 sp902792295	uncultured Eubacteriales bacterium	873	125	499
Halogranum salarium B-1	GCF_000283335.1	WP_009365375.1	PG_binding_1	203	260	GCA_900553055.1	USBV01000092.1_3	Bacteria	Bacillota_C	Negativicutes	Acidaminococcales	Acidaminococcaceae	Phascolarctobacterium_A	Phascolarctobacterium_A sp900553055	uncultured Phascolarctobacterium sp.	940	62	501
Halogranum salarium B-1	GCF_000283335.1	WP_009365375.1	PG_binding_1	203	260	GCF_022921115.1	WP_245035441.1	Bacteria	Bacillota	Bacilli	Bacillales_D	Halobacillaceae	Halobacillus_A	Halobacillus_A sp022921115	Halobacillus sp. SSHM10-5	565	438	501.5
Halogranum salarium B-1	GCF_000283335.1	WP_009365375.1	PG_binding_1	203	260	GCF_900009145.1	WP_072717727.1	Bacteria	Cyanobacteriota	Cyanobacteriia	Cyanobacteriales	Microcoleaceae	Planktothrix	Planktothrix tepida	Planktothrix tepida PCC 9214	939	70	504.5
Halogranum salarium B-1	GCF_000283335.1	WP_009365375.1	PG_binding_1	203	260	GCF_011320225.1	WP_166350618.1	Bacteria	Actinomycetota	Actinomycetia	Jiangellales	Jiangellaceae	Phytoactinopolyspora	Phytoactinopolyspora limicola	Phytoactinopolyspora limicola	640	375	507.5
Halogranum salarium B-1	GCF_000283335.1	WP_009365375.1	PG_binding_1	203	260	GCA_944390965.1	CALXRW010000002.1_57	Bacteria	Bacillota_A	Clostridia	TANB77	CAG-508	CALXRW01	CALXRW01 sp944390965	uncultured Clostridia bacterium	792	228	510
Halogranum salarium B-1	GCF_000283335.1	WP_009365375.1	PG_binding_1	203	260	GCF_013281975.1	WP_176230715.1	Bacteria	Actinomycetota	Humimicrobiia	Hakubanellales	Hakubanellaceae	Hakubanella	Hakubanella thermoalkaliphilus	Candidatus Hakubanella thermoalkaliphilus	603	420	511.5
Halogranum salarium B-1	GCF_000283335.1	WP_009365375.1	PG_binding_1	203	260	GCF_014695915.1	WP_190637713.1	Bacteria	Cyanobacteriota	Cyanobacteriia	Cyanobacteriales	FACHB-T130	FACHB-40	FACHB-40 sp014695915	Trichocoleus sp. FACHB-40	567	459	513
Halogranum salarium B-1	GCF_000283335.1	WP_009365375.1	PG_binding_1	203	260	GCA_023406895.1	JAEXTV010000020.1_61	Bacteria	Bacillota_A	Clostridia	Christensenellales	SZUA-584	SZUA-584	SZUA-584 sp023406895	Firmicutes bacterium	815	213	514
Halogranum salarium B-1	GCF_000283335.1	WP_009365375.1	PG_binding_1	203	260	GCA_905234195.1	CAJOFR010000001.1_39	Bacteria	Bacillota_C	Negativicutes	Selenomonadales	Selenomonadaceae	Quinella	Quinella sp905234195	uncultured Selenomonadaceae bacterium	936	96	516
Halogranum salarium B-1	GCF_000283335.1	WP_009365375.1	PG_binding_1	203	260	GCF_900010725.2	WP_083624846.1	Bacteria	Cyanobacteriota	Cyanobacteriia	Cyanobacteriales	Microcoleaceae	Planktothrix	Planktothrix serta	Planktothrix serta PCC 8927	915	131	523
Halogranum salarium B-1	GCF_000283335.1	WP_009365375.1	PG_binding_1	203	260	GCF_002886255.1	WP_091582600.1	Bacteria	Bacillota	Bacilli	Bacillales_H	Marinococcaceae	Alteribacillus	Alteribacillus bidgolensis	Alteribacillus bidgolensis	874	176	525
Halogranum salarium B-1	GCF_000283335.1	WP_009365375.1	PG_binding_1	203	260	GCA_902789675.1	CADAPG010000018.1_44	Bacteria	Bacillota_A	Clostridia	Christensenellales	CAG-138	UBA3792	UBA3792 sp902789675	uncultured Eubacteriales bacterium	918	147	532.5
Halogranum salarium B-1	GCF_000283335.1	WP_009365375.1	PG_binding_1	203	260	GCA_009885595.1	VFKJ01000073.1_5	Bacteria	Myxococcota	Myxococcia	Myxococcales	Myxococcaceae	Archangium_A	Archangium_A sp009885595	Myxococcales bacterium	813	253	533
Halogranum salarium B-1	GCF_000283335.1	WP_009365375.1	PG_binding_1	203	260	GCF_000686945.1	WP_231464618.1	Bacteria	Bacillota_C	Negativicutes	Selenomonadales	Selenomonadaceae	Selenomonas_A	Selenomonas_A sp000686945	Selenomonas sp. AE3005	923	177	550
Halogranum salarium B-1	GCF_000283335.1	WP_009365375.1	PG_binding_1	203	260	GCA_023565505.1	MCL8208846.1	Bacteria	Bacillota_E	Sulfobacillia	Sulfobacillales	JAIMBI01	JAIMBI01	JAIMBI01 sp023565505	Actinomycetia bacterium	680	421	550.5
Halogranum salarium B-1	GCF_000283335.1	WP_009365375.1	PG_binding_1	203	260	GCF_002763455.1	WP_100013142.1	Bacteria	Bacillota	Bacilli	Bacillales_D	Amphibacillaceae	Lentibacillus_A	Lentibacillus_A sediminis	Lentibacillus sediminis	566	536	551
Halogranum salarium B-1	GCF_000283335.1	WP_009365375.1	PG_binding_1	203	260	GCA_910579935.1	CAJTVQ010000002.1_132	Bacteria	Bacillota_A	Clostridia	Lachnospirales	Lachnospiraceae	Kineothrix	Kineothrix sp910579935	uncultured Lachnospiraceae bacterium	875	230	552.5
Halogranum salarium B-1	GCF_000283335.1	WP_009365375.1	PG_binding_1	203	260	GCA_020635205.1	MCB9215174.1	Bacteria	Bacteroidota	Kapabacteria	OLB7	OLB7	JAGWAZ01	JAGWAZ01 sp020635205	Ignavibacteria bacterium	827	287	557
Halogranum salarium B-1	GCF_000283335.1	WP_009365375.1	PG_binding_1	203	260	GCA_900769615.1	CAAGHH010000010.1_8	Bacteria	Bacillota_C	Negativicutes	Selenomonadales	Selenomonadaceae	Selenomonas_A	Selenomonas_A sp900769615	Selenomonadales bacterium	980	136	558
Halogranum salarium B-1	GCF_000283335.1	WP_009365375.1	PG_binding_1	203	260	GCF_010091945.1	WP_162423372.1	Bacteria	Cyanobacteriota	Cyanobacteriia	Leptolyngbyales	Leptolyngbyaceae	Myxacorys	Myxacorys almedinensis	Myxacorys almedinensis A	782	339	560.5
Halogranum salarium B-1	GCF_000283335.1	WP_009365375.1	PG_binding_1	203	260	GCA_902801565.1	CADCIX010000032.1_12	Bacteria	Bacillota_C	Negativicutes	Selenomonadales	Selenomonadaceae	UBA3796	UBA3796 sp902801565	uncultured Veillonellaceae bacterium	795	334	564.5
Halogranum salarium B-1	GCF_000283335.1	WP_009365375.1	PG_binding_1	203	260	GCA_012842685.1	HHY76117.1	Bacteria	Bacillota_E	DTU015	DTU015	DTU015	UBA3951	UBA3951 sp012842685	Firmicutes bacterium	826	313	569.5
Halogranum salarium B-1	GCF_000283335.1	WP_009365375.1	PG_binding_1	203	260	GCF_012933365.1	WP_169101071.1	Bacteria	Bacillota_E	Sulfobacillia	Sulfobacillales	Sulfobacillaceae	Sulfobacillus_B	Sulfobacillus_B sp012933365	Sulfobacillus sp. DSM 109850	962	187	574.5
Halogranum salarium B-1	GCF_000283335.1	WP_009365375.1	PG_binding_1	203	260	GCA_017357865.1	QSZ27998.1	Bacteria	Bacillota_A	Thermoanaerobacteria	Thermoanaerobacterales	Thermoanaerobacteraceae	3443-3Ac	3443-3Ac sp017357865	thermophilic bacterium 3443-3Ac	758	408	583
Halogranum salarium B-1	GCF_000283335.1	WP_009365375.1	PG_binding_1	203	260	GCF_001598215.1	WP_062749992.1	Bacteria	Bacillota	Bacilli	Bacillales_H	Bacillaceae_D	Bacillus_H	Bacillus_H clausii_B	Alkalihalobacillus clausii	897	273	585
Halogranum salarium B-1	GCF_000283335.1	WP_009365375.1	PG_binding_1	203	260	GCF_002003465.1	WP_077616890.1	Bacteria	Bacillota	Bacilli	Bacillales_K	Sporolactobacillaceae	Caenibacillus	Caenibacillus caldisaponilyticus	Caenibacillus caldisaponilyticus	969	214	591.5
Halogranum salarium B-1	GCF_000283335.1	WP_009365375.1	PG_binding_1	203	260	GCF_009911265.1	WP_160198463.1	Bacteria	Bacillota_A	Clostridia	Tissierellales	SIT17	Anaeromonas	Anaeromonas massiliensis_A	Senegalia massiliensis	824	361	592.5
Halogranum salarium B-1	GCF_000283335.1	WP_009365375.1	PG_binding_1	203	260	GCA_900556765.1	USQH01000101.1_6	Bacteria	Bacillota_A	Clostridia	Oscillospirales	Acutalibacteraceae	UMGS1976	UMGS1976 sp900556765	uncultured Oscillospiraceae bacterium	900	286	593
Halogranum salarium B-1	GCF_000283335.1	WP_009365375.1	PG_binding_1	203	260	GCF_017329615.1	WP_021298460.1	Bacteria	Bacillota	Bacilli	Alicyclobacillales	Alicyclobacillaceae	Alicyclobacillus	Alicyclobacillus suci	Alicyclobacillus suci	994	208	601
Halogranum salarium B-1	GCF_000283335.1	WP_009365375.1	PG_binding_1	203	260	GCF_014698845.1	WP_190818214.1	Bacteria	Cyanobacteriota	Cyanobacteriia	Cyanobacteriales	FACHB-T130	FACHB-T130	FACHB-T130 sp014698845	Coleofasciculus sp. FACHB-1120	809	393	601
Halogranum salarium B-1	GCF_000283335.1	WP_009365375.1	PG_binding_1	203	260	GCF_900101845.1	WP_245693030.1	Bacteria	Bacillota_C	Negativicutes	Sporomusales	Sporomusaceae	Sporomusa	Sporomusa acidovorans	Sporomusa acidovorans	638	584	611
Halogranum salarium B-1	GCF_000283335.1	WP_009365375.1	PG_binding_1	203	260	GCF_900086715.1	WP_066190350.1	Bacteria	Bacillota	Bacilli	Bacillales_D	Amphibacillaceae	Gracilibacillus	Gracilibacillus timonensis	Gracilibacillus timonensis	941	282	611.5
Halogranum salarium B-1	GCF_000283335.1	WP_009365375.1	PG_binding_1	203	260	GCA_902809985.1	CAB1239541.1	Bacteria	Bacillota_A	Clostridia	Clostridiales	Clostridiaceae	Clostridium_B	Clostridium_B sp902809985	Clostridiaceae bacterium BL-3	781	449	615
Halogranum salarium B-1	GCF_000283335.1	WP_009365375.1	PG_binding_1	203	260	GCA_009702325.1	MSY60723.1	Bacteria	Actinomycetota	Thermoleophilia	Gaiellales	Gaiellaceae	PALSA-600	PALSA-600 sp009702325	Actinobacteria bacterium	922	308	615
Halogranum salarium B-1	GCF_000283335.1	WP_009365375.1	PG_binding_1	203	260	GCA_021846565.1	JAJZWS010000057.1_16	Bacteria	Bacillota_E	Sulfobacillia	Sulfobacillales	JAIMBI01	JAJZWV01	JAJZWV01 sp021846565	Firmicutes bacterium	891	345	618
Halogranum salarium B-1	GCF_000283335.1	WP_009365375.1	PG_binding_1	203	260	GCA_017635515.1	MBO6292438.1	Bacteria	Bacillota_C	Negativicutes	Selenomonadales	Selenomonadaceae	Selenomonas_B	Selenomonas_B sp017635515	Selenomonas sp.	957	290	623.5
Halogranum salarium B-1	GCF_000283335.1	WP_009365375.1	PG_binding_1	203	260	GCA_019359275.1	MBW4538780.1	Bacteria	Cyanobacteriota	Cyanobacteriia	Leptolyngbyales	Leptolyngbyaceae	Myxacorys	Myxacorys chilensis	Myxacorys chilensis ATA2-1-KO14	1000	257	628.5
Halogranum salarium B-1	GCF_000283335.1	WP_009365375.1	PG_binding_1	203	260	GCF_000420725.1	WP_027847254.1	Bacteria	Bacillota	Bacilli	Bacillales_H	Marinococcaceae	Marinococcus	Marinococcus halotolerans	Marinococcus halotolerans DSM 16375	884	395	639.5
Halogranum salarium B-1	GCF_000283335.1	WP_009365375.1	PG_binding_1	203	260	GCF_001552255.1	WP_083517297.1	Bacteria	Bacillota	Bacilli	Alicyclobacillales	Alicyclobacillaceae	Alicyclobacillus_G	Alicyclobacillus_G shizuokensis	Alicyclobacillus shizuokensis NBRC 103103	916	363	639.5
Halogranum salarium B-1	GCF_000283335.1	WP_009365375.1	PG_binding_1	203	260	GCF_001298735.1	WP_156318889.1	Bacteria	Bacillota_C	Negativicutes	Propionisporales	Propionisporaceae	CYSP01	CYSP01 sp001298735	Propionispora sp. 2/2-37	979	306	642.5
Halogranum salarium B-1	GCF_000283335.1	WP_009365375.1	PG_binding_1	203	260	GCA_910574285.1	CAJTAL010000026.1_14	Bacteria	Bacillota_A	Clostridia	Lachnospirales	Lachnospiraceae	Sporofaciens	Sporofaciens sp009774295	Lachnospiraceae bacterium	974	312	643
Halogranum salarium B-1	GCF_000283335.1	WP_009365375.1	PG_binding_1	203	260	GCA_017469085.1	MBQ8080953.1	Bacteria	Bacillota_A	Clostridia	Christensenellales	CAG-74	UBA4246	UBA4246 sp017469085	Clostridia bacterium	741	559	650
Halogranum salarium B-1	GCF_000283335.1	WP_009365375.1	PG_binding_1	203	260	GCF_900102075.1	WP_089961228.1	Bacteria	Pseudomonadota	Alphaproteobacteria	Rhodobacterales	Rhodobacteraceae	Salipiger	Salipiger thiooxidans	Salipiger thiooxidans	999	304	651.5
Halogranum salarium B-1	GCF_000283335.1	WP_009365375.1	PG_binding_1	203	260	GCF_001591565.1	WP_061785043.1	Bacteria	Bacillota	Bacilli	Bacillales	Bacillaceae_H	Priestia	Priestia flexa	Priestia flexa NBRC 15715	885	419	652
Halogranum salarium B-1	GCF_000283335.1	WP_009365375.1	PG_binding_1	203	260	GCF_000577815.1	WP_052330772.1	Bacteria	Bacillota_A	Clostridia	Clostridiales	Clostridiaceae	Clostridium	Clostridium saudiense	Clostridium saudiense	747	604	675.5
Halogranum salarium B-1	GCF_000283335.1	WP_009365375.1	PG_binding_1	203	260	GCA_903883645.1	CAISBR010000013.1_12	Bacteria	Myxococcota	UBA9042	UBA9042	UBA9042	SXRM01	SXRM01 sp903883645	uncultured Myxococcales bacterium	743	615	679
Halogranum salarium B-1	GCF_000283335.1	WP_009365375.1	PG_binding_1	203	260	GCF_002019595.1	WP_078412239.1	Bacteria	Bacillota	Bacilli	Bacillales	Bacillaceae_H	Bacillus_BA	Bacillus_BA abyssalis	Priestia abyssalis	996	382	689
Halogranum salarium B-1	GCF_000283335.1	WP_009365375.1	PG_binding_1	203	260	GCF_014196765.1	WP_183807359.1	Bacteria	Pseudomonadota	Alphaproteobacteria	Rhizobiales	Rhizobiaceae	Mycoplana	Mycoplana azooxidifex	Rhizobium azooxidifex	890	494	692
Halogranum salarium B-1	GCF_000283335.1	WP_009365375.1	PG_binding_1	203	260	GCF_000750635.1	WP_040980508.1	Bacteria	Bacillota	Bacilli	Bacillales_D	Amphibacillaceae	Oceanobacillus	Oceanobacillus jeddahense	Oceanobacillus jeddahense	953	484	718.5
Halogranum salarium B-1	GCF_000283335.1	WP_009365375.1	PG_binding_1	203	260	GCA_020860385.1	MCC8099520.1	Bacteria	Bacillota_A	Clostridia	Oscillospirales	Oscillospiraceae	Onthomonas	Onthomonas sp020860385	Clostridiales bacterium	983	455	719
Halogranum salarium B-1	GCF_000283335.1	WP_009365375.1	PG_binding_1	203	260	GCA_018266075.1	MBS2031832.1	Bacteria	Myxococcota	Myxococcia	Myxococcales	SZAS-1	SZAS-1	SZAS-1 sp018266075	Deltaproteobacteria bacterium	798	651	724.5
Halogranum salarium B-1	GCF_000283335.1	WP_009365375.1	PG_binding_1	203	260	GCA_014874175.1	JACWAD010000030.1_3	Bacteria	Actinomycetota	Thermoleophilia	BMS3ABIN01	BMS3ABIN01	JACWAD01	JACWAD01 sp014874175	Thermoleophilia bacterium	739	859	799
Halogranum salarium B-1	GCF_000283335.1	WP_009365375.1	PG_binding_1	203	260	GCA_002435915.1	DIWY01000004.1_644	Bacteria	Bacillota_A	Clostridia	Christensenellales	UBA6094	UBA6094	UBA6094 sp002435915	Christensenella sp. UBA6094	991	614	802.5
Halogranum salarium B-1	GCF_000283335.1	WP_009365375.1	PG_binding_1	203	260	GCA_016870535.1	MBM3694384.1	Bacteria	Actinomycetota	Acidimicrobiia	UBA5794	UBA11373	VGBK01	VGBK01 sp016870535	Actinobacteria bacterium	932	740	836
Halogranum salarium B-1	GCF_000283335.1	WP_009365375.1	PG_binding_1	203	260	GCF_000214495.1	WP_007391535.1	Bacteria	Bacillota_C	Negativicutes	Veillonellales	Megasphaeraceae	Megasphaera	Megasphaera lornae	Megasphaera lornae	972	725	848.5
Halogranum salarium B-1	GCF_000283335.1	WP_009365375.1	PG_binding_1	203	260	GCA_002367715.1	DFDL01000087.1_9	Bacteria	Actinomycetota	Actinomycetia	Nanopelagicales	Nanopelagicaceae	AAA044-D11	AAA044-D11 sp002367715	Actinobacteria bacterium UBA3028	975	799	887
Halogranum salarium B-1	GCF_000283335.1	WP_009365375.1	PG_binding_1	273	327	GCF_000283335.1	WP_009365375.1	Archaea	Halobacteriota	Halobacteria	Halobacteriales	Haloferacaceae	Halogranum	Halogranum rubrum	Halogranum salarium B-1	1	1	1
Halogranum salarium B-1	GCF_000283335.1	WP_009365375.1	PG_binding_1	273	327	GCF_000283335.1	WP_157572895.1	Archaea	Halobacteriota	Halobacteria	Halobacteriales	Haloferacaceae	Halogranum	Halogranum rubrum	Halogranum salarium B-1	2	2	2
Halogranum salarium B-1	GCF_000283335.1	WP_009365375.1	PG_binding_1	273	327	GCF_009791395.1	WP_158204996.1	Archaea	Halobacteriota	Halobacteria	Halobacteriales	Haloarculaceae	Halomarina	Halomarina oriensis	Halomarina oriensis	3	5	4
Halogranum salarium B-1	GCF_000283335.1	WP_009365375.1	PG_binding_1	273	327	GCF_023699475.1	WP_250872933.1	Archaea	Halobacteriota	Halobacteria	Halobacteriales	Haloarculaceae	Halomarina	Halomarina rubra	Halomarina rubra	4	4	4
Halogranum salarium B-1	GCF_000283335.1	WP_009365375.1	PG_binding_1	273	327	GCF_900156425.1	WP_076427578.1	Archaea	Halobacteriota	Halobacteria	Halobacteriales	Haladaptataceae	Haladaptatus	Haladaptatus litoreus	Haladaptatus litoreus	8	3	5.5
Halogranum salarium B-1	GCF_000283335.1	WP_009365375.1	PG_binding_1	273	327	GCF_023074835.1	WP_247418429.1	Archaea	Halobacteriota	Halobacteria	Halobacteriales	Haloarculaceae	Halomarina	Halomarina salina	Halomarina salina	5	6	5.5
Halogranum salarium B-1	GCF_000283335.1	WP_009365375.1	PG_binding_1	273	327	GCF_020700235.1	WP_265338400.1	Archaea	Halobacteriota	Halobacteria	Halobacteriales	Haladaptataceae	Haladaptatus	Haladaptatus pallidirubidus	Haladaptatus pallidirubidus	6	7	6.5
Halogranum salarium B-1	GCF_000283335.1	WP_009365375.1	PG_binding_1	273	327	GCF_020618475.1	WP_255766967.1	Archaea	Halobacteriota	Halobacteria	Halobacteriales	Haladaptataceae	Haladaptatus	Haladaptatus sp020618475	Haladaptatus sp. PSR5	7	9	8
Halogranum salarium B-1	GCF_000283335.1	WP_009365375.1	PG_binding_1	273	327	GCF_000710615.1	WP_049971528.1	Archaea	Halobacteriota	Halobacteria	Halobacteriales	Haladaptataceae	Haladaptatus	Haladaptatus cibarius	Haladaptatus cibarius D43	11	8	9.5
Halogranum salarium B-1	GCF_000283335.1	WP_009365375.1	PG_binding_1	273	327	GCF_000710615.1	WP_158413663.1	Archaea	Halobacteriota	Halobacteria	Halobacteriales	Haladaptataceae	Haladaptatus	Haladaptatus cibarius	Haladaptatus cibarius D43	9	12	10.5
Halogranum salarium B-1	GCF_000283335.1	WP_009365375.1	PG_binding_1	273	327	GCF_002844195.1	WP_143423131.1	Archaea	Halobacteriota	Halobacteria	Halobacteriales	Haloferacaceae	Halegenticoccus	Halegenticoccus soli	Halegenticoccus soli	13	10	11.5
Halogranum salarium B-1	GCF_000283335.1	WP_009365375.1	PG_binding_1	273	327	GCF_900156425.1	WP_175609653.1	Archaea	Halobacteriota	Halobacteria	Halobacteriales	Haladaptataceae	Haladaptatus	Haladaptatus litoreus	Haladaptatus litoreus	12	11	11.5
Halogranum salarium B-1	GCF_000283335.1	WP_009365375.1	PG_binding_1	273	327	GCF_024138125.1	WP_253479304.1	Archaea	Halobacteriota	Halobacteria	Halobacteriales	Haladaptataceae	Halorussus	Halorussus sp024138125	Halorussus sp. YCN54	16	15	15.5
Halogranum salarium B-1	GCF_000283335.1	WP_009365375.1	PG_binding_1	273	327	GCF_000710615.1	WP_049969648.1	Archaea	Halobacteriota	Halobacteria	Halobacteriales	Haladaptataceae	Haladaptatus	Haladaptatus cibarius	Haladaptatus cibarius D43	19	13	16
Halogranum salarium B-1	GCF_000283335.1	WP_009365375.1	PG_binding_1	273	327	GCF_900156425.1	WP_076430381.1	Archaea	Halobacteriota	Halobacteria	Halobacteriales	Haladaptataceae	Haladaptatus	Haladaptatus litoreus	Haladaptatus litoreus	18	14	16
Halogranum salarium B-1	GCF_000283335.1	WP_009365375.1	PG_binding_1	273	327	GCA_904397185.1	CAJFOL010000092.1_3	Bacteria	Bacillota_A	Clostridia	Christensenellales	UBA1242	Caccovivens	Caccovivens sp904397185	uncultured Clostridia bacterium	51	17	34
Halogranum salarium B-1	GCF_000283335.1	WP_009365375.1	PG_binding_1	273	327	GCF_008974265.1	WP_233097666.1	Bacteria	Chloroflexota	Ktedonobacteria	Ktedonobacterales	Ktedonobacteraceae	Dictyobacter	Dictyobacter vulcani	Dictyobacter vulcani	40	29	34.5
Halogranum salarium B-1	GCF_000283335.1	WP_009365375.1	PG_binding_1	273	327	GCA_001829125.1	OHD05997.1	Bacteria	Spirochaetota	GWE2-31-10	GWE2-31-10	GWE2-31-10	GWC1-27-15	GWC1-27-15 sp001829125	Spirochaetes bacterium GWB1_27_13	56	19	37.5
Halogranum salarium B-1	GCF_000283335.1	WP_009365375.1	PG_binding_1	273	327	GCF_014202425.1	WP_184792637.1	Bacteria	Actinomycetota	Actinomycetia	Mycobacteriales	Micromonosporaceae	Phytomonospora	Phytomonospora endophytica	Phytomonospora endophytica	41	41	41
Halogranum salarium B-1	GCF_000283335.1	WP_009365375.1	PG_binding_1	273	327	GCF_014202425.1	WP_184790783.1	Bacteria	Actinomycetota	Actinomycetia	Mycobacteriales	Micromonosporaceae	Phytomonospora	Phytomonospora endophytica	Phytomonospora endophytica	68	18	43
Halogranum salarium B-1	GCF_000283335.1	WP_009365375.1	PG_binding_1	273	327	GCF_020991365.1	WP_308188855.1	Bacteria	Actinomycetota	Actinomycetia	Streptomycetales	Streptomycetaceae	Streptomyces_D	Streptomyces_D sp020991365	Streptacidiphilus sp. ASG 303	66	21	43.5
Halogranum salarium B-1	GCF_000283335.1	WP_009365375.1	PG_binding_1	273	327	GCA_934418125.1	CAKRWT010000009.1_89	Bacteria	Bacillota_A	Clostridia	Lachnospirales	Lachnospiraceae	UBA3282	UBA3282 sp934418125	uncultured Lachnospiraceae bacterium	71	27	49
Halogranum salarium B-1	GCF_000283335.1	WP_009365375.1	PG_binding_1	273	327	GCF_017355265.1	WP_207474947.1	Bacteria	Actinomycetota	Actinomycetia	Propionibacteriales	Propionibacteriaceae	Aestuariimicrobium	Aestuariimicrobium sp017355265	Tessaracoccus sp. SD287	57	42	49.5
Halogranum salarium B-1	GCF_000283335.1	WP_009365375.1	PG_binding_1	273	327	GCA_012735435.1	NLY51868.1	Bacteria	Bacillota_G	Limnochordia	DTU087	DTU087	DTU087	DTU087 sp012735435	Firmicutes bacterium	83	26	54.5
Halogranum salarium B-1	GCF_000283335.1	WP_009365375.1	PG_binding_1	273	327	GCA_009380105.1	MQA27695.1	Bacteria	Actinomycetota	Actinomycetia	Mycobacteriales	Micromonosporaceae	WHSM01	WHSM01 sp009380105	Micromonosporaceae bacterium	107	20	63.5
Halogranum salarium B-1	GCF_000283335.1	WP_009365375.1	PG_binding_1	273	327	GCF_004025965.2	WP_165566672.1	Bacteria	Actinomycetota	Actinomycetia	Actinomycetales	Dermatophilaceae	Phycicoccus	Phycicoccus flavus	Phycicoccus flavus	35	96	65.5
Halogranum salarium B-1	GCF_000283335.1	WP_009365375.1	PG_binding_1	273	327	GCA_012518075.1	NLI61483.1	Bacteria	Bacillota_A	Clostridia	Caldicoprobacterales	UBA3941	JAAYTG01	JAAYTG01 sp012518075	Clostridiales bacterium	98	38	68
Halogranum salarium B-1	GCF_000283335.1	WP_009365375.1	PG_binding_1	273	327	GCF_000317835.1	WP_015234535.1	Bacteria	Deinococcota	Deinococci	Deinococcales	Deinococcaceae	Deinococcus_A	Deinococcus_A peraridilitoris	Deinococcus peraridilitoris DSM 19664	108	30	69
Halogranum salarium B-1	GCF_000283335.1	WP_009365375.1	PG_binding_1	273	327	GCF_018324255.1	WP_212823541.1	Bacteria	Actinomycetota	Actinomycetia	Mycobacteriales	Micromonosporaceae	Polymorphospora	Polymorphospora rubra	Polymorphospora rubra	59	93	76
Halogranum salarium B-1	GCF_000283335.1	WP_009365375.1	PG_binding_1	273	327	GCA_018729555.1	MBT9259099.1	Bacteria	Bacillota_E	RBS10-35	RBS10-35	RBS10-35	RBS10-35	RBS10-35 sp018729555	Clostridiales bacterium	133	25	79
Halogranum salarium B-1	GCF_000283335.1	WP_009365375.1	PG_binding_1	273	327	GCA_012727675.1	NLY30919.1	Bacteria	Bacillota_G	Limnochordia	DTU087	DTU087	DTU087	DTU087 sp012727675	Firmicutes bacterium	122	36	79
Halogranum salarium B-1	GCF_000283335.1	WP_009365375.1	PG_binding_1	273	327	GCA_017998755.1	MBP7552704.1	Bacteria	Spirochaetota	GWE2-31-10	GWE2-31-10	GWE2-31-10	MWDO01	MWDO01 sp017998755	Spirochaetes bacterium	104	55	79.5
Halogranum salarium B-1	GCF_000283335.1	WP_009365375.1	PG_binding_1	273	327	GCA_002408385.1	DHSB01000084.1_21	Bacteria	Myxococcota	Myxococcia	Myxococcales	UBA5297	UBA10939	UBA10939 sp002408385	Myxococcales bacterium UBA5297	113	49	81
Halogranum salarium B-1	GCF_000283335.1	WP_009365375.1	PG_binding_1	273	327	GCF_014203735.1	WP_184814420.1	Bacteria	Actinomycetota	Actinomycetia	Mycobacteriales	Pseudonocardiaceae	Actinophytocola	Actinophytocola algeriensis	Actinophytocola algeriensis	115	51	83
Halogranum salarium B-1	GCF_000283335.1	WP_009365375.1	PG_binding_1	273	327	GCF_006716095.1	WP_142004143.1	Bacteria	Actinomycetota	Actinomycetia	Actinomycetales	Dermatophilaceae	Barrientosiimonas	Barrientosiimonas humi	Barrientosiimonas humi	80	94	87
Halogranum salarium B-1	GCF_000283335.1	WP_009365375.1	PG_binding_1	273	327	GCF_011326735.1	WP_166098362.1	Bacteria	Actinomycetota	Actinomycetia	Actinomycetales	Dermatophilaceae	Phycicoccus	Phycicoccus endophyticus	Phycicoccus endophyticus	37	138	87.5
Halogranum salarium B-1	GCF_000283335.1	WP_009365375.1	PG_binding_1	273	327	GCA_003243425.1	PZR14524.1	Bacteria	Myxococcota	Myxococcia	Myxococcales	Myxococcaceae	Archangium_A	Archangium_A gephyra_A	Archangium gephyra	73	104	88.5
Halogranum salarium B-1	GCF_000283335.1	WP_009365375.1	PG_binding_1	273	327	GCF_001428505.1	WP_056755282.1	Bacteria	Actinomycetota	Actinomycetia	Actinomycetales	Dermatophilaceae	Terrabacter	Terrabacter sp001428505	Terrabacter sp. Root181	114	70	92
Halogranum salarium B-1	GCF_000283335.1	WP_009365375.1	PG_binding_1	273	327	GCF_015690355.1	WP_196194251.1	Bacteria	Actinomycetota	Actinomycetia	Streptomycetales	Streptomycetaceae	Streptacidiphilus	Streptacidiphilus fuscans	Streptacidiphilus fuscans	141	82	111.5
Halogranum salarium B-1	GCF_000283335.1	WP_009365375.1	PG_binding_1	273	327	GCF_001921205.1	WP_075129373.1	Bacteria	Actinomycetota	Actinomycetia	Mycobacteriales	Pseudonocardiaceae	Actinophytocola	Actinophytocola xanthii	Actinophytocola xanthii	137	89	113
Halogranum salarium B-1	GCF_000283335.1	WP_009365375.1	PG_binding_1	273	327	GCF_900163565.1	WP_234988606.1	Bacteria	Actinomycetota	Actinomycetia	Actinomycetales	Microbacteriaceae	Agrococcus	Agrococcus casei	Agrococcus casei LMG 22410	146	105	125.5
Halogranum salarium B-1	GCF_000283335.1	WP_009365375.1	PG_binding_1	273	327	GCF_004341035.1	WP_132744201.1	Bacteria	Bacillota	Bacilli	Bacillales_K	Sporolactobacillaceae	Scopulibacillus	Scopulibacillus darangshiensis	Scopulibacillus darangshiensis	207	62	134.5
Halogranum salarium B-1	GCF_000283335.1	WP_009365375.1	PG_binding_1	273	327	GCA_001829125.1	OHD14707.1	Bacteria	Spirochaetota	GWE2-31-10	GWE2-31-10	GWE2-31-10	GWC1-27-15	GWC1-27-15 sp001829125	Spirochaetes bacterium GWB1_27_13	149	125	137
Halogranum salarium B-1	GCF_000283335.1	WP_009365375.1	PG_binding_1	273	327	GCA_023418575.1	JAEZZM010000048.1_5	Bacteria	Actinomycetota	Coriobacteriia	Coriobacteriales	JAEZZM01	JAEZZM01	JAEZZM01 sp023418575	Actinomycetia bacterium	251	31	141
Halogranum salarium B-1	GCF_000283335.1	WP_009365375.1	PG_binding_1	273	327	GCF_000383675.1	WP_020141963.1	Bacteria	Actinomycetota	Actinomycetia	Actinomycetales	Dermatophilaceae	Terrabacter	Terrabacter sp000383675	Terracoccus sp. 273MFTsu3.1	121	164	142.5
Halogranum salarium B-1	GCF_000283335.1	WP_009365375.1	PG_binding_1	273	327	GCF_012933365.1	WP_169101071.1	Bacteria	Bacillota_E	Sulfobacillia	Sulfobacillales	Sulfobacillaceae	Sulfobacillus_B	Sulfobacillus_B sp012933365	Sulfobacillus sp. DSM 109850	62	224	143
Halogranum salarium B-1	GCF_000283335.1	WP_009365375.1	PG_binding_1	273	327	GCA_013361525.1	NUP10217.1	Bacteria	Myxococcota	Polyangia	Polyangiales	Polyangiaceae	CAITIQ01	CAITIQ01 sp013361525	Polyangiaceae bacterium	235	56	145.5
Halogranum salarium B-1	GCF_000283335.1	WP_009365375.1	PG_binding_1	273	327	GCA_002159075.1	OUM84167.1	Bacteria	Bacillota	Bacilli	Bacillales_F	Bacillaceae_M	Bacillus_BB	Bacillus_BB thermozeamaize	Bacillus thermozeamaize	172	130	151
Halogranum salarium B-1	GCF_000283335.1	WP_009365375.1	PG_binding_1	273	327	GCF_016495725.1	WP_142090503.1	Bacteria	Bacillota	Bacilli	Bacillales_H	Marinococcaceae	Salicibibacter	Salicibibacter cibarius	Salicibibacter cibarius	176	131	153.5
Halogranum salarium B-1	GCF_000283335.1	WP_009365375.1	PG_binding_1	273	327	GCF_003344635.1	WP_114560189.1	Bacteria	Actinomycetota	Actinomycetia	Propionibacteriales	Propionibacteriaceae	Desertihabitans	Desertihabitans aurantiacus	Desertihabitans aurantiacus	285	28	156.5
Halogranum salarium B-1	GCF_000283335.1	WP_009365375.1	PG_binding_1	273	327	GCF_016495865.1	WP_200090222.1	Bacteria	Bacillota	Bacilli	Bacillales_H	Marinococcaceae	Salicibibacter	Salicibibacter cibi	Salicibibacter cibi	279	35	157
Halogranum salarium B-1	GCF_000283335.1	WP_009365375.1	PG_binding_1	273	327	GCA_003165295.1	PLTC01000121.1_29	Bacteria	Pseudomonadota	Alphaproteobacteria	Azospirillales	Azospirillaceae	BOG-933	BOG-933 sp003165295	Rhodospirillales bacterium	298	34	166
Halogranum salarium B-1	GCF_000283335.1	WP_009365375.1	PG_binding_1	273	327	GCA_002070605.1	OQB68071.1	Bacteria	Spirochaetota	GWE2-31-10	GWE2-31-10	GWE2-31-10	MWDO01	MWDO01 sp002070605	Spirochaetes bacterium ADurb.Bin133	264	72	168
Halogranum salarium B-1	GCF_000283335.1	WP_009365375.1	PG_binding_1	273	327	GCF_002563635.1	WP_098445066.1	Bacteria	Bacillota	Bacilli	Bacillales_G	HB172195	Anaerobacillus_A	Anaerobacillus_A sp002563635	Bacillus sp. es.036	110	235	172.5
Halogranum salarium B-1	GCF_000283335.1	WP_009365375.1	PG_binding_1	273	327	GCF_001485435.1	WP_058976774.1	Bacteria	Deinococcota	Deinococci	Deinococcales	Deinococcaceae	Deinococcus	Deinococcus grandis	Deinococcus grandis	246	102	174
Halogranum salarium B-1	GCF_000283335.1	WP_009365375.1	PG_binding_1	273	327	GCF_003752005.1	WP_123747345.1	Bacteria	Actinomycetota	Actinomycetia	Mycobacteriales	Pseudonocardiaceae	Actinosynnema	Actinosynnema texasense	Saccharothrix texasensis	117	237	177
Halogranum salarium B-1	GCF_000283335.1	WP_009365375.1	PG_binding_1	273	327	GCF_001429185.1	WP_056827348.1	Bacteria	Actinomycetota	Actinomycetia	Actinomycetales	Dermatophilaceae	Terrabacter	Terrabacter sp001429185	Terrabacter sp. Root85	214	147	180.5
Halogranum salarium B-1	GCF_000283335.1	WP_009365375.1	PG_binding_1	273	327	GCF_020165985.1	WP_224596529.1	Bacteria	Bacillota	Bacilli	Bacillales_G	HB172195	Anaerobacillus_A	Anaerobacillus_A sp020165985	Bacillus sp. RAR_GA_16	255	115	185
Halogranum salarium B-1	GCF_000283335.1	WP_009365375.1	PG_binding_1	273	327	GCA_000018565.1	ABX07820.1	Bacteria	Chloroflexota	Chloroflexia	Chloroflexales	Herpetosiphonaceae	Herpetosiphon	Herpetosiphon aurantiacus	Herpetosiphon aurantiacus DSM 785	333	43	188
Halogranum salarium B-1	GCF_000283335.1	WP_009365375.1	PG_binding_1	273	327	GCF_000166415.1	WP_013406021.1	Bacteria	Bacillota_F	Halanaerobiia	Halanaerobiales	Halanaerobiaceae	Halanaerobium	Halanaerobium hydrogeniformans	Halanaerobium hydrogeniformans	321	57	189
Halogranum salarium B-1	GCF_000283335.1	WP_009365375.1	PG_binding_1	273	327	GCF_012911975.1	WP_169613543.1	Bacteria	Cyanobacteriota	Cyanobacteriia	Phormidesmiales	Phormidesmiaceae	Nodosilinea	Nodosilinea sp003564835	Nodosilinea sp. P-1105	339	44	191.5
Halogranum salarium B-1	GCF_000283335.1	WP_009365375.1	PG_binding_1	273	327	GCF_900103535.1	WP_245675166.1	Bacteria	Bacillota_C	Negativicutes	Veillonellales	Megasphaeraceae	Megasphaera_A	Megasphaera_A paucivorans	Megasphaera paucivorans	370	16	193
Halogranum salarium B-1	GCF_000283335.1	WP_009365375.1	PG_binding_1	273	327	GCF_001921215.1	WP_075137548.1	Bacteria	Actinomycetota	Actinomycetia	Mycobacteriales	Pseudonocardiaceae	Actinophytocola	Actinophytocola xinjiangensis	Actinophytocola xinjiangensis	290	99	194.5
Halogranum salarium B-1	GCF_000283335.1	WP_009365375.1	PG_binding_1	273	327	GCF_016786325.1	WP_203000877.1	Bacteria	Actinomycetota	Actinomycetia	Mycobacteriales	Frankiaceae	Frankia	Frankia sp016786325	Frankia sp. CN7	372	23	197.5
Halogranum salarium B-1	GCF_000283335.1	WP_009365375.1	PG_binding_1	273	327	GCF_006715045.1	WP_142003099.1	Bacteria	Actinomycetota	Actinomycetia	Mycobacteriales	Pseudonocardiaceae	Amycolatopsis_D	Amycolatopsis_D cihanbeyliensis	Amycolatopsis cihanbeyliensis	249	148	198.5
Halogranum salarium B-1	GCF_000283335.1	WP_009365375.1	PG_binding_1	273	327	GCF_014203735.1	WP_221463286.1	Bacteria	Actinomycetota	Actinomycetia	Mycobacteriales	Pseudonocardiaceae	Actinophytocola	Actinophytocola algeriensis	Actinophytocola algeriensis	136	263	199.5
Halogranum salarium B-1	GCF_000283335.1	WP_009365375.1	PG_binding_1	273	327	GCA_012735535.1	NLY55524.1	Bacteria	Bacillota_G	UBA5301	UBA5301	UBA5301	JAAYHC01	JAAYHC01 sp012735535	Firmicutes bacterium	366	37	201.5
Halogranum salarium B-1	GCF_000283335.1	WP_009365375.1	PG_binding_1	273	327	GCF_014384795.1	WP_249316483.1	Bacteria	Bacillota_A	Clostridia	Christensenellales	NSJ-53	Gehongia	Gehongia tenuis	Gehongia tenuis	323	81	202
Halogranum salarium B-1	GCF_000283335.1	WP_009365375.1	PG_binding_1	273	327	GCF_024519435.1	WP_256795913.1	Bacteria	Actinomycetota	Actinomycetia	Actinomycetales	Dermatophilaceae	Terrabacter	Terrabacter sp024519435	Terrabacter sp. Ter38	225	187	206
Halogranum salarium B-1	GCF_000283335.1	WP_009365375.1	PG_binding_1	273	327	GCF_003336365.1	WP_114374081.1	Bacteria	Bacillota	Bacilli	Bacillales_H	Marinococcaceae	Salicibibacter	Salicibibacter kimchii	Salicibibacter kimchii	259	158	208.5
Halogranum salarium B-1	GCF_000283335.1	WP_009365375.1	PG_binding_1	273	327	GCF_015910535.1	WP_197319873.1	Bacteria	Actinomycetota	Actinomycetia	Mycobacteriales	Pseudonocardiaceae	Saccharomonospora	Saccharomonospora sp015910535	Saccharomonospora sp. NB11	281	136	208.5
Halogranum salarium B-1	GCF_000283335.1	WP_009365375.1	PG_binding_1	273	327	GCF_000154825.1	WP_007049548.1	Bacteria	Bacillota_A	Clostridia	Eubacteriales	Anaerofustaceae	Anaerofustis	Anaerofustis stercorihominis	Anaerofustis stercorihominis DSM 17244	375	61	218
Halogranum salarium B-1	GCF_000283335.1	WP_009365375.1	PG_binding_1	273	327	GCF_002250565.1	WP_094456106.1	Bacteria	Actinomycetota	Actinomycetia	Propionibacteriales	Propionibacteriaceae	Parenemella	Parenemella sanctibonifatiensis	Parenemella sanctibonifatiensis	208	233	220.5
Halogranum salarium B-1	GCF_000283335.1	WP_009365375.1	PG_binding_1	273	327	GCF_014384795.1	WP_249317375.1	Bacteria	Bacillota_A	Clostridia	Christensenellales	NSJ-53	Gehongia	Gehongia tenuis	Gehongia tenuis	373	77	225
Halogranum salarium B-1	GCF_000283335.1	WP_009365375.1	PG_binding_1	273	327	GCA_014642895.1	GGB40616.1	Bacteria	Bacillota	Bacilli	Bacillales_D	Amphibacillaceae	Virgibacillus_E	Virgibacillus_E populi	Lentibacillus populi	336	123	229.5
Halogranum salarium B-1	GCF_000283335.1	WP_009365375.1	PG_binding_1	273	327	GCF_014897585.1	WP_193117838.1	Bacteria	Actinomycetota	Actinomycetia	Actinomycetales	Dermabacteraceae	Brachybacterium	Brachybacterium tyrofermentans	Brachybacterium tyrofermentans	443	24	233.5
Halogranum salarium B-1	GCF_000283335.1	WP_009365375.1	PG_binding_1	273	327	GCA_023422005.1	JAEZSC010000157.1_8	Bacteria	Bacillota_A	Clostridia	Christensenellales	UMGS416	JAEYRA01	JAEYRA01 sp023422005	Firmicutes bacterium	262	208	235
Halogranum salarium B-1	GCF_000283335.1	WP_009365375.1	PG_binding_1	273	327	GCF_006740705.1	WP_142090503.1	Bacteria	Bacillota	Bacilli	Bacillales_H	Marinococcaceae	Salicibibacter	Salicibibacter halophilus	Salicibibacter halophilus	175	295	235
Halogranum salarium B-1	GCF_000283335.1	WP_009365375.1	PG_binding_1	273	327	GCF_014207655.1	WP_184403661.1	Bacteria	Bacillota	Bacilli	Bacillales_H	Marinococcaceae	Geomicrobium	Geomicrobium halophilum	Geomicrobium halophilum	260	212	236
Halogranum salarium B-1	GCF_000283335.1	WP_009365375.1	PG_binding_1	273	327	GCA_905193725.1	CAJJPW010000136.1_4	Bacteria	Bacillota_A	Clostridia	Christensenellales	Christensenellaceae	CAJJPW01	CAJJPW01 sp905193725	uncultured Eubacteriales bacterium	352	128	240
Halogranum salarium B-1	GCF_000283335.1	WP_009365375.1	PG_binding_1	273	327	GCF_014831675.1	WP_191762022.1	Bacteria	Cyanobacteriota	Cyanobacteriia	Cyanobacteriales	Nostocaceae	Komarekiella	Komarekiella sp014831675	Komarekiella sp. 'clone 1'	402	83	242.5
Halogranum salarium B-1	GCF_000283335.1	WP_009365375.1	PG_binding_1	273	327	GCA_012798955.1	NMB25494.1	Bacteria	Bacillota_G	Limnochordia	DTU087	DTU087	JAAZMF01	JAAZMF01 sp012798955	Firmicutes bacterium	434	65	249.5
Halogranum salarium B-1	GCF_000283335.1	WP_009365375.1	PG_binding_1	273	327	GCF_009996845.1	WP_161920281.1	Bacteria	Bacillota	Bacilli	Bacillales	Caldibacillaceae	RUG14133	RUG14133 sp009996845	Caldibacillus pasinlerensis	269	232	250.5
Halogranum salarium B-1	GCF_000283335.1	WP_009365375.1	PG_binding_1	273	327	GCF_001956915.1	WP_083707311.1	Bacteria	Actinomycetota	Actinomycetia	Actinomycetales	Dermatophilaceae	Monashia	Monashia flava	Intrasporangium flavum	295	219	257
Halogranum salarium B-1	GCF_000283335.1	WP_009365375.1	PG_binding_1	273	327	GCA_944366945.1	CALVWJ010000022.1_5	Bacteria	Bacillota_A	Clostridia	Christensenellales	CAG-138	UBA1685	UBA1685 sp944366945	uncultured Clostridia bacterium	322	195	258.5
Halogranum salarium B-1	GCF_000283335.1	WP_009365375.1	PG_binding_1	273	327	GCF_001766835.1	WP_084633794.1	Bacteria	Bacillota_A	Clostridia	Eubacteriales	Eubacteriaceae	Acetobacterium	Acetobacterium wieringae	Acetobacterium wieringae	467	52	259.5
Halogranum salarium B-1	GCF_000283335.1	WP_009365375.1	PG_binding_1	273	327	GCF_007994225.1	WP_147136199.1	Bacteria	Actinomycetota	Actinomycetia	Mycobacteriales	Micromonosporaceae	Stackebrandtia	Stackebrandtia albiflava	Stackebrandtia albiflava	439	95	267
Halogranum salarium B-1	GCF_000283335.1	WP_009365375.1	PG_binding_1	273	327	GCA_019415425.1	DXZF01000345.1_5	Bacteria	Bacillota_A	Clostridia	Christensenellales	QAND01	Allochristensenella	Allochristensenella sp019415425	Firmicutes bacterium	166	370	268
Halogranum salarium B-1	GCF_000283335.1	WP_009365375.1	PG_binding_1	273	327	GCA_020025075.1	JAHHSR010000023.1_4	Bacteria	Bacillota_C	Negativicutes	Selenomonadales	Selenomonadaceae	JAHHSR01	JAHHSR01 sp020025075	Pectinatus sp.	310	228	269
Halogranum salarium B-1	GCF_000283335.1	WP_009365375.1	PG_binding_1	273	327	GCF_023703085.1	WP_251604391.1	Bacteria	Bacillota	Bacilli	Bacillales_H	Bacillaceae_D	Shouchella	Shouchella plakortidis_A	Shouchella plakortidis	365	175	270
Halogranum salarium B-1	GCF_000283335.1	WP_009365375.1	PG_binding_1	273	327	GCA_004299545.1	TAN09877.1	Bacteria	Pseudomonadota	Alphaproteobacteria	Rhizobiales	Rhizobiaceae	65-79	65-79 sp004299545	Rhizobiaceae bacterium	469	78	273.5
Halogranum salarium B-1	GCF_000283335.1	WP_009365375.1	PG_binding_1	273	327	GCA_944377145.1	CALWEH010000010.1_74	Bacteria	Bacillota_A	Clostridia	Christensenellales	UBA1242	Onthoplasma	Onthoplasma sp944377145	uncultured Clostridia bacterium	116	436	276
Halogranum salarium B-1	GCF_000283335.1	WP_009365375.1	PG_binding_1	273	327	GCF_005862235.1	WP_138381655.1	Bacteria	Actinomycetota	Actinomycetia	Mycobacteriales	Pseudonocardiaceae	Saccharomonospora	Saccharomonospora piscinae	Saccharomonospora piscinae	477	87	282
Halogranum salarium B-1	GCF_000283335.1	WP_009365375.1	PG_binding_1	273	327	GCF_900099975.1	WP_074585963.1	Bacteria	Actinomycetota	Actinomycetia	Actinomycetales	Micrococcaceae	Arthrobacter_G	Arthrobacter_G cupressi	Arthrobacter cupressi	363	203	283
Halogranum salarium B-1	GCF_000283335.1	WP_009365375.1	PG_binding_1	273	327	GCF_014384795.1	WP_249316383.1	Bacteria	Bacillota_A	Clostridia	Christensenellales	NSJ-53	Gehongia	Gehongia tenuis	Gehongia tenuis	350	218	284
Halogranum salarium B-1	GCF_000283335.1	WP_009365375.1	PG_binding_1	273	327	GCF_009741735.1	WP_156644206.1	Bacteria	Bacillota	Bacilli	Bacillales_D	Amphibacillaceae	Lentibacillus_B	Lentibacillus_B sp009741735	Lentibacillus sp. JNUCC-1	414	163	288.5
Halogranum salarium B-1	GCF_000283335.1	WP_009365375.1	PG_binding_1	273	327	GCF_024723325.1	WP_258275640.1	Bacteria	Actinomycetota	Actinomycetia	Actinomycetales	Microbacteriaceae	Agrococcus	Agrococcus sp024723325	Agrococcus sp. HG114	265	325	295
Halogranum salarium B-1	GCF_000283335.1	WP_009365375.1	PG_binding_1	273	327	GCF_900156645.1	WP_076558956.1	Bacteria	Bacillota	Bacilli	Bacillales_D	Halobacillaceae	Salimicrobium	Salimicrobium flavidum	Salimicrobium flavidum	206	388	297
Halogranum salarium B-1	GCF_000283335.1	WP_009365375.1	PG_binding_1	273	327	GCF_016786355.1	WP_238434982.1	Bacteria	Actinomycetota	Actinomycetia	Mycobacteriales	Frankiaceae	Frankia	Frankia sp016786355	Frankia sp. AgB1.9	471	127	299
Halogranum salarium B-1	GCF_000283335.1	WP_009365375.1	PG_binding_1	273	327	GCF_013407955.1	WP_179756157.1	Bacteria	Actinomycetota	Actinomycetia	Propionibacteriales	Propionibacteriaceae	Microlunatus_B	Microlunatus_B parietis	Microlunatus parietis	513	92	302.5
Halogranum salarium B-1	GCF_000283335.1	WP_009365375.1	PG_binding_1	273	327	GCA_019359395.1	MBW4690089.1	Bacteria	Cyanobacteriota	Cyanobacteriia	Cyanobacteriales	Nostocaceae	Komarekiella	Komarekiella atlantica	Komarekiella atlantica HA4396-MV6	403	213	308
Halogranum salarium B-1	GCF_000283335.1	WP_009365375.1	PG_binding_1	273	327	GCF_001189295.1	WP_156338287.1	Bacteria	Myxococcota	Polyangia	Polyangiales	Polyangiaceae	Chondromyces	Chondromyces crocatus	Chondromyces crocatus	420	198	309
Halogranum salarium B-1	GCF_000283335.1	WP_009365375.1	PG_binding_1	273	327	GCF_001429185.1	WP_235508793.1	Bacteria	Actinomycetota	Actinomycetia	Actinomycetales	Dermatophilaceae	Terrabacter	Terrabacter sp001429185	Terrabacter sp. Root85	300	324	312
Halogranum salarium B-1	GCF_000283335.1	WP_009365375.1	PG_binding_1	273	327	GCA_017409065.1	MBQ2870306.1	Bacteria	Cyanobacteriota	Vampirovibrionia	Gastranaerophilales	Gastranaerophilaceae	RGIG2134	RGIG2134 sp017409065	bacterium	559	67	313
Halogranum salarium B-1	GCF_000283335.1	WP_009365375.1	PG_binding_1	273	327	GCA_019240175.1	MBV9788059.1	Bacteria	Chloroflexota	Chloroflexia	Chloroflexales	Herpetosiphonaceae	LB3-1	LB3-1 sp019240175	Chloroflexi bacterium	423	205	314
Halogranum salarium B-1	GCF_000283335.1	WP_009365375.1	PG_binding_1	273	327	GCA_003023695.1	PSR32851.1	Bacteria	Bacillota_E	Sulfobacillia	Sulfobacillales	Sulfobacillaceae	Sulfobacillus_C	Sulfobacillus_C benefaciens_A	Sulfobacillus benefaciens	592	47	319.5
Halogranum salarium B-1	GCF_000283335.1	WP_009365375.1	PG_binding_1	273	327	GCF_014269395.1	WP_186504567.1	Bacteria	Bacillota_C	Negativicutes	Veillonellales	Megasphaeraceae	Caecibacter	Caecibacter hominis	Megasphaera hominis	428	211	319.5
Halogranum salarium B-1	GCF_000283335.1	WP_009365375.1	PG_binding_1	273	327	GCF_003367905.1	WP_232818754.1	Bacteria	Bacillota_C	Negativicutes	Veillonellales	Megasphaeraceae	Megasphaera	Megasphaera stantonii	Megasphaera stantonii	622	45	333.5
Halogranum salarium B-1	GCF_000283335.1	WP_009365375.1	PG_binding_1	273	327	GCA_000433675.1	CDD29878.1	Bacteria	Bacillota	Bacilli	RF39	UBA660	CAG-433	CAG-433 sp000433675	Clostridium sp. CAG:433	499	170	334.5
Halogranum salarium B-1	GCF_000283335.1	WP_009365375.1	PG_binding_1	273	327	GCA_900095875.1	LT608311.1_1318	Bacteria	Bacillota_C	Negativicutes	Veillonellales	Megasphaeraceae	Caecibacter	Caecibacter massiliensis	Caecibacter massiliensis	554	119	336.5
Halogranum salarium B-1	GCF_000283335.1	WP_009365375.1	PG_binding_1	273	327	GCA_018903255.1	MBU4541809.1	Bacteria	Bacillota_A	Clostridia	Eubacteriales	Eubacteriaceae	Acetobacterium	Acetobacterium sp018903255	Firmicutes bacterium	574	100	337
Halogranum salarium B-1	GCF_000283335.1	WP_009365375.1	PG_binding_1	273	327	GCF_003814815.1	WP_242005968.1	Bacteria	Bacillota	Bacilli	Bacillales_H	Salisediminibacteriaceae	Salisediminibacterium	Salisediminibacterium halotolerans	Salisediminibacterium halotolerans	362	314	338
Halogranum salarium B-1	GCF_000283335.1	WP_009365375.1	PG_binding_1	273	327	GCA_934167095.1	CAKPKE010000001.1_27	Bacteria	Bacillota_A	Clostridia	TANB77	CAG-508	CAG-245	CAG-245 sp934167095	uncultured Clostridia bacterium	359	319	339
Halogranum salarium B-1	GCF_000283335.1	WP_009365375.1	PG_binding_1	273	327	GCA_900155415.1	LT700187.1_1999	Bacteria	Bacillota_A	Clostridia	Christensenellales	Christensenellaceae	Christensenella	Christensenella massiliensis	Christensenella massiliensis	390	288	339
Halogranum salarium B-1	GCF_000283335.1	WP_009365375.1	PG_binding_1	273	327	GCA_007693595.1	TVQ93605.1	Bacteria	Myxococcota	UBA796	UBA796	GCA-2862545	REDI01	REDI01 sp007693595	Deltaproteobacteria bacterium	429	273	351
Halogranum salarium B-1	GCF_000283335.1	WP_009365375.1	PG_binding_1	273	327	GCF_004365705.1	WP_134006864.1	Bacteria	Actinomycetota	Actinomycetia	Streptomycetales	Streptomycetaceae	Streptacidiphilus	Streptacidiphilus sp004365705	Streptomyces sp. 846.5	389	327	358
Halogranum salarium B-1	GCF_000283335.1	WP_009365375.1	PG_binding_1	273	327	GCF_003002895.1	WP_106296015.1	Bacteria	Actinomycetota	Actinomycetia	Actinomycetales	Dermatophilaceae	Knoellia	Knoellia remsis	Knoellia remsis	583	137	360
Halogranum salarium B-1	GCF_000283335.1	WP_009365375.1	PG_binding_1	273	327	GCA_013815505.1	MBA3802014.1	Bacteria	Actinomycetota	Acidimicrobiia	Acidimicrobiales	Ilumatobacteraceae	JACDHN01	JACDHN01 sp013815505	Acidimicrobiia bacterium	565	159	362
Halogranum salarium B-1	GCF_000283335.1	WP_009365375.1	PG_binding_1	273	327	GCA_018385275.1	MBS7262643.1	Bacteria	Bacillota_A	Clostridia	Christensenellales	MB2-83	MB2-83	MB2-83 sp018385275	Eubacteriales bacterium	617	108	362.5
Halogranum salarium B-1	GCF_000283335.1	WP_009365375.1	PG_binding_1	273	327	GCA_019113825.1	HIW61916.1	Bacteria	Actinomycetota	Actinomycetia	Mycobacteriales	Micromonosporaceae	Stackebrandtia	Stackebrandtia excrementipullorum	Candidatus Stackebrandtia excrementipullorum	461	267	364
Halogranum salarium B-1	GCF_000283335.1	WP_009365375.1	PG_binding_1	273	327	GCA_900546845.1	UREK01000049.1_8	Bacteria	Bacillota_A	Clostridia	Christensenellales	CAG-138	UBA1685	UBA1685 sp900546845	uncultured Eubacteriales bacterium	661	75	368
Halogranum salarium B-1	GCF_000283335.1	WP_009365375.1	PG_binding_1	273	327	GCF_003467125.1	WP_233539437.1	Bacteria	Bacillota_C	Negativicutes	Veillonellales	Megasphaeraceae	Caecibacter	Caecibacter sp003467125	Megasphaera sp. AM44-1BH	616	120	368
Halogranum salarium B-1	GCF_000283335.1	WP_009365375.1	PG_binding_1	273	327	GCF_014203735.1	WP_184813105.1	Bacteria	Actinomycetota	Actinomycetia	Mycobacteriales	Pseudonocardiaceae	Actinophytocola	Actinophytocola algeriensis	Actinophytocola algeriensis	657	80	368.5
Halogranum salarium B-1	GCF_000283335.1	WP_009365375.1	PG_binding_1	273	327	GCA_017441925.1	MBQ5959929.1	Bacteria	Bacillota_A	Clostridia	Lachnospirales	Bianqueaceae	RUG12817	RUG12817 sp017441925	Firmicutes bacterium	401	341	371
Halogranum salarium B-1	GCF_000283335.1	WP_009365375.1	PG_binding_1	273	327	GCF_900103955.1	WP_090843041.1	Bacteria	Bacillota	Bacilli	Bacillales_H	Salisediminibacteriaceae	Alkalicoccus	Alkalicoccus daliensis	Alkalicoccus daliensis	484	274	379
Halogranum salarium B-1	GCF_000283335.1	WP_009365375.1	PG_binding_1	273	327	GCA_017438675.1	MBQ6539784.1	Bacteria	Bacillota_A	Clostridia	Oscillospirales	Oscillospiraceae	SIG495	SIG495 sp017438675	Oscillospiraceae bacterium	376	386	381
Halogranum salarium B-1	GCF_000283335.1	WP_009365375.1	PG_binding_1	273	327	GCF_016907715.1	WP_205113908.1	Bacteria	Actinomycetota	Actinomycetia	Propionibacteriales	Actinopolymorphaceae	Tenggerimyces	Tenggerimyces flavus	Tenggerimyces flavus	540	239	389.5
Halogranum salarium B-1	GCF_000283335.1	WP_009365375.1	PG_binding_1	273	327	GCF_014083985.1	WP_182316634.1	Bacteria	Actinomycetota	Actinomycetia	Streptomycetales	Streptomycetaceae	SCUT-3	SCUT-3 sp014083985	Streptomyces sp. SCUT-3	371	412	391.5
Halogranum salarium B-1	GCF_000283335.1	WP_009365375.1	PG_binding_1	273	327	GCA_023457235.1	JAEWMK010000143.1_1	Bacteria	Bacillota	Bacilli	Bacillales	Bacillaceae_J	Schinkia	Schinkia sp023457235	Firmicutes bacterium	528	256	392
Halogranum salarium B-1	GCF_000283335.1	WP_009365375.1	PG_binding_1	273	327	GCA_020634795.1	MCB9127301.1	Bacteria	Chloroflexota	Anaerolineae	Ardenticatenales	Ardenticatenaceae	JACKAZ01	JACKAZ01 sp020634795	Ardenticatenales bacterium	462	323	392.5
Halogranum salarium B-1	GCF_000283335.1	WP_009365375.1	PG_binding_1	273	327	GCA_018715445.1	HIT74447.1	Bacteria	Actinomycetota	Actinomycetia	Propionibacteriales	Propionibacteriaceae	Avipropionibacterium	Avipropionibacterium avicola	Candidatus Avipropionibacterium avicola	624	162	393
Halogranum salarium B-1	GCF_000283335.1	WP_009365375.1	PG_binding_1	273	327	GCA_020860385.1	MCC8099520.1	Bacteria	Bacillota_A	Clostridia	Oscillospirales	Oscillospiraceae	Onthomonas	Onthomonas sp020860385	Clostridiales bacterium	716	76	396
Halogranum salarium B-1	GCF_000283335.1	WP_009365375.1	PG_binding_1	273	327	GCF_001591565.1	WP_061785043.1	Bacteria	Bacillota	Bacilli	Bacillales	Bacillaceae_H	Priestia	Priestia flexa	Priestia flexa NBRC 15715	360	435	397.5
Halogranum salarium B-1	GCF_000283335.1	WP_009365375.1	PG_binding_1	273	327	GCA_012032345.1	NJN01068.1	Bacteria	Cyanobacteriota	Cyanobacteriia	Phormidesmiales	Phormidesmiaceae	JAAUQI01	JAAUQI01 sp012032345	Leptolyngbyaceae cyanobacterium RM1_1_2	723	74	398.5
Halogranum salarium B-1	GCF_000283335.1	WP_009365375.1	PG_binding_1	273	327	GCF_900115565.1	WP_092527667.1	Bacteria	Actinomycetota	Actinomycetia	Mycobacteriales	Pseudonocardiaceae	Yuhushiella	Yuhushiella arida	Amycolatopsis arida	711	88	399.5
Halogranum salarium B-1	GCF_000283335.1	WP_009365375.1	PG_binding_1	273	327	GCF_016907715.1	WP_205122743.1	Bacteria	Actinomycetota	Actinomycetia	Propionibacteriales	Actinopolymorphaceae	Tenggerimyces	Tenggerimyces flavus	Tenggerimyces flavus	449	372	410.5
Halogranum salarium B-1	GCF_000283335.1	WP_009365375.1	PG_binding_1	273	327	GCF_003667565.1	WP_121647922.1	Bacteria	Actinomycetota	Actinomycetia	Actinomycetales	Microbacteriaceae	Mycetocola	Mycetocola tolaasinivorans	Mycetocola tolaasinivorans	551	277	414
Halogranum salarium B-1	GCF_000283335.1	WP_009365375.1	PG_binding_1	273	327	GCA_023819025.1	MCM8776234.1	Bacteria	Omnitrophota	Omnitrophia	Omnitrophales	Aquincolibacteriaceae	JAMWDC01	JAMWDC01 sp023819025	Candidatus Omnitrophica bacterium	387	461	424
Halogranum salarium B-1	GCF_000283335.1	WP_009365375.1	PG_binding_1	273	327	GCF_900116555.1	WP_092979451.1	Bacteria	Actinomycetota	Actinomycetia	Mycobacteriales	Pseudonocardiaceae	Actinopolyspora	Actinopolyspora righensis	Actinopolyspora righensis	545	304	424.5
Halogranum salarium B-1	GCF_000283335.1	WP_009365375.1	PG_binding_1	273	327	GCF_014191605.1	WP_183650301.1	Bacteria	Actinomycetota	Actinomycetia	Mycobacteriales	Pseudonocardiaceae	Prauserella	Prauserella isguenensis	Prauserella isguenensis	691	165	428
Halogranum salarium B-1	GCF_000283335.1	WP_009365375.1	PG_binding_1	273	327	GCA_022706765.1	JAKJBX010000001.1_125	Bacteria	Bacillota_A	Clostridia	Monoglobales	Firm-18	MWCQ01	MWCQ01 sp022706765	Firmicutes bacterium	793	64	428.5
Halogranum salarium B-1	GCF_000283335.1	WP_009365375.1	PG_binding_1	273	327	GCA_944390445.1	CALXQB010000044.1_2	Bacteria	Bacillota_A	Clostridia	TANB77	CAG-508	CALXRW01	CALXRW01 sp944390445	uncultured Clostridia bacterium	684	174	429
Halogranum salarium B-1	GCF_000283335.1	WP_009365375.1	PG_binding_1	273	327	GCF_004364325.1	WP_243866644.1	Bacteria	Actinomycetota	Actinomycetia	Mycobacteriales	Pseudonocardiaceae	Actinophytocola	Actinophytocola oryzae	Actinophytocola oryzae	621	238	429.5
Halogranum salarium B-1	GCF_000283335.1	WP_009365375.1	PG_binding_1	273	327	GCA_900554205.1	USGM01000126.1_7	Bacteria	Bacillota_A	Clostridia	Lachnospirales	Lachnospiraceae	Acetatifactor	Acetatifactor sp900554205	uncultured Lachnospiraceae bacterium	826	39	432.5
Halogranum salarium B-1	GCF_000283335.1	WP_009365375.1	PG_binding_1	273	327	GCF_000719975.1	WP_048807243.1	Bacteria	Actinomycetota	Actinomycetia	Mycobacteriales	Pseudonocardiaceae	Prauserella	Prauserella rugosa	Prauserella rugosa	749	118	433.5
Halogranum salarium B-1	GCF_000283335.1	WP_009365375.1	PG_binding_1	273	327	GCF_016798245.1	WP_203087404.1	Bacteria	Bacillota	Bacilli	Bacillales_H	Bacillaceae_D	Shouchella	Shouchella gibsonii_A	Alkalihalobacillus gibsonii	779	98	438.5
Halogranum salarium B-1	GCF_000283335.1	WP_009365375.1	PG_binding_1	273	327	GCF_020711195.1	WP_229345022.1	Bacteria	Bacillota_F	Halanaerobiia	Halanaerobiales	Halanaerobiaceae	Halanaerobium	Halanaerobium sp020711195	Halanaerobium sp. Z-7514	729	151	440
Halogranum salarium B-1	GCF_000283335.1	WP_009365375.1	PG_binding_1	273	327	GCF_016862975.1	WP_239134476.1	Bacteria	Actinomycetota	Actinomycetia	Mycobacteriales	Micromonosporaceae	Rugosimonospora	Rugosimonospora africana	Rugosimonospora africana	611	270	440.5
Halogranum salarium B-1	GCF_000283335.1	WP_009365375.1	PG_binding_1	273	327	GCF_016820655.1	WP_203366152.1	Bacteria	Bacillota_A	Clostridia	Tissierellales	SIT17	Anaeromonas	Anaeromonas frigoriresistens	Anaeromonas frigoriresistens	627	268	447.5
Halogranum salarium B-1	GCF_000283335.1	WP_009365375.1	PG_binding_1	273	327	GCF_002886185.1	WP_110938831.1	Bacteria	Bacillota	Bacilli	Bacillales_H	Salisediminibacteriaceae	Salipaludibacillus	Salipaludibacillus neizhouensis	Salipaludibacillus neizhouensis	395	503	449
Halogranum salarium B-1	GCF_000283335.1	WP_009365375.1	PG_binding_1	273	327	GCF_000005825.2	WP_012960524.1	Bacteria	Bacillota	Bacilli	Bacillales_H	Bacillaceae_D	Alkalihalophilus	Alkalihalophilus pseudofirmus	Alkalihalophilus pseudofirmus OF4	705	194	449.5
Halogranum salarium B-1	GCF_000283335.1	WP_009365375.1	PG_binding_1	273	327	GCA_017577895.1	MBO2480341.1	Bacteria	Bacillota	Bacilli	Bacillales_F	Bacillaceae_M	Bacillus_BB	Bacillus_BB sp001884825	Firmicutes bacterium	700	200	450
Halogranum salarium B-1	GCF_000283335.1	WP_009365375.1	PG_binding_1	273	327	GCF_000188175.1	WP_009144634.1	Bacteria	Bacillota_C	Negativicutes	Acidaminococcales	Acidaminococcaceae	Phascolarctobacterium_A	Phascolarctobacterium_A succinatutens	Phascolarctobacterium succinatutens YIT 12067	759	142	450.5
Halogranum salarium B-1	GCF_000283335.1	WP_009365375.1	PG_binding_1	273	327	GCA_017500905.1	MBR2974673.1	Bacteria	Bacillota_A	Clostridia	Christensenellales	CAG-314	RGIG5495	RGIG5495 sp017500905	Clostridia bacterium	357	548	452.5
Halogranum salarium B-1	GCF_000283335.1	WP_009365375.1	PG_binding_1	273	327	GCF_007994225.1	WP_147133886.1	Bacteria	Actinomycetota	Actinomycetia	Mycobacteriales	Micromonosporaceae	Stackebrandtia	Stackebrandtia albiflava	Stackebrandtia albiflava	865	46	455.5
Halogranum salarium B-1	GCF_000283335.1	WP_009365375.1	PG_binding_1	273	327	GCF_900100185.1	WP_090399485.1	Bacteria	Bacillota	Bacilli	Bacillales_H	Marinococcaceae	Natribacillus	Natribacillus halophilus	Natribacillus halophilus	483	449	466
Halogranum salarium B-1	GCF_000283335.1	WP_009365375.1	PG_binding_1	273	327	GCA_903905455.1	CAIVGN010000055.1_18	Bacteria	Myxococcota	Myxococcia	Myxococcales	Myxococcaceae	Archangium_A	Archangium_A sp903905455	uncultured Archangium sp.	543	394	468.5
Halogranum salarium B-1	GCF_000283335.1	WP_009365375.1	PG_binding_1	273	327	GCA_019113825.1	HIW62027.1	Bacteria	Actinomycetota	Actinomycetia	Mycobacteriales	Micromonosporaceae	Stackebrandtia	Stackebrandtia excrementipullorum	Candidatus Stackebrandtia excrementipullorum	881	60	470.5
Halogranum salarium B-1	GCF_000283335.1	WP_009365375.1	PG_binding_1	273	327	GCA_023461435.1	JAEYLC010000026.1_56	Bacteria	Bacillota_A	Clostridia	Christensenellales	SZUA-584	SZUA-584	SZUA-584 sp023461435	Firmicutes bacterium	666	280	473
Halogranum salarium B-1	GCF_000283335.1	WP_009365375.1	PG_binding_1	273	327	GCA_021806205.1	JAJZXX010000229.1_15	Bacteria	Bacillota_E	Sulfobacillia	Sulfobacillales	Sulfobacillaceae	Sulfobacillus_B	Sulfobacillus_B sp021806205	Firmicutes bacterium	704	246	475
Halogranum salarium B-1	GCF_000283335.1	WP_009365375.1	PG_binding_1	273	327	GCF_000504165.1	WP_028398786.1	Bacteria	Bacillota	Bacilli	Bacillales	Bacillaceae_H	Bacillus_BA	Bacillus_BA sp000504165	Bacillus sp. FJAT-14578	743	207	475
Halogranum salarium B-1	GCF_000283335.1	WP_009365375.1	PG_binding_1	273	327	GCF_900240295.1	WP_023053909.1	Bacteria	Bacillota_C	Negativicutes	Veillonellales	Megasphaeraceae	Anaeroglobus	Anaeroglobus vaginalis	'Megasphaera vaginalis' Bordigoni et al. 2020	542	414	478
Halogranum salarium B-1	GCF_000283335.1	WP_009365375.1	PG_binding_1	273	327	GCA_021797925.1	JAJZYS010000033.1_6	Bacteria	Bacillota_E	JAJZYS01	JAJZYS01	JAJZYS01	JAJZYS01	JAJZYS01 sp021797925	Firmicutes bacterium	875	85	480
Halogranum salarium B-1	GCF_000283335.1	WP_009365375.1	PG_binding_1	273	327	GCA_013698095.1	MBA2720192.1	Bacteria	Chloroflexota	Limnocylindria	Limnocylindrales	CSP1-4	CF-46	CF-46 sp013698095	Chloroflexi bacterium	919	84	501.5
Halogranum salarium B-1	GCF_000283335.1	WP_009365375.1	PG_binding_1	273	327	GCA_009380105.1	MQA27943.1	Bacteria	Actinomycetota	Actinomycetia	Mycobacteriales	Micromonosporaceae	WHSM01	WHSM01 sp009380105	Micromonosporaceae bacterium	727	300	513.5
Halogranum salarium B-1	GCF_000283335.1	WP_009365375.1	PG_binding_1	273	327	GCF_004362515.1	WP_091373580.1	Bacteria	Actinomycetota	Actinomycetia	Mycobacteriales	Pseudonocardiaceae	Actinokineospora	Actinokineospora alba	Actinokineospora alba	710	320	515
Halogranum salarium B-1	GCF_000283335.1	WP_009365375.1	PG_binding_1	273	327	GCF_000145275.1	WP_010073829.1	Bacteria	Bacillota_A	Clostridia	Clostridiales	Clostridiaceae	Clostridium_K	Clostridium_K cellulovorans	Clostridium cellulovorans 743B	835	216	525.5
Halogranum salarium B-1	GCF_000283335.1	WP_009365375.1	PG_binding_1	273	327	GCF_003369445.1	WP_115789265.1	Bacteria	Actinomycetota	Actinomycetia	Actinomycetales	Micrococcaceae	Arthrobacter_G	Arthrobacter_G silvisoli	Arthrobacter silvisoli	638	415	526.5
Halogranum salarium B-1	GCF_000283335.1	WP_009365375.1	PG_binding_1	273	327	GCA_017303315.1	MBN8210704.1	Bacteria	Bacillota	Bacilli	Bacillales_G	HB172195	Anaerobacillus_A	Anaerobacillus_A sp017303315	Bacillus sp. NTK071	570	500	535
Halogranum salarium B-1	GCF_000283335.1	WP_009365375.1	PG_binding_1	273	327	GCA_900314855.1	OMWZ01000001.1_160	Bacteria	Bacillota_C	Negativicutes	Acidaminococcales	Acidaminococcaceae	Succiniclasticum	Succiniclasticum sp900314855	uncultured Selenomonadales bacterium	901	182	541.5
Halogranum salarium B-1	GCF_000283335.1	WP_009365375.1	PG_binding_1	273	327	GCA_023511725.1	MCL6515138.1	Bacteria	Bacillota	Bacilli	Alicyclobacillales	Alicyclobacillaceae	JAIMAY01	JAIMAY01 sp023511725	Alicyclobacillus sp.	858	226	542
Halogranum salarium B-1	GCF_000283335.1	WP_009365375.1	PG_binding_1	273	327	GCA_012837335.1	HHT36968.1	Bacteria	Bacillota_G	Limnochordia	DTU010	DTU012	DTU012	DTU012 sp012837335	Firmicutes bacterium	850	241	545.5
Halogranum salarium B-1	GCF_000283335.1	WP_009365375.1	PG_binding_1	273	327	GCF_006716355.1	WP_142036736.1	Bacteria	Actinomycetota	Actinomycetia	Mycobacteriales	Micromonosporaceae	Stackebrandtia	Stackebrandtia endophytica	Stackebrandtia endophytica	992	103	547.5
Halogranum salarium B-1	GCF_000283335.1	WP_009365375.1	PG_binding_1	273	327	GCF_001189295.1	WP_050434204.1	Bacteria	Myxococcota	Polyangia	Polyangiales	Polyangiaceae	Chondromyces	Chondromyces crocatus	Chondromyces crocatus	923	184	553.5
Halogranum salarium B-1	GCF_000283335.1	WP_009365375.1	PG_binding_1	273	327	GCA_023408075.1	JAEYKW010000006.1_3	Bacteria	Bacillota_A	Clostridia	Christensenellales	SZUA-584	SZUA-584	SZUA-584 sp023408075	Firmicutes bacterium	934	183	558.5
Halogranum salarium B-1	GCF_000283335.1	WP_009365375.1	PG_binding_1	273	327	GCA_021201475.1	MCD7919238.1	Bacteria	Bacillota_A	Clostridia	Oscillospirales	Oscillospiraceae	Onthomonas	Onthomonas sp021201475	Clostridiales bacterium	601	516	558.5
Halogranum salarium B-1	GCF_000283335.1	WP_009365375.1	PG_binding_1	273	327	GCA_009917455.1	NBJ99005.1	Bacteria	Bacillota_A	Clostridia	Lachnospirales	Lachnospiraceae	CAG-95	CAG-95 sp009917455	bacterium 1xD8-48	802	318	560
Halogranum salarium B-1	GCF_000283335.1	WP_009365375.1	PG_binding_1	273	327	GCA_005884945.1	TMK73334.1	Bacteria	Actinomycetota	Thermoleophilia	Gaiellales	Gaiellaceae	AC-21	AC-21 sp005884945	Actinobacteria bacterium	694	432	563
Halogranum salarium B-1	GCF_000283335.1	WP_009365375.1	PG_binding_1	273	327	GCF_024171735.1	WP_301302485.1	Bacteria	Actinomycetota	Actinomycetia	Mycobacteriales	Pseudonocardiaceae	Prauserella	Prauserella alba	Prauserella alba	913	217	565
Halogranum salarium B-1	GCF_000283335.1	WP_009365375.1	PG_binding_1	273	327	GCA_003599235.1	RJQ32862.1	Bacteria	Actinomycetota	Aquicultoria	SURF-47	SURF-47	SURF-47	SURF-47 sp003599235	Actinobacteria bacterium	776	355	565.5
Halogranum salarium B-1	GCF_000283335.1	WP_009365375.1	PG_binding_1	273	327	GCF_900112045.1	WP_090241136.1	Bacteria	Bacillota	Bacilli	Bacillales_D	Amphibacillaceae	Lentibacillus	Lentibacillus halodurans	Lentibacillus halodurans	644	495	569.5
Halogranum salarium B-1	GCF_000283335.1	WP_009365375.1	PG_binding_1	273	327	GCF_900116805.1	WP_074949145.1	Bacteria	Bacillota	Bacilli	Alicyclobacillales	Alicyclobacillaceae	Alicyclobacillus_H	Alicyclobacillus_H macrosporangiidus	Alicyclobacillus macrosporangiidus	814	338	576
Halogranum salarium B-1	GCF_000283335.1	WP_009365375.1	PG_binding_1	273	327	GCA_900552005.1	URXU01000001.1_18	Bacteria	Bacillota_C	Negativicutes	Acidaminococcales	Acidaminococcaceae	URXU01	URXU01 sp900552005	uncultured Phascolarctobacterium sp.	564	608	586
Halogranum salarium B-1	GCF_000283335.1	WP_009365375.1	PG_binding_1	273	327	GCF_000473995.1	WP_022748504.1	Bacteria	Bacillota_A	Clostridia	Clostridiales	Clostridiaceae	Clostridium	Clostridium saccharobutylicum	Clostridium saccharobutylicum DSM 13864	916	262	589
Halogranum salarium B-1	GCF_000283335.1	WP_009365375.1	PG_binding_1	273	327	GCA_021205455.1	MCD8368329.1	Bacteria	Bacillota_A	Clostridia	Oscillospirales	Oscillospiraceae	Onthomonas	Onthomonas sp021205455	Clostridiales bacterium	504	681	592.5
Halogranum salarium B-1	GCF_000283335.1	WP_009365375.1	PG_binding_1	273	327	GCF_000152705.1	WP_009775282.1	Bacteria	Actinomycetota	Actinomycetia	Actinomycetales	Dermatophilaceae	Knoellia	Knoellia sp000152705	Janibacter sp. HTCC2649	946	242	594
Halogranum salarium B-1	GCF_000283335.1	WP_009365375.1	PG_binding_1	273	327	GCF_009856355.1	WP_237418657.1	Bacteria	Bacillota	Bacilli	Bacillales_D	Halobacillaceae	Halobacillus	Halobacillus litoralis_B	Halobacillus litoralis	936	255	595.5
Halogranum salarium B-1	GCF_000283335.1	WP_009365375.1	PG_binding_1	273	327	GCA_017307285.1	MBN9561385.1	Bacteria	Pseudomonadota	Alphaproteobacteria	Acetobacterales	Acetobacteraceae	JAFKFI01	JAFKFI01 sp017307285	Alphaproteobacteria bacterium	805	393	599
Halogranum salarium B-1	GCF_000283335.1	WP_009365375.1	PG_binding_1	273	327	GCA_023451855.1	JAEXXY010000227.1_9	Bacteria	Actinomycetota	Actinomycetia	Actinomycetales	Dermatophilaceae	Monashia	Monashia sp023451855	Actinomycetia bacterium	794	418	606
Halogranum salarium B-1	GCF_000283335.1	WP_009365375.1	PG_binding_1	273	327	GCA_900546845.1	UREK01000013.1_31	Bacteria	Bacillota_A	Clostridia	Christensenellales	CAG-138	UBA1685	UBA1685 sp900546845	uncultured Eubacteriales bacterium	990	253	621.5
Halogranum salarium B-1	GCF_000283335.1	WP_009365375.1	PG_binding_1	273	327	GCA_000434895.1	CDD10059.1	Bacteria	Bacillota_C	Negativicutes	Acidaminococcales	Acidaminococcaceae	Phascolarctobacterium_A	Phascolarctobacterium_A succinatutens_A	Phascolarctobacterium succinatutens CAG:287	930	328	629
Halogranum salarium B-1	GCF_000283335.1	WP_009365375.1	PG_binding_1	273	327	GCA_012521555.1	NLM84745.1	Bacteria	Bacillota_A	Clostridia	Oscillospirales	Oscillospiraceae	Sporobacter	Sporobacter sp012521555	Clostridiales bacterium	803	484	643.5
Halogranum salarium B-1	GCF_000283335.1	WP_009365375.1	PG_binding_1	273	327	GCF_900178005.1	WP_085522192.1	Bacteria	Bacillota	Bacilli	Bacillales_K	Sporolactobacillaceae	Marseille-P3662	Marseille-P3662 sp900178005	Tuberibacillus sp. Marseille-P3662	816	501	658.5
Halogranum salarium B-1	GCF_000283335.1	WP_009365375.1	PG_binding_1	273	327	GCF_000807255.1	WP_003446299.1	Bacteria	Bacillota_A	Clostridia	Clostridiales	Clostridiaceae	Clostridium_I	Clostridium_I pasteurianum	Clostridium pasteurianum DSM 525 = ATCC 6013	510	809	659.5
Halogranum salarium B-1	GCF_000283335.1	WP_009365375.1	PG_binding_1	273	327	GCF_000340965.1	WP_017577549.1	Bacteria	Actinomycetota	Actinomycetia	Streptosporangiales	Streptosporangiaceae	Nocardiopsis	Nocardiopsis kunsanensis	Nocardiopsis kunsanensis DSM 44524	753	574	663.5
Halogranum salarium B-1	GCF_000283335.1	WP_009365375.1	PG_binding_1	273	327	GCA_017656135.1	MBO8127449.1	Bacteria	Bacillota_G	UBA5301	UBA5301	UBA5301	JACDOJ01	JACDOJ01 sp017656135	Firmicutes bacterium	696	640	668
Halogranum salarium B-1	GCF_000283335.1	WP_009365375.1	PG_binding_1	273	327	GCF_014287795.1	WP_186856539.1	Bacteria	Bacillota_A	Clostridia	Christensenellales	Christensenellaceae	Christensenella	Christensenella sp014287795	Christensenella sp. NSJ-35	830	510	670
Halogranum salarium B-1	GCF_000283335.1	WP_009365375.1	PG_binding_1	273	327	GCA_013813345.1	MBA3243777.1	Bacteria	Actinomycetota	Thermoleophilia	Gaiellales	Gaiellaceae	JACCRW01	JACCRW01 sp013813345	Actinobacteria bacterium	966	375	670.5
Halogranum salarium B-1	GCF_000283335.1	WP_009365375.1	PG_binding_1	273	327	GCF_000702945.1	WP_051685123.1	Bacteria	Bacillota_A	Clostridia	Lachnospirales	Lachnospiraceae	Anaerocolumna	Anaerocolumna sp000702945	Clostridium sp. KNHs205	692	682	687
Halogranum salarium B-1	GCF_000283335.1	WP_009365375.1	PG_binding_1	273	327	GCA_017517275.1	MBR3838956.1	Bacteria	Bacillota_A	Clostridia	UBA1212	UBA1255	SIG424	SIG424 sp017517275	Clostridia bacterium	891	497	694
Halogranum salarium B-1	GCF_000283335.1	WP_009365375.1	PG_binding_1	273	327	GCF_900110485.1	WP_091744039.1	Bacteria	Bacillota_C	Negativicutes	Propionisporales	Propionisporaceae	Propionispora	Propionispora vibrioides	Propionispora vibrioides	763	647	705
Halogranum salarium B-1	GCF_000283335.1	WP_009365375.1	PG_binding_1	273	327	GCA_022571885.1	JACZWZ010000024.1_8	Bacteria	Actinomycetota	Acidimicrobiia	UBA5794	UBA11373	JACZWZ01	JACZWZ01 sp022571885	Acidobacteria bacterium	860	556	708
Halogranum salarium B-1	GCF_000283335.1	WP_009365375.1	PG_binding_1	273	327	GCF_000702485.1	WP_156039986.1	Bacteria	Bacillota	Bacilli	Alicyclobacillales	Alicyclobacillaceae	Alicyclobacillus_H	Alicyclobacillus_H macrosporangiidus_B	Alicyclobacillus macrosporangiidus CPP55	888	557	722.5
Halogranum salarium B-1	GCF_000283335.1	WP_009365375.1	PG_binding_1	273	327	GCF_900111295.1	WP_093053193.1	Bacteria	Bacillota	Bacilli	Bacillales_H	Salisediminibacteriaceae	Salipaludibacillus	Salipaludibacillus aurantiacus	Salipaludibacillus aurantiacus	914	546	730
Halogranum salarium B-1	GCF_000283335.1	WP_009365375.1	PG_binding_1	273	327	GCA_002434335.1	DJJW01000054.1_31	Bacteria	Bacillota_A	Clostridia	Lachnospirales	Lachnospiraceae	Anaerocolumna	Anaerocolumna sp002434335	Lachnoclostridium sp. UBA6558	885	598	741.5
Halogranum salarium B-1	GCF_000283335.1	WP_009365375.1	PG_binding_1	273	327	GCF_004331345.1	WP_131345591.1	Bacteria	Actinomycetota	Actinomycetia	Propionibacteriales	Kribbellaceae	Kribbella	Kribbella soli	Kribbella soli	771	735	753
Halogranum salarium B-1	GCF_000283335.1	WP_009365375.1	PG_binding_1	273	327	GCF_900240995.1	WP_102346475.1	Bacteria	Bacillota	Bacilli	Bacillales	Bacillaceae_J	OESV01	OESV01 sp900240995	Bacillus sp. Marseille-P3661	974	535	754.5
Halogranum salarium B-1	GCF_000283335.1	WP_009365375.1	PG_binding_1	273	327	GCA_003158705.1	PMKX01000024.1_14	Bacteria	Actinomycetota	Thermoleophilia	UBA2241	UBA2241	FEN-672	FEN-672 sp003158705	Actinobacteria bacterium	641	918	779.5
Halogranum salarium B-1	GCF_000283335.1	WP_009365375.1	PG_binding_1	273	327	GCF_014084125.1	WP_182444545.1	Bacteria	Actinomycetota	Actinomycetia	Streptomycetales	Streptomycetaceae	Streptacidiphilus	Streptacidiphilus sp014084125	Streptacidiphilus sp. PB12-B1b	878	729	803.5
Halogranum salarium B-1	GCF_000283335.1	WP_009365375.1	PG_binding_1	273	327	GCA_019694595.1	MBX7100388.1	Bacteria	Myxococcota	Myxococcia	Myxococcales	Myxococcaceae	JAIBBQ01	JAIBBQ01 sp019694595	Myxococcaceae bacterium	965	663	814
Halogranum salarium B-1	GCF_000283335.1	WP_009365375.1	PG_binding_1	273	327	GCF_014697025.1	WP_190572092.1	Bacteria	Cyanobacteriota	Cyanobacteriia	Leptolyngbyales	Leptolyngbyaceae	MUGG01	MUGG01 sp014697025	Alkalinema sp. FACHB-956	985	665	825
Halogranum salarium B-1	GCF_000283335.1	WP_009365375.1	PG_binding_1	273	327	GCA_000242235.1	EHO17408.1	Bacteria	Bacillota_A	Clostridia	Lachnospirales	Lachnospiraceae	Stomatobaculum	Stomatobaculum longum	Stomatobaculum longum	937	823	880
Halogranum salarium B-1	GCF_000283335.1	WP_157572895.1	PG_binding_1	197	254	GCF_000283335.1	WP_157572895.1	Archaea	Halobacteriota	Halobacteria	Halobacteriales	Haloferacaceae	Halogranum	Halogranum rubrum	Halogranum salarium B-1	1	1	1
Halogranum salarium B-1	GCF_000283335.1	WP_157572895.1	PG_binding_1	197	254	GCF_023699475.1	WP_250872933.1	Archaea	Halobacteriota	Halobacteria	Halobacteriales	Haloarculaceae	Halomarina	Halomarina rubra	Halomarina rubra	3	2	2.5
Halogranum salarium B-1	GCF_000283335.1	WP_157572895.1	PG_binding_1	197	254	GCF_000710615.1	WP_158413663.1	Archaea	Halobacteriota	Halobacteria	Halobacteriales	Haladaptataceae	Haladaptatus	Haladaptatus cibarius	Haladaptatus cibarius D43	4	4	4
Halogranum salarium B-1	GCF_000283335.1	WP_157572895.1	PG_binding_1	197	254	GCF_009791395.1	WP_158204996.1	Archaea	Halobacteriota	Halobacteria	Halobacteriales	Haloarculaceae	Halomarina	Halomarina oriensis	Halomarina oriensis	6	3	4.5
Halogranum salarium B-1	GCF_000283335.1	WP_157572895.1	PG_binding_1	197	254	GCF_023074835.1	WP_247418429.1	Archaea	Halobacteriota	Halobacteria	Halobacteriales	Haloarculaceae	Halomarina	Halomarina salina	Halomarina salina	2	7	4.5
Halogranum salarium B-1	GCF_000283335.1	WP_157572895.1	PG_binding_1	197	254	GCF_020618475.1	WP_255766967.1	Archaea	Halobacteriota	Halobacteria	Halobacteriales	Haladaptataceae	Haladaptatus	Haladaptatus sp020618475	Haladaptatus sp. PSR5	8	5	6.5
Halogranum salarium B-1	GCF_000283335.1	WP_157572895.1	PG_binding_1	197	254	GCF_900156425.1	WP_076430381.1	Archaea	Halobacteriota	Halobacteria	Halobacteriales	Haladaptataceae	Haladaptatus	Haladaptatus litoreus	Haladaptatus litoreus	11	6	8.5
Halogranum salarium B-1	GCF_000283335.1	WP_157572895.1	PG_binding_1	197	254	GCF_000710615.1	WP_049969648.1	Archaea	Halobacteriota	Halobacteria	Halobacteriales	Haladaptataceae	Haladaptatus	Haladaptatus cibarius	Haladaptatus cibarius D43	10	8	9
Halogranum salarium B-1	GCF_000283335.1	WP_157572895.1	PG_binding_1	197	254	GCF_020700235.1	WP_265338400.1	Archaea	Halobacteriota	Halobacteria	Halobacteriales	Haladaptataceae	Haladaptatus	Haladaptatus pallidirubidus	Haladaptatus pallidirubidus	7	11	9
Halogranum salarium B-1	GCF_000283335.1	WP_157572895.1	PG_binding_1	197	254	GCF_020700235.1	WP_227776313.1	Archaea	Halobacteriota	Halobacteria	Halobacteriales	Haladaptataceae	Haladaptatus	Haladaptatus pallidirubidus	Haladaptatus pallidirubidus	9	10	9.5
Halogranum salarium B-1	GCF_000283335.1	WP_157572895.1	PG_binding_1	197	254	GCF_024138125.1	WP_253479304.1	Archaea	Halobacteriota	Halobacteria	Halobacteriales	Haladaptataceae	Halorussus	Halorussus sp024138125	Halorussus sp. YCN54	12	9	10.5
Halogranum salarium B-1	GCF_000283335.1	WP_157572895.1	PG_binding_1	197	254	GCF_004143485.2	WP_162224537.1	Archaea	Halobacteriota	Halobacteria	Halobacteriales	Haladaptataceae	Halorussus	Halorussus amylolyticus	Halorussus amylolyticus	13	12	12.5
Halogranum salarium B-1	GCF_000283335.1	WP_157572895.1	PG_binding_1	197	254	GCF_900156425.1	WP_076427578.1	Archaea	Halobacteriota	Halobacteria	Halobacteriales	Haladaptataceae	Haladaptatus	Haladaptatus litoreus	Haladaptatus litoreus	14	13	13.5
Halogranum salarium B-1	GCF_000283335.1	WP_157572895.1	PG_binding_1	197	254	GCF_900156425.1	WP_175609653.1	Archaea	Halobacteriota	Halobacteria	Halobacteriales	Haladaptataceae	Haladaptatus	Haladaptatus litoreus	Haladaptatus litoreus	15	14	14.5
Halogranum salarium B-1	GCF_000283335.1	WP_157572895.1	PG_binding_1	197	254	GCF_014905415.1	WP_200411684.1	Bacteria	Bacillota	Bacilli	Bacillales_D	Amphibacillaceae	Virgibacillus	Virgibacillus salexigens	Virgibacillus salexigens	35	21	28
Halogranum salarium B-1	GCF_000283335.1	WP_157572895.1	PG_binding_1	197	254	GCF_900107755.1	WP_093042363.1	Bacteria	Bacillota	Bacilli	Bacillales_D	Halobacillaceae	Thalassobacillus	Thalassobacillus cyri	Thalassobacillus cyri	41	19	30
Halogranum salarium B-1	GCF_000283335.1	WP_157572895.1	PG_binding_1	197	254	GCA_000526415.1	JAGA01000001.1_355	Bacteria	Chloroflexota	Chloroflexia	Chloroflexales	Herpetosiphonaceae	JKG1	JKG1 sp000526415	bacterium JKG1	22	47	34.5
Halogranum salarium B-1	GCF_000283335.1	WP_157572895.1	PG_binding_1	197	254	GCF_024189315.1	WP_253922924.1	Bacteria	Bacillota	Bacilli	Bacillales_D	Halobacillaceae	Halobacillus_A	Halobacillus_A sp024189315	Halobacillus sp. A5	77	17	47
Halogranum salarium B-1	GCF_000283335.1	WP_157572895.1	PG_binding_1	197	254	GCF_001889325.1	WP_072584584.1	Bacteria	Bacillota_A	Clostridia	Clostridiales	Clostridiaceae	Clostridium_F	Clostridium_F botulinum_A	Clostridium sporogenes	71	27	49
Halogranum salarium B-1	GCF_000283335.1	WP_157572895.1	PG_binding_1	197	254	GCF_900086715.1	WP_066192525.1	Bacteria	Bacillota	Bacilli	Bacillales_D	Amphibacillaceae	Gracilibacillus	Gracilibacillus timonensis	Gracilibacillus timonensis	54	56	55
Halogranum salarium B-1	GCF_000283335.1	WP_157572895.1	PG_binding_1	197	254	GCF_900156645.1	WP_076558956.1	Bacteria	Bacillota	Bacilli	Bacillales_D	Halobacillaceae	Salimicrobium	Salimicrobium flavidum	Salimicrobium flavidum	93	18	55.5
Halogranum salarium B-1	GCF_000283335.1	WP_157572895.1	PG_binding_1	197	254	GCF_014636475.1	WP_188376353.1	Bacteria	Bacillota	Bacilli	Bacillales_D	Halobacillaceae	Halobacillus_A	Halobacillus_A andaensis	Halobacillus andaensis	85	33	59
Halogranum salarium B-1	GCF_000283335.1	WP_157572895.1	PG_binding_1	197	254	GCF_001552655.1	WP_067936413.1	Bacteria	Bacillota	Bacilli	Alicyclobacillales	Alicyclobacillaceae	Alicyclobacillus_G	Alicyclobacillus_G kakegawensis	Alicyclobacillus kakegawensis NBRC 103104	96	48	72
Halogranum salarium B-1	GCF_000283335.1	WP_157572895.1	PG_binding_1	197	254	GCF_024189295.1	WP_253934778.1	Bacteria	Bacillota	Bacilli	Bacillales_D	Halobacillaceae	Halobacillus_A	Halobacillus_A sp024189295	Halobacillus sp. A1	124	22	73
Halogranum salarium B-1	GCF_000283335.1	WP_157572895.1	PG_binding_1	197	254	GCF_900116805.1	WP_074949145.1	Bacteria	Bacillota	Bacilli	Alicyclobacillales	Alicyclobacillaceae	Alicyclobacillus_H	Alicyclobacillus_H macrosporangiidus	Alicyclobacillus macrosporangiidus	113	38	75.5
Halogranum salarium B-1	GCF_000283335.1	WP_157572895.1	PG_binding_1	197	254	GCA_944386115.1	CALWZV010000035.1_11	Bacteria	Bacillota_A	Clostridia	TANB77	CAG-508	CALWZV01	CALWZV01 sp944386115	uncultured Clostridia bacterium	121	37	79
Halogranum salarium B-1	GCF_000283335.1	WP_157572895.1	PG_binding_1	197	254	GCF_012933655.1	WP_169348336.1	Bacteria	Myxococcota	Myxococcia	Myxococcales	Myxococcaceae	Myxococcus	Myxococcus fallax	Pyxidicoccus fallax	128	34	81
Halogranum salarium B-1	GCF_000283335.1	WP_157572895.1	PG_binding_1	197	254	GCA_900541915.1	UQLS01000001.1_141	Bacteria	Bacillota_C	Negativicutes	Acidaminococcales	Acidaminococcaceae	URXU01	URXU01 sp900541915	uncultured Phascolarctobacterium sp.	134	29	81.5
Halogranum salarium B-1	GCF_000283335.1	WP_157572895.1	PG_binding_1	197	254	GCA_018433765.1	JAHDQO010000007.1_117	Bacteria	Bacillota_A	Clostridia	Tissierellales	Sedimentibacteraceae	SM3-B41	SM3-B41 sp018433765	Tissierellales bacterium	114	51	82.5
Halogranum salarium B-1	GCF_000283335.1	WP_157572895.1	PG_binding_1	197	254	GCF_020165985.1	WP_224596529.1	Bacteria	Bacillota	Bacilli	Bacillales_G	HB172195	Anaerobacillus_A	Anaerobacillus_A sp020165985	Bacillus sp. RAR_GA_16	144	23	83.5
Halogranum salarium B-1	GCF_000283335.1	WP_157572895.1	PG_binding_1	197	254	GCF_002155965.1	WP_210408101.1	Bacteria	Actinomycetota	Actinomycetia	Mycobacteriales	Pseudonocardiaceae	Allokutzneria	Allokutzneria sp002155965	Allokutzneria sp. NRRL B-24872	102	72	87
Halogranum salarium B-1	GCF_000283335.1	WP_157572895.1	PG_binding_1	197	254	GCF_020165985.1	WP_224600061.1	Bacteria	Bacillota	Bacilli	Bacillales_G	HB172195	Anaerobacillus_A	Anaerobacillus_A sp020165985	Bacillus sp. RAR_GA_16	156	25	90.5
Halogranum salarium B-1	GCF_000283335.1	WP_157572895.1	PG_binding_1	197	254	GCA_900552005.1	URXU01000001.1_18	Bacteria	Bacillota_C	Negativicutes	Acidaminococcales	Acidaminococcaceae	URXU01	URXU01 sp900552005	uncultured Phascolarctobacterium sp.	150	32	91
Halogranum salarium B-1	GCF_000283335.1	WP_157572895.1	PG_binding_1	197	254	GCA_900545025.1	UQXH01000001.1_73	Bacteria	Bacillota_C	Negativicutes	Acidaminococcales	Acidaminococcaceae	URXU01	URXU01 sp900545025	uncultured Phascolarctobacterium sp.	135	65	100
Halogranum salarium B-1	GCF_000283335.1	WP_157572895.1	PG_binding_1	197	254	GCF_000284515.1	WP_014645251.1	Bacteria	Bacillota	Bacilli	Bacillales_D	Halobacillaceae	Halobacillus	Halobacillus halophilus	Halobacillus halophilus DSM 2266	160	52	106
Halogranum salarium B-1	GCF_000283335.1	WP_157572895.1	PG_binding_1	197	254	GCF_012933365.1	WP_169101071.1	Bacteria	Bacillota_E	Sulfobacillia	Sulfobacillales	Sulfobacillaceae	Sulfobacillus_B	Sulfobacillus_B sp012933365	Sulfobacillus sp. DSM 109850	100	113	106.5
Halogranum salarium B-1	GCF_000283335.1	WP_157572895.1	PG_binding_1	197	254	GCF_000496835.1	WP_028784386.1	Bacteria	Bacillota	Bacilli	Bacillales_D	Halobacillaceae	Thalassobacillus	Thalassobacillus devorans_B	Thalassobacillus devorans MSP14	147	67	107
Halogranum salarium B-1	GCF_000283335.1	WP_157572895.1	PG_binding_1	197	254	GCF_900178005.1	WP_085522192.1	Bacteria	Bacillota	Bacilli	Bacillales_K	Sporolactobacillaceae	Marseille-P3662	Marseille-P3662 sp900178005	Tuberibacillus sp. Marseille-P3662	60	158	109
Halogranum salarium B-1	GCF_000283335.1	WP_157572895.1	PG_binding_1	197	254	GCF_007994225.1	WP_147136199.1	Bacteria	Actinomycetota	Actinomycetia	Mycobacteriales	Micromonosporaceae	Stackebrandtia	Stackebrandtia albiflava	Stackebrandtia albiflava	101	124	112.5
Halogranum salarium B-1	GCF_000283335.1	WP_157572895.1	PG_binding_1	197	254	GCF_002563635.1	WP_098443480.1	Bacteria	Bacillota	Bacilli	Bacillales_G	HB172195	Anaerobacillus_A	Anaerobacillus_A sp002563635	Bacillus sp. es.036	199	41	120
Halogranum salarium B-1	GCF_000283335.1	WP_157572895.1	PG_binding_1	197	254	GCA_012521175.1	NLM13823.1	Bacteria	Bacillota_A	Clostridia	Lachnospirales	Defluviitaleaceae	Defluviitalea_A	Defluviitalea_A sp012521175	Epulopiscium sp.	217	26	121.5
Halogranum salarium B-1	GCF_000283335.1	WP_157572895.1	PG_binding_1	197	254	GCF_006716355.1	WP_142036736.1	Bacteria	Actinomycetota	Actinomycetia	Mycobacteriales	Micromonosporaceae	Stackebrandtia	Stackebrandtia endophytica	Stackebrandtia endophytica	172	73	122.5
Halogranum salarium B-1	GCF_000283335.1	WP_157572895.1	PG_binding_1	197	254	GCA_900546685.1	UREB01000044.1_8	Bacteria	Bacillota_A	Clostridia	Christensenellales	QAND01	UMGS1975	UMGS1975 sp900546685	uncultured Eubacteriales bacterium	158	92	125
Halogranum salarium B-1	GCF_000283335.1	WP_157572895.1	PG_binding_1	197	254	GCF_011761345.1	WP_062443223.1	Bacteria	Bacillota	Bacilli	Bacillales_D	Halobacillaceae	Thalassobacillus	Thalassobacillus devorans	Thalassobacillus devorans	240	20	130
Halogranum salarium B-1	GCF_000283335.1	WP_157572895.1	PG_binding_1	197	254	GCF_000750635.1	WP_040979004.1	Bacteria	Bacillota	Bacilli	Bacillales_D	Amphibacillaceae	Oceanobacillus	Oceanobacillus jeddahense	Oceanobacillus jeddahense	183	83	133
Halogranum salarium B-1	GCF_000283335.1	WP_157572895.1	PG_binding_1	197	254	GCF_001276985.1	WP_011948973.1	Bacteria	Bacillota_A	Clostridia	Clostridiales	Clostridiaceae	Clostridium_F	Clostridium_F botulinum	Clostridium botulinum	222	49	135.5
Halogranum salarium B-1	GCF_000283335.1	WP_157572895.1	PG_binding_1	197	254	GCF_016919725.2	WP_205389446.1	Bacteria	Bacillota	Bacilli	Bacillales_D	Amphibacillaceae	Virgibacillus	Virgibacillus sp016919725	Virgibacillus sp. AGTR	182	93	137.5
Halogranum salarium B-1	GCF_000283335.1	WP_157572895.1	PG_binding_1	197	254	GCF_023703085.1	WP_251604391.1	Bacteria	Bacillota	Bacilli	Bacillales_H	Bacillaceae_D	Shouchella	Shouchella plakortidis_A	Shouchella plakortidis	209	70	139.5
Halogranum salarium B-1	GCF_000283335.1	WP_157572895.1	PG_binding_1	197	254	GCF_001675165.1	WP_065078171.1	Bacteria	Bacillota_A	Clostridia	Clostridiales	Clostridiaceae	Clostridium_B	Clostridium_B ragsdalei	Clostridium ragsdalei P11	148	135	141.5
Halogranum salarium B-1	GCF_000283335.1	WP_157572895.1	PG_binding_1	197	254	GCF_000024945.1	WP_008714242.1	Bacteria	Bacillota_C	Negativicutes	Veillonellales	Veillonellaceae	Veillonella	Veillonella parvula	Veillonella parvula DSM 2008	168	121	144.5
Halogranum salarium B-1	GCF_000283335.1	WP_157572895.1	PG_binding_1	197	254	GCF_902810435.1	WP_008714242.1	Bacteria	Bacillota_C	Negativicutes	Veillonellales	Veillonellaceae	Veillonella	Veillonella parvula_A	Veillonella parvula	169	122	145.5
Halogranum salarium B-1	GCF_000283335.1	WP_157572895.1	PG_binding_1	197	254	GCF_900176565.1	WP_085506519.1	Bacteria	Bacillota	Bacilli	Bacillales_D	Halobacillaceae	Thalassobacillus	Thalassobacillus devorans_A	Thalassobacillus devorans	239	62	150.5
Halogranum salarium B-1	GCF_000283335.1	WP_157572895.1	PG_binding_1	197	254	GCF_000145275.1	WP_010073829.1	Bacteria	Bacillota_A	Clostridia	Clostridiales	Clostridiaceae	Clostridium_K	Clostridium_K cellulovorans	Clostridium cellulovorans 743B	191	133	162
Halogranum salarium B-1	GCF_000283335.1	WP_157572895.1	PG_binding_1	197	254	GCA_900314855.1	OMWZ01000001.1_160	Bacteria	Bacillota_C	Negativicutes	Acidaminococcales	Acidaminococcaceae	Succiniclasticum	Succiniclasticum sp900314855	uncultured Selenomonadales bacterium	291	35	163
Halogranum salarium B-1	GCF_000283335.1	WP_157572895.1	PG_binding_1	197	254	GCA_023415775.1	JAEZJM010000021.1_290	Bacteria	Bacillota_C	Negativicutes	Sporomusales_B	UBA7701	SL1-B47	SL1-B47 sp023415775	Firmicutes bacterium	205	142	173.5
Halogranum salarium B-1	GCF_000283335.1	WP_157572895.1	PG_binding_1	197	254	GCF_019933195.1	WP_163203457.1	Bacteria	Bacillota_A	Clostridia	Clostridiales	Clostridiaceae	Clostridium_F	Clostridium_F sp001276215	Clostridium sporogenes	223	125	174
Halogranum salarium B-1	GCF_000283335.1	WP_157572895.1	PG_binding_1	197	254	GCF_000374545.1	WP_018702739.1	Bacteria	Bacillota_C	Negativicutes	Anaeromusales	Anaeromusaceae	Anaeromusa	Anaeromusa acidaminophila	Anaeromusa acidaminophila DSM 3853	284	66	175
Halogranum salarium B-1	GCF_000283335.1	WP_157572895.1	PG_binding_1	197	254	GCA_009929485.1	NCB76171.1	Bacteria	Bacillota_C	Negativicutes	Anaeromusales	Anaeromusaceae	Anaeromusa	Anaeromusa sp009929485	Negativicutes bacterium	225	127	176
Halogranum salarium B-1	GCF_000283335.1	WP_157572895.1	PG_binding_1	197	254	GCF_900086715.1	WP_066190350.1	Bacteria	Bacillota	Bacilli	Bacillales_D	Amphibacillaceae	Gracilibacillus	Gracilibacillus timonensis	Gracilibacillus timonensis	151	217	184
Halogranum salarium B-1	GCF_000283335.1	WP_157572895.1	PG_binding_1	197	254	GCF_020179385.1	WP_225066056.1	Bacteria	Bacillota	Bacilli	Bacillales_G	Fictibacillaceae	Pseudalkalibacillus	Pseudalkalibacillus sp020179385	Alkalihalobacillus sp. YIM B00296	334	43	188.5
Halogranum salarium B-1	GCF_000283335.1	WP_157572895.1	PG_binding_1	197	254	GCF_017939705.1	WP_246879899.1	Bacteria	Bacillota	Bacilli	Bacillales_H	Bacillaceae_D	Halalkalibacter	Halalkalibacter suaedae	Bacillus suaedae	216	162	189
Halogranum salarium B-1	GCF_000283335.1	WP_157572895.1	PG_binding_1	197	254	GCF_000188175.1	WP_009144634.1	Bacteria	Bacillota_C	Negativicutes	Acidaminococcales	Acidaminococcaceae	Phascolarctobacterium_A	Phascolarctobacterium_A succinatutens	Phascolarctobacterium succinatutens YIT 12067	368	16	192
Halogranum salarium B-1	GCF_000283335.1	WP_157572895.1	PG_binding_1	197	254	GCF_900112045.1	WP_090241136.1	Bacteria	Bacillota	Bacilli	Bacillales_D	Amphibacillaceae	Lentibacillus	Lentibacillus halodurans	Lentibacillus halodurans	364	24	194
Halogranum salarium B-1	GCF_000283335.1	WP_157572895.1	PG_binding_1	197	254	GCF_022921115.1	WP_245035441.1	Bacteria	Bacillota	Bacilli	Bacillales_D	Halobacillaceae	Halobacillus_A	Halobacillus_A sp022921115	Halobacillus sp. SSHM10-5	245	144	194.5
Halogranum salarium B-1	GCF_000283335.1	WP_157572895.1	PG_binding_1	197	254	GCA_944366945.1	CALVWJ010000001.1_117	Bacteria	Bacillota_A	Clostridia	Christensenellales	CAG-138	UBA1685	UBA1685 sp944366945	uncultured Clostridia bacterium	298	98	198
Halogranum salarium B-1	GCF_000283335.1	WP_157572895.1	PG_binding_1	197	254	GCA_017303315.1	MBN8210704.1	Bacteria	Bacillota	Bacilli	Bacillales_G	HB172195	Anaerobacillus_A	Anaerobacillus_A sp017303315	Bacillus sp. NTK071	272	130	201
Halogranum salarium B-1	GCF_000283335.1	WP_157572895.1	PG_binding_1	197	254	GCA_944376795.1	CALWDW010000038.1_22	Bacteria	Bacillota_A	Clostridia	Christensenellales	UMGS416	CALWDW01	CALWDW01 sp944376795	uncultured Christensenellaceae bacterium	388	28	208
Halogranum salarium B-1	GCF_000283335.1	WP_157572895.1	PG_binding_1	197	254	GCF_017355265.1	WP_207474947.1	Bacteria	Actinomycetota	Actinomycetia	Propionibacteriales	Propionibacteriaceae	Aestuariimicrobium	Aestuariimicrobium sp017355265	Tessaracoccus sp. SD287	192	227	209.5
Halogranum salarium B-1	GCF_000283335.1	WP_157572895.1	PG_binding_1	197	254	GCA_944384465.1	CALWTK010000004.1_27	Bacteria	Bacillota_A	Clostridia	Christensenellales	UBA1242	Onthoplasma	Onthoplasma sp944384465	uncultured Clostridia bacterium	117	315	216
Halogranum salarium B-1	GCF_000283335.1	WP_157572895.1	PG_binding_1	197	254	GCF_000698145.1	WP_052398935.1	Bacteria	Bacillota	Bacilli	Bacillales_H	Marinococcaceae	Geomicrobium_A	Geomicrobium_A sp000698145	Geomicrobium sp. JCM 19039	131	307	219
Halogranum salarium B-1	GCF_000283335.1	WP_157572895.1	PG_binding_1	197	254	GCF_020171785.1	WP_224882097.1	Bacteria	Bacillota	Bacilli	Bacillales_G	HB172195	Anaerobacillus_A	Anaerobacillus_A hwajinpoensis_C	Pseudalkalibacillus hwajinpoensis	328	110	219
Halogranum salarium B-1	GCF_000283335.1	WP_157572895.1	PG_binding_1	197	254	GCF_000012865.1	WP_011344548.1	Bacteria	Bacillota_B	Z-2901	Carboxydothermales	Carboxydothermaceae	Carboxydothermus	Carboxydothermus hydrogenoformans	Carboxydothermus hydrogenoformans Z-2901	402	39	220.5
Halogranum salarium B-1	GCF_000283335.1	WP_157572895.1	PG_binding_1	197	254	GCA_000434895.1	CDD10059.1	Bacteria	Bacillota_C	Negativicutes	Acidaminococcales	Acidaminococcaceae	Phascolarctobacterium_A	Phascolarctobacterium_A succinatutens_A	Phascolarctobacterium succinatutens CAG:287	414	31	222.5
Halogranum salarium B-1	GCF_000283335.1	WP_157572895.1	PG_binding_1	197	254	GCF_001039475.1	WP_048311682.1	Bacteria	Bacillota	Bacilli	Bacillales_G	HB172195	Anaerobacillus_A	Anaerobacillus_A macyae	Alkalihalobacillus macyae	394	53	223.5
Halogranum salarium B-1	GCF_000283335.1	WP_157572895.1	PG_binding_1	197	254	GCF_005144865.1	WP_136947060.1	Bacteria	Bacillota	Bacilli	Bacillales_G	HB172195	Anaerobacillus_A	Anaerobacillus_A hwajinpoensis_A	Pseudalkalibacillus hwajinpoensis	382	75	228.5
Halogranum salarium B-1	GCF_000283335.1	WP_157572895.1	PG_binding_1	197	254	GCF_002563635.1	WP_098445066.1	Bacteria	Bacillota	Bacilli	Bacillales_G	HB172195	Anaerobacillus_A	Anaerobacillus_A sp002563635	Bacillus sp. es.036	373	95	234
Halogranum salarium B-1	GCF_000283335.1	WP_157572895.1	PG_binding_1	197	254	GCF_020524165.1	WP_226655360.1	Bacteria	Bacillota	Bacilli	Bacillales_G	HB172195	Anaerobacillus_A	Anaerobacillus_A hwajinpoensis_D	Pseudalkalibacillus hwajinpoensis	362	111	236.5
Halogranum salarium B-1	GCF_000283335.1	WP_157572895.1	PG_binding_1	197	254	GCA_016281085.1	JAEEHY010000174.1_23	Bacteria	Bacillota_A	Clostridia	Lachnospirales	Lachnospiraceae	UBA2868	UBA2868 sp016281085	Lachnospiraceae bacterium	88	388	238
Halogranum salarium B-1	GCF_000283335.1	WP_157572895.1	PG_binding_1	197	254	GCF_002959915.1	WP_005382650.1	Bacteria	Bacillota_C	Negativicutes	Veillonellales	Veillonellaceae	Veillonella	Veillonella atypica	Veillonella atypica KON	255	233	244
Halogranum salarium B-1	GCF_000283335.1	WP_157572895.1	PG_binding_1	197	254	GCF_002097535.1	WP_085031473.1	Bacteria	Bacillota	Bacilli	Bacillales_D	Halobacillaceae	Halobacillus	Halobacillus mangrovi	Halobacillus mangrovi	399	90	244.5
Halogranum salarium B-1	GCF_000283335.1	WP_157572895.1	PG_binding_1	197	254	GCF_900167265.1	WP_011098877.1	Bacteria	Bacillota_A	Clostridia	Clostridiales	Clostridiaceae	Clostridium_G	Clostridium_G tetani	Clostridium tetani	411	85	248
Halogranum salarium B-1	GCF_000283335.1	WP_157572895.1	PG_binding_1	197	254	GCF_900177535.1	WP_048896682.1	Bacteria	Bacillota	Bacilli	Bacillales	Bacillaceae_H	Bacillus_I	Bacillus_I filamentosa	Priestia filamentosa	340	157	248.5
Halogranum salarium B-1	GCF_000283335.1	WP_157572895.1	PG_binding_1	197	254	GCF_015234585.1	WP_194218743.1	Bacteria	Bacillota	Bacilli	Bacillales_G	HB172195	Anaerobacillus_A	Anaerobacillus_A hwajinpoensis_B	Pseudalkalibacillus hwajinpoensis	396	103	249.5
Halogranum salarium B-1	GCF_000283335.1	WP_157572895.1	PG_binding_1	197	254	GCA_020524245.1	JAIVLN010000006.1_114	Bacteria	Bacillota	Bacilli	Bacillales_G	Fictibacillaceae	Pseudalkalibacillus	Pseudalkalibacillus sp020524245	Rossellomorea aquimaris	422	80	251
Halogranum salarium B-1	GCF_000283335.1	WP_157572895.1	PG_binding_1	197	254	GCA_017467985.1	MBQ7916979.1	Bacteria	Bacillota_A	Clostridia	Lachnospirales	Bianqueaceae	Faecimorpha	Faecimorpha sp017467985	Firmicutes bacterium	132	380	256
Halogranum salarium B-1	GCF_000283335.1	WP_157572895.1	PG_binding_1	197	254	GCF_000821065.1	WP_042530612.1	Bacteria	Bacillota	Bacilli	Bacillales_D	Amphibacillaceae	Oceanobacillus	Oceanobacillus oncorhynchi	Oceanobacillus oncorhynchi	367	145	256
Halogranum salarium B-1	GCF_000283335.1	WP_157572895.1	PG_binding_1	197	254	GCF_002265875.1	WP_094907661.1	Bacteria	Bacillota	Bacilli	Bacillales_H	Marinococcaceae	Marinococcus	Marinococcus halophilus	Marinococcus halophilus	408	112	260
Halogranum salarium B-1	GCF_000283335.1	WP_157572895.1	PG_binding_1	197	254	GCA_902803675.1	CADCQZ010000041.1_6	Bacteria	Bacillota_A	Clostridia	Christensenellales	CAG-74	RUG756	RUG756 sp902803675	uncultured Eubacteriales bacterium	390	147	268.5
Halogranum salarium B-1	GCF_000283335.1	WP_157572895.1	PG_binding_1	197	254	GCA_024762335.1	JANTHO010000022.1_36	Bacteria	Actinomycetota	Acidimicrobiia	UBA5794	UBA5794	JAHEEL01	JAHEEL01 sp024762335	Acidimicrobiia bacterium	253	293	273
Halogranum salarium B-1	GCF_000283335.1	WP_157572895.1	PG_binding_1	197	254	GCA_018434225.1	JAHDPS010000378.1_3	Bacteria	Bacillota_E	JABLXB01	JABLXB01	JABLXB01	SM1-B181	SM1-B181 sp018434225	Firmicutes bacterium	423	128	275.5
Halogranum salarium B-1	GCF_000283335.1	WP_157572895.1	PG_binding_1	197	254	GCA_022839045.1	JALHDI010000096.1_9	Bacteria	Bacillota_C	Negativicutes	Sporomusales_B	UBA7701	SL1-B47	SL1-B47 sp022839045	Sporomusaceae bacterium	324	246	285
Halogranum salarium B-1	GCF_000283335.1	WP_157572895.1	PG_binding_1	197	254	GCA_013178305.1	NPV71319.1	Bacteria	Bacillota_E	JABLXB01	JABLXB01	JABLXB01	JABLXB01	JABLXB01 sp013178305	Firmicutes bacterium	424	151	287.5
Halogranum salarium B-1	GCF_000283335.1	WP_157572895.1	PG_binding_1	197	254	GCF_015234585.1	WP_194221479.1	Bacteria	Bacillota	Bacilli	Bacillales_G	HB172195	Anaerobacillus_A	Anaerobacillus_A hwajinpoensis_B	Pseudalkalibacillus hwajinpoensis	460	119	289.5
Halogranum salarium B-1	GCF_000283335.1	WP_157572895.1	PG_binding_1	197	254	GCF_001592105.1	WP_066633889.1	Bacteria	Bacillota_B	Desulfotomaculia	Desulfotomaculales	Desulfofarciminaceae	Desulfolucanica	Desulfolucanica intricata	Desulfolucianica intricata	533	54	293.5
Halogranum salarium B-1	GCF_000283335.1	WP_157572895.1	PG_binding_1	197	254	GCF_006716355.1	WP_142036955.1	Bacteria	Actinomycetota	Actinomycetia	Mycobacteriales	Micromonosporaceae	Stackebrandtia	Stackebrandtia endophytica	Stackebrandtia endophytica	329	265	297
Halogranum salarium B-1	GCF_000283335.1	WP_157572895.1	PG_binding_1	197	254	GCF_000005825.2	WP_012960524.1	Bacteria	Bacillota	Bacilli	Bacillales_H	Bacillaceae_D	Alkalihalophilus	Alkalihalophilus pseudofirmus	Alkalihalophilus pseudofirmus OF4	463	134	298.5
Halogranum salarium B-1	GCF_000283335.1	WP_157572895.1	PG_binding_1	197	254	GCF_900141835.1	WP_149733598.1	Bacteria	Bacillota_C	Negativicutes	Propionisporales	Propionisporaceae	Propionispora	Propionispora hippei	Propionispora hippei DSM 15287	335	274	304.5
Halogranum salarium B-1	GCF_000283335.1	WP_157572895.1	PG_binding_1	197	254	GCF_009818105.1	WP_159785067.1	Bacteria	Bacillota	Bacilli	Bacillales_G	HB172195	Anaerobacillus_A	Anaerobacillus_A sp009818105	Bacillus sp. N1-1	552	82	317
Halogranum salarium B-1	GCF_000283335.1	WP_157572895.1	PG_binding_1	197	254	GCA_900547415.1	URGS01000008.1_63	Bacteria	Bacillota_C	Negativicutes	Acidaminococcales	Acidaminococcaceae	Phascolarctobacterium_A	Phascolarctobacterium_A sp900547415	uncultured Phascolarctobacterium sp.	577	60	318.5
Halogranum salarium B-1	GCF_000283335.1	WP_157572895.1	PG_binding_1	197	254	GCF_000335475.2	WP_002620965.1	Bacteria	Myxococcota	Myxococcia	Myxococcales	Myxococcaceae	Cystobacter	Cystobacter fuscus	Cystobacter fuscus DSM 2262	186	452	319
Halogranum salarium B-1	GCF_000283335.1	WP_157572895.1	PG_binding_1	197	254	GCF_000430685.1	WP_051263197.1	Bacteria	Bacillota	Bacilli	Bacillales_K	Sporolactobacillaceae	Tuberibacillus	Tuberibacillus calidus	Tuberibacillus calidus DSM 17572	508	132	320
Halogranum salarium B-1	GCF_000283335.1	WP_157572895.1	PG_binding_1	197	254	GCF_020171785.1	WP_224879873.1	Bacteria	Bacillota	Bacilli	Bacillales_G	HB172195	Anaerobacillus_A	Anaerobacillus_A hwajinpoensis_C	Pseudalkalibacillus hwajinpoensis	546	100	323
Halogranum salarium B-1	GCF_000283335.1	WP_157572895.1	PG_binding_1	197	254	GCF_021646685.1	WP_236314789.1	Bacteria	Bacillota	Bacilli	Bacillales_G	Fictibacillaceae	Pseudalkalibacillus	Pseudalkalibacillus sp021646685	Alkalihalobacillus sp. EGI L200015	591	55	323
Halogranum salarium B-1	GCF_000283335.1	WP_157572895.1	PG_binding_1	197	254	GCA_900546845.1	UREK01000013.1_31	Bacteria	Bacillota_A	Clostridia	Christensenellales	CAG-138	UBA1685	UBA1685 sp900546845	uncultured Eubacteriales bacterium	541	115	328
Halogranum salarium B-1	GCF_000283335.1	WP_157572895.1	PG_binding_1	197	254	GCA_934190775.1	CAKPTG010000010.1_55	Bacteria	Bacillota_C	Negativicutes	Acidaminococcales	Acidaminococcaceae	Phascolarctobacterium_A	Phascolarctobacterium_A sp934190775	uncultured Phascolarctobacterium sp.	474	189	331.5
Halogranum salarium B-1	GCF_000283335.1	WP_157572895.1	PG_binding_1	197	254	GCF_022919835.1	WP_244751769.1	Bacteria	Bacillota	Bacilli	Bacillales_D	Halobacillaceae	Halobacillus_A	Halobacillus_A sp022919835	Halobacillus sp. SSTM10-2	622	42	332
Halogranum salarium B-1	GCF_000283335.1	WP_157572895.1	PG_binding_1	197	254	GCF_019720915.1	WP_221568480.1	Bacteria	Bacillota	Bacilli	Bacillales_G	Fictibacillaceae	Pseudalkalibacillus	Pseudalkalibacillus sp019720915	Alkalihalobacillus sp. TS-13	621	46	333.5
Halogranum salarium B-1	GCF_000283335.1	WP_157572895.1	PG_binding_1	197	254	GCF_019037185.1	WP_216883928.1	Bacteria	Bacillota	Bacilli	Bacillales_D	Amphibacillaceae	Oceanobacillus	Oceanobacillus caeni	Oceanobacillus caeni	633	44	338.5
Halogranum salarium B-1	GCF_000283335.1	WP_157572895.1	PG_binding_1	197	254	GCA_007120055.1	SKOL01000562.1_2	Bacteria	Bacillota	Bacilli	Bacillales_H	Anaerobacillaceae	Anaerobacillus	Anaerobacillus sp007120055	Anaerobacillus sp.	658	30	344
Halogranum salarium B-1	GCF_000283335.1	WP_157572895.1	PG_binding_1	197	254	GCF_000474275.2	WP_022629221.1	Bacteria	Bacillota	Bacilli	Bacillales_H	Bacillaceae_D	Alkalihalophilus	Alkalihalophilus marmarensis	Alkalihalophilus marmarensis DSM 21297	452	237	344.5
Halogranum salarium B-1	GCF_000283335.1	WP_157572895.1	PG_binding_1	197	254	GCF_000512895.1	WP_019224919.1	Bacteria	Bacillota_B	Desulfitobacteriia	Desulfitobacteriales	Syntrophobotulaceae	Dehalobacter	Dehalobacter restrictus	Dehalobacter restrictus DSM 9455	511	186	348.5
Halogranum salarium B-1	GCF_000283335.1	WP_157572895.1	PG_binding_1	197	254	GCA_021201965.1	MCD7974357.1	Bacteria	Bacillota_C	Negativicutes	Acidaminococcales	Acidaminococcaceae	JAJQAO01	JAJQAO01 sp021201965	Phascolarctobacterium sp.	671	45	358
Halogranum salarium B-1	GCF_000283335.1	WP_157572895.1	PG_binding_1	197	254	GCA_023399095.1	JAEWQS010000151.1_22	Bacteria	Bacillota_A	Clostridia	Christensenellales	SZUA-584	SZUA-584	SZUA-584 sp023399095	Firmicutes bacterium	68	650	359
Halogranum salarium B-1	GCF_000283335.1	WP_157572895.1	PG_binding_1	197	254	GCF_943736985.1	WP_251859753.1	Bacteria	Bacillota_A	Clostridia	Clostridiales	Clostridiaceae	Clostridium_F	Clostridium_F sp943736985	Clostridium sp. Marseille-Q2269	668	50	359
Halogranum salarium B-1	GCF_000283335.1	WP_157572895.1	PG_binding_1	197	254	GCF_000340475.1	WP_017795307.1	Bacteria	Bacillota	Bacilli	Bacillales_D	Amphibacillaceae	Oceanobacillus	Oceanobacillus kimchii	Oceanobacillus kimchii X50	462	262	362
Halogranum salarium B-1	GCF_000283335.1	WP_157572895.1	PG_binding_1	197	254	GCF_900187165.1	WP_095177370.1	Bacteria	Bacillota_A	Clostridia	Clostridiales	Clostridiaceae	Clostridium_G	Clostridium_G cochlearium	Clostridium cochlearium	631	97	364
Halogranum salarium B-1	GCF_000283335.1	WP_157572895.1	PG_binding_1	197	254	GCF_001950325.1	WP_075865006.1	Bacteria	Bacillota_B	Z-2901	Carboxydothermales	Carboxydothermaceae	Carboxydothermus	Carboxydothermus islandicus	Carboxydothermus islandicus	702	40	371
Halogranum salarium B-1	GCF_000283335.1	WP_157572895.1	PG_binding_1	197	254	GCF_003337485.1	WP_114352067.1	Bacteria	Bacillota	Bacilli	Bacillales_D	Amphibacillaceae	Saliterribacillus	Saliterribacillus persicus	Saliterribacillus persicus	497	248	372.5
Halogranum salarium B-1	GCF_000283335.1	WP_157572895.1	PG_binding_1	197	254	GCF_021608225.1	WP_236337998.1	Bacteria	Bacillota	Bacilli	Bacillales_G	Fictibacillaceae	Pseudalkalibacillus	Pseudalkalibacillus berkeleyi	Pseudalkalibacillus berkeleyi	274	474	374
Halogranum salarium B-1	GCF_000283335.1	WP_157572895.1	PG_binding_1	197	254	GCA_023396555.1	JAEWWC010000237.1_5	Bacteria	Bacillota_A	Clostridia	Christensenellales	SZUA-584	SZUA-584	SZUA-584 sp023396555	Firmicutes bacterium	94	664	379
Halogranum salarium B-1	GCF_000283335.1	WP_157572895.1	PG_binding_1	197	254	GCF_001611555.1	WP_231881940.1	Bacteria	Bacillota_C	Negativicutes	Sporomusales_A	Acetonemaceae	Anaerosporomusa	Anaerosporomusa subterranea	Anaerosporomusa subterranea	557	203	380
Halogranum salarium B-1	GCF_000283335.1	WP_157572895.1	PG_binding_1	197	254	GCA_905193725.1	CAJJPW010000136.1_4	Bacteria	Bacillota_A	Clostridia	Christensenellales	Christensenellaceae	CAJJPW01	CAJJPW01 sp905193725	uncultured Eubacteriales bacterium	540	222	381
Halogranum salarium B-1	GCF_000283335.1	WP_157572895.1	PG_binding_1	197	254	GCF_003044305.1	WP_108072678.1	Bacteria	Myxococcota	Myxococcia	Myxococcales	Myxococcaceae	Archangium	Archangium sp003044305	Vitiosangium sp. GDMCC 1.1324	615	153	384
Halogranum salarium B-1	GCF_000283335.1	WP_157572895.1	PG_binding_1	197	254	GCF_000190635.1	WP_041445048.1	Bacteria	Bacillota_B	Desulfitobacteriia	Desulfitobacteriales	Syntrophobotulaceae	Syntrophobotulus	Syntrophobotulus glycolicus	Syntrophobotulus glycolicus DSM 8271	713	57	385
Halogranum salarium B-1	GCF_000283335.1	WP_157572895.1	PG_binding_1	197	254	GCF_000577815.1	WP_042394403.1	Bacteria	Bacillota_A	Clostridia	Clostridiales	Clostridiaceae	Clostridium	Clostridium saudiense	Clostridium saudiense	448	338	393
Halogranum salarium B-1	GCF_000283335.1	WP_157572895.1	PG_binding_1	197	254	GCF_014639255.1	WP_188495995.1	Bacteria	Bacillota	Bacilli	Bacillales_K	Sporolactobacillaceae	Pullulanibacillus	Pullulanibacillus pueri	Pullulanibacillus pueri	628	159	393.5
Halogranum salarium B-1	GCF_000283335.1	WP_157572895.1	PG_binding_1	197	254	GCA_017998755.1	MBP7552704.1	Bacteria	Spirochaetota	GWE2-31-10	GWE2-31-10	GWE2-31-10	MWDO01	MWDO01 sp017998755	Spirochaetes bacterium	524	264	394
Halogranum salarium B-1	GCF_000283335.1	WP_157572895.1	PG_binding_1	197	254	GCF_020524165.1	WP_226658245.1	Bacteria	Bacillota	Bacilli	Bacillales_G	HB172195	Anaerobacillus_A	Anaerobacillus_A hwajinpoensis_D	Pseudalkalibacillus hwajinpoensis	539	259	399
Halogranum salarium B-1	GCF_000283335.1	WP_157572895.1	PG_binding_1	197	254	GCF_016446395.1	WP_199246383.1	Bacteria	Cyanobacteriota	Cyanobacteriia	Cyanobacteriales	PCC-6304	Koinonema	Koinonema sp016446395	[Phormidium] sp. ETS-05	366	462	414
Halogranum salarium B-1	GCF_000283335.1	WP_157572895.1	PG_binding_1	197	254	GCA_903905455.1	CAIVGN010000055.1_18	Bacteria	Myxococcota	Myxococcia	Myxococcales	Myxococcaceae	Archangium_A	Archangium_A sp903905455	uncultured Archangium sp.	260	577	418.5
Halogranum salarium B-1	GCF_000283335.1	WP_157572895.1	PG_binding_1	197	254	GCA_012970285.1	EZH66267.1	Bacteria	Bacillota	Bacilli	Bacillales_H	Marinococcaceae	Geomicrobium_A	Geomicrobium_A sp012970285	Bacillaceae bacterium JMAK1	596	244	420
Halogranum salarium B-1	GCF_000283335.1	WP_157572895.1	PG_binding_1	197	254	GCF_009742705.1	WP_156611357.1	Bacteria	Actinomycetota	Actinomycetia	Propionibacteriales	Propionibacteriaceae	Auraticoccus	Auraticoccus cholistanensis	Auraticoccus cholistanensis	655	192	423.5
Halogranum salarium B-1	GCF_000283335.1	WP_157572895.1	PG_binding_1	197	254	GCF_000011245.1	WP_011064676.1	Bacteria	Bacillota	Bacilli	Bacillales_D	Amphibacillaceae	Oceanobacillus	Oceanobacillus iheyensis	Oceanobacillus iheyensis HTE831	644	208	426
Halogranum salarium B-1	GCF_000283335.1	WP_157572895.1	PG_binding_1	197	254	GCF_900115845.1	WP_061802363.1	Bacteria	Bacillota	Bacilli	Bacillales	Bacillaceae_H	Bacillus_I	Bacillus_I endophytica	Priestia endophytica DSM 13796	635	223	429
Halogranum salarium B-1	GCF_000283335.1	WP_157572895.1	PG_binding_1	197	254	GCA_944390445.1	CALXQB010000044.1_2	Bacteria	Bacillota_A	Clostridia	TANB77	CAG-508	CALXRW01	CALXRW01 sp944390445	uncultured Clostridia bacterium	797	63	430
Halogranum salarium B-1	GCF_000283335.1	WP_157572895.1	PG_binding_1	197	254	GCA_905188085.1	CAJJKN010000001.1_199	Bacteria	Bacillota_A	Clostridia	Christensenellales	QAND01	UMGS1975	UMGS1975 sp900751745	uncultured Firmicutes bacterium	701	166	433.5
Halogranum salarium B-1	GCF_000283335.1	WP_157572895.1	PG_binding_1	197	254	GCF_900166625.1	WP_082234476.1	Bacteria	Bacillota	Bacilli	Bacillales_D	Halobacillaceae	Halobacillus_A	Halobacillus_A massiliensis	Halobacillus massiliensis	758	109	433.5
Halogranum salarium B-1	GCF_000283335.1	WP_157572895.1	PG_binding_1	197	254	GCF_020103725.1	WP_224241963.1	Bacteria	Myxococcota	Myxococcia	Myxococcales	Myxococcaceae	Hyalangium	Hyalangium gracilis	Cystobacter gracilis	610	258	434
Halogranum salarium B-1	GCF_000283335.1	WP_157572895.1	PG_binding_1	197	254	GCA_023390175.1	JAEWDK010000008.1_69	Bacteria	Bacillota_A	Clostridia	Oscillospirales	Acutalibacteraceae	Caproiciproducens	Caproiciproducens sp023390175	Firmicutes bacterium	683	187	435
Halogranum salarium B-1	GCF_000283335.1	WP_157572895.1	PG_binding_1	197	254	GCA_900316935.1	ONEW01000030.1_2	Bacteria	Bacillota_C	Negativicutes	Acidaminococcales	Acidaminococcaceae	Succiniclasticum	Succiniclasticum sp900316935	uncultured Selenomonadales bacterium	799	77	438
Halogranum salarium B-1	GCF_000283335.1	WP_157572895.1	PG_binding_1	197	254	GCA_021203775.1	MCD8199085.1	Bacteria	Bacillota_C	Negativicutes	Acidaminococcales	Acidaminococcaceae	JAJQAO01	JAJQAO01 sp021203775	Phascolarctobacterium sp.	820	59	439.5
Halogranum salarium B-1	GCF_000283335.1	WP_157572895.1	PG_binding_1	197	254	GCA_018262385.1	MBS1150956.1	Bacteria	Myxococcota	Myxococcia	Myxococcales	Myxococcaceae	JAGSPQ01	JAGSPQ01 sp018262385	Myxococcaceae bacterium	550	341	445.5
Halogranum salarium B-1	GCF_000283335.1	WP_157572895.1	PG_binding_1	197	254	GCA_905207625.1	CAJLLT010000014.1_58	Bacteria	Bacillota_A	Clostridia	Oscillospirales	UBA644	HGM12619	HGM12619 sp900753195	uncultured Eubacteriales bacterium	762	138	450
Halogranum salarium B-1	GCF_000283335.1	WP_157572895.1	PG_binding_1	197	254	GCA_009885595.1	VFKJ01000073.1_5	Bacteria	Myxococcota	Myxococcia	Myxococcales	Myxococcaceae	Archangium_A	Archangium_A sp009885595	Myxococcales bacterium	651	250	450.5
Halogranum salarium B-1	GCF_000283335.1	WP_157572895.1	PG_binding_1	197	254	GCA_015056105.1	MBE5785467.1	Bacteria	Bacillota_A	Clostridia	Christensenellales	CAG-138	UBA1685	UBA1685 sp015056105	Clostridiales bacterium	693	231	462
Halogranum salarium B-1	GCF_000283335.1	WP_157572895.1	PG_binding_1	197	254	GCA_004558185.1	SFDP01000065.1_3	Bacteria	Bacillota_A	Clostridia	Lachnospirales	Lachnospiraceae	SFDP01	SFDP01 sp004558185	Lachnospiraceae bacterium	572	355	463.5
Halogranum salarium B-1	GCF_000283335.1	WP_157572895.1	PG_binding_1	197	254	GCA_007118195.1	SKSA01000318.1_17	Bacteria	Bacillota	Bacilli	Bacillales_H	Anaerobacillaceae	Anaerobacillus	Anaerobacillus sp007118195	Anaerobacillus sp.	869	58	463.5
Halogranum salarium B-1	GCF_000283335.1	WP_157572895.1	PG_binding_1	197	254	GCA_023511725.1	MCL6515138.1	Bacteria	Bacillota	Bacilli	Alicyclobacillales	Alicyclobacillaceae	JAIMAY01	JAIMAY01 sp023511725	Alicyclobacillus sp.	548	382	465
Halogranum salarium B-1	GCF_000283335.1	WP_157572895.1	PG_binding_1	197	254	GCF_000698125.1	WP_042414668.1	Bacteria	Bacillota	Bacilli	Bacillales_H	Marinococcaceae	Geomicrobium_A	Geomicrobium_A sp000698125	Geomicrobium sp. JCM 19038	431	500	465.5
Halogranum salarium B-1	GCF_000283335.1	WP_157572895.1	PG_binding_1	197	254	GCF_016887565.1	WP_239470639.1	Bacteria	Myxococcota	Myxococcia	Myxococcales	Myxococcaceae	Archangium	Archangium violaceum_B	Archangium violaceum	743	200	471.5
Halogranum salarium B-1	GCF_000283335.1	WP_157572895.1	PG_binding_1	197	254	GCA_903789665.1	CAIFEX010000016.1_30	Bacteria	Bacillota_A	Clostridia	Clostridiales	Clostridiaceae	Clostridium_B	Clostridium_B sp003497125	uncultured Clostridium sp.	760	184	472
Halogranum salarium B-1	GCF_000283335.1	WP_157572895.1	PG_binding_1	197	254	GCA_009917455.1	NBJ99005.1	Bacteria	Bacillota_A	Clostridia	Lachnospirales	Lachnospiraceae	CAG-95	CAG-95 sp009917455	bacterium 1xD8-48	433	526	479.5
Halogranum salarium B-1	GCF_000283335.1	WP_157572895.1	PG_binding_1	197	254	GCF_004138215.1	WP_129600834.1	Bacteria	Bacillota_A	Clostridia	Peptostreptococcales	Thermotaleaceae	Inediibacterium	Inediibacterium nitritogenes	Anaerophilus nitritogenes	700	268	484
Halogranum salarium B-1	GCF_000283335.1	WP_157572895.1	PG_binding_1	197	254	GCF_000219125.1	WP_004093030.1	Bacteria	Bacillota_C	Negativicutes	Sporomusales_A	Acetonemaceae	Acetonema	Acetonema longum	Acetonema longum DSM 6540	238	732	485
Halogranum salarium B-1	GCF_000283335.1	WP_157572895.1	PG_binding_1	197	254	GCF_017355265.1	WP_207474946.1	Bacteria	Actinomycetota	Actinomycetia	Propionibacteriales	Propionibacteriaceae	Aestuariimicrobium	Aestuariimicrobium sp017355265	Tessaracoccus sp. SD287	650	340	495
Halogranum salarium B-1	GCF_000283335.1	WP_157572895.1	PG_binding_1	197	254	GCA_900556765.1	USQH01000101.1_6	Bacteria	Bacillota_A	Clostridia	Oscillospirales	Acutalibacteraceae	UMGS1976	UMGS1976 sp900556765	uncultured Oscillospiraceae bacterium	888	108	498
Halogranum salarium B-1	GCF_000283335.1	WP_157572895.1	PG_binding_1	197	254	GCF_002156385.1	WP_165763699.1	Bacteria	Bacillota	Bacilli	Bacillales_H	Bacillaceae_D	45385	45385 sp002156385	Alkalihalobacillus urbisdiaboli	681	318	499.5
Halogranum salarium B-1	GCF_000283335.1	WP_157572895.1	PG_binding_1	197	254	GCF_000521465.1	WP_038289431.1	Bacteria	Bacillota_A	Clostridia	Acetivibrionales	Acetivibrionaceae	Hungateiclostridium	Hungateiclostridium straminisolvens	Acetivibrio thermocellus JCM 21531	765	240	502.5
Halogranum salarium B-1	GCF_000283335.1	WP_157572895.1	PG_binding_1	197	254	GCA_018435055.1	JAHDOA010000018.1_117	Bacteria	Bacillota_B	Desulfotomaculia	Desulfotomaculales	Pelotomaculaceae	Syntrophopropionicum	Syntrophopropionicum sp018435055	Pelotomaculum sp.	587	427	507
Halogranum salarium B-1	GCF_000283335.1	WP_157572895.1	PG_binding_1	197	254	GCA_022842905.1	JALHOS010000048.1_6	Bacteria	Myxococcota	Myxococcia	Myxococcales	Myxococcaceae	JALHOS01	JALHOS01 sp022842905	Myxococcaceae bacterium	467	550	508.5
Halogranum salarium B-1	GCF_000283335.1	WP_157572895.1	PG_binding_1	197	254	GCF_014642655.1	WP_188696111.1	Bacteria	Bacillota	Bacilli	Bacillales_K	Sporolactobacillaceae	Pullulanibacillus	Pullulanibacillus camelliae	Pullulanibacillus camelliae	520	501	510.5
Halogranum salarium B-1	GCF_000283335.1	WP_157572895.1	PG_binding_1	197	254	GCF_014695915.1	WP_190637713.1	Bacteria	Cyanobacteriota	Cyanobacteriia	Cyanobacteriales	FACHB-T130	FACHB-40	FACHB-40 sp014695915	Trichocoleus sp. FACHB-40	358	675	516.5
Halogranum salarium B-1	GCF_000283335.1	WP_157572895.1	PG_binding_1	197	254	GCF_900176355.1	WP_084574650.1	Bacteria	Bacillota_C	Negativicutes	Sporomusales	Sporomusaceae	Sporomusa	Sporomusa malonica	Sporomusa malonica	228	823	525.5
Halogranum salarium B-1	GCF_000283335.1	WP_157572895.1	PG_binding_1	197	254	GCA_015067795.1	MBE6948747.1	Bacteria	Bacillota_A	Clostridia	Oscillospirales	Oscillospiraceae	SIG495	SIG495 sp015067795	Oscillospiraceae bacterium	851	205	528
Halogranum salarium B-1	GCF_000283335.1	WP_157572895.1	PG_binding_1	197	254	GCF_900095825.1	WP_232709050.1	Bacteria	Bacillota_C	Negativicutes	Acidaminococcales	Acidaminococcaceae	Acidaminococcus	Acidaminococcus massiliensis	Acidaminococcus massiliensis	887	171	529
Halogranum salarium B-1	GCF_000283335.1	WP_157572895.1	PG_binding_1	197	254	GCA_900544885.1	UQWU01000071.1_4	Bacteria	Bacillota_C	Negativicutes	Acidaminococcales	Acidaminococcaceae	Phascolarctobacterium_A	Phascolarctobacterium_A sp900544885	uncultured Phascolarctobacterium sp.	910	156	533
Halogranum salarium B-1	GCF_000283335.1	WP_157572895.1	PG_binding_1	197	254	GCA_018434945.1	JAHDOI010000089.1_62	Bacteria	Bacillota_C	Negativicutes	Sporomusales_B	UBA7701	SL1-B47	SL1-B47 sp018434945	Selenomonadales bacterium	878	201	539.5
Halogranum salarium B-1	GCF_000283335.1	WP_157572895.1	PG_binding_1	197	254	GCA_016841765.1	JAENYN010000071.1_3	Bacteria	Bacillota	Bacilli	Bacillales_I	Bacillaceae_O	Bacillus_BL	Bacillus_BL sp016841765	Alkalihalobacillus macyae	694	395	544.5
Halogranum salarium B-1	GCF_000283335.1	WP_157572895.1	PG_binding_1	197	254	GCF_000420725.1	WP_027847254.1	Bacteria	Bacillota	Bacilli	Bacillales_H	Marinococcaceae	Marinococcus	Marinococcus halotolerans	Marinococcus halotolerans DSM 16375	896	193	544.5
Halogranum salarium B-1	GCF_000283335.1	WP_157572895.1	PG_binding_1	197	254	GCA_017462965.1	MBQ8298984.1	Bacteria	Bacillota_A	Clostridia	TANB77	UBA1234	UBA1234	UBA1234 sp017462965	Clostridia bacterium	919	182	550.5
Halogranum salarium B-1	GCF_000283335.1	WP_157572895.1	PG_binding_1	197	254	GCA_002070605.1	OQB68071.1	Bacteria	Spirochaetota	GWE2-31-10	GWE2-31-10	GWE2-31-10	MWDO01	MWDO01 sp002070605	Spirochaetes bacterium ADurb.Bin133	950	160	555
Halogranum salarium B-1	GCF_000283335.1	WP_157572895.1	PG_binding_1	197	254	GCA_004558595.1	SFCN01000007.1_46	Bacteria	Bacillota_C	Negativicutes	Acidaminococcales	Acidaminococcaceae	Phascolarctobacterium_A	Phascolarctobacterium_A sp004558595	Phascolarctobacterium sp.	706	417	561.5
Halogranum salarium B-1	GCF_000283335.1	WP_157572895.1	PG_binding_1	197	254	GCA_009692425.1	MSP92605.1	Bacteria	Myxococcota	UBA9042	UBA9042	UBA9042	SHZF01	SHZF01 sp009692425	Myxococcales bacterium	427	715	571
Halogranum salarium B-1	GCF_000283335.1	WP_157572895.1	PG_binding_1	197	254	GCF_001552255.1	WP_083517297.1	Bacteria	Bacillota	Bacilli	Alicyclobacillales	Alicyclobacillaceae	Alicyclobacillus_G	Alicyclobacillus_G shizuokensis	Alicyclobacillus shizuokensis NBRC 103103	906	255	580.5
Halogranum salarium B-1	GCF_000283335.1	WP_157572895.1	PG_binding_1	197	254	GCA_902796975.1	CADBRF010000176.1_3	Bacteria	Actinomycetota	Coriobacteriia	Coriobacteriales	QAMH01	CADBRF01	CADBRF01 sp902796975	uncultured Coriobacteriaceae bacterium	922	247	584.5
Halogranum salarium B-1	GCF_000283335.1	WP_157572895.1	PG_binding_1	197	254	GCF_024623785.1	WP_306818359.1	Bacteria	Myxococcota	Myxococcia	Myxococcales	Myxococcaceae	Archangium	Archangium sp024623785	Archangium sp. CY-1	518	652	585
Halogranum salarium B-1	GCF_000283335.1	WP_157572895.1	PG_binding_1	197	254	GCA_910585725.1	CAJUFA010000041.1_33	Bacteria	Bacillota_A	Clostridia	Lachnospirales	Lachnospiraceae	Sporofaciens	Sporofaciens sp910585725	uncultured Dorea sp.	917	261	589
Halogranum salarium B-1	GCF_000283335.1	WP_157572895.1	PG_binding_1	197	254	GCA_021820485.1	JAKADO010000081.1_12	Bacteria	Bacillota_E	Sulfobacillia	Sulfobacillales	Sulfobacillaceae	Sulfobacillus_B	Sulfobacillus_B sp021820485	Firmicutes bacterium	559	638	598.5
Halogranum salarium B-1	GCF_000283335.1	WP_157572895.1	PG_binding_1	197	254	GCF_000737315.1	WP_044198443.1	Bacteria	Myxococcota	Myxococcia	Myxococcales	Myxococcaceae	Hyalangium	Hyalangium minutum	Hyalangium minutum	909	291	600
Halogranum salarium B-1	GCF_000283335.1	WP_157572895.1	PG_binding_1	197	254	GCA_001513185.1	LFST01000051.1_104	Bacteria	Bacillota_E	DTU015	DTU015	DTU015	DTU015	DTU015 sp001513185	Clostridia bacterium DTU015	583	625	604
Halogranum salarium B-1	GCF_000283335.1	WP_157572895.1	PG_binding_1	197	254	GCF_016908595.1	WP_204695543.1	Bacteria	Bacillota	Bacilli	Bacillales_H	Marinococcaceae	Geomicrobium_A	Geomicrobium_A sediminis	Geomicrobium sediminis	595	615	605
Halogranum salarium B-1	GCF_000283335.1	WP_157572895.1	PG_binding_1	197	254	GCA_016793095.1	MBL8924478.1	Bacteria	Myxococcota	Myxococcia	Myxococcales	Myxococcaceae	JAEUJQ01	JAEUJQ01 sp016793095	Myxococcaceae bacterium	769	442	605.5
Halogranum salarium B-1	GCF_000283335.1	WP_157572895.1	PG_binding_1	197	254	GCA_020024105.1	JAHHUH010000001.1_86	Bacteria	Bacillota_C	Negativicutes	Acidaminococcales	Acidaminococcaceae	JAHHUH01	JAHHUH01 sp020024105	Phascolarctobacterium sp.	625	594	609.5
Halogranum salarium B-1	GCF_000283335.1	WP_157572895.1	PG_binding_1	197	254	GCA_003558435.1	PWLR01000253.1_9	Bacteria	Actinomycetota	Actinomycetia	Nitriliruptorales	Nitriliruptoraceae	PWLR01	PWLR01 sp003558435	Nitriliruptoraceae bacterium	828	413	620.5
Halogranum salarium B-1	GCF_000283335.1	WP_157572895.1	PG_binding_1	197	254	GCA_012970285.1	EZH66265.1	Bacteria	Bacillota	Bacilli	Bacillales_H	Marinococcaceae	Geomicrobium_A	Geomicrobium_A sp012970285	Bacillaceae bacterium JMAK1	318	925	621.5
Halogranum salarium B-1	GCF_000283335.1	WP_157572895.1	PG_binding_1	197	254	GCF_001611555.1	WP_066238656.1	Bacteria	Bacillota_C	Negativicutes	Sporomusales_A	Acetonemaceae	Anaerosporomusa	Anaerosporomusa subterranea	Anaerosporomusa subterranea	980	270	625
Halogranum salarium B-1	GCF_000283335.1	WP_157572895.1	PG_binding_1	197	254	GCA_018434355.1	JAHDPL010000007.1_132	Bacteria	Bacillota_C	Negativicutes	UBA1444	UBA1444	UBA1444	UBA1444 sp018434355	Sporomusaceae bacterium	688	572	630
Halogranum salarium B-1	GCF_000283335.1	WP_157572895.1	PG_binding_1	197	254	GCF_016406125.1	WP_198850449.1	Bacteria	Bacillota	Bacilli	Alicyclobacillales	Alicyclobacillaceae	SO9	SO9 sp016406125	Alicyclobacillus sp. SO9	754	506	630
Halogranum salarium B-1	GCF_000283335.1	WP_157572895.1	PG_binding_1	197	254	GCF_019798055.1	WP_238443013.1	Bacteria	Actinomycetota	Actinomycetia	Nitriliruptorales	Nitriliruptoraceae	Salsipaludibacter	Salsipaludibacter albus	Salsipaludibacter albus	793	479	636
Halogranum salarium B-1	GCF_000283335.1	WP_157572895.1	PG_binding_1	197	254	GCF_000420725.1	WP_022793264.1	Bacteria	Bacillota	Bacilli	Bacillales_H	Marinococcaceae	Marinococcus	Marinococcus halotolerans	Marinococcus halotolerans DSM 16375	674	607	640.5
Halogranum salarium B-1	GCF_000283335.1	WP_157572895.1	PG_binding_1	197	254	GCF_014648875.1	WP_150196667.1	Bacteria	Actinomycetota	Actinomycetia	Streptomycetales	Streptomycetaceae	Streptomyces	Streptomyces parvus	Streptomyces parvus	930	378	654
Halogranum salarium B-1	GCF_000283335.1	WP_157572895.1	PG_binding_1	197	254	GCF_009765375.1	WP_158735538.1	Bacteria	Bacillota	Bacilli	Bacillales_H	Marinococcaceae	Alteribacillus	Alteribacillus sp009765375	Alteribacillus sp. YIM 98480	920	419	669.5
Halogranum salarium B-1	GCF_000283335.1	WP_157572895.1	PG_binding_1	197	254	GCA_019113825.1	HIW62027.1	Bacteria	Actinomycetota	Actinomycetia	Mycobacteriales	Micromonosporaceae	Stackebrandtia	Stackebrandtia excrementipullorum	Candidatus Stackebrandtia excrementipullorum	790	552	671
Halogranum salarium B-1	GCF_000283335.1	WP_157572895.1	PG_binding_1	197	254	GCA_012517995.1	NLI58055.1	Bacteria	Bacillota_A	Clostridia	Acetivibrionales	Acetivibrionaceae	Herbivorax	Herbivorax sp012517995	Clostridium sp.	864	485	674.5
Halogranum salarium B-1	GCF_000283335.1	WP_157572895.1	PG_binding_1	197	254	GCA_928721915.1	CAKMVZ010000004.1_91	Bacteria	Bacillota_A	Clostridia	TANB77	CAG-508	Scatovivens	Scatovivens sp928721915	uncultured Clostridia bacterium	990	364	677
Halogranum salarium B-1	GCF_000283335.1	WP_157572895.1	PG_binding_1	197	254	GCA_019113825.1	HIW61916.1	Bacteria	Actinomycetota	Actinomycetia	Mycobacteriales	Micromonosporaceae	Stackebrandtia	Stackebrandtia excrementipullorum	Candidatus Stackebrandtia excrementipullorum	929	430	679.5
Halogranum salarium B-1	GCF_000283335.1	WP_157572895.1	PG_binding_1	197	254	GCA_012719555.1	NLU44257.1	Bacteria	Bacillota_C	Negativicutes	Acidaminococcales	Acidaminococcaceae	JAAYAE01	JAAYAE01 sp012719555	Acholeplasmataceae bacterium	850	568	709
Halogranum salarium B-1	GCF_000283335.1	WP_157572895.1	PG_binding_1	197	254	GCF_001317355.1	WP_054873791.1	Bacteria	Bacillota_A	Clostridia	Clostridiales	Oxobacteraceae	Oxobacter	Oxobacter pfennigii	Oxobacter pfennigii	958	466	712
Halogranum salarium B-1	GCF_000283335.1	WP_157572895.1	PG_binding_1	197	254	GCA_021797825.1	JAJZZA010000057.1_12	Bacteria	Bacillota_E	Sulfobacillia	Sulfobacillales	Sulfobacillaceae	JAJZZA01	JAJZZA01 sp021797825	Firmicutes bacterium	945	483	714
Halogranum salarium B-1	GCF_000283335.1	WP_157572895.1	PG_binding_1	197	254	GCA_002435915.1	DIWY01000004.1_644	Bacteria	Bacillota_A	Clostridia	Christensenellales	UBA6094	UBA6094	UBA6094 sp002435915	Christensenella sp. UBA6094	972	476	724
Halogranum salarium B-1	GCF_000283335.1	WP_157572895.1	PG_binding_1	197	254	GCF_004343605.1	WP_119775463.1	Bacteria	Bacillota_B	Desulfitobacteriia	Desulfitobacteriales	Syntrophobotulaceae	Dehalobacter	Dehalobacter sp004343605	Dehalobacter sp. 12DCB1	741	720	730.5
Halogranum salarium B-1	GCF_000283335.1	WP_157572895.1	PG_binding_1	197	254	GCA_012837895.1	HHT85102.1	Bacteria	Bacillota_E	DTU015	DTU015	DTU015	DTU015	DTU015 sp012837895	Firmicutes bacterium	866	624	745
Halogranum salarium B-1	GCF_000283335.1	WP_157572895.1	PG_binding_1	197	254	GCA_900542835.1	UQPB01000002.1_4	Bacteria	Bacillota_C	Negativicutes	Sporomusales_A	Acetonemaceae	Anaerosporomusa	Anaerosporomusa sp900542835	uncultured Pelosinus sp.	877	616	746.5
Halogranum salarium B-1	GCF_000283335.1	WP_157572895.1	PG_binding_1	197	254	GCF_001039475.1	WP_053216156.1	Bacteria	Bacillota	Bacilli	Bacillales_G	HB172195	Anaerobacillus_A	Anaerobacillus_A macyae	Alkalihalobacillus macyae	890	663	776.5
Halogranum salarium B-1	GCF_000283335.1	WP_157572895.1	PG_binding_1	197	254	GCF_002109385.1	WP_066157560.1	Bacteria	Bacillota	Bacilli	Bacillales_H	Bacillaceae_D	Halalkalibacter	Halalkalibacter krulwichiae	Alkalihalobacillus krulwichiae	837	768	802.5
Halogranum salarium B-1	GCF_000283335.1	WP_157572895.1	PG_binding_1	197	254	GCA_012520055.1	NLL02478.1	Bacteria	Bacillota	Bacilli	RF39	UBA660	DUUS01	DUUS01 sp012520055	Mollicutes bacterium	855	769	812
Halogranum salarium B-1	GCF_000283335.1	WP_157572895.1	PG_binding_1	197	254	GCF_009696675.1	WP_229778514.1	Bacteria	Bacillota_C	Negativicutes	Acidaminococcales	Acidaminococcaceae	Acidaminococcus	Acidaminococcus sp000437815	Acidaminococcus fermentans	883	752	817.5
Halogranum salarium B-1	GCF_000283335.1	WP_157572895.1	PG_binding_1	197	254	GCA_902782895.1	CACZPA010000171.1_2	Bacteria	Bacillota_A	Clostridia	Lachnospirales	Bianqueaceae	RUG12817	RUG12817 sp902782895	uncultured Eubacteriales bacterium	973	688	830.5
Halogranum salarium B-1	GCF_000283335.1	WP_157572895.1	PG_binding_1	197	254	GCF_014384805.1	WP_249280007.1	Bacteria	Bacillota_A	Clostridia	Christensenellales	Christensenellaceae	Guopingia	Guopingia tenuis	Guopingia tenuis	893	848	870.5
Halogranum salarium B-1	GCF_000283335.1	WP_157572895.1	PG_binding_1	197	254	GCF_002763455.1	WP_100013142.1	Bacteria	Bacillota	Bacilli	Bacillales_D	Amphibacillaceae	Lentibacillus_A	Lentibacillus_A sediminis	Lentibacillus sediminis	936	862	899
Halogranum salarium B-1	GCF_000283335.1	WP_157572895.1	PG_binding_1	270	321	GCF_000283335.1	WP_157572895.1	Archaea	Halobacteriota	Halobacteria	Halobacteriales	Haloferacaceae	Halogranum	Halogranum rubrum	Halogranum salarium B-1	1	1	1
Halogranum salarium B-1	GCF_000283335.1	WP_157572895.1	PG_binding_1	270	321	GCF_000283335.1	WP_009365375.1	Archaea	Halobacteriota	Halobacteria	Halobacteriales	Haloferacaceae	Halogranum	Halogranum rubrum	Halogranum salarium B-1	2	2	2
Halogranum salarium B-1	GCF_000283335.1	WP_157572895.1	PG_binding_1	270	321	GCF_023074835.1	WP_247418429.1	Archaea	Halobacteriota	Halobacteria	Halobacteriales	Haloarculaceae	Halomarina	Halomarina salina	Halomarina salina	3	6	4.5
Halogranum salarium B-1	GCF_000283335.1	WP_157572895.1	PG_binding_1	270	321	GCF_900156425.1	WP_076427578.1	Archaea	Halobacteriota	Halobacteria	Halobacteriales	Haladaptataceae	Haladaptatus	Haladaptatus litoreus	Haladaptatus litoreus	8	3	5.5
Halogranum salarium B-1	GCF_000283335.1	WP_157572895.1	PG_binding_1	270	321	GCF_020700235.1	WP_265338400.1	Archaea	Halobacteriota	Halobacteria	Halobacteriales	Haladaptataceae	Haladaptatus	Haladaptatus pallidirubidus	Haladaptatus pallidirubidus	7	4	5.5
Halogranum salarium B-1	GCF_000283335.1	WP_157572895.1	PG_binding_1	270	321	GCF_009791395.1	WP_158204996.1	Archaea	Halobacteriota	Halobacteria	Halobacteriales	Haloarculaceae	Halomarina	Halomarina oriensis	Halomarina oriensis	5	9	7
Halogranum salarium B-1	GCF_000283335.1	WP_157572895.1	PG_binding_1	270	321	GCF_000710615.1	WP_049971528.1	Archaea	Halobacteriota	Halobacteria	Halobacteriales	Haladaptataceae	Haladaptatus	Haladaptatus cibarius	Haladaptatus cibarius D43	11	5	8
Halogranum salarium B-1	GCF_000283335.1	WP_157572895.1	PG_binding_1	270	321	GCF_000710615.1	WP_158413663.1	Archaea	Halobacteriota	Halobacteria	Halobacteriales	Haladaptataceae	Haladaptatus	Haladaptatus cibarius	Haladaptatus cibarius D43	6	10	8
Halogranum salarium B-1	GCF_000283335.1	WP_157572895.1	PG_binding_1	270	321	GCF_020618475.1	WP_255766967.1	Archaea	Halobacteriota	Halobacteria	Halobacteriales	Haladaptataceae	Haladaptatus	Haladaptatus sp020618475	Haladaptatus sp. PSR5	10	7	8.5
Halogranum salarium B-1	GCF_000283335.1	WP_157572895.1	PG_binding_1	270	321	GCF_900156425.1	WP_175609653.1	Archaea	Halobacteriota	Halobacteria	Halobacteriales	Haladaptataceae	Haladaptatus	Haladaptatus litoreus	Haladaptatus litoreus	12	8	10
Halogranum salarium B-1	GCF_000283335.1	WP_157572895.1	PG_binding_1	270	321	GCF_002844195.1	WP_143423131.1	Archaea	Halobacteriota	Halobacteria	Halobacteriales	Haloferacaceae	Halegenticoccus	Halegenticoccus soli	Halegenticoccus soli	13	11	12
Halogranum salarium B-1	GCF_000283335.1	WP_157572895.1	PG_binding_1	270	321	GCF_020700235.1	WP_227776313.1	Archaea	Halobacteriota	Halobacteria	Halobacteriales	Haladaptataceae	Haladaptatus	Haladaptatus pallidirubidus	Haladaptatus pallidirubidus	15	16	15.5
Halogranum salarium B-1	GCF_000283335.1	WP_157572895.1	PG_binding_1	270	321	GCF_024138125.1	WP_253479304.1	Archaea	Halobacteriota	Halobacteria	Halobacteriales	Haladaptataceae	Halorussus	Halorussus sp024138125	Halorussus sp. YCN54	20	12	16
Halogranum salarium B-1	GCF_000283335.1	WP_157572895.1	PG_binding_1	270	321	GCF_000710615.1	WP_049969648.1	Archaea	Halobacteriota	Halobacteria	Halobacteriales	Haladaptataceae	Haladaptatus	Haladaptatus cibarius	Haladaptatus cibarius D43	22	14	18
Halogranum salarium B-1	GCF_000283335.1	WP_157572895.1	PG_binding_1	270	321	GCF_900156425.1	WP_076430381.1	Archaea	Halobacteriota	Halobacteria	Halobacteriales	Haladaptataceae	Haladaptatus	Haladaptatus litoreus	Haladaptatus litoreus	19	18	18.5
Halogranum salarium B-1	GCF_000283335.1	WP_157572895.1	PG_binding_1	270	321	GCF_017355265.1	WP_207474947.1	Bacteria	Actinomycetota	Actinomycetia	Propionibacteriales	Propionibacteriaceae	Aestuariimicrobium	Aestuariimicrobium sp017355265	Tessaracoccus sp. SD287	31	29	30
Halogranum salarium B-1	GCF_000283335.1	WP_157572895.1	PG_binding_1	270	321	GCF_024623185.1	WP_257480949.1	Bacteria	Bacillota_A	Clostridia	Eubacteriales	Anaerofustaceae	Anaerofustis	Anaerofustis sp900549875	Anaerofustis stercorihominis	41	26	33.5
Halogranum salarium B-1	GCF_000283335.1	WP_157572895.1	PG_binding_1	270	321	GCF_016888005.1	WP_204136195.1	Bacteria	Actinomycetota	Actinomycetia	Actinomycetales	Dermatophilaceae	Phycicoccus	Phycicoccus sp016888005	Phycicoccus sp. CSK15P-2	28	43	35.5
Halogranum salarium B-1	GCF_000283335.1	WP_157572895.1	PG_binding_1	270	321	GCA_019240175.1	MBV9787009.1	Bacteria	Chloroflexota	Chloroflexia	Chloroflexales	Herpetosiphonaceae	LB3-1	LB3-1 sp019240175	Chloroflexi bacterium	52	25	38.5
Halogranum salarium B-1	GCF_000283335.1	WP_157572895.1	PG_binding_1	270	321	GCA_000526415.1	JAGA01000001.1_355	Bacteria	Chloroflexota	Chloroflexia	Chloroflexales	Herpetosiphonaceae	JKG1	JKG1 sp000526415	bacterium JKG1	51	36	43.5
Halogranum salarium B-1	GCF_000283335.1	WP_157572895.1	PG_binding_1	270	321	GCF_016587375.1	WP_201368623.1	Bacteria	Chloroflexota	Ktedonobacteria	Ktedonobacterales	Ktedonobacteraceae	Ktedonobacter	Ktedonobacter robiniae	Ktedonobacter robiniae	27	61	44
Halogranum salarium B-1	GCF_000283335.1	WP_157572895.1	PG_binding_1	270	321	GCA_002070605.1	OQB68071.1	Bacteria	Spirochaetota	GWE2-31-10	GWE2-31-10	GWE2-31-10	MWDO01	MWDO01 sp002070605	Spirochaetes bacterium ADurb.Bin133	76	15	45.5
Halogranum salarium B-1	GCF_000283335.1	WP_157572895.1	PG_binding_1	270	321	GCF_016887965.1	WP_204130106.1	Bacteria	Actinomycetota	Actinomycetia	Actinomycetales	Dermatophilaceae	Phycicoccus	Phycicoccus sp016887965	Phycicoccus sp. MQZ13P-5	71	22	46.5
Halogranum salarium B-1	GCF_000283335.1	WP_157572895.1	PG_binding_1	270	321	GCF_006740705.1	WP_142090503.1	Bacteria	Bacillota	Bacilli	Bacillales_H	Marinococcaceae	Salicibibacter	Salicibibacter halophilus	Salicibibacter halophilus	47	63	55
Halogranum salarium B-1	GCF_000283335.1	WP_157572895.1	PG_binding_1	270	321	GCF_008974265.1	WP_233097666.1	Bacteria	Chloroflexota	Ktedonobacteria	Ktedonobacterales	Ktedonobacteraceae	Dictyobacter	Dictyobacter vulcani	Dictyobacter vulcani	78	59	68.5
Halogranum salarium B-1	GCF_000283335.1	WP_157572895.1	PG_binding_1	270	321	GCF_002075285.3	WP_202978936.1	Bacteria	Cyanobacteriota	Cyanobacteriia	Phormidesmiales	Phormidesmiaceae	Halomicronema_B	Halomicronema_B hongdechloris	Halomicronema hongdechloris C2206	94	52	73
Halogranum salarium B-1	GCF_000283335.1	WP_157572895.1	PG_binding_1	270	321	GCA_904397185.1	CAJFOL010000092.1_3	Bacteria	Bacillota_A	Clostridia	Christensenellales	UBA1242	Caccovivens	Caccovivens sp904397185	uncultured Clostridia bacterium	96	55	75.5
Halogranum salarium B-1	GCF_000283335.1	WP_157572895.1	PG_binding_1	270	321	GCF_003336365.1	WP_114374081.1	Bacteria	Bacillota	Bacilli	Bacillales_H	Marinococcaceae	Salicibibacter	Salicibibacter kimchii	Salicibibacter kimchii	112	39	75.5
Halogranum salarium B-1	GCF_000283335.1	WP_157572895.1	PG_binding_1	270	321	GCF_004341035.1	WP_132744201.1	Bacteria	Bacillota	Bacilli	Bacillales_K	Sporolactobacillaceae	Scopulibacillus	Scopulibacillus darangshiensis	Scopulibacillus darangshiensis	122	37	79.5
Halogranum salarium B-1	GCF_000283335.1	WP_157572895.1	PG_binding_1	270	321	GCA_001829125.1	OHD14707.1	Bacteria	Spirochaetota	GWE2-31-10	GWE2-31-10	GWE2-31-10	GWC1-27-15	GWC1-27-15 sp001829125	Spirochaetes bacterium GWB1_27_13	145	20	82.5
Halogranum salarium B-1	GCF_000283335.1	WP_157572895.1	PG_binding_1	270	321	GCA_012518075.1	NLI61483.1	Bacteria	Bacillota_A	Clostridia	Caldicoprobacterales	UBA3941	JAAYTG01	JAAYTG01 sp012518075	Clostridiales bacterium	158	19	88.5
Halogranum salarium B-1	GCF_000283335.1	WP_157572895.1	PG_binding_1	270	321	GCF_014207655.1	WP_184403661.1	Bacteria	Bacillota	Bacilli	Bacillales_H	Marinococcaceae	Geomicrobium	Geomicrobium halophilum	Geomicrobium halophilum	113	64	88.5
Halogranum salarium B-1	GCF_000283335.1	WP_157572895.1	PG_binding_1	270	321	GCA_013298595.1	JAAFIG010000054.1_5	Bacteria	Deinococcota	Deinococci	Deinococcales	JAAFIG01	JAAFIG01	JAAFIG01 sp013298595	Deinococcales bacterium	79	117	98
Halogranum salarium B-1	GCF_000283335.1	WP_157572895.1	PG_binding_1	270	321	GCF_020991365.1	WP_230647374.1	Bacteria	Actinomycetota	Actinomycetia	Streptomycetales	Streptomycetaceae	Streptomyces_D	Streptomyces_D sp020991365	Streptacidiphilus sp. ASG 303	77	127	102
Halogranum salarium B-1	GCF_000283335.1	WP_157572895.1	PG_binding_1	270	321	GCF_006716095.1	WP_142004143.1	Bacteria	Actinomycetota	Actinomycetia	Actinomycetales	Dermatophilaceae	Barrientosiimonas	Barrientosiimonas humi	Barrientosiimonas humi	136	72	104
Halogranum salarium B-1	GCF_000283335.1	WP_157572895.1	PG_binding_1	270	321	GCF_001956915.1	WP_083707311.1	Bacteria	Actinomycetota	Actinomycetia	Actinomycetales	Dermatophilaceae	Monashia	Monashia flava	Intrasporangium flavum	175	38	106.5
Halogranum salarium B-1	GCF_000283335.1	WP_157572895.1	PG_binding_1	270	321	GCF_002250565.1	WP_094456106.1	Bacteria	Actinomycetota	Actinomycetia	Propionibacteriales	Propionibacteriaceae	Parenemella	Parenemella sanctibonifatiensis	Parenemella sanctibonifatiensis	114	113	113.5
Halogranum salarium B-1	GCF_000283335.1	WP_157572895.1	PG_binding_1	270	321	GCF_001429185.1	WP_056827348.1	Bacteria	Actinomycetota	Actinomycetia	Actinomycetales	Dermatophilaceae	Terrabacter	Terrabacter sp001429185	Terrabacter sp. Root85	173	57	115
Halogranum salarium B-1	GCF_000283335.1	WP_157572895.1	PG_binding_1	270	321	GCF_014831675.1	WP_191762022.1	Bacteria	Cyanobacteriota	Cyanobacteriia	Cyanobacteriales	Nostocaceae	Komarekiella	Komarekiella sp014831675	Komarekiella sp. 'clone 1'	142	89	115.5
Halogranum salarium B-1	GCF_000283335.1	WP_157572895.1	PG_binding_1	270	321	GCF_016587415.1	WP_201385318.1	Bacteria	Chloroflexota	Ktedonobacteria	Ktedonobacterales	Ktedonobacteraceae	Ktedonobacter	Ktedonobacter sp016587415	Ktedonobacter sp. SOSP1-85	29	204	116.5
Halogranum salarium B-1	GCF_000283335.1	WP_157572895.1	PG_binding_1	270	321	GCA_020025075.1	JAHHSR010000023.1_4	Bacteria	Bacillota_C	Negativicutes	Selenomonadales	Selenomonadaceae	JAHHSR01	JAHHSR01 sp020025075	Pectinatus sp.	128	107	117.5
Halogranum salarium B-1	GCF_000283335.1	WP_157572895.1	PG_binding_1	270	321	GCA_017998755.1	MBP7552704.1	Bacteria	Spirochaetota	GWE2-31-10	GWE2-31-10	GWE2-31-10	MWDO01	MWDO01 sp017998755	Spirochaetes bacterium	227	23	125
Halogranum salarium B-1	GCF_000283335.1	WP_157572895.1	PG_binding_1	270	321	GCA_019359395.1	MBW4690089.1	Bacteria	Cyanobacteriota	Cyanobacteriia	Cyanobacteriales	Nostocaceae	Komarekiella	Komarekiella atlantica	Komarekiella atlantica HA4396-MV6	141	112	126.5
Halogranum salarium B-1	GCF_000283335.1	WP_157572895.1	PG_binding_1	270	321	GCF_000166415.1	WP_013406021.1	Bacteria	Bacillota_F	Halanaerobiia	Halanaerobiales	Halanaerobiaceae	Halanaerobium	Halanaerobium hydrogeniformans	Halanaerobium hydrogeniformans	230	24	127
Halogranum salarium B-1	GCF_000283335.1	WP_157572895.1	PG_binding_1	270	321	GCF_000717135.1	WP_033342742.1	Bacteria	Actinomycetota	Actinomycetia	Mycobacteriales	Micromonosporaceae	Catenuloplanes	Catenuloplanes japonicus	Catenuloplanes japonicus	223	47	135
Halogranum salarium B-1	GCF_000283335.1	WP_157572895.1	PG_binding_1	270	321	GCF_000717135.1	WP_033342086.1	Bacteria	Actinomycetota	Actinomycetia	Mycobacteriales	Micromonosporaceae	Catenuloplanes	Catenuloplanes japonicus	Catenuloplanes japonicus	180	91	135.5
Halogranum salarium B-1	GCF_000283335.1	WP_157572895.1	PG_binding_1	270	321	GCF_016786355.1	WP_238434982.1	Bacteria	Actinomycetota	Actinomycetia	Mycobacteriales	Frankiaceae	Frankia	Frankia sp016786355	Frankia sp. AgB1.9	216	56	136
Halogranum salarium B-1	GCF_000283335.1	WP_157572895.1	PG_binding_1	270	321	GCF_014203735.1	WP_221463286.1	Bacteria	Actinomycetota	Actinomycetia	Mycobacteriales	Pseudonocardiaceae	Actinophytocola	Actinophytocola algeriensis	Actinophytocola algeriensis	159	114	136.5
Halogranum salarium B-1	GCF_000283335.1	WP_157572895.1	PG_binding_1	270	321	GCA_023399095.1	JAEWQS010000151.1_22	Bacteria	Bacillota_A	Clostridia	Christensenellales	SZUA-584	SZUA-584	SZUA-584 sp023399095	Firmicutes bacterium	146	197	171.5
Halogranum salarium B-1	GCF_000283335.1	WP_157572895.1	PG_binding_1	270	321	GCF_003967515.1	WP_126594660.1	Bacteria	Chloroflexota	Ktedonobacteria	Ktedonobacterales	Ktedonobacteraceae	Dictyobacter	Dictyobacter aurantiacus	Dictyobacter aurantiacus	57	302	179.5
Halogranum salarium B-1	GCF_000283335.1	WP_157572895.1	PG_binding_1	270	321	GCF_014202425.1	WP_184792637.1	Bacteria	Actinomycetota	Actinomycetia	Mycobacteriales	Micromonosporaceae	Phytomonospora	Phytomonospora endophytica	Phytomonospora endophytica	127	234	180.5
Halogranum salarium B-1	GCF_000283335.1	WP_157572895.1	PG_binding_1	270	321	GCF_900167085.1	WP_078788045.1	Bacteria	Bacillota_A	Clostridia	Lachnospirales	Lachnospiraceae	Eubacterium_Q	Eubacterium_Q ruminantium	Eubacterium ruminantium	247	131	189
Halogranum salarium B-1	GCF_000283335.1	WP_157572895.1	PG_binding_1	270	321	GCF_001921215.1	WP_211288580.1	Bacteria	Actinomycetota	Actinomycetia	Mycobacteriales	Pseudonocardiaceae	Actinophytocola	Actinophytocola xinjiangensis	Actinophytocola xinjiangensis	239	141	190
Halogranum salarium B-1	GCF_000283335.1	WP_157572895.1	PG_binding_1	270	321	GCA_017462755.1	MBQ9120513.1	Bacteria	Bacillota_A	Clostridia	Lachnospirales	Lachnospiraceae	RGIG4057	RGIG4057 sp017462755	Lachnospiraceae bacterium	288	102	195
Halogranum salarium B-1	GCF_000283335.1	WP_157572895.1	PG_binding_1	270	321	GCF_020165985.1	WP_224596529.1	Bacteria	Bacillota	Bacilli	Bacillales_G	HB172195	Anaerobacillus_A	Anaerobacillus_A sp020165985	Bacillus sp. RAR_GA_16	228	167	197.5
Halogranum salarium B-1	GCF_000283335.1	WP_157572895.1	PG_binding_1	270	321	GCA_023389275.1	JAEWEN010000029.1_6	Bacteria	Bacillota_A	Clostridia	Clostridiales	Caloramatoraceae	Clostridium_AB	Clostridium_AB sp023389275	Firmicutes bacterium	242	161	201.5
Halogranum salarium B-1	GCF_000283335.1	WP_157572895.1	PG_binding_1	270	321	GCF_016786325.1	WP_203000877.1	Bacteria	Actinomycetota	Actinomycetia	Mycobacteriales	Frankiaceae	Frankia	Frankia sp016786325	Frankia sp. CN7	394	17	205.5
Halogranum salarium B-1	GCF_000283335.1	WP_157572895.1	PG_binding_1	270	321	GCF_012911975.1	WP_169613543.1	Bacteria	Cyanobacteriota	Cyanobacteriia	Phormidesmiales	Phormidesmiaceae	Nodosilinea	Nodosilinea sp003564835	Nodosilinea sp. P-1105	344	74	209
Halogranum salarium B-1	GCF_000283335.1	WP_157572895.1	PG_binding_1	270	321	GCA_018729555.1	MBT9259099.1	Bacteria	Bacillota_E	RBS10-35	RBS10-35	RBS10-35	RBS10-35	RBS10-35 sp018729555	Clostridiales bacterium	415	13	214
Halogranum salarium B-1	GCF_000283335.1	WP_157572895.1	PG_binding_1	270	321	GCA_023397655.1	JAEWTW010000057.1_34	Bacteria	Bacillota_A	Clostridia	Christensenellales	SZUA-584	SZUA-584	SZUA-584 sp023397655	Firmicutes bacterium	206	251	228.5
Halogranum salarium B-1	GCF_000283335.1	WP_157572895.1	PG_binding_1	270	321	GCA_902781305.1	CACZIV010000023.1_12	Bacteria	Bacillota_C	Negativicutes	Selenomonadales	Selenomonadaceae	Selenomonas_A	Selenomonas_A ruminantium_K	Selenomonas ruminantium	372	86	229
Halogranum salarium B-1	GCF_000283335.1	WP_157572895.1	PG_binding_1	270	321	GCF_001548375.1	WP_193789881.1	Bacteria	Cyanobacteriota	Cyanobacteriia	Cyanobacteriales	Nostocaceae	Trichormus	Trichormus sp001548375	Nostoc sp. NIES-3756	431	40	235.5
Halogranum salarium B-1	GCF_000283335.1	WP_157572895.1	PG_binding_1	270	321	GCF_000717645.1	WP_030119021.1	Bacteria	Actinomycetota	Actinomycetia	Streptomycetales	Streptomycetaceae	Streptomyces	Streptomyces californicus	Streptomyces californicus	174	299	236.5
Halogranum salarium B-1	GCF_000283335.1	WP_157572895.1	PG_binding_1	270	321	GCA_023265045.1	JAHFUQ010000002.1_56	Bacteria	Actinomycetota	Acidimicrobiia	Acidimicrobiales	AC-14	JAHFUQ01	JAHFUQ01 sp023265045	Acidimicrobiia bacterium	272	219	245.5
Halogranum salarium B-1	GCF_000283335.1	WP_157572895.1	PG_binding_1	270	321	GCF_003344635.1	WP_114560189.1	Bacteria	Actinomycetota	Actinomycetia	Propionibacteriales	Propionibacteriaceae	Desertihabitans	Desertihabitans aurantiacus	Desertihabitans aurantiacus	408	88	248
Halogranum salarium B-1	GCF_000283335.1	WP_157572895.1	PG_binding_1	270	321	GCA_017409065.1	MBQ2870306.1	Bacteria	Cyanobacteriota	Vampirovibrionia	Gastranaerophilales	Gastranaerophilaceae	RGIG2134	RGIG2134 sp017409065	bacterium	350	163	256.5
Halogranum salarium B-1	GCF_000283335.1	WP_157572895.1	PG_binding_1	270	321	GCA_013359215.1	NUM34896.1	Bacteria	Planctomycetota	Uabimicrobiia	Uabimicrobiales	JABWCH01	JABWCH01	JABWCH01 sp013359215	Candidatus Brocadiae bacterium	416	100	258
Halogranum salarium B-1	GCF_000283335.1	WP_157572895.1	PG_binding_1	270	321	GCF_009856355.1	WP_237418657.1	Bacteria	Bacillota	Bacilli	Bacillales_D	Halobacillaceae	Halobacillus	Halobacillus litoralis_B	Halobacillus litoralis	401	119	260
Halogranum salarium B-1	GCF_000283335.1	WP_157572895.1	PG_binding_1	270	321	GCF_900103535.1	WP_245675166.1	Bacteria	Bacillota_C	Negativicutes	Veillonellales	Megasphaeraceae	Megasphaera_A	Megasphaera_A paucivorans	Megasphaera paucivorans	493	35	264
Halogranum salarium B-1	GCF_000283335.1	WP_157572895.1	PG_binding_1	270	321	GCA_900095875.1	LT608311.1_1318	Bacteria	Bacillota_C	Negativicutes	Veillonellales	Megasphaeraceae	Caecibacter	Caecibacter massiliensis	Caecibacter massiliensis	418	125	271.5
Halogranum salarium B-1	GCF_000283335.1	WP_157572895.1	PG_binding_1	270	321	GCF_003814815.1	WP_242005968.1	Bacteria	Bacillota	Bacilli	Bacillales_H	Salisediminibacteriaceae	Salisediminibacterium	Salisediminibacterium halotolerans	Salisediminibacterium halotolerans	296	256	276
Halogranum salarium B-1	GCF_000283335.1	WP_157572895.1	PG_binding_1	270	321	GCF_020707265.1	WP_227800076.1	Bacteria	Pseudomonadota	Gammaproteobacteria	Burkholderiales	Burkholderiaceae	Telluria	Telluria sp020707265	Massilia sp. IC2-477	473	82	277.5
Halogranum salarium B-1	GCF_000283335.1	WP_157572895.1	PG_binding_1	270	321	GCF_900070365.1	WP_054046659.1	Bacteria	Actinomycetota	Actinomycetia	Mycobacteriales	Pseudonocardiaceae	Actinokineospora	Actinokineospora sp900070365	Alloactinosynnema sp. L-07	491	67	279
Halogranum salarium B-1	GCF_000283335.1	WP_157572895.1	PG_binding_1	270	321	GCF_020711195.1	WP_229345022.1	Bacteria	Bacillota_F	Halanaerobiia	Halanaerobiales	Halanaerobiaceae	Halanaerobium	Halanaerobium sp020711195	Halanaerobium sp. Z-7514	533	33	283
Halogranum salarium B-1	GCF_000283335.1	WP_157572895.1	PG_binding_1	270	321	GCA_944377145.1	CALWEH010000010.1_74	Bacteria	Bacillota_A	Clostridia	Christensenellales	UBA1242	Onthoplasma	Onthoplasma sp944377145	uncultured Clostridia bacterium	125	460	292.5
Halogranum salarium B-1	GCF_000283335.1	WP_157572895.1	PG_binding_1	270	321	GCF_000239275.1	WP_006790412.1	Bacteria	Bacillota_C	Negativicutes	Veillonellales	Megasphaeraceae	Anaeroglobus	Anaeroglobus geminatus	Anaeroglobus geminatus F0357	535	54	294.5
Halogranum salarium B-1	GCF_000283335.1	WP_157572895.1	PG_binding_1	270	321	GCA_944390445.1	CALXQB010000044.1_2	Bacteria	Bacillota_A	Clostridia	TANB77	CAG-508	CALXRW01	CALXRW01 sp944390445	uncultured Clostridia bacterium	443	153	298
Halogranum salarium B-1	GCF_000283335.1	WP_157572895.1	PG_binding_1	270	321	GCA_910583945.1	CAJTYF010000006.1_5	Bacteria	Bacillota	Bacilli	RF39	UBA660	MGBC108787	MGBC108787 sp910583945	uncultured Bacilli bacterium	502	97	299.5
Halogranum salarium B-1	GCF_000283335.1	WP_157572895.1	PG_binding_1	270	321	GCA_900545025.1	UQXH01000001.1_73	Bacteria	Bacillota_C	Negativicutes	Acidaminococcales	Acidaminococcaceae	URXU01	URXU01 sp900545025	uncultured Phascolarctobacterium sp.	382	228	305
Halogranum salarium B-1	GCF_000283335.1	WP_157572895.1	PG_binding_1	270	321	GCF_000154825.1	WP_007049548.1	Bacteria	Bacillota_A	Clostridia	Eubacteriales	Anaerofustaceae	Anaerofustis	Anaerofustis stercorihominis	Anaerofustis stercorihominis DSM 17244	517	95	306
Halogranum salarium B-1	GCF_000283335.1	WP_157572895.1	PG_binding_1	270	321	GCA_900541915.1	UQLS01000001.1_141	Bacteria	Bacillota_C	Negativicutes	Acidaminococcales	Acidaminococcaceae	URXU01	URXU01 sp900541915	uncultured Phascolarctobacterium sp.	380	241	310.5
Halogranum salarium B-1	GCF_000283335.1	WP_157572895.1	PG_binding_1	270	321	GCF_014202425.1	WP_184790783.1	Bacteria	Actinomycetota	Actinomycetia	Mycobacteriales	Micromonosporaceae	Phytomonospora	Phytomonospora endophytica	Phytomonospora endophytica	604	28	316
Halogranum salarium B-1	GCF_000283335.1	WP_157572895.1	PG_binding_1	270	321	GCA_900546685.1	UREB01000044.1_8	Bacteria	Bacillota_A	Clostridia	Christensenellales	QAND01	UMGS1975	UMGS1975 sp900546685	uncultured Eubacteriales bacterium	46	587	316.5
Halogranum salarium B-1	GCF_000283335.1	WP_157572895.1	PG_binding_1	270	321	GCF_014904695.1	WP_226890045.1	Bacteria	Cyanobacteriota	Cyanobacteriia	Cyanobacteriales	Nostocaceae	Komarekiella	Komarekiella sp014904695	Nostoc sp. MG11	516	122	319
Halogranum salarium B-1	GCF_000283335.1	WP_157572895.1	PG_binding_1	270	321	GCA_018903255.1	MBU4541809.1	Bacteria	Bacillota_A	Clostridia	Eubacteriales	Eubacteriaceae	Acetobacterium	Acetobacterium sp018903255	Firmicutes bacterium	592	51	321.5
Halogranum salarium B-1	GCF_000283335.1	WP_157572895.1	PG_binding_1	270	321	GCA_900540295.1	UQFM01000005.1_21	Bacteria	Bacillota_A	Clostridia	Oscillospirales	Acutalibacteraceae	Fimenecus	Fimenecus sp900540295	uncultured Oscillospiraceae bacterium	504	144	324
Halogranum salarium B-1	GCF_000283335.1	WP_157572895.1	PG_binding_1	270	321	GCA_903856085.1	CAIOAT010000018.1_11	Bacteria	Omnitrophota	Omnitrophia	Omnitrophales	Aquincolibacteriaceae	Aquincolibacterium	Aquincolibacterium lacustre	Candidatus Omnitrophica bacterium	537	116	326.5
Halogranum salarium B-1	GCF_000283335.1	WP_157572895.1	PG_binding_1	270	321	GCA_910579615.1	CAJTUA010000002.1_3	Bacteria	Bacillota_A	Clostridia	Lachnospirales	Lachnospiraceae	RGIG4057	RGIG4057 sp910579615	uncultured Lachnospiraceae bacterium	567	104	335.5
Halogranum salarium B-1	GCF_000283335.1	WP_157572895.1	PG_binding_1	270	321	GCF_013407955.1	WP_179756157.1	Bacteria	Actinomycetota	Actinomycetia	Propionibacteriales	Propionibacteriaceae	Microlunatus_B	Microlunatus_B parietis	Microlunatus parietis	614	66	340
Halogranum salarium B-1	GCF_000283335.1	WP_157572895.1	PG_binding_1	270	321	GCA_015058625.1	MBE6084625.1	Bacteria	Bacillota_C	Negativicutes	Selenomonadales	Selenomonadaceae	Selenomonas_A	Selenomonas_A ruminantium_N	Selenomonas ruminantium	584	108	346
Halogranum salarium B-1	GCF_000283335.1	WP_157572895.1	PG_binding_1	270	321	GCF_002075285.3	WP_080805312.1	Bacteria	Cyanobacteriota	Cyanobacteriia	Phormidesmiales	Phormidesmiaceae	Halomicronema_B	Halomicronema_B hongdechloris	Halomicronema hongdechloris C2206	563	132	347.5
Halogranum salarium B-1	GCF_000283335.1	WP_157572895.1	PG_binding_1	270	321	GCF_900116555.1	WP_092979451.1	Bacteria	Actinomycetota	Actinomycetia	Mycobacteriales	Pseudonocardiaceae	Actinopolyspora	Actinopolyspora righensis	Actinopolyspora righensis	542	159	350.5
Halogranum salarium B-1	GCF_000283335.1	WP_157572895.1	PG_binding_1	270	321	GCF_000423085.1	WP_081684038.1	Bacteria	Actinomycetota	Actinomycetia	Propionibacteriales	Propionibacteriaceae	Granulicoccus	Granulicoccus phenolivorans	Granulicoccus phenolivorans DSM 17626 = NBRC 107789 = JCM 15570	634	77	355.5
Halogranum salarium B-1	GCF_000283335.1	WP_157572895.1	PG_binding_1	270	321	GCF_000213975.1	WP_006306162.1	Bacteria	Bacillota_C	Negativicutes	Selenomonadales	Selenomonadaceae	Centipeda	Centipeda periodontii	Centipeda periodontii DSM 2778	594	120	357
Halogranum salarium B-1	GCF_000283335.1	WP_157572895.1	PG_binding_1	270	321	GCF_001766835.1	WP_084633794.1	Bacteria	Bacillota_A	Clostridia	Eubacteriales	Eubacteriaceae	Acetobacterium	Acetobacterium wieringae	Acetobacterium wieringae	659	58	358.5
Halogranum salarium B-1	GCF_000283335.1	WP_157572895.1	PG_binding_1	270	321	GCA_900552005.1	URXU01000001.1_18	Bacteria	Bacillota_C	Negativicutes	Acidaminococcales	Acidaminococcaceae	URXU01	URXU01 sp900552005	uncultured Phascolarctobacterium sp.	496	227	361.5
Halogranum salarium B-1	GCF_000283335.1	WP_157572895.1	PG_binding_1	270	321	GCA_003599235.1	RJQ32862.1	Bacteria	Actinomycetota	Aquicultoria	SURF-47	SURF-47	SURF-47	SURF-47 sp003599235	Actinobacteria bacterium	624	106	365
Halogranum salarium B-1	GCF_000283335.1	WP_157572895.1	PG_binding_1	270	321	GCA_022649055.1	MCI1822325.1	Bacteria	Bacillota_C	Negativicutes	Veillonellales	Megasphaeraceae	Megasphaera_A	Megasphaera_A sp022649055	Megasphaera sp.	577	154	365.5
Halogranum salarium B-1	GCF_000283335.1	WP_157572895.1	PG_binding_1	270	321	GCA_015265235.1	MBF1694016.1	Bacteria	Bacillota_C	Negativicutes	Selenomonadales	Selenomonadaceae	Centipeda	Centipeda sp015265235	Selenomonas sp.	544	193	368.5
Halogranum salarium B-1	GCF_000283335.1	WP_157572895.1	PG_binding_1	270	321	GCF_900240295.1	WP_023053909.1	Bacteria	Bacillota_C	Negativicutes	Veillonellales	Megasphaeraceae	Anaeroglobus	Anaeroglobus vaginalis	'Megasphaera vaginalis' Bordigoni et al. 2020	622	124	373
Halogranum salarium B-1	GCF_000283335.1	WP_157572895.1	PG_binding_1	270	321	GCA_000433675.1	CDD29878.1	Bacteria	Bacillota	Bacilli	RF39	UBA660	CAG-433	CAG-433 sp000433675	Clostridium sp. CAG:433	727	27	377
Halogranum salarium B-1	GCF_000283335.1	WP_157572895.1	PG_binding_1	270	321	GCA_012518615.1	NLJ64099.1	Bacteria	Bacillota_A	Clostridia	Christensenellales	CAG-74	DTU024	DTU024 sp012518615	Christensenellaceae bacterium	510	252	381
Halogranum salarium B-1	GCF_000283335.1	WP_157572895.1	PG_binding_1	270	321	GCA_910574835.1	CAJTDE010000024.1_19	Bacteria	Bacillota_A	Clostridia	Lachnospirales	Lachnospiraceae	Merdisoma	Merdisoma sp910574835	Clostridia bacterium	746	21	383.5
Halogranum salarium B-1	GCF_000283335.1	WP_157572895.1	PG_binding_1	270	321	GCA_023819025.1	MCM8776234.1	Bacteria	Omnitrophota	Omnitrophia	Omnitrophales	Aquincolibacteriaceae	JAMWDC01	JAMWDC01 sp023819025	Candidatus Omnitrophica bacterium	610	171	390.5
Halogranum salarium B-1	GCF_000283335.1	WP_157572895.1	PG_binding_1	270	321	GCF_002886185.1	WP_110938831.1	Bacteria	Bacillota	Bacilli	Bacillales_H	Salisediminibacteriaceae	Salipaludibacillus	Salipaludibacillus neizhouensis	Salipaludibacillus neizhouensis	291	497	394
Halogranum salarium B-1	GCF_000283335.1	WP_157572895.1	PG_binding_1	270	321	GCF_016820655.1	WP_203366152.1	Bacteria	Bacillota_A	Clostridia	Tissierellales	SIT17	Anaeromonas	Anaeromonas frigoriresistens	Anaeromonas frigoriresistens	726	62	394
Halogranum salarium B-1	GCF_000283335.1	WP_157572895.1	PG_binding_1	270	321	GCA_018385275.1	MBS7262643.1	Bacteria	Bacillota_A	Clostridia	Christensenellales	MB2-83	MB2-83	MB2-83 sp018385275	Eubacteriales bacterium	671	118	394.5
Halogranum salarium B-1	GCF_000283335.1	WP_157572895.1	PG_binding_1	270	321	GCF_024171865.1	WP_253830987.1	Bacteria	Actinomycetota	Actinomycetia	Mycobacteriales	Pseudonocardiaceae	Prauserella	Prauserella aidingensis	Prauserella aidingensis	643	201	422
Halogranum salarium B-1	GCF_000283335.1	WP_157572895.1	PG_binding_1	270	321	GCA_023408315.1	JAEYKI010000008.1_463	Bacteria	Bacillota_A	Clostridia	Christensenellales	Christensenellaceae	JAEYKI01	JAEYKI01 sp023408315	Firmicutes bacterium	572	279	425.5
Halogranum salarium B-1	GCF_000283335.1	WP_157572895.1	PG_binding_1	270	321	GCF_000702945.1	WP_051685123.1	Bacteria	Bacillota_A	Clostridia	Lachnospirales	Lachnospiraceae	Anaerocolumna	Anaerocolumna sp000702945	Clostridium sp. KNHs205	492	373	432.5
Halogranum salarium B-1	GCF_000283335.1	WP_157572895.1	PG_binding_1	270	321	GCF_009741735.1	WP_156644206.1	Bacteria	Bacillota	Bacilli	Bacillales_D	Amphibacillaceae	Lentibacillus_B	Lentibacillus_B sp009741735	Lentibacillus sp. JNUCC-1	700	187	443.5
Halogranum salarium B-1	GCF_000283335.1	WP_157572895.1	PG_binding_1	270	321	GCF_000956595.1	WP_237758575.1	Bacteria	Bacillota	Bacilli	Bacillales	Bacillaceae_H	Priestia	Priestia aryabhattai	Priestia aryabhattai B8W22	725	165	445
Halogranum salarium B-1	GCF_000283335.1	WP_157572895.1	PG_binding_1	270	321	GCF_001676615.1	WP_068295631.1	Bacteria	Pseudomonadota	Alphaproteobacteria	Rhizobiales	Labraceae	Labrys	Labrys sp001676615	Labrys sp. WJW	813	80	446.5
Halogranum salarium B-1	GCF_000283335.1	WP_157572895.1	PG_binding_1	270	321	GCF_000178855.1	WP_007908781.1	Bacteria	Chloroflexota	Ktedonobacteria	Ktedonobacterales	Ktedonobacteraceae	Ktedonobacter	Ktedonobacter racemifer	Ktedonobacter racemifer DSM 44963	405	498	451.5
Halogranum salarium B-1	GCF_000283335.1	WP_157572895.1	PG_binding_1	270	321	GCA_944390965.1	CALXRW010000002.1_57	Bacteria	Bacillota_A	Clostridia	TANB77	CAG-508	CALXRW01	CALXRW01 sp944390965	uncultured Clostridia bacterium	732	176	454
Halogranum salarium B-1	GCF_000283335.1	WP_157572895.1	PG_binding_1	270	321	GCA_023461435.1	JAEYLC010000026.1_56	Bacteria	Bacillota_A	Clostridia	Christensenellales	SZUA-584	SZUA-584	SZUA-584 sp023461435	Firmicutes bacterium	779	129	454
Halogranum salarium B-1	GCF_000283335.1	WP_157572895.1	PG_binding_1	270	321	GCA_017656135.1	MBO8127449.1	Bacteria	Bacillota_G	UBA5301	UBA5301	UBA5301	JACDOJ01	JACDOJ01 sp017656135	Firmicutes bacterium	712	200	456
Halogranum salarium B-1	GCF_000283335.1	WP_157572895.1	PG_binding_1	270	321	GCF_900156645.1	WP_076558956.1	Bacteria	Bacillota	Bacilli	Bacillales_D	Halobacillaceae	Salimicrobium	Salimicrobium flavidum	Salimicrobium flavidum	281	631	456
Halogranum salarium B-1	GCF_000283335.1	WP_157572895.1	PG_binding_1	270	321	GCF_014269395.1	WP_246415315.1	Bacteria	Bacillota_C	Negativicutes	Veillonellales	Megasphaeraceae	Caecibacter	Caecibacter hominis	Megasphaera hominis	836	79	457.5
Halogranum salarium B-1	GCF_000283335.1	WP_157572895.1	PG_binding_1	270	321	GCA_021163815.1	MCD6261999.1	Bacteria	Desulfobacterota	DSM-4660	Desulfatiglandales	Desulfatiglandaceae	JAGGTJ01	JAGGTJ01 sp021163815	Deltaproteobacteria bacterium	570	366	468
Halogranum salarium B-1	GCF_000283335.1	WP_157572895.1	PG_binding_1	270	321	GCF_900112765.1	WP_092923025.1	Bacteria	Actinomycetota	Actinomycetia	Mycobacteriales	Pseudonocardiaceae	Actinopolyspora	Actinopolyspora alba	Actinopolyspora alba	562	377	469.5
Halogranum salarium B-1	GCF_000283335.1	WP_157572895.1	PG_binding_1	270	321	GCF_000145275.1	WP_010073829.1	Bacteria	Bacillota_A	Clostridia	Clostridiales	Clostridiaceae	Clostridium_K	Clostridium_K cellulovorans	Clostridium cellulovorans 743B	690	260	475
Halogranum salarium B-1	GCF_000283335.1	WP_157572895.1	PG_binding_1	270	321	GCA_934130435.1	CAKOYB010000001.1_98	Bacteria	Bacillota_A	Clostridia	TANB77	CAG-508	HGM13634	HGM13634 sp934130435	uncultured Clostridia bacterium	734	217	475.5
Halogranum salarium B-1	GCF_000283335.1	WP_157572895.1	PG_binding_1	270	321	GCF_000832985.1	WP_223260191.1	Bacteria	Bacillota	Bacilli	Bacillales	Bacillaceae_H	Priestia	Priestia megaterium	Priestia megaterium NBRC 15308 = ATCC 14581	724	231	477.5
Halogranum salarium B-1	GCF_000283335.1	WP_157572895.1	PG_binding_1	270	321	GCF_003367905.1	WP_232818754.1	Bacteria	Bacillota_C	Negativicutes	Veillonellales	Megasphaeraceae	Megasphaera	Megasphaera stantonii	Megasphaera stantonii	739	218	478.5
Halogranum salarium B-1	GCF_000283335.1	WP_157572895.1	PG_binding_1	270	321	GCA_017396125.1	MBQ4049044.1	Bacteria	Bacillota_A	Clostridia	Christensenellales	Pumilibacteraceae	RGIG1965	RGIG1965 sp017396125	Clostridia bacterium	528	431	479.5
Halogranum salarium B-1	GCF_000283335.1	WP_157572895.1	PG_binding_1	270	321	GCA_019359275.1	MBW4538780.1	Bacteria	Cyanobacteriota	Cyanobacteriia	Leptolyngbyales	Leptolyngbyaceae	Myxacorys	Myxacorys chilensis	Myxacorys chilensis ATA2-1-KO14	775	188	481.5
Halogranum salarium B-1	GCF_000283335.1	WP_157572895.1	PG_binding_1	270	321	GCF_900112045.1	WP_090241136.1	Bacteria	Bacillota	Bacilli	Bacillales_D	Amphibacillaceae	Lentibacillus	Lentibacillus halodurans	Lentibacillus halodurans	595	393	494
Halogranum salarium B-1	GCF_000283335.1	WP_157572895.1	PG_binding_1	270	321	GCA_015067305.1	MBE6891512.1	Bacteria	Bacillota_A	Clostridia	Oscillospirales	UBA644	HGM12619	HGM12619 sp015067305	Oscillospiraceae bacterium	323	705	514
Halogranum salarium B-1	GCF_000283335.1	WP_157572895.1	PG_binding_1	270	321	GCF_018885265.1	WP_216213395.1	Bacteria	Actinomycetota	Actinomycetia	Mycobacteriales	Pseudonocardiaceae	Amycolatopsis_D	Amycolatopsis_D aidingensis	Amycolatopsis aidingensis	363	666	514.5
Halogranum salarium B-1	GCF_000283335.1	WP_157572895.1	PG_binding_1	270	321	GCA_017934955.1	MBP3284167.1	Bacteria	Bacillota_A	Clostridia	TANB77	RGIG9151	RGIG9151	RGIG9151 sp017934955	Clostridia bacterium	802	250	526
Halogranum salarium B-1	GCF_000283335.1	WP_157572895.1	PG_binding_1	270	321	GCA_017457305.1	MBQ9706481.1	Bacteria	Bacillota_A	Clostridia	Christensenellales	CAG-314	Fimimonas	Fimimonas sp017457305	Clostridia bacterium	461	598	529.5
Halogranum salarium B-1	GCF_000283335.1	WP_157572895.1	PG_binding_1	270	321	GCA_002490525.1	DKUE01000007.1_48	Bacteria	Bacillota_A	Clostridia	Oscillospirales	Acutalibacteraceae	Fimenecus	Fimenecus sp002490525	Ruminococcaceae bacterium UBA7212	800	263	531.5
Halogranum salarium B-1	GCF_000283335.1	WP_157572895.1	PG_binding_1	270	321	GCA_009774395.1	VSNQ01000133.1_4	Bacteria	Bacillota_A	Clostridia	Lachnospirales	Lachnospiraceae	COE1	COE1 sp009774395	Lachnospiraceae bacterium	926	137	531.5
Halogranum salarium B-1	GCF_000283335.1	WP_157572895.1	PG_binding_1	270	321	GCF_003614925.1	WP_120520584.1	Bacteria	Actinomycetota	Actinomycetia	Actinomycetales	Micrococcaceae	Arthrobacter_G	Arthrobacter_G celericrescens	Arthrobacter celericrescens	685	400	542.5
Halogranum salarium B-1	GCF_000283335.1	WP_157572895.1	PG_binding_1	270	321	GCF_900178005.1	WP_085522192.1	Bacteria	Bacillota	Bacilli	Bacillales_K	Sporolactobacillaceae	Marseille-P3662	Marseille-P3662 sp900178005	Tuberibacillus sp. Marseille-P3662	451	636	543.5
Halogranum salarium B-1	GCF_000283335.1	WP_157572895.1	PG_binding_1	270	321	GCA_900155415.1	LT700187.1_1999	Bacteria	Bacillota_A	Clostridia	Christensenellales	Christensenellaceae	Christensenella	Christensenella massiliensis	Christensenella massiliensis	738	352	545
Halogranum salarium B-1	GCF_000283335.1	WP_157572895.1	PG_binding_1	270	321	GCA_023396555.1	JAEWWC010000237.1_5	Bacteria	Bacillota_A	Clostridia	Christensenellales	SZUA-584	SZUA-584	SZUA-584 sp023396555	Firmicutes bacterium	358	738	548
Halogranum salarium B-1	GCF_000283335.1	WP_157572895.1	PG_binding_1	270	321	GCA_017635875.1	MBO6305335.1	Bacteria	Bacillota_C	Negativicutes	Selenomonadales	Selenomonadaceae	RGIG9201	RGIG9201 sp017635875	Selenomonadaceae bacterium	884	223	553.5
Halogranum salarium B-1	GCF_000283335.1	WP_157572895.1	PG_binding_1	270	321	GCA_023421675.1	JAEZTC010000015.1_39	Bacteria	Bacillota_A	Clostridia	Acetivibrionales	JANLFN01	JAEZTC01	JAEZTC01 sp023421675	Firmicutes bacterium	407	704	555.5
Halogranum salarium B-1	GCF_000283335.1	WP_157572895.1	PG_binding_1	270	321	GCF_009749465.1	WP_197738130.1	Bacteria	Actinomycetota	Actinomycetia	Actinomycetales	Microbacteriaceae	Agromyces	Agromyces terreus	Agromyces terreus	284	845	564.5
Halogranum salarium B-1	GCF_000283335.1	WP_157572895.1	PG_binding_1	270	321	GCA_002434335.1	DJJW01000054.1_31	Bacteria	Bacillota_A	Clostridia	Lachnospirales	Lachnospiraceae	Anaerocolumna	Anaerocolumna sp002434335	Lachnoclostridium sp. UBA6558	639	493	566
Halogranum salarium B-1	GCF_000283335.1	WP_157572895.1	PG_binding_1	270	321	GCA_023228885.1	MCK9479867.1	Bacteria	Bacillota_A	Clostridia	Monoglobales	Firm-18	JAAZFB01	JAAZFB01 sp023228885	Firmicutes bacterium	845	298	571.5
Halogranum salarium B-1	GCF_000283335.1	WP_157572895.1	PG_binding_1	270	321	GCA_934149275.1	CAKPEG010000005.1_33	Bacteria	Bacillota_A	Clostridia	TANB77	CAG-508	UMGS1994	UMGS1994 sp934149275	uncultured Clostridia bacterium	901	249	575
Halogranum salarium B-1	GCF_000283335.1	WP_157572895.1	PG_binding_1	270	321	GCF_003610495.1	WP_120191833.1	Bacteria	Bacillota	Bacilli	Bacillales_H	Marinococcaceae	Sinobaca	Sinobaca qinghaiensis	Sinobaca qinghaiensis	863	293	578
Halogranum salarium B-1	GCF_000283335.1	WP_157572895.1	PG_binding_1	270	321	GCA_013178305.1	NPV71319.1	Bacteria	Bacillota_E	JABLXB01	JABLXB01	JABLXB01	JABLXB01	JABLXB01 sp013178305	Firmicutes bacterium	905	259	582
Halogranum salarium B-1	GCF_000283335.1	WP_157572895.1	PG_binding_1	270	321	GCF_000807255.1	WP_003446299.1	Bacteria	Bacillota_A	Clostridia	Clostridiales	Clostridiaceae	Clostridium_I	Clostridium_I pasteurianum	Clostridium pasteurianum DSM 525 = ATCC 6013	847	342	594.5
Halogranum salarium B-1	GCF_000283335.1	WP_157572895.1	PG_binding_1	270	321	GCF_000702485.1	WP_156039986.1	Bacteria	Bacillota	Bacilli	Alicyclobacillales	Alicyclobacillaceae	Alicyclobacillus_H	Alicyclobacillus_H macrosporangiidus_B	Alicyclobacillus macrosporangiidus CPP55	515	682	598.5
Halogranum salarium B-1	GCF_000283335.1	WP_157572895.1	PG_binding_1	270	321	GCF_000380165.1	WP_018384512.1	Bacteria	Actinomycetota	Actinomycetia	Streptomycetales	Streptomycetaceae	Streptomyces_A	Streptomyces_A vitaminophilus	Streptomyces vitaminophilus DSM 41686	721	478	599.5
Halogranum salarium B-1	GCF_000283335.1	WP_157572895.1	PG_binding_1	270	321	GCA_944383355.1	CALWPF010000017.1_5	Bacteria	Bacillota_A	Clostridia	Christensenellales	UBA1242	RUG666	RUG666 sp944383355	uncultured Clostridia bacterium	450	792	621
Halogranum salarium B-1	GCF_000283335.1	WP_157572895.1	PG_binding_1	270	321	GCA_934190775.1	CAKPTG010000010.1_55	Bacteria	Bacillota_C	Negativicutes	Acidaminococcales	Acidaminococcaceae	Phascolarctobacterium_A	Phascolarctobacterium_A sp934190775	uncultured Phascolarctobacterium sp.	928	332	630
Halogranum salarium B-1	GCF_000283335.1	WP_157572895.1	PG_binding_1	270	321	GCA_019415425.1	DXZF01000345.1_5	Bacteria	Bacillota_A	Clostridia	Christensenellales	QAND01	Allochristensenella	Allochristensenella sp019415425	Firmicutes bacterium	674	590	632
Halogranum salarium B-1	GCF_000283335.1	WP_157572895.1	PG_binding_1	270	321	GCA_009917455.1	NBJ99005.1	Bacteria	Bacillota_A	Clostridia	Lachnospirales	Lachnospiraceae	CAG-95	CAG-95 sp009917455	bacterium 1xD8-48	816	490	653
Halogranum salarium B-1	GCF_000283335.1	WP_157572895.1	PG_binding_1	270	321	GCF_006715095.1	WP_211345158.1	Bacteria	Actinomycetota	Actinomycetia	Actinomycetales	Dermatophilaceae	Yimella	Yimella lutea	Yimella lutea	511	811	661
Halogranum salarium B-1	GCF_000283335.1	WP_157572895.1	PG_binding_1	270	321	GCA_934149405.1	CAKPEV010000009.1_20	Bacteria	Bacillota_A	Clostridia	TANB77	UBA1234	UBA1234	UBA1234 sp934149405	uncultured Clostridia bacterium	945	390	667.5
Halogranum salarium B-1	GCF_000283335.1	WP_157572895.1	PG_binding_1	270	321	GCF_014287795.1	WP_186856539.1	Bacteria	Bacillota_A	Clostridia	Christensenellales	Christensenellaceae	Christensenella	Christensenella sp014287795	Christensenella sp. NSJ-35	736	602	669
Halogranum salarium B-1	GCF_000283335.1	WP_157572895.1	PG_binding_1	270	321	GCF_003667565.1	WP_121647922.1	Bacteria	Actinomycetota	Actinomycetia	Actinomycetales	Microbacteriaceae	Mycetocola	Mycetocola tolaasinivorans	Mycetocola tolaasinivorans	628	722	675
Halogranum salarium B-1	GCF_000283335.1	WP_157572895.1	PG_binding_1	270	321	GCF_003386865.1	WP_211308433.1	Bacteria	Actinomycetota	Actinomycetia	Actinomycetales	Dermatophilaceae	Yimella	Yimella indica	Calidifontibacter indicus	512	847	679.5
Halogranum salarium B-1	GCF_000283335.1	WP_157572895.1	PG_binding_1	270	321	GCF_016862975.1	WP_239134476.1	Bacteria	Actinomycetota	Actinomycetia	Mycobacteriales	Micromonosporaceae	Rugosimonospora	Rugosimonospora africana	Rugosimonospora africana	723	672	697.5
Halogranum salarium B-1	GCF_000283335.1	WP_157572895.1	PG_binding_1	270	321	GCF_004331435.1	WP_131295310.1	Bacteria	Actinomycetota	Actinomycetia	Propionibacteriales	Kribbellaceae	Kribbella	Kribbella sindirgiensis	Kribbella sindirgiensis	759	667	713
Halogranum salarium B-1	GCF_000283335.1	WP_157572895.1	PG_binding_1	270	321	GCA_000242235.1	EHO17408.1	Bacteria	Bacillota_A	Clostridia	Lachnospirales	Lachnospiraceae	Stomatobaculum	Stomatobaculum longum	Stomatobaculum longum	807	654	730.5
Halogranum salarium B-1	GCF_000283335.1	WP_157572895.1	PG_binding_1	270	321	GCF_900103955.1	WP_090843041.1	Bacteria	Bacillota	Bacilli	Bacillales_H	Salisediminibacteriaceae	Alkalicoccus	Alkalicoccus daliensis	Alkalicoccus daliensis	752	712	732
Halogranum salarium B-1	GCF_000283335.1	WP_157572895.1	PG_binding_1	270	321	GCA_018374355.1	MBS6196145.1	Bacteria	Bacillota_A	Clostridia	Lachnospirales	Lachnospiraceae	Oliverpabstia	Oliverpabstia sp018374355	Clostridiales bacterium	598	876	737
Halogranum salarium B-1	GCF_000283335.1	WP_157572895.1	PG_binding_1	270	321	GCA_012521555.1	NLM84745.1	Bacteria	Bacillota_A	Clostridia	Oscillospirales	Oscillospiraceae	Sporobacter	Sporobacter sp012521555	Clostridiales bacterium	778	701	739.5
Halogranum salarium B-1	GCF_000283335.1	WP_157572895.1	PG_binding_1	270	321	GCA_944366945.1	CALVWJ010000020.1_6	Bacteria	Bacillota_A	Clostridia	Christensenellales	CAG-138	UBA1685	UBA1685 sp944366945	uncultured Clostridia bacterium	509	989	749
Halogranum salarium B-1	GCF_000283335.1	WP_157572895.1	PG_binding_1	270	321	GCF_004331345.1	WP_131345591.1	Bacteria	Actinomycetota	Actinomycetia	Propionibacteriales	Kribbellaceae	Kribbella	Kribbella soli	Kribbella soli	829	769	799
Halogranum salarium B-1	GCF_000283335.1	WP_157572895.1	Peptidase_M23	59	156	GCF_000283335.1	WP_157572895.1	Archaea	Halobacteriota	Halobacteria	Halobacteriales	Haloferacaceae	Halogranum	Halogranum rubrum	Halogranum salarium B-1	1	1	1
Halogranum salarium B-1	GCF_000283335.1	WP_157572895.1	Peptidase_M23	59	156	GCF_000710615.1	WP_049971528.1	Archaea	Halobacteriota	Halobacteria	Halobacteriales	Haladaptataceae	Haladaptatus	Haladaptatus cibarius	Haladaptatus cibarius D43	2	2	2
Halogranum salarium B-1	GCF_000283335.1	WP_157572895.1	Peptidase_M23	59	156	GCF_900156425.1	WP_076427578.1	Archaea	Halobacteriota	Halobacteria	Halobacteriales	Haladaptataceae	Haladaptatus	Haladaptatus litoreus	Haladaptatus litoreus	3	3	3
Halogranum salarium B-1	GCF_000283335.1	WP_157572895.1	Peptidase_M23	59	156	GCA_016278535.1	JADQBS010000038.1_34	Bacteria	Bacillota_B	Moorellia	JADQBR01	JADQBR01	JADQBS01	JADQBS01 sp016278535	Firmicutes bacterium	5	4	4.5
Halogranum salarium B-1	GCF_000283335.1	WP_157572895.1	Peptidase_M23	59	156	GCA_012515725.1	NLG38188.1	Bacteria	Bacillota_A	Clostridia	Christensenellales	UMGS416	JAAYXU01	JAAYXU01 sp012515725	Clostridiales bacterium	11	7	9
Halogranum salarium B-1	GCF_000283335.1	WP_157572895.1	Peptidase_M23	59	156	GCA_017436245.1	MBQ7096941.1	Bacteria	Bacillota_A	Clostridia	Monoglobales	Monoglobaceae	SIG440	SIG440 sp017436245	Clostridia bacterium	18	13	15.5
Halogranum salarium B-1	GCF_000283335.1	WP_157572895.1	Peptidase_M23	59	156	GCA_020063565.1	MBZ4687776.1	Bacteria	Bacillota_B	Moorellia	Desulfitibacterales	JAICDB01	JAICDB01	JAICDB01 sp020063565	Clostridiales bacterium	47	28	37.5
Halogranum salarium B-1	GCF_000283335.1	WP_157572895.1	Peptidase_M23	59	156	GCA_012729505.1	NLV15677.1	Bacteria	Bacillota_B	Syntrophomonadia	Syntrophomonadales	DTU052	DTU052	DTU052 sp012729505	Syntrophomonadaceae bacterium	44	31	37.5
Halogranum salarium B-1	GCF_000283335.1	WP_157572895.1	Peptidase_M23	59	156	GCA_024655905.1	MCR4430321.1	Bacteria	Bacillota_A	Thermosediminibacteria	Thermosediminibacterales	Tepidanaerobacteraceae	JANLFP01	JANLFP01 sp024655905	Tepidanaerobacteraceae bacterium	65	20	42.5
Halogranum salarium B-1	GCF_000283335.1	WP_157572895.1	Peptidase_M23	59	156	GCA_012727415.1	NLY32074.1	Bacteria	Bacillota_D	Proteinivoracia	UBA4975	UBA4975	UBA4975	UBA4975 sp012727415	Firmicutes bacterium	29	57	43
Halogranum salarium B-1	GCF_000283335.1	WP_157572895.1	Peptidase_M23	59	156	GCA_015068845.1	MBE7032017.1	Bacteria	Bacillota_A	Clostridia	Monoglobales	Monoglobaceae	SIG440	SIG440 sp015068845	Oscillospiraceae bacterium	73	23	48
Halogranum salarium B-1	GCF_000283335.1	WP_157572895.1	Peptidase_M23	59	156	GCA_021162805.1	MCD6508024.1	Bacteria	Poribacteria	WGA-4E	B28-G17	B28-G17	JAGGXZ01	JAGGXZ01 sp021162805	Candidatus Poribacteria bacterium	82	16	49
Halogranum salarium B-1	GCF_000283335.1	WP_157572895.1	Peptidase_M23	59	156	GCA_001513335.1	LFTO01000171.1_4	Bacteria	Bacillota_B	Moorellia	DTU086	DTU086	DTU086	DTU086 sp001513335	Clostridiales bacterium DTU086	32	79	55.5
Halogranum salarium B-1	GCF_000283335.1	WP_157572895.1	Peptidase_M23	59	156	GCA_017546165.1	MBR5155964.1	Bacteria	Bacillota_A	Clostridia	Monoglobales	Monoglobaceae	SIG440	SIG440 sp017546165	Clostridia bacterium	83	34	58.5
Halogranum salarium B-1	GCF_000283335.1	WP_157572895.1	Peptidase_M23	59	156	GCA_009711825.1	MTI93922.1	Bacteria	Bacillota_D	Proteinivoracia	UBA4975	VEMY01	VEMY01	VEMY01 sp009711825	Firmicutes bacterium	66	65	65.5
Halogranum salarium B-1	GCF_000283335.1	WP_157572895.1	Peptidase_M23	59	156	GCA_003451675.1	HAJ33485.1	Bacteria	Atribacterota	JS1	SB-45	34-128	34-128	34-128 sp003451675	Candidatus Atribacteria bacterium	157	5	81
Halogranum salarium B-1	GCF_000283335.1	WP_157572895.1	Peptidase_M23	59	156	GCA_012838615.1	HHU31323.1	Bacteria	Bacillota_B	Moorellia	DULZ01	Zhaonellaceae	DUOV01	DUOV01 sp012838615	Clostridia bacterium	96	66	81
Halogranum salarium B-1	GCF_000283335.1	WP_157572895.1	Peptidase_M23	59	156	GCA_016284485.1	JAEEOX010000050.1_7	Bacteria	Bacillota_A	Clostridia	Peptostreptococcales	Anaerovoracaceae	RUG754	RUG754 sp016284485	Firmicutes bacterium	8	164	86
Halogranum salarium B-1	GCF_000283335.1	WP_157572895.1	Peptidase_M23	59	156	GCA_015068285.1	MBE6987946.1	Bacteria	Bacillota_A	Clostridia	Oscillospirales	Butyricicoccaceae	SIG471	SIG471 sp015068285	Oscillospiraceae bacterium	159	37	98
Halogranum salarium B-1	GCF_000283335.1	WP_157572895.1	Peptidase_M23	59	156	GCA_012523535.1	NLO98380.1	Bacteria	Bacillota_B	Desulfitobacteriia	Desulfitobacteriales	Syntrophobotulaceae	JAAYMU01	JAAYMU01 sp012523535	Peptococcaceae bacterium	63	146	104.5
Halogranum salarium B-1	GCF_000283335.1	WP_157572895.1	Peptidase_M23	59	156	GCA_017441945.1	MBQ6934620.1	Bacteria	Bacillota_A	Clostridia	Oscillospirales	Butyricicoccaceae	SIG471	SIG471 sp017441945	Clostridia bacterium	129	83	106
Halogranum salarium B-1	GCF_000283335.1	WP_157572895.1	Peptidase_M23	59	156	GCA_022793795.1	MCI8609986.1	Bacteria	Bacillota_A	Clostridia	Peptostreptococcales	Anaerovoracaceae	RGIG7179	RGIG7179 sp022793795	Firmicutes bacterium	184	35	109.5
Halogranum salarium B-1	GCF_000283335.1	WP_157572895.1	Peptidase_M23	59	156	GCA_016866785.1	MBM3214169.1	Bacteria	Poribacteria	WGA-4E	GCA-2687025	GCA-2687025	VGLH01	VGLH01 sp016866785	Candidatus Poribacteria bacterium	219	21	120
Halogranum salarium B-1	GCF_000283335.1	WP_157572895.1	Peptidase_M23	59	156	GCF_000024985.1	WP_012870691.1	Bacteria	Chloroflexota	Chloroflexia	Thermomicrobiales	Thermomicrobiaceae	Sphaerobacter	Sphaerobacter thermophilus	Sphaerobacter thermophilus DSM 20745	118	131	124.5
Halogranum salarium B-1	GCF_000283335.1	WP_157572895.1	Peptidase_M23	59	156	GCA_012521215.1	NLM20743.1	Bacteria	Bacillota_B	Desulfitobacteriia	Desulfitobacteriales	Syntrophobotulaceae	JAAYMU01	JAAYMU01 sp012521215	Peptococcaceae bacterium	55	197	126
Halogranum salarium B-1	GCF_000283335.1	WP_157572895.1	Peptidase_M23	59	156	GCA_016303265.1	JAEDLZ010000012.1_8	Bacteria	Bacillota_A	Clostridia	Monoglobales	Monoglobaceae	SIG454	SIG454 sp016303265	Clostridiales bacterium	144	115	129.5
Halogranum salarium B-1	GCF_000283335.1	WP_157572895.1	Peptidase_M23	59	156	GCF_004353525.1	WP_227762967.1	Bacteria	Bacillota_B	Moorellia	DULZ01	Zhaonellaceae	Zhaonella	Zhaonella formicivorans	Zhaonella formicivorans	209	52	130.5
Halogranum salarium B-1	GCF_000283335.1	WP_157572895.1	Peptidase_M23	59	156	GCA_017396725.1	MBQ3103219.1	Bacteria	Bacillota_A	Clostridia	Oscillospirales	Oscillospiraceae	RGIG1916	RGIG1916 sp017396725	Oscillospiraceae bacterium	81	185	133
Halogranum salarium B-1	GCF_000283335.1	WP_157572895.1	Peptidase_M23	59	156	GCA_002339345.1	DDKM01000046.1_25	Bacteria	Bacillota_B	Moorellia	PH28-bin88	PH28-bin88	UBA2598	UBA2598 sp002339345	Firmicutes bacterium UBA2598	155	113	134
Halogranum salarium B-1	GCF_000283335.1	WP_157572895.1	Peptidase_M23	59	156	GCA_023664345.1	MCM1237750.1	Bacteria	Bacillota_A	Clostridia	Lachnospirales	Lachnospiraceae	Acetatifactor	Acetatifactor sp023664345	Lachnospiraceae bacterium	45	228	136.5
Halogranum salarium B-1	GCF_000283335.1	WP_157572895.1	Peptidase_M23	59	156	GCA_017547995.1	MBR4879822.1	Bacteria	Bacillota_A	Clostridia	Oscillospirales	Butyricicoccaceae	SIG471	SIG471 sp017547995	Clostridia bacterium	234	41	137.5
Halogranum salarium B-1	GCF_000283335.1	WP_157572895.1	Peptidase_M23	59	156	GCA_900757255.1	CAAENE010000177.1_5	Bacteria	Bacillota_A	Clostridia	HGM11514	HGM11514	HGM11514	HGM11514 sp900757255	Clostridia bacterium	111	165	138
Halogranum salarium B-1	GCF_000283335.1	WP_157572895.1	Peptidase_M23	59	156	GCA_944381055.1	CALWJQ010000064.1_61	Bacteria	Bacillota_A	Clostridia	Oscillospirales	Butyricicoccaceae	Ventrousia	Ventrousia sp944381055	uncultured Clostridia bacterium	35	243	139
Halogranum salarium B-1	GCF_000283335.1	WP_157572895.1	Peptidase_M23	59	156	GCA_001516055.1	KUO62730.1	Bacteria	Bacillota_B	Desulfitobacteriia	Desulfitobacteriales	Syntrophobotulaceae	Gracilibacter	Gracilibacter sp001516055	Gracilibacter sp. BRH_c7a	134	161	147.5
Halogranum salarium B-1	GCF_000283335.1	WP_157572895.1	Peptidase_M23	59	156	GCA_023388495.1	JAEWGC010000043.1_17	Bacteria	Bacillota_A	Clostridia	Tissierellales	Tissierellaceae	Tissierella	Tissierella sp023388495	Firmicutes bacterium	172	126	149
Halogranum salarium B-1	GCF_000283335.1	WP_157572895.1	Peptidase_M23	59	156	GCF_001440545.1	WP_057979247.1	Bacteria	Bacillota_A	Clostridia	Clostridiales	Caloramatoraceae	Caloramator	Caloramator mitchellensis	Caloramator mitchellensis	266	33	149.5
Halogranum salarium B-1	GCF_000283335.1	WP_157572895.1	Peptidase_M23	59	156	GCA_012523575.1	NLO88733.1	Bacteria	Bacillota_B	Moorellia	DTU086	DTU086	41-269	41-269 sp012523575	Clostridia bacterium	261	43	152
Halogranum salarium B-1	GCF_000283335.1	WP_157572895.1	Peptidase_M23	59	156	GCA_017537495.1	MBR4410108.1	Bacteria	Bacillota_A	Clostridia	Peptostreptococcales	Anaerovoracaceae	RGIG7179	RGIG7179 sp017537495	Firmicutes bacterium	178	147	162.5
Halogranum salarium B-1	GCF_000283335.1	WP_157572895.1	Peptidase_M23	59	156	GCA_017556505.1	MBR4861570.1	Bacteria	Bacillota_A	Clostridia	Peptostreptococcales	Anaerovoracaceae	RGIG7179	RGIG7179 sp017556505	Firmicutes bacterium	177	148	162.5
Halogranum salarium B-1	GCF_000283335.1	WP_157572895.1	Peptidase_M23	59	156	GCA_017619295.1	MBO4808502.1	Bacteria	Bacillota_A	Clostridia	Lachnospirales	Lachnospiraceae	G11	G11 sp017619295	Lachnospiraceae bacterium	115	213	164
Halogranum salarium B-1	GCF_000283335.1	WP_157572895.1	Peptidase_M23	59	156	GCA_944386995.1	CALXDF010000142.1_2	Bacteria	Bacillota_A	Clostridia	Oscillospirales	Oscillospiraceae	CAJFPI01	CAJFPI01 sp944386995	uncultured Oscillospiraceae bacterium	107	225	166
Halogranum salarium B-1	GCF_000283335.1	WP_157572895.1	Peptidase_M23	59	156	GCA_016302925.1	JAEDMR010000001.1_12	Bacteria	Bacillota_A	Clostridia	Peptostreptococcales	Anaerovoracaceae	RGIG7179	RGIG7179 sp016302925	Firmicutes bacterium	290	47	168.5
Halogranum salarium B-1	GCF_000283335.1	WP_157572895.1	Peptidase_M23	59	156	GCF_000619885.1	WP_051527489.1	Bacteria	Pseudomonadota	Gammaproteobacteria	Pseudomonadales	Nitrincolaceae	Balneatrix	Balneatrix alpica	Balneatrix alpica DSM 16621	304	44	174
Halogranum salarium B-1	GCF_000283335.1	WP_157572895.1	Peptidase_M23	59	156	GCA_020054815.1	MBZ4655441.1	Bacteria	Bacillota_B	Peptococcia	DRI-13	DRI-13	Thermanaerosceptrum	Thermanaerosceptrum sp020054815	Peptococcaceae bacterium	195	160	177.5
Halogranum salarium B-1	GCF_000283335.1	WP_157572895.1	Peptidase_M23	59	156	GCA_012518685.1	NLJ72039.1	Bacteria	Bacillota_B	Syntrophomonadia	Syntrophomonadales	Syntrophomonadaceae	JAAYRQ01	JAAYRQ01 sp012518685	Syntrophomonadaceae bacterium	351	6	178.5
Halogranum salarium B-1	GCF_000283335.1	WP_157572895.1	Peptidase_M23	59	156	GCA_007130145.1	SLSY01000175.1_2	Bacteria	Bacillota_E	UBA8153	UBA8153	UBA8153	SLSY01	SLSY01 sp007130145	Firmicutes bacterium	227	130	178.5
Halogranum salarium B-1	GCF_000283335.1	WP_157572895.1	Peptidase_M23	59	156	GCA_014728245.1	MBD3347758.1	Bacteria	VGIX01	VGIX01	VGIX01	VGIX01	WJLY01	WJLY01 sp014728245	Candidatus Eisenbacteria bacterium	339	22	180.5
Halogranum salarium B-1	GCF_000283335.1	WP_157572895.1	Peptidase_M23	59	156	GCA_002385805.1	DGEF01000092.1_14	Bacteria	Bacillota_B	Peptococcia	Peptococcales	BICA1-8	UBA3933	UBA3933 sp002385805	Peptococcaceae bacterium UBA3933	147	222	184.5
Halogranum salarium B-1	GCF_000283335.1	WP_157572895.1	Peptidase_M23	59	156	GCA_001512695.1	LFSJ01000017.1_9	Bacteria	Bacillota_A	Thermosediminibacteria	Thermosediminibacterales	Tepidanaerobacteraceae	DTU063	DTU063 sp001512695	Tepidanaerobacter sp. DTU063	332	59	195.5
Halogranum salarium B-1	GCF_000283335.1	WP_157572895.1	Peptidase_M23	59	156	GCA_002452835.1	DKFO01000072.1_25	Bacteria	Atribacterota	JS1	SB-45	UBA6794	UBA6794	UBA6794 sp002452835	Candidatus Atribacteria bacterium UBA6794	370	25	197.5
Halogranum salarium B-1	GCF_000283335.1	WP_157572895.1	Peptidase_M23	59	156	GCA_018436095.1	JAHDMJ010000014.1_78	Bacteria	Bacillota_B	Peptococcia	DRI-13	UBA5745	WRMS01	WRMS01 sp018436095	Clostridia bacterium	237	163	200
Halogranum salarium B-1	GCF_000283335.1	WP_157572895.1	Peptidase_M23	59	156	GCA_009782215.1	MCL2002583.1	Bacteria	Bacillota_A	Clostridia	Oscillospirales	UBA929	UBA929	UBA929 sp009782215	Oscillospiraceae bacterium	377	29	203
Halogranum salarium B-1	GCF_000283335.1	WP_157572895.1	Peptidase_M23	59	156	GCF_018918095.1	WP_177691021.1	Bacteria	Bacillota_A	Clostridia	UMGS1840	HGM11507	HGM11507	HGM11507 sp900761005	Acetivibrio sp. MSJd-27	163	255	209
Halogranum salarium B-1	GCF_000283335.1	WP_157572895.1	Peptidase_M23	59	156	GCA_017656135.1	MBO8125773.1	Bacteria	Bacillota_G	UBA5301	UBA5301	UBA5301	JACDOJ01	JACDOJ01 sp017656135	Firmicutes bacterium	418	8	213
Halogranum salarium B-1	GCF_000283335.1	WP_157572895.1	Peptidase_M23	59	156	GCA_016934875.1	MBN2395656.1	Bacteria	Atribacterota	JS1	SB-45	UBA6794	JAFGSC01	JAFGSC01 sp016934875	Candidatus Atribacteria bacterium	421	9	215
Halogranum salarium B-1	GCF_000283335.1	WP_157572895.1	Peptidase_M23	59	156	GCA_002422465.1	DIVP01000083.1_12	Bacteria	Bacillota_B	Peptococcia	DRI-13	DRI-13	UBA6129	UBA6129 sp002422465	Peptococcaceae bacterium UBA6129	241	195	218
Halogranum salarium B-1	GCF_000283335.1	WP_157572895.1	Peptidase_M23	59	156	GCA_022735835.1	DYZU01000211.1_3	Bacteria	Bacillota_B	Thermincolia	Thermincolales	UBA2595	UBA2595	UBA2595 sp022735835	Thermincola sp.	321	139	230
Halogranum salarium B-1	GCF_000283335.1	WP_157572895.1	Peptidase_M23	59	156	GCA_018434325.1	JAHDPO010000008.1_50	Bacteria	Bacillota_B	Peptococcia	DRI-13	UBA5745	WRMS01	WRMS01 sp018434325	Clostridia bacterium	357	116	236.5
Halogranum salarium B-1	GCF_000283335.1	WP_157572895.1	Peptidase_M23	59	156	GCA_000987045.1	KKM10266.1	Bacteria	Bacillota_B	Moorellia	PH28-bin88	PH28-bin88	PH28-bin88	PH28-bin88 sp000987045	Clostridiales bacterium PH28_bin88	308	176	242
Halogranum salarium B-1	GCF_000283335.1	WP_157572895.1	Peptidase_M23	59	156	GCF_018141445.1	WP_212697281.1	Bacteria	Bacillota_A	Clostridia	Lachnospirales	Vallitaleaceae	Vallitalea	Vallitalea pronyensis	Vallitalea pronyensis	452	32	242
Halogranum salarium B-1	GCF_000283335.1	WP_157572895.1	Peptidase_M23	59	156	GCA_934613185.1	CAKTSO010000001.1_28	Bacteria	Bacillota_A	Clostridia	Christensenellales	MARSEILLE-P3954	RGIG9107	RGIG9107 sp934613185	uncultured Clostridia bacterium	328	166	247
Halogranum salarium B-1	GCF_000283335.1	WP_157572895.1	Peptidase_M23	59	156	GCA_012727745.1	NLW07834.1	Bacteria	Bacillota_B	Moorellia	Moorellales	Moorellaceae	JAAYGJ01	JAAYGJ01 sp012727745	Clostridia bacterium	417	81	249
Halogranum salarium B-1	GCF_000283335.1	WP_157572895.1	Peptidase_M23	59	156	GCA_012839145.1	HHV19026.1	Bacteria	Bacillota_A	Thermosediminibacteria	Thermosediminibacterales	Tepidanaerobacteraceae	DUNY01	DUNY01 sp012839145	Thermoanaerobacterales bacterium	391	111	251
Halogranum salarium B-1	GCF_000283335.1	WP_157572895.1	Peptidase_M23	59	156	GCA_015068605.1	MBE7011856.1	Bacteria	Bacillota_A	Clostridia	Monoglobales	Monoglobaceae	SIG454	SIG454 sp015068605	Oscillospiraceae bacterium	327	180	253.5
Halogranum salarium B-1	GCF_000283335.1	WP_157572895.1	Peptidase_M23	59	156	GCA_005046945.1	TJX13653.1	Bacteria	Bacillota_A	Clostridia	Tissierellales	Tissierellaceae_B	Tissierella_B	Tissierella_B creatinini	Tissierella creatinini	246	286	266
Halogranum salarium B-1	GCF_000283335.1	WP_157572895.1	Peptidase_M23	59	156	GCF_000746025.2	WP_051966331.1	Bacteria	Bacillota_B	Peptococcia	DRI-13	DRI-13	Thermanaerosceptrum	Thermanaerosceptrum fracticalcis	Thermanaerosceptrum fracticalcis	196	342	269
Halogranum salarium B-1	GCF_000283335.1	WP_157572895.1	Peptidase_M23	59	156	GCA_002397155.1	DGZR01000044.1_36	Bacteria	Bacillota_D	Proteinivoracia	UBA4975	UBA4975	UBA4975	UBA4975 sp002397155	Firmicutes bacterium UBA4975	521	24	272.5
Halogranum salarium B-1	GCF_000283335.1	WP_157572895.1	Peptidase_M23	59	156	GCA_004347685.1	TDA68539.1	Bacteria	Bacillota_B	Moorellia	Moorellales	SLTJ01	SLTJ01	SLTJ01 sp004347685	Clostridia bacterium	291	256	273.5
Halogranum salarium B-1	GCF_000283335.1	WP_157572895.1	Peptidase_M23	59	156	GCA_017550165.1	MBR5338219.1	Bacteria	Bacillota_A	Clostridia	Lachnospirales	Lachnospiraceae	SIG280	SIG280 sp017550165	Lachnospiraceae bacterium	430	125	277.5
Halogranum salarium B-1	GCF_000283335.1	WP_157572895.1	Peptidase_M23	59	156	GCA_017656145.1	MBO8142490.1	Bacteria	Bacillota_G	Limnochordia	Limnochordales_A	ZCTH02-B6	JACDOI01	JACDOI01 sp017656145	Firmicutes bacterium	493	63	278
Halogranum salarium B-1	GCF_000283335.1	WP_157572895.1	Peptidase_M23	59	156	GCA_012729835.1	NLW91833.1	Bacteria	Bacillota_B	Syntrophomonadia	Syntrophomonadales	Syntrophomonadaceae	Syntrophomonas_A	Syntrophomonas_A sp012729835	Syntrophomonadaceae bacterium	474	85	279.5
Halogranum salarium B-1	GCF_000283335.1	WP_157572895.1	Peptidase_M23	59	156	GCA_009773495.1	KAF0196361.1	Bacteria	Bacillota_H	UBA994	UBA994	UBA994	WSXW01	WSXW01 sp009773495	Firmicutes bacterium	374	191	282.5
Halogranum salarium B-1	GCF_000283335.1	WP_157572895.1	Peptidase_M23	59	156	GCA_017560175.1	MBR5285040.1	Bacteria	Bacillota_A	Clostridia	Oscillospirales	Butyricicoccaceae	RGIG1902	RGIG1902 sp017560175	Clostridia bacterium	206	359	282.5
Halogranum salarium B-1	GCF_000283335.1	WP_157572895.1	Peptidase_M23	59	156	GCA_013178045.1	NPV26754.1	Bacteria	Bacillota_B	Ch66	Ch66	Ch66	Ch66	Ch66 sp013178045	Firmicutes bacterium	498	69	283.5
Halogranum salarium B-1	GCF_000283335.1	WP_157572895.1	Peptidase_M23	59	156	GCF_005771635.1	WP_138190069.1	Bacteria	Bacillota	Bacilli	Culicoidibacterales	Culicoidibacteraceae	Culicoidibacter	Culicoidibacter larvae	Culicoidibacter larvae	496	76	286
Halogranum salarium B-1	GCF_000283335.1	WP_157572895.1	Peptidase_M23	59	156	GCA_002439735.1	DJPG01000137.1_1	Bacteria	Bacillota_A	Clostridia	Peptostreptococcales	Anaerovoracaceae	CAG-238	CAG-238 sp002439735	Firmicutes bacterium UBA6418	549	27	288
Halogranum salarium B-1	GCF_000283335.1	WP_157572895.1	Peptidase_M23	59	156	GCA_002425705.1	DIMT01000023.1_95	Bacteria	Bacillota_A	Clostridia	Peptostreptococcales	Anaerovoracaceae	UBA5559	UBA5559 sp002425705	Firmicutes bacterium UBA5559	460	123	291.5
Halogranum salarium B-1	GCF_000283335.1	WP_157572895.1	Peptidase_M23	59	156	GCA_012729145.1	NLV65901.1	Bacteria	Synergistota	Synergistia	Synergistales	Thermovirgaceae	58-81	58-81 sp012729145	Synergistaceae bacterium	340	244	292
Halogranum salarium B-1	GCF_000283335.1	WP_157572895.1	Peptidase_M23	59	156	GCA_002069965.1	OQA97031.1	Bacteria	Spirochaetota	UBA4802	UBA4802	UBA5550	UBA5550	UBA5550 sp002069965	Spirochaetes bacterium ADurb.Bin218	236	349	292.5
Halogranum salarium B-1	GCF_000283335.1	WP_157572895.1	Peptidase_M23	59	156	GCA_012520405.1	NLL51547.1	Bacteria	Bacillota_B	Desulfitobacteriia	Desulfitobacteriales	Syntrophobotulaceae	JAAYMU01	JAAYMU01 sp012520405	Peptococcaceae bacterium	54	533	293.5
Halogranum salarium B-1	GCF_000283335.1	WP_157572895.1	Peptidase_M23	59	156	GCA_012735585.1	NLY46359.1	Bacteria	Bacillota_A	Clostridia	Tissierellales	Tissierellaceae_A	JAAYTL01	JAAYTL01 sp012735585	Tissierella sp.	465	128	296.5
Halogranum salarium B-1	GCF_000283335.1	WP_157572895.1	Peptidase_M23	59	156	GCA_019119165.1	HJB79777.1	Bacteria	Bacillota_A	Clostridia	Oscillospirales	Oscillospiraceae	Flavonifractor	Flavonifractor intestinigallinarum	Candidatus Flavonifractor intestinigallinarum	342	259	300.5
Halogranum salarium B-1	GCF_000283335.1	WP_157572895.1	Peptidase_M23	59	156	GCA_007132635.1	SLOG01000289.1_6	Bacteria	Bacillota_G	Limnochordia	DTU010	SLO01	SLOG01	SLOG01 sp007132635	Limnochordia bacterium	555	54	304.5
Halogranum salarium B-1	GCF_000283335.1	WP_157572895.1	Peptidase_M23	59	156	GCA_012523545.1	NLO87537.1	Bacteria	Bacillota_D	Proteinivoracia	UBA4975	UBA4975	JAAYIH01	JAAYIH01 sp012523545	Firmicutes bacterium	489	136	312.5
Halogranum salarium B-1	GCF_000283335.1	WP_157572895.1	Peptidase_M23	59	156	GCA_017656185.1	MBO8127889.1	Bacteria	Bacillota_B	Desulfotomaculia	Ammonifexales	JACDOK01	JACDOK01	JACDOK01 sp017656185	Peptococcaceae bacterium	569	58	313.5
Halogranum salarium B-1	GCF_000283335.1	WP_157572895.1	Peptidase_M23	59	156	GCA_002424365.1	DIRQ01000032.1_68	Bacteria	Bacillota_B	Syntrophomonadia	Syntrophomonadales	Syntrophomonadaceae	UBA4844	UBA4844 sp002424365	Syntrophomonas sp. UBA5432	393	237	315
Halogranum salarium B-1	GCF_000283335.1	WP_157572895.1	Peptidase_M23	59	156	GCA_019114005.1	HIW80550.1	Bacteria	Bacillota_A	Clostridia	Lachnospirales	Lachnospiraceae	Acetatifactor	Acetatifactor stercoripullorum	Candidatus Acetatifactor stercoripullorum	294	344	319
Halogranum salarium B-1	GCF_000283335.1	WP_157572895.1	Peptidase_M23	59	156	GCA_017469945.1	MBQ8139397.1	Bacteria	Bacillota_A	Clostridia	Lachnospirales	Lachnospiraceae	AC2028	AC2028 sp017469945	Lachnospiraceae bacterium	352	291	321.5
Halogranum salarium B-1	GCF_000283335.1	WP_157572895.1	Peptidase_M23	59	156	GCA_023228995.1	MCK9474889.1	Bacteria	Muirbacteria	Muirbacteriia	Muirbacteriales	Muirbacteriaceae	JALOAD01	JALOAD01 sp023228995	Candidatus Muirbacterium halophilum	646	18	332
Halogranum salarium B-1	GCF_000283335.1	WP_157572895.1	Peptidase_M23	59	156	GCA_003990955.1	GCE34867.1	Bacteria	Bacillota_C	Negativicutes	DSM-1736	Dendrosporobacteraceae	BIFV01	BIFV01 sp003990955	Sporomusaceae bacterium	663	17	340
Halogranum salarium B-1	GCF_000283335.1	WP_157572895.1	Peptidase_M23	59	156	GCA_023139005.1	MCK5130207.1	Bacteria	Bacillota_A	Clostridia	Christensenellales	UMGS416	JAGLOK01	JAGLOK01 sp023139005	Clostridiales bacterium	407	287	347
Halogranum salarium B-1	GCF_000283335.1	WP_157572895.1	Peptidase_M23	59	156	GCA_023395515.1	JAEWZB010000066.1_15	Bacteria	Bacillota_B	Syntrophomonadia	Syntrophomonadales	Syntrophomonadaceae	JAAYRQ01	JAAYRQ01 sp023395515	Firmicutes bacterium	674	26	350
Halogranum salarium B-1	GCF_000283335.1	WP_157572895.1	Peptidase_M23	59	156	GCA_012727415.1	NLY31629.1	Bacteria	Bacillota_D	Proteinivoracia	UBA4975	UBA4975	UBA4975	UBA4975 sp012727415	Firmicutes bacterium	626	75	350.5
Halogranum salarium B-1	GCF_000283335.1	WP_157572895.1	Peptidase_M23	59	156	GCA_002427015.1	DIPE01000107.1_19	Bacteria	Bacillota_D	Proteinivoracia	UBA4975	UBA4975	UBA4975	UBA4975 sp002427015	Firmicutes bacterium UBA5496	684	19	351.5
Halogranum salarium B-1	GCF_000283335.1	WP_157572895.1	Peptidase_M23	59	156	GCA_018432615.1	JAHDSQ010000020.1_8	Bacteria	Bacillota_B	Peptococcia	DRI-13	DRI-13	SM3-B62	SM3-B62 sp018432615	Clostridia bacterium	349	355	352
Halogranum salarium B-1	GCF_000283335.1	WP_157572895.1	Peptidase_M23	59	156	GCA_021848765.1	JAJZTU010000096.1_7	Bacteria	Bacillota_B	GCA-003054495	Carboxydocellales	JAJZTU01	JAJZTU01	JAJZTU01 sp021848765	Firmicutes bacterium	577	134	355.5
Halogranum salarium B-1	GCF_000283335.1	WP_157572895.1	Peptidase_M23	59	156	GCF_021991635.1	WP_237660598.1	Bacteria	Bacillota_A	Thermosediminibacteria	Thermosediminibacterales	Tepidanaerobacteraceae	DTU063	DTU063 sp012842445	Tepidanaerobacter sp. GT38	616	103	359.5
Halogranum salarium B-1	GCF_000283335.1	WP_157572895.1	Peptidase_M23	59	156	GCA_001508005.1	KUK11168.1	Bacteria	Bacillota_B	Moorellia	DTU086	DTU086	41-269	41-269 sp001508005	Clostridia bacterium 41_269	561	159	360
Halogranum salarium B-1	GCF_000283335.1	WP_157572895.1	Peptidase_M23	59	156	GCF_000799075.1	WP_052193944.1	Bacteria	Fusobacteriota	Fusobacteriia	Fusobacteriales	Fusobacteriaceae	Cetobacterium_A	Cetobacterium_A sp000799075	Cetobacterium sp. ZOR0034	640	96	368
Halogranum salarium B-1	GCF_000283335.1	WP_157572895.1	Peptidase_M23	59	156	GCA_902779505.1	CACZBZ010000009.1_14	Bacteria	Bacillota_A	Clostridia	Lachnospirales	Lachnospiraceae	UBA1712	UBA1712 sp902779505	uncultured Lachnospiraceae bacterium	563	184	373.5
Halogranum salarium B-1	GCF_000283335.1	WP_157572895.1	Peptidase_M23	59	156	GCA_018433675.1	JAHDQS010000001.1_237	Bacteria	Bacillota_B	Peptococcia	DRI-13	DRI-13	SM3-B62	SM3-B62 sp018433675	Clostridia bacterium	574	179	376.5
Halogranum salarium B-1	GCF_000283335.1	WP_157572895.1	Peptidase_M23	59	156	GCF_024506395.1	WP_256690404.1	Bacteria	Fusobacteriota	Fusobacteriia	Fusobacteriales	Fusobacteriaceae	Cetobacterium_A	Cetobacterium_A somerae_A	Cetobacterium somerae	554	206	380
Halogranum salarium B-1	GCF_000283335.1	WP_157572895.1	Peptidase_M23	59	156	GCA_002428805.1	DIXX01000086.1_18	Bacteria	Fusobacteriota	Fusobacteriia	Fusobacteriales	Fusobacteriaceae	Cetobacterium_A	Cetobacterium_A sp002428805	Cetobacterium sp. UBA6069	641	121	381
Halogranum salarium B-1	GCF_000283335.1	WP_157572895.1	Peptidase_M23	59	156	GCA_015233565.1	MBF0546662.1	Bacteria	Riflebacteria	Ozemobacteria	Ozemobacterales	Ozemobacteraceae	JADFXM01	JADFXM01 sp015233565	Candidatus Riflebacteria bacterium	757	14	385.5
Halogranum salarium B-1	GCF_000283335.1	WP_157572895.1	Peptidase_M23	59	156	GCA_012720075.1	NLT95438.1	Bacteria	Bacillota_B	Peptococcia	Peptococcales	BICA1-8	JAAXZE01	JAAXZE01 sp012720075	Clostridia bacterium	345	426	385.5
Halogranum salarium B-1	GCF_000283335.1	WP_157572895.1	Peptidase_M23	59	156	GCA_900317475.1	ONGY01000025.1_3	Bacteria	Bacillota_A	Clostridia	Lachnospirales	Lachnospiraceae	CAG-791	CAG-791 sp900317475	uncultured Lachnospiraceae bacterium	487	290	388.5
Halogranum salarium B-1	GCF_000283335.1	WP_157572895.1	Peptidase_M23	59	156	GCF_000620305.1	WP_028309086.1	Bacteria	Bacillota_B	Moorellia	Desulfitibacterales	Desulfitibacteraceae	Desulfitibacter	Desulfitibacter alkalitolerans	Desulfitibacter alkalitolerans DSM 16504	556	224	390
Halogranum salarium B-1	GCF_000283335.1	WP_157572895.1	Peptidase_M23	59	156	GCF_000092405.1	WP_013176472.1	Bacteria	Bacillota_B	Syntrophomonadia	Syntrophomonadales	Syntrophothermaceae	Syntrophothermus	Syntrophothermus lipocalidus	Syntrophothermus lipocalidus DSM 12680	518	274	396
Halogranum salarium B-1	GCF_000283335.1	WP_157572895.1	Peptidase_M23	59	156	GCA_017614185.1	MBO4376310.1	Bacteria	Bacillota_A	Clostridia	Lachnospirales	Lachnospiraceae	G11	G11 sp017614185	Lachnospiraceae bacterium	400	393	396.5
Halogranum salarium B-1	GCF_000283335.1	WP_157572895.1	Peptidase_M23	59	156	GCA_002315595.1	DCHG01000070.1_14	Bacteria	Bacillota_A	Clostridia	Oscillospirales	UBA1758	UBA1758	UBA1758 sp002315595	Clostridiales bacterium UBA1758	712	84	398
Halogranum salarium B-1	GCF_000283335.1	WP_157572895.1	Peptidase_M23	59	156	GCA_021199495.1	MCD7750934.1	Bacteria	Bacillota_A	Clostridia	Lachnospirales	Lachnospiraceae	RGIG6307	RGIG6307 sp021199495	Lachnospiraceae bacterium	455	343	399
Halogranum salarium B-1	GCF_000283335.1	WP_157572895.1	Peptidase_M23	59	156	GCA_012735535.1	NLY56702.1	Bacteria	Bacillota_G	UBA5301	UBA5301	UBA5301	JAAYHC01	JAAYHC01 sp012735535	Firmicutes bacterium	650	153	401.5
Halogranum salarium B-1	GCF_000283335.1	WP_157572895.1	Peptidase_M23	59	156	GCA_902790935.1	CADATP010000015.1_36	Bacteria	Bacillota_A	Clostridia	Lachnospirales	Lachnospiraceae	AC2028	AC2028 sp902790935	uncultured Lachnospiraceae bacterium	355	449	402
Halogranum salarium B-1	GCF_000283335.1	WP_157572895.1	Peptidase_M23	59	156	GCA_002479415.1	DLMZ01000045.1_52	Bacteria	Bacillota_D	Dethiobacteria	Dethiobacterales	Dethiobacteraceae	UBA7523	UBA7523 sp002479415	Firmicutes bacterium UBA7523	718	88	403
Halogranum salarium B-1	GCF_000283335.1	WP_157572895.1	Peptidase_M23	59	156	GCA_021205565.1	MCD8379959.1	Bacteria	Bacillota_A	Clostridia	Lachnospirales	Lachnospiraceae	RGIG6307	RGIG6307 sp021205565	Lachnospiraceae bacterium	399	413	406
Halogranum salarium B-1	GCF_000283335.1	WP_157572895.1	Peptidase_M23	59	156	GCA_002407935.1	DHPU01000030.1_5	Bacteria	Bacillota_B	Peptococcia	DRI-13	DTU073	UBA5356	UBA5356 sp002407935	Peptococcaceae bacterium UBA5356	600	220	410
Halogranum salarium B-1	GCF_000283335.1	WP_157572895.1	Peptidase_M23	59	156	GCA_025060595.1	MCS7233162.1	Bacteria	Synergistota	GBS-1	GBS-1	GBS-1	42-11	42-11 sp025060595	Synergistetes bacterium	814	11	412.5
Halogranum salarium B-1	GCF_000283335.1	WP_157572895.1	Peptidase_M23	59	156	GCA_020722725.1	DYKG01000001.1_108	Bacteria	Riflebacteria	Ozemobacteria	Ozemobacterales	Ozemobacteraceae	DYKG01	DYKG01 sp020722725	Candidatus Methylomirabilis sp.	790	39	414.5
Halogranum salarium B-1	GCF_000283335.1	WP_157572895.1	Peptidase_M23	59	156	GCA_002424365.1	DIRQ01000032.1_118	Bacteria	Bacillota_B	Syntrophomonadia	Syntrophomonadales	Syntrophomonadaceae	UBA4844	UBA4844 sp002424365	Syntrophomonas sp. UBA5432	630	216	423
Halogranum salarium B-1	GCF_000283335.1	WP_157572895.1	Peptidase_M23	59	156	GCA_944389415.1	CALXMF010000002.1_23	Bacteria	Spirochaetota	Spirochaetia	Treponematales	Treponemataceae	DXHG01	DXHG01 sp944389415	uncultured Spirochaetes bacterium	614	235	424.5
Halogranum salarium B-1	GCF_000283335.1	WP_157572895.1	Peptidase_M23	59	156	GCA_019113455.1	HIW36431.1	Bacteria	Spirochaetota	Spirochaetia	Treponematales	Treponemataceae	DXHG01	DXHG01 sp019113455	Candidatus Treponema faecavium	416	443	429.5
Halogranum salarium B-1	GCF_000283335.1	WP_157572895.1	Peptidase_M23	59	156	GCA_012840135.1	HHW02379.1	Bacteria	Bacillota_A	Thermosediminibacteria	Thermosediminibacterales	Tepidanaerobacteraceae	Biomaibacter	Biomaibacter sp012840135	Thermoanaerobacterales bacterium	731	137	434
Halogranum salarium B-1	GCF_000283335.1	WP_157572895.1	Peptidase_M23	59	156	GCF_001594015.1	WP_062280761.1	Bacteria	Bacillota_B	Moorellia	Moorellales	Moorellaceae	Moorella	Moorella mulderi	Moorella mulderi DSM 14980	446	427	436.5
Halogranum salarium B-1	GCF_000283335.1	WP_157572895.1	Peptidase_M23	59	156	GCA_024653205.1	MCR4419357.1	Bacteria	Bacillota_B	Moorellia	Moorellales	SLTJ01	JANLFO01	JANLFO01 sp024653205	Clostridia bacterium	656	221	438.5
Halogranum salarium B-1	GCF_000283335.1	WP_157572895.1	Peptidase_M23	59	156	GCF_021012875.1	WP_230696949.1	Bacteria	Bacillota_A	Clostridia	Tissierellales	Peptoniphilaceae	JAJMZJ01	JAJMZJ01 sp021012875	Peptoniphilus sp. KCTC 25270	742	155	448.5
Halogranum salarium B-1	GCF_000283335.1	WP_157572895.1	Peptidase_M23	59	156	GCA_023428265.1	JAEYYW010000090.1_73	Bacteria	Bacillota_A	Clostridia	Christensenellales	UMGS416	JAEYRA01	JAEYRA01 sp023428265	Firmicutes bacterium	673	230	451.5
Halogranum salarium B-1	GCF_000283335.1	WP_157572895.1	Peptidase_M23	59	156	GCA_910575445.1	CAJTFW010000015.1_4	Bacteria	Bacillota_A	Clostridia	Lachnospirales	Lachnospiraceae	Choladocola	Choladocola sp910575445	Lachnospiraceae bacterium	597	312	454.5
Halogranum salarium B-1	GCF_000283335.1	WP_157572895.1	Peptidase_M23	59	156	GCA_023421955.1	JAEZSE010000043.1_129	Bacteria	Bacillota_A	Clostridia	Christensenellales	UMGS416	JAEYRA01	JAEYRA01 sp023421955	Firmicutes bacterium	866	48	457
Halogranum salarium B-1	GCF_000283335.1	WP_157572895.1	Peptidase_M23	59	156	GCA_900542295.1	UQNJ01000010.1_50	Bacteria	Bacillota_A	Clostridia	Peptostreptococcales	Anaerovoracaceae	Fimisoma	Fimisoma sp900542295	uncultured Eubacteriales bacterium	615	303	459
Halogranum salarium B-1	GCF_000283335.1	WP_157572895.1	Peptidase_M23	59	156	GCA_021787335.1	JAJYMC010000033.1_118	Bacteria	Bacillota_E	JAJYWN01	JAJYWN01	JAJZPE01	JAJZPE01	JAJZPE01 sp021787335	Firmicutes bacterium	642	294	468
Halogranum salarium B-1	GCF_000283335.1	WP_157572895.1	Peptidase_M23	59	156	GCA_900552475.1	USAC01000043.1_12	Bacteria	Bacillota_A	Clostridia	Oscillospirales	Oscillospiraceae	Vescimonas	Vescimonas sp900552475	uncultured Eubacteriales bacterium	277	661	469
Halogranum salarium B-1	GCF_000283335.1	WP_157572895.1	Peptidase_M23	59	156	GCA_023435705.1	JAEYRH010000003.1_15	Bacteria	Bacillota_A	Clostridia	Christensenellales	UMGS416	JAEYRA01	JAEYRA01 sp023435705	Firmicutes bacterium	880	61	470.5
Halogranum salarium B-1	GCF_000283335.1	WP_157572895.1	Peptidase_M23	59	156	GCA_944391285.1	CALXSY010000006.1_35	Bacteria	Bacillota_B	Peptococcia	Peptococcales	Peptococcaceae	QAKL01	QAKL01 sp944391285	uncultured Clostridia bacterium	705	242	473.5
Halogranum salarium B-1	GCF_000283335.1	WP_157572895.1	Peptidase_M23	59	156	GCA_007124395.1	SLFF01000106.1_8	Bacteria	Chloroflexota	Chloroflexia	Thermomicrobiales	Thermomicrobiaceae	SLMJ01	SLMJ01 sp007124395	Thermomicrobiaceae bacterium	126	824	475
Halogranum salarium B-1	GCF_000283335.1	WP_157572895.1	Peptidase_M23	59	156	GCA_001513395.1	LFTP01000025.1_19	Bacteria	Bacillota_G	Limnochordia	DTU080	DTU080	DTU080	DTU080 sp001513395	Clostridia bacterium DTU080	884	72	478
Halogranum salarium B-1	GCF_000283335.1	WP_157572895.1	Peptidase_M23	59	156	GCA_002709695.1	MBB16170.1	Bacteria	Poribacteria	WGA-4E	WGA-4E	UBA9662	UBA9662	UBA9662 sp002709695	Candidatus Poribacteria bacterium	844	112	478
Halogranum salarium B-1	GCF_000283335.1	WP_157572895.1	Peptidase_M23	59	156	GCA_017544405.1	MBR6325893.1	Bacteria	Bacillota_A	Clostridia	Lachnospirales	Lachnospiraceae	AC2028	AC2028 sp017544405	Lachnospiraceae bacterium	787	183	485
Halogranum salarium B-1	GCF_000283335.1	WP_157572895.1	Peptidase_M23	59	156	GCA_007695115.1	TVR75993.1	Bacteria	Chloroflexota	Chloroflexia	Thermomicrobiales	Thermomicrobiaceae	SLMJ01	SLMJ01 sp007695115	Sphaerobacteraceae bacterium	166	805	485.5
Halogranum salarium B-1	GCF_000283335.1	WP_157572895.1	Peptidase_M23	59	156	GCA_007122555.1	SKTL01000196.1_2	Bacteria	Chloroflexota	Chloroflexia	Thermomicrobiales	Thermomicrobiaceae	SLMJ01	SLMJ01 sp007122555	Thermomicrobiaceae bacterium	201	772	486.5
Halogranum salarium B-1	GCF_000283335.1	WP_157572895.1	Peptidase_M23	59	156	GCA_023622055.1	JAMNZY010000140.1_3	Bacteria	Bacillota_A	Thermosediminibacteria	Thermosediminibacterales	Tepidanaerobacteraceae	DTU063	DTU063 sp023622055	Firmicutes bacterium	854	127	490.5
Halogranum salarium B-1	GCF_000283335.1	WP_157572895.1	Peptidase_M23	59	156	GCA_012839895.1	HHV64306.1	Bacteria	Bacillota_B	Desulfitobacteriia	Desulfitobacteriales	Syntrophobotulaceae	DUML01	DUML01 sp012839895	Peptococcaceae bacterium	530	460	495
Halogranum salarium B-1	GCF_000283335.1	WP_157572895.1	Peptidase_M23	59	156	GCA_007123655.1	SKKR01000418.1_1	Bacteria	Chloroflexota	Chloroflexia	Thermomicrobiales	Thermomicrobiaceae	SLMJ01	SLMJ01 sp007123655	Thermomicrobiaceae bacterium	137	857	497
Halogranum salarium B-1	GCF_000283335.1	WP_157572895.1	Peptidase_M23	59	156	GCA_022709405.1	JAKLIV010000058.1_19	Bacteria	Spirochaetota	UBA4802	UBA4802	UBA5550	JAKLIV01	JAKLIV01 sp022709405	Spirochaetes bacterium	846	152	499
Halogranum salarium B-1	GCF_000283335.1	WP_157572895.1	Peptidase_M23	59	156	GCA_900755865.1	CAAEHZ010000406.1_3	Bacteria	Bacillota_A	Clostridia	Lachnospirales	Lachnospiraceae	Acetatifactor	Acetatifactor sp900755865	Lachnospiraceae bacterium	519	484	501.5
Halogranum salarium B-1	GCF_000283335.1	WP_157572895.1	Peptidase_M23	59	156	GCF_002995805.1	WP_054937132.1	Bacteria	Bacillota_B	Moorellia	Moorellales	Moorellaceae	Moorella	Moorella stamsii	Moorella stamsii	957	46	501.5
Halogranum salarium B-1	GCF_000283335.1	WP_157572895.1	Peptidase_M23	59	156	GCA_017399445.1	MBQ4529925.1	Bacteria	Bacillota_A	Clostridia	Lachnospirales	Lachnospiraceae	RUG11237	RUG11237 sp017399445	Lachnospiraceae bacterium	777	241	509
Halogranum salarium B-1	GCF_000283335.1	WP_157572895.1	Peptidase_M23	59	156	GCA_012960245.1	HIF63674.1	Bacteria	Desulfobacterota_B	Binatia	UBA1149	UBA1149	UBA1149	UBA1149 sp012960245	Candidatus Binatota bacterium	969	50	509.5
Halogranum salarium B-1	GCF_000283335.1	WP_157572895.1	Peptidase_M23	59	156	GCA_009711825.1	MTI93923.1	Bacteria	Bacillota_D	Proteinivoracia	UBA4975	VEMY01	VEMY01	VEMY01 sp009711825	Firmicutes bacterium	208	821	514.5
Halogranum salarium B-1	GCF_000283335.1	WP_157572895.1	Peptidase_M23	59	156	GCF_900537995.1	WP_006856288.1	Bacteria	Bacillota_A	Clostridia	Lachnospirales	Lachnospiraceae	Roseburia	Roseburia intestinalis	Roseburia intestinalis L1-82	848	181	514.5
Halogranum salarium B-1	GCF_000283335.1	WP_157572895.1	Peptidase_M23	59	156	GCA_000802045.1	KJS87004.1	Bacteria	Bacillota_B	Peptococcia	Peptococcales	BICA1-8	BICA1-8	BICA1-8 sp000802045	Peptococcaceae bacterium BICA1-8	722	313	517.5
Halogranum salarium B-1	GCF_000283335.1	WP_157572895.1	Peptidase_M23	59	156	GCA_902761225.1	CACWJQ010000009.1_29	Bacteria	Bacillota_A	Clostridia	Lachnospirales	Lachnospiraceae	AC2028	AC2028 sp902761225	uncultured Lachnospiraceae bacterium	963	82	522.5
Halogranum salarium B-1	GCF_000283335.1	WP_157572895.1	Peptidase_M23	59	156	GCA_018434945.1	JAHDOI010000031.1_35	Bacteria	Bacillota_C	Negativicutes	Sporomusales_B	UBA7701	SL1-B47	SL1-B47 sp018434945	Selenomonadales bacterium	956	94	525
Halogranum salarium B-1	GCF_000283335.1	WP_157572895.1	Peptidase_M23	59	156	GCF_900143285.1	WP_072771899.1	Bacteria	Bacillota_B	Desulfitobacteriia	Desulfitobacteriales	Desulfitobacteriaceae	Desulfitobacterium	Desulfitobacterium chlororespirans	Desulfitobacterium chlororespirans DSM 11544	946	104	525
Halogranum salarium B-1	GCF_000283335.1	WP_157572895.1	Peptidase_M23	59	156	GCA_002423425.1	DIWC01000022.1_18	Bacteria	Bacillota_B	Desulfitobacteriia	Desulfitobacteriales	Syntrophobotulaceae	UBA6116	UBA6116 sp002423425	Peptococcaceae bacterium UBA6116	437	615	526
Halogranum salarium B-1	GCF_000283335.1	WP_157572895.1	Peptidase_M23	59	156	GCA_020725405.1	DYFB01000003.1_15	Bacteria	Bacillota_E	UBA995	UBA995	UBA9673	DYFB01	DYFB01 sp020725405	Symbiobacterium sp.	965	89	527
Halogranum salarium B-1	GCF_000283335.1	WP_157572895.1	Peptidase_M23	59	156	GCA_012841375.1	HHX28773.1	Bacteria	Bacillota_E	DTU015	DTU015	DTU015	UBA3951	UBA3951 sp012841375	Firmicutes bacterium	955	105	530
Halogranum salarium B-1	GCF_000283335.1	WP_157572895.1	Peptidase_M23	59	156	GCA_016841425.1	JAENZE010000008.1_149	Bacteria	Bacillota_B	Syntrophomonadia	Syntrophomonadales	Syntrophomonadaceae	JAAYJK01	JAAYJK01 sp016841425	Syntrophomonas sp.	867	194	530.5
Halogranum salarium B-1	GCF_000283335.1	WP_157572895.1	Peptidase_M23	59	156	GCA_017577405.1	MBO2519227.1	Bacteria	Bacillota_G	Limnochordia	Limnochordales	Limnochordaceae	Limnochorda	Limnochorda sp012799445	Firmicutes bacterium	758	311	534.5
Halogranum salarium B-1	GCF_000283335.1	WP_157572895.1	Peptidase_M23	59	156	GCA_018780035.1	MBT9544241.1	Bacteria	Cyanobacteriota	Sericytochromatia	UBA7694	UBA7694	GCA-2770975	GCA-2770975 sp018780035	Candidatus Sericytochromatia bacterium	823	250	536.5
Halogranum salarium B-1	GCF_000283335.1	WP_157572895.1	Peptidase_M23	59	156	GCF_009734445.1	WP_197079107.1	Bacteria	Bacillota_B	Syntrophomonadia	Syntrophomonadales	Syntrophomonadaceae	Syntrophocurvum	Syntrophocurvum alkaliphilum	Candidatus Syntrophocurvum alkaliphilum	972	102	537
Halogranum salarium B-1	GCF_000283335.1	WP_157572895.1	Peptidase_M23	59	156	GCA_017578085.1	MBO2476595.1	Bacteria	Bacillota_G	Limnochordia	Limnochordales_A	ZCTH02-B6	ZCTH02-B6	ZCTH02-B6 sp017578085	Firmicutes bacterium	895	190	542.5
Halogranum salarium B-1	GCF_000283335.1	WP_157572895.1	Peptidase_M23	59	156	GCA_900550475.1	URSA01000014.1_40	Bacteria	Bacillota_A	Clostridia	Lachnospirales	Lachnospiraceae	CAG-510	CAG-510 sp900550475	uncultured Lachnospiraceae bacterium	875	214	544.5
Halogranum salarium B-1	GCF_000283335.1	WP_157572895.1	Peptidase_M23	59	156	GCA_002418765.1	DIET01000042.1_27	Bacteria	Bacillota_B	TC1	TC1	UBA5767	UBA5767	UBA5767 sp002418765	Peptococcaceae bacterium UBA5767	873	226	549.5
Halogranum salarium B-1	GCF_000283335.1	WP_157572895.1	Peptidase_M23	59	156	GCA_021203305.1	MCD8130529.1	Bacteria	Bacillota_A	Clostridia	Lachnospirales	Lachnospiraceae	RGIG6307	RGIG6307 sp021203305	Lachnospiraceae bacterium	611	491	551
Halogranum salarium B-1	GCF_000283335.1	WP_157572895.1	Peptidase_M23	59	156	GCA_012523945.1	NLP36959.1	Bacteria	Bacillota_D	Dethiobacteria	Dethiobacterales	Dethiobacteraceae	JAAYSO01	JAAYSO01 sp012523945	Firmicutes bacterium	745	375	560
Halogranum salarium B-1	GCF_000283335.1	WP_157572895.1	Peptidase_M23	59	156	GCA_021847735.1	JAJZQD010000028.1_3	Bacteria	Bacillota_B	Thermincolia	Thermincolales	UBA2595	JAJZQD01	JAJZQD01 sp021847735	Firmicutes bacterium	798	331	564.5
Halogranum salarium B-1	GCF_000283335.1	WP_157572895.1	Peptidase_M23	59	156	GCA_016290775.1	JAEEVF010000006.1_123	Bacteria	Bacillota_A	Clostridia	Lachnospirales	Lachnospiraceae	Acetatifactor	Acetatifactor sp016290775	Acetatifactor sp.	617	535	576
Halogranum salarium B-1	GCF_000283335.1	WP_157572895.1	Peptidase_M23	59	156	GCA_017656155.1	MBO8159640.1	Bacteria	Bacillota_B	Syntrophomonadia	Syntrophomonadales	Syntrophomonadaceae	Thermosyntropha	Thermosyntropha sp017656155	Thermosyntropha sp.	936	238	587
Halogranum salarium B-1	GCF_000283335.1	WP_157572895.1	Peptidase_M23	59	156	GCA_900554205.1	USGM01000088.1_3	Bacteria	Bacillota_A	Clostridia	Lachnospirales	Lachnospiraceae	Acetatifactor	Acetatifactor sp900554205	uncultured Lachnospiraceae bacterium	682	494	588
Halogranum salarium B-1	GCF_000283335.1	WP_157572895.1	Peptidase_M23	59	156	GCA_007132255.1	SLOZ01000512.1_3	Bacteria	Bacillota_G	Limnochordia	DTU010	B1SED10-159	SLOZ01	SLOZ01 sp007132255	Limnochordia bacterium	992	193	592.5
Halogranum salarium B-1	GCF_000283335.1	WP_157572895.1	Peptidase_M23	59	156	GCA_017629095.1	MBO5729869.1	Bacteria	Spirochaetota	Spirochaetia	Treponematales	Treponemataceae	Treponema_F	Treponema_F sp017629095	Treponema sp.	856	341	598.5
Halogranum salarium B-1	GCF_000283335.1	WP_157572895.1	Peptidase_M23	59	156	GCA_017461045.1	MBQ8148455.1	Bacteria	Bacillota_A	Clostridia	Lachnospirales	Lachnospiraceae	CAG-632	CAG-632 sp017461045	Lachnospiraceae bacterium	977	239	608
Halogranum salarium B-1	GCF_000283335.1	WP_157572895.1	Peptidase_M23	59	156	GCF_000092425.1	WP_185095166.1	Bacteria	Deinococcota	Deinococci	Deinococcales	Trueperaceae	Truepera	Truepera radiovictrix	Truepera radiovictrix DSM 17093	553	665	609
Halogranum salarium B-1	GCF_000283335.1	WP_157572895.1	Peptidase_M23	59	156	GCA_000283575.1	BAK97445.1	Bacteria	Bacillota_A	Clostridia	Oscillospirales	Oscillospiraceae	Oscillibacter	Oscillibacter valericigenes	Oscillibacter valericigenes Sjm18-20	580	639	609.5
Halogranum salarium B-1	GCF_000283335.1	WP_157572895.1	Peptidase_M23	59	156	GCF_000307265.1	WP_040660407.1	Bacteria	Bacillota_A	Clostridia	Oscillospirales	Oscillospiraceae	Oscillibacter	Oscillibacter ruminantium	Oscillibacter ruminantium GH1	803	431	617
Halogranum salarium B-1	GCF_000283335.1	WP_157572895.1	Peptidase_M23	59	156	GCA_017622135.1	MBO5124907.1	Bacteria	Spirochaetota	Spirochaetia	Treponematales	Treponemataceae	Treponema_F	Treponema_F sp017622135	Spirochaetaceae bacterium	878	370	624
Halogranum salarium B-1	GCF_000283335.1	WP_157572895.1	Peptidase_M23	59	156	GCA_012519455.1	NLK52858.1	Bacteria	Bacillota_B	Ch66	Ch66	Ch109	JAAYQE01	JAAYQE01 sp012519455	Syntrophomonadaceae bacterium	908	354	631
Halogranum salarium B-1	GCF_000283335.1	WP_157572895.1	Peptidase_M23	59	156	GCA_002840275.1	PKM82131.1	Bacteria	Bacillota_B	Thermincolia	Thermincolales	UBA2595	W-Firmicutes-14	W-Firmicutes-14 sp002840275	Firmicutes bacterium HGW-Firmicutes-14	816	463	639.5
Halogranum salarium B-1	GCF_000283335.1	WP_157572895.1	Peptidase_M23	59	156	GCA_017936345.1	MBP3416496.1	Bacteria	Spirochaetota	Spirochaetia	Treponematales	Treponemataceae	Treponema_F	Treponema_F sp017936345	Spirochaetaceae bacterium	934	371	652.5
Halogranum salarium B-1	GCF_000283335.1	WP_157572895.1	Peptidase_M23	59	156	GCA_017549025.1	MBR5581647.1	Bacteria	Spirochaetota	Spirochaetia	Treponematales	Treponemataceae	Treponema_F	Treponema_F sp017549025	Treponema sp.	991	329	660
Halogranum salarium B-1	GCF_000283335.1	WP_157572895.1	Peptidase_M23	59	156	GCF_017310645.1	WP_236006042.1	Bacteria	Bacillota_B	Desulfitobacteriia	Desulfitobacteriales	Desulfitobacteriaceae	Paradesulfitobacterium	Paradesulfitobacterium ferrireducens	Paradesulfitobacterium ferrireducens	670	689	679.5
Halogranum salarium B-1	GCF_000283335.1	WP_157572895.1	Peptidase_M23	59	156	GCA_017622875.1	MBO5158530.1	Bacteria	Bacillota_A	Clostridia	Lachnospirales	Lachnospiraceae	HGM12587	HGM12587 sp017622875	Lachnospiraceae bacterium	863	516	689.5
Halogranum salarium B-1	GCF_000283335.1	WP_157572895.1	Peptidase_M23	59	156	GCF_009735625.1	WP_156272471.1	Bacteria	Bacillota_B	Moorellia	Moorellales	Moorellaceae	Moorella	Moorella glycerini	Moorella glycerini	799	613	706
Halogranum salarium B-1	GCF_000283335.1	WP_157572895.1	Peptidase_M23	59	156	GCA_900551115.1	URUY01000036.1_12	Bacteria	Bacillota_A	Clostridia	Lachnospirales	Lachnospiraceae	CAG-510	CAG-510 sp900551115	uncultured Lachnospiraceae bacterium	808	618	713
Halogranum salarium B-1	GCF_000283335.1	WP_157572895.1	Peptidase_M23	59	156	GCA_905236895.1	CAJOQI010000126.1_9	Bacteria	Bacillota_A	Clostridia	Peptostreptococcales	Anaerovoracaceae	Eubacterium_B	Eubacterium_B sp905236895	uncultured Peptostreptococcaceae bacterium	904	547	725.5
Halogranum salarium B-1	GCF_000283335.1	WP_157572895.1	Peptidase_M23	59	156	GCA_002408285.1	DHRG01000008.1_10	Bacteria	Bacillota_B	Peptococcia	DRI-13	DRI-13	UBA5318	UBA5318 sp002408285	Peptococcaceae bacterium UBA5318	738	738	738
Halogranum salarium B-1	GCF_000283335.1	WP_157572895.1	Peptidase_M23	59	156	GCA_021628825.1	JAJXRY010000001.1_2418	Bacteria	Bacillota_A	Clostridia	Lachnospirales	Lachnospiraceae	CAG-95	CAG-95 sp021628825	Lachnospiraceae bacterium	953	627	790
Halogranum salarium B-1	GCF_000283335.1	WP_157572895.1	Peptidase_M23	59	156	GCA_016887505.1	QRN85051.1	Bacteria	Bacillota_B	TC1	TC1	UBA5767	UBA5767	UBA5767 sp016887505	Clostridia bacterium	888	693	790.5
Halogranum salarium B-1	GCF_000283335.1	WP_157572895.1	Peptidase_M23	59	156	GCA_003645735.1	RKY01206.1	Bacteria	Poribacteria	WGA-4E	B28-G17	B28-G17	B28-G17	B28-G17 sp003645735	Candidatus Poribacteria bacterium	917	725	821
Halogranum salarium B-1	GCF_000283335.1	WP_157572895.1	Peptidase_M23	59	156	GCA_017958585.1	MBP5198925.1	Bacteria	Bacillota_A	Clostridia	Lachnospirales	Lachnospiraceae	RGIG10340	RGIG10340 sp017958585	Lachnospiraceae bacterium	905	746	825.5
Halogranum salarium B-1	GCF_000283335.1	WP_157572895.1	Peptidase_M23	59	156	GCA_018335875.1	MBS4021158.1	Bacteria	Bacillota_D	Dethiobacteria	Dethiobacterales	Dethiobacteraceae	JAGXRN01	JAGXRN01 sp018335875	Dethiobacter sp.	893	763	828
Halogranum salarium B-1	GCF_000283335.1	WP_157572895.1	Peptidase_M23	59	156	GCA_009782505.1	MCL1805675.1	Bacteria	Bacillota_B	Peptococcia	DRI-13	UBA5745	WRMS01	WRMS01 sp009782505	Clostridiales bacterium	775	903	839
Halogranum salarium B-1	GCF_000283335.1	WP_157572895.1	Peptidase_M23	59	156	GCA_944326825.1	CALVFL010000009.1_38	Bacteria	Bacillota	Bacilli	Erysipelotrichales	Erysipelotrichaceae	JAHHTG01	JAHHTG01 sp944326825	uncultured Erysipelotrichaceae bacterium	967	948	957.5
