# Supplementary material for: Archaea produce peptidoglycan hydrolases that kill bacteria
Source: PLoS Biol. 2025 Aug 14;23(8):e3003235. doi: 10.1371/journal.pbio.3003235 (PMC12352652; doi:10.1371/journal.pbio.3003235)
Supplement: S7 Table — (XLSX) [file pbio.3003235.s011.xlsx]

## Sheet: S7 Table – Hs B-1 secretome
pg.protein_accessions	pg.genes	pg.protein_descriptions	pg.fastaheader	contaminant	taxonomy	pg.molecular_weight	pg.completeness	pg.is_single_hit	pg.qvalue	pg.nr_of_modified_sequences_identified (experiment-wide)	pg.coverage_b023_p002_e001_rsn_01.raw	pg.coverage_b023_p002_e001_rsn_02.raw	pg.coverage_b023_p002_e001_rsn_03.raw	gene names/accession	pg.nr_of_modified_sequences_identified_b023_p002_e001_rsn_01.raw	pg.nr_of_modified_sequences_identified_b023_p002_e001_rsn_02.raw	pg.nr_of_modified_sequences_identified_b023_p002_e001_rsn_03.raw	gene names/accession2	pg.nr_of_modified_sequences_used_for_quantification_b023_p002_e001_rsn_01.raw	pg.nr_of_modified_sequences_used_for_quantification_b023_p002_e001_rsn_02.raw	pg.nr_of_modified_sequences_used_for_quantification_b023_p002_e001_rsn_03.raw	gene names/accession3	pg.raw_iBAQ_b023_p002_e001_rsn_01.raw	pg.raw_iBAQ_b023_p002_e001_rsn_02.raw	pg.raw_iBAQ_b023_p002_e001_rsn_03.raw	gene names/accession4	raw_pg.quantity_b023_p002_e001_rsn_01.raw	raw_pg.quantity_b023_p002_e001_rsn_02.raw	raw_pg.quantity_b023_p002_e001_rsn_03.raw	gene names/accession5	LFQ_pg.quantity_b023_p002_e001_rsn_01.raw	LFQ_pg.quantity_b023_p002_e001_rsn_02.raw	LFQ_pg.quantity_b023_p002_e001_rsn_03.raw	gene names/accession6	gene names/accession7	1 if minimally ID with >=2 peptides	1 if minimally quantified with >=2 peptides
Cont_A2I7N3	SERPINA3-7	Serpin A3-7	>sp|Cont_A2I7N3|SPA37_BOVIN Serpin A3-7 OS=Bos taurus OX=9913 GN=SERPINA3-7 PE=3 SV=1	+	Bos taurus	46941.6	100	FALSE	0	5	0.074	0.074	0.074	SERPINA3-7, Cont_A2I7N3	5	5	5	SERPINA3-7, Cont_A2I7N3	2	2	2	SERPINA3-7, Cont_A2I7N3	8491.9	4005.6	7698.2	SERPINA3-7, Cont_A2I7N3	11923.6	3341	12747.9	SERPINA3-7, Cont_A2I7N3	10639.5	4821.69	12138.7	SERPINA3-7, Cont_A2I7N3	SERPINA3-7, Cont_A2I7N3	1	1
Cont_A6QPQ2	SERPINA3-8	Serpin A3-8	>sp|Cont_A6QPQ2|SPA38_BOVIN Serpin A3-8 OS=Bos taurus OX=9913 GN=SERPINA3-8 PE=2 SV=1	+	Bos taurus	46964	33.3	FALSE	0	3	0.043	0.019	0.062	SERPINA3-8, Cont_A6QPQ2	2	1	3	SERPINA3-8, Cont_A6QPQ2	0	0	1	SERPINA3-8, Cont_A6QPQ2	172.9	292.4	1781.9	SERPINA3-8, Cont_A6QPQ2	0	0	339.537	SERPINA3-8, Cont_A6QPQ2	0	0	262.388	SERPINA3-8, Cont_A6QPQ2	SERPINA3-8, Cont_A6QPQ2	0	0
Cont_O46375	TTR	Transthyretin	>sp|Cont_O46375|TTHY_BOVIN Transthyretin OS=Bos taurus OX=9913 GN=TTR PE=1 SV=1	+	Bos taurus	15727	100	FALSE	0	6	0.306	0.463	0.463	TTR, Cont_O46375	4	5	6	TTR, Cont_O46375	4	5	6	TTR, Cont_O46375	326649	204598	314018	TTR, Cont_O46375	464460	289572	471593	TTR, Cont_O46375	407138	372758	532192	TTR, Cont_O46375	TTR, Cont_O46375	1	1
Cont_P00761	N/A	Trypsin	>sp|Cont_P00761|TRYP_PIG Trypsin OS=Sus scrofa OX=9823 PE=1 SV=1	+	Sus scrofa	24409.5	100	FALSE	0	9	0.286	0.286	0.286	N/A, Cont_P00761	8	7	9	N/A, Cont_P00761	7	6	8	N/A, Cont_P00761	2.5157e+06	2.54741e+06	5.29717e+06	N/A, Cont_P00761	4.0133e+06	4.15367e+06	7.07735e+06	N/A, Cont_P00761	3.09797e+06	5.31498e+06	6.7407e+06	N/A, Cont_P00761	N/A, Cont_P00761	1	1
Cont_P00883	ALDOA	Fructose-bisphosphate aldolase A	>sp|Cont_P00883|ALDOA_RABIT Fructose-bisphosphate aldolase A OS=Oryctolagus cuniculus OX=9986 GN=ALDOA PE=1 SV=2	+	Oryctolagus cuniculus	39342.9	100	FALSE	0	8	0.173	0.124	0.239	ALDOA, Cont_P00883	6	5	8	ALDOA, Cont_P00883	6	5	8	ALDOA, Cont_P00883	677.7	811	2063.1	ALDOA, Cont_P00883	5366.88	5756.35	11364.1	ALDOA, Cont_P00883	4122.85	7149.77	8970.19	ALDOA, Cont_P00883	ALDOA, Cont_P00883	1	1
Cont_P01012	SERPINB14	Ovalbumin	>sp|Cont_P01012|OVAL_CHICK Ovalbumin OS=Gallus gallus OX=9031 GN=SERPINB14 PE=1 SV=2	+	Gallus gallus	42881.2	33.3	FALSE	0	2	0	0	0.075	SERPINB14, Cont_P01012	0	0	2	SERPINB14, Cont_P01012	0	0	2	SERPINB14, Cont_P01012	0	0	233.2	SERPINB14, Cont_P01012	0	0	2449.08	SERPINB14, Cont_P01012	0	0	1497.78	SERPINB14, Cont_P01012	SERPINB14, Cont_P01012	0	0
Cont_P02453	COL1A1	Collagen alpha-1(I) chain	>sp|Cont_P02453|CO1A1_BOVIN Collagen alpha-1(I) chain OS=Bos taurus OX=9913 GN=COL1A1 PE=1 SV=3	+	Bos taurus	138938	100	TRUE	0	1	0.006	0.006	0.006	COL1A1, Cont_P02453	1	1	1	COL1A1, Cont_P02453	1	1	1	COL1A1, Cont_P02453	125.9	55.1	155.6	COL1A1, Cont_P02453	10068	4411.25	12447.8	COL1A1, Cont_P02453	6099.8	4647.97	14971	COL1A1, Cont_P02453	COL1A1, Cont_P02453	0	0
Cont_P02533	KRT14	Keratin, type I cytoskeletal 14	>sp|Cont_P02533|K1C14_HUMAN Keratin, type I cytoskeletal 14 OS=Homo sapiens OX=9606 GN=KRT14 PE=1 SV=4	+	Homo sapiens	51561.5	66.7	FALSE	0	9	0.068	0.157	0.157	KRT14, Cont_P02533	5	9	9	KRT14, Cont_P02533	0	1	1	KRT14, Cont_P02533	895	2277.5	1458.9	KRT14, Cont_P02533	0	836.519	623.393	KRT14, Cont_P02533	0	1064.47	532.316	KRT14, Cont_P02533	KRT14, Cont_P02533	1	0
Cont_P04264	KRT1	Keratin, type II cytoskeletal 1	>sp|Cont_P04264|K2C1_HUMAN Keratin, type II cytoskeletal 1 OS=Homo sapiens OX=9606 GN=KRT1 PE=1 SV=6	+	Homo sapiens	66038.7	100	FALSE	0	30	0.357	0.379	0.357	KRT1, Cont_P04264	29	29	25	KRT1, Cont_P04264	21	21	17	KRT1, Cont_P04264	63148.1	74480.6	53627.6	KRT1, Cont_P04264	273077	319791	209341	KRT1, Cont_P04264	245178	480989	217390	KRT1, Cont_P04264	KRT1, Cont_P04264	1	1
Cont_P08779	KRT16	Keratin, type I cytoskeletal 16	>sp|Cont_P08779|K1C16_HUMAN Keratin, type I cytoskeletal 16 OS=Homo sapiens OX=9606 GN=KRT16 PE=1 SV=4	+	Homo sapiens	51267.8	100	FALSE	0	5	0.066	0.057	0.076	KRT16, Cont_P08779	3	3	4	KRT16, Cont_P08779	1	2	3	KRT16, Cont_P08779	512.1	243.9	389.3	KRT16, Cont_P08779	301.802	2243.53	3707.01	KRT16, Cont_P08779	217.14	2853.84	4394.37	KRT16, Cont_P08779	KRT16, Cont_P08779	1	0
Cont_P13645	KRT10	Keratin, type I cytoskeletal 10	>sp|Cont_P13645|K1C10_HUMAN Keratin, type I cytoskeletal 10 OS=Homo sapiens OX=9606 GN=KRT10 PE=1 SV=6	+	Homo sapiens	58827.1	100	FALSE	0	24	0.259	0.259	0.259	KRT10, Cont_P13645	19	23	23	KRT10, Cont_P13645	8	11	11	KRT10, Cont_P13645	12814.3	53981.1	27651.8	KRT10, Cont_P13645	21333.9	70993.5	50034.4	KRT10, Cont_P13645	17460.4	135505	52883.2	KRT10, Cont_P13645	KRT10, Cont_P13645	1	1
Cont_P13647	KRT5	Keratin, type II cytoskeletal 5	>sp|Cont_P13647|K2C5_HUMAN Keratin, type II cytoskeletal 5 OS=Homo sapiens OX=9606 GN=KRT5 PE=1 SV=3	+	Homo sapiens	62378.3	100	FALSE	0	12	0.164	0.163	0.183	KRT5, Cont_P13647	10	10	11	KRT5, Cont_P13647	3	4	4	KRT5, Cont_P13647	592.6	1942.3	1203.7	KRT5, Cont_P13647	2510.26	9228.49	5442.48	KRT5, Cont_P13647	1306.91	11428.5	4358.1	KRT5, Cont_P13647	KRT5, Cont_P13647	1	1
Cont_P15636	N/A	Protease 1	>sp|Cont_P15636|API_ACHLY Protease 1 OS=Achromobacter lyticus OX=224 PE=1 SV=1	+	Achromobacter lyticus	68125.2	100	FALSE	0	14	0.243	0.243	0.243	N/A, Cont_P15636	13	14	13	N/A, Cont_P15636	13	14	13	N/A, Cont_P15636	243882	197021	556788	N/A, Cont_P15636	1.26815e+06	1113551	1.06934e+06	N/A, Cont_P15636	703340	1034088	988220	N/A, Cont_P15636	N/A, Cont_P15636	1	1
Cont_P19013	KRT4	Keratin, type II cytoskeletal 4	>sp|Cont_P19013|K2C4_HUMAN Keratin, type II cytoskeletal 4 OS=Homo sapiens OX=9606 GN=KRT4 PE=1 SV=5	+	Homo sapiens	56144	33.3	FALSE	0	2	0	0.035	0	KRT4, Cont_P19013	0	2	0	KRT4, Cont_P19013	0	2	0	KRT4, Cont_P19013	0	79.2	0	KRT4, Cont_P19013	0	1148.68	0	KRT4, Cont_P19013	0	1581.05	0	KRT4, Cont_P19013	KRT4, Cont_P19013	0	0
Cont_P21752	TMSB10	Thymosin beta-10	>sp|Cont_P21752|TYB10_BOVIN Thymosin beta-10 OS=Bos taurus OX=9913 GN=TMSB10 PE=1 SV=2	+	Bos taurus	4805.43	100	TRUE	0	1	0.167	0.167	0.167	TMSB10, Cont_P21752	1	1	1	TMSB10, Cont_P21752	1	1	1	TMSB10, Cont_P21752	2585.6	2065.6	2167.4	TMSB10, Cont_P21752	2638.35	2167.44	1958.46	TMSB10, Cont_P21752	1584.78	2501.61	2359.32	TMSB10, Cont_P21752	TMSB10, Cont_P21752	0	0
Cont_P28800	SERPINF2	Alpha-2-antiplasmin	>sp|Cont_P28800|A2AP_BOVIN Alpha-2-antiplasmin OS=Bos taurus OX=9913 GN=SERPINF2 PE=1 SV=2	+	Bos taurus	54710.8	100	FALSE	0	2	0.018	0.035	0.035	SERPINF2, Cont_P28800	1	2	2	SERPINF2, Cont_P28800	1	2	2	SERPINF2, Cont_P28800	38.5	26.6	152.1	SERPINF2, Cont_P28800	1001.79	174.919	1058.81	SERPINF2, Cont_P28800	674.927	241.615	1002.54	SERPINF2, Cont_P28800	SERPINF2, Cont_P28800	0	0
Cont_P34955	SERPINA1	Alpha-1-antiproteinase	>sp|Cont_P34955|A1AT_BOVIN Alpha-1-antiproteinase OS=Bos taurus OX=9913 GN=SERPINA1 PE=1 SV=1	+	Bos taurus	46104	100	FALSE	0	8	0.101	0.099	0.168	SERPINA1, Cont_P34955	5	5	8	SERPINA1, Cont_P34955	5	5	8	SERPINA1, Cont_P34955	465.4	254	1509.5	SERPINA1, Cont_P34955	3278.16	1745.89	8666.55	SERPINA1, Cont_P34955	2207.51	2171.51	6554.82	SERPINA1, Cont_P34955	SERPINA1, Cont_P34955	1	1
Cont_P35527	KRT9	Keratin, type I cytoskeletal 9	>sp|Cont_P35527|K1C9_HUMAN Keratin, type I cytoskeletal 9 OS=Homo sapiens OX=9606 GN=KRT9 PE=1 SV=3	+	Homo sapiens	62064.3	100	FALSE	0	29	0.326	0.289	0.326	KRT9, Cont_P35527	29	22	25	KRT9, Cont_P35527	29	22	25	KRT9, Cont_P35527	50365.9	15762.8	18119.9	KRT9, Cont_P35527	113052	35359.9	37615.2	KRT9, Cont_P35527	92849.4	49493.5	34165.8	KRT9, Cont_P35527	KRT9, Cont_P35527	1	1
Cont_P35908	KRT2	Keratin, type II cytoskeletal 2 epidermal	>sp|Cont_P35908|K22E_HUMAN Keratin, type II cytoskeletal 2 epidermal OS=Homo sapiens OX=9606 GN=KRT2 PE=1 SV=2	+	Homo sapiens	65432.9	100	FALSE	0	18	0.304	0.36	0.293	KRT2, Cont_P35908	15	18	16	KRT2, Cont_P35908	12	14	12	KRT2, Cont_P35908	2758.4	19319.1	9151.8	KRT2, Cont_P35908	18782.7	122231	54723.9	KRT2, Cont_P35908	15225.9	150771	45140.7	KRT2, Cont_P35908	KRT2, Cont_P35908	1	1
Cont_P41361	SERPINC1	Antithrombin-III	>sp|Cont_P41361|ANT3_BOVIN Antithrombin-III OS=Bos taurus OX=9913 GN=SERPINC1 PE=1 SV=2	+	Bos taurus	52347.2	100	FALSE	0	6	0.084	0.065	0.099	SERPINC1, Cont_P41361	5	4	6	SERPINC1, Cont_P41361	5	4	6	SERPINC1, Cont_P41361	533.8	140	391.4	SERPINC1, Cont_P41361	5753.8	2305.03	3444.17	SERPINC1, Cont_P41361	3357.04	2120.09	3303	SERPINC1, Cont_P41361	SERPINC1, Cont_P41361	1	1
Cont_P60712	ACTB	Actin, cytoplasmic 1	>sp|Cont_P60712|ACTB_BOVIN Actin, cytoplasmic 1 OS=Bos taurus OX=9913 GN=ACTB PE=1 SV=1	+	Bos taurus	41736.7	100	FALSE	0	13	0.368	0.368	0.368	ACTB, Cont_P60712	12	13	13	ACTB, Cont_P60712	4	5	5	ACTB, Cont_P60712	24179.3	20836.6	29594.3	ACTB, Cont_P60712	37976.6	28157.4	37238.8	ACTB, Cont_P60712	31827.6	32163.7	25836.6	ACTB, Cont_P60712	ACTB, Cont_P60712	1	1
Cont_P63103	YWHAZ	14-3-3 protein zeta/delta	>sp|Cont_P63103|1433Z_BOVIN 14-3-3 protein zeta/delta OS=Bos taurus OX=9913 GN=YWHAZ PE=1 SV=1	+	Bos taurus	27745.1	100	FALSE	0	4	0.094	0.057	0.167	YWHAZ, Cont_P63103	2	1	4	YWHAZ, Cont_P63103	2	1	4	YWHAZ, Cont_P63103	120.6	47.5	734	YWHAZ, Cont_P63103	844.44	382.276	1357.94	YWHAZ, Cont_P63103	937.765	916.455	2189.89	YWHAZ, Cont_P63103	YWHAZ, Cont_P63103	0	0
Cont_P68103	EEF1A1	Elongation factor 1-alpha 1	>sp|Cont_P68103|EF1A1_BOVIN Elongation factor 1-alpha 1 OS=Bos taurus OX=9913 GN=EEF1A1 PE=1 SV=1	+	Bos taurus	50140.9	100	FALSE	0	8	0.121	0.093	0.121	EEF1A1, Cont_P68103	8	7	8	EEF1A1, Cont_P68103	8	7	8	EEF1A1, Cont_P68103	2439.7	1643.3	5515.8	EEF1A1, Cont_P68103	13131.5	9206.03	20740.7	EEF1A1, Cont_P68103	9006.53	13512	20870.8	EEF1A1, Cont_P68103	EEF1A1, Cont_P68103	1	1
Cont_P68138	ACTA1	Actin, alpha skeletal muscle	>sp|Cont_P68138|ACTS_BOVIN Actin, alpha skeletal muscle OS=Bos taurus OX=9913 GN=ACTA1 PE=1 SV=1	+	Bos taurus	42051	66.7	TRUE	0.000856164	1	0.061	0.061	0	ACTA1, Cont_P68138	1	1	0	ACTA1, Cont_P68138	1	1	0	ACTA1, Cont_P68138	70.9	0.2	0	ACTA1, Cont_P68138	1488.41	3.39521	0	ACTA1, Cont_P68138	1187	2.62153	0	ACTA1, Cont_P68138	ACTA1, Cont_P68138	0	0
Cont_P81948	TUBA4A	Tubulin alpha-4A chain	>sp|Cont_P81948|TBA4A_BOVIN Tubulin alpha-4A chain OS=Bos taurus OX=9913 GN=TUBA4A PE=1 SV=2	+	Bos taurus	49924.4	100	TRUE	0	1	0.031	0.031	0.031	TUBA4A, Cont_P81948	1	1	1	TUBA4A, Cont_P81948	1	1	1	TUBA4A, Cont_P81948	450.3	355.5	71.2	TUBA4A, Cont_P81948	10806.9	8531.7	1709.94	TUBA4A, Cont_P81948	8036.02	6768.23	2254.65	TUBA4A, Cont_P81948	TUBA4A, Cont_P81948	0	0
Cont_Q28085	CFH	Complement factor H	>sp|Cont_Q28085|CFAH_BOVIN Complement factor H OS=Bos taurus OX=9913 GN=CFH PE=1 SV=3	+	Bos taurus	140374	100	TRUE	0.00425532	1	0.023	0.023	0.023	CFH, Cont_Q28085	1	1	1	CFH, Cont_Q28085	1	1	1	CFH, Cont_Q28085	73.2	27.6	61	CFH, Cont_Q28085	4683.59	1765.02	3904.94	CFH, Cont_Q28085	3426.24	1400.32	5148.87	CFH, Cont_Q28085	CFH, Cont_Q28085	0	0
Cont_Q2HJ86	TUBA1D	Tubulin alpha-1D chain	>sp|Cont_Q2HJ86|TBA1D_BOVIN Tubulin alpha-1D chain OS=Bos taurus OX=9913 GN=TUBA1D PE=1 SV=1	+	Bos taurus	50282.8	100	FALSE	0	8	0.168	0.135	0.195	TUBA1D, Cont_Q2HJ86	7	6	7	TUBA1D, Cont_Q2HJ86	3	2	4	TUBA1D, Cont_Q2HJ86	755.1	483.8	2669.5	TUBA1D, Cont_Q2HJ86	1010.17	2118.58	17241.3	TUBA1D, Cont_Q2HJ86	1235.14	3492.1	8758.2	TUBA1D, Cont_Q2HJ86	TUBA1D, Cont_Q2HJ86	1	1
Cont_Q2KIT0	N/A	Protein HP-20 homolog	>sp|Cont_Q2KIT0|HP20_BOVIN Protein HP-20 homolog OS=Bos taurus OX=9913 PE=2 SV=1	+	Bos taurus	20646	100	TRUE	0.000856164	1	0.152	0.152	0.152	N/A, Cont_Q2KIT0	1	1	1	N/A, Cont_Q2KIT0	1	1	1	N/A, Cont_Q2KIT0	418.4	485.7	123.6	N/A, Cont_Q2KIT0	4602.88	5342.9	1359.24	N/A, Cont_Q2KIT0	4062.29	4799.32	1564.85	N/A, Cont_Q2KIT0	N/A, Cont_Q2KIT0	0	0
Cont_Q2KJD0	TUBB5	Tubulin beta-5 chain	>sp|Cont_Q2KJD0|TBB5_BOVIN Tubulin beta-5 chain OS=Bos taurus OX=9913 GN=TUBB5 PE=2 SV=1	+	Bos taurus	49670.8	100	FALSE	0	7	0.16	0.137	0.18	TUBB5, Cont_Q2KJD0	6	5	7	TUBB5, Cont_Q2KJD0	5	4	6	TUBB5, Cont_Q2KJD0	342.8	273.3	2182.6	TUBB5, Cont_Q2KJD0	1693.81	1795.48	15224.3	TUBB5, Cont_Q2KJD0	1241.23	2781.67	8957.74	TUBB5, Cont_Q2KJD0	TUBB5, Cont_Q2KJD0	1	1
Cont_Q3SYV4	CAP1	Adenylyl cyclase-associated protein 1	>sp|Cont_Q3SYV4|CAP1_BOVIN Adenylyl cyclase-associated protein 1 OS=Bos taurus OX=9913 GN=CAP1 PE=2 SV=3	+	Bos taurus	51272.7	100	FALSE	0	5	0.097	0.097	0.121	CAP1, Cont_Q3SYV4	4	4	5	CAP1, Cont_Q3SYV4	4	4	5	CAP1, Cont_Q3SYV4	564.5	246.9	714.4	CAP1, Cont_Q3SYV4	4552.46	3063.63	4833.25	CAP1, Cont_Q3SYV4	3489.34	3236.2	4687.87	CAP1, Cont_Q3SYV4	CAP1, Cont_Q3SYV4	1	1
Cont_Q3SZR3	ORM1	Alpha-1-acid glycoprotein	>sp|Cont_Q3SZR3|A1AG_BOVIN Alpha-1-acid glycoprotein OS=Bos taurus OX=9913 GN=ORM1 PE=2 SV=1	+	Bos taurus	23182.4	100	FALSE	0	3	0.134	0.074	0.134	ORM1, Cont_Q3SZR3	3	2	3	ORM1, Cont_Q3SZR3	3	2	3	ORM1, Cont_Q3SZR3	1206.6	675.7	2774.1	ORM1, Cont_Q3SZR3	3785.51	2030.5	8821.88	ORM1, Cont_Q3SZR3	3746.72	2557.79	6552.55	ORM1, Cont_Q3SZR3	ORM1, Cont_Q3SZR3	1	1
Cont_Q3ZBD7	GPI	Glucose-6-phosphate isomerase	>sp|Cont_Q3ZBD7|G6PI_BOVIN Glucose-6-phosphate isomerase OS=Bos taurus OX=9913 GN=GPI PE=2 SV=4	+	Bos taurus	62854.7	33.3	FALSE	0	2	0	0.027	0.054	GPI, Cont_Q3ZBD7	0	1	2	GPI, Cont_Q3ZBD7	0	0	2	GPI, Cont_Q3ZBD7	0	0	59.5	GPI, Cont_Q3ZBD7	0	0	0.311844	GPI, Cont_Q3ZBD7	0	0	1	GPI, Cont_Q3ZBD7	GPI, Cont_Q3ZBD7	0	0
Cont_Q5D862	FLG2	Filaggrin-2	>sp|Cont_Q5D862|FILA2_HUMAN Filaggrin-2 OS=Homo sapiens OX=9606 GN=FLG2 PE=1 SV=1	+	Homo sapiens	248073	100	TRUE	0	1	0.005	0.005	0.005	FLG2, Cont_Q5D862	1	1	1	FLG2, Cont_Q5D862	1	1	1	FLG2, Cont_Q5D862	10.1	29.6	14.1	FLG2, Cont_Q5D862	940.52	2748.37	1314.93	FLG2, Cont_Q5D862	529.638	3625.16	1496.82	FLG2, Cont_Q5D862	FLG2, Cont_Q5D862	0	0
Cont_Q5E9B1	LDHB	L-lactate dehydrogenase B chain	>sp|Cont_Q5E9B1|LDHB_BOVIN L-lactate dehydrogenase B chain OS=Bos taurus OX=9913 GN=LDHB PE=2 SV=4	+	Bos taurus	36723.6	100	FALSE	0	7	0.063	0.054	0.219	LDHB, Cont_Q5E9B1	2	2	7	LDHB, Cont_Q5E9B1	2	2	7	LDHB, Cont_Q5E9B1	114.1	30.1	1355.3	LDHB, Cont_Q5E9B1	1026.61	690.424	1297.98	LDHB, Cont_Q5E9B1	463.467	659.321	1236.86	LDHB, Cont_Q5E9B1	LDHB, Cont_Q5E9B1	1	1
Cont_Q5KR48	TPM2	Tropomyosin beta chain	>sp|Cont_Q5KR48|TPM2_BOVIN Tropomyosin beta chain OS=Bos taurus OX=9913 GN=TPM2 PE=2 SV=1	+	Bos taurus	32836.7	100	TRUE	0	1	0.035	0.035	0.035	TPM2, Cont_Q5KR48	1	1	1	TPM2, Cont_Q5KR48	1	1	1	TPM2, Cont_Q5KR48	30.9	34	294.7	TPM2, Cont_Q5KR48	494.522	544.725	4715.81	TPM2, Cont_Q5KR48	478.928	704.424	2863.04	TPM2, Cont_Q5KR48	TPM2, Cont_Q5KR48	0	0
Cont_Q9XSJ4	ENO1	Alpha-enolase	>sp|Cont_Q9XSJ4|ENOA_BOVIN Alpha-enolase OS=Bos taurus OX=9913 GN=ENO1 PE=1 SV=4	+	Bos taurus	47326.1	100	FALSE	0	3	0.083	0.083	0.083	ENO1, Cont_Q9XSJ4	3	3	3	ENO1, Cont_Q9XSJ4	3	3	3	ENO1, Cont_Q9XSJ4	932.2	637.8	1138.6	ENO1, Cont_Q9XSJ4	6835.82	3800.92	8804.63	ENO1, Cont_Q9XSJ4	5431.81	6857.07	6587.81	ENO1, Cont_Q9XSJ4	ENO1, Cont_Q9XSJ4	1	1
J2Z8L6	HSB1_47770	HTH marR-type domain-containing protein	>tr|J2Z8L6|J2Z8L6_9EURY HTH marR-type domain-containing protein OS=Halogranum salarium B-1 OX=1210908 GN=HSB1_47770 PE=4 SV=1		Halogranum salarium B-1	21721.5	100	FALSE	0	3	0.148	0.092	0.148	HSB1_47770, J2Z8L6	3	2	3	HSB1_47770, J2Z8L6	3	2	3	HSB1_47770, J2Z8L6	1418.1	128.4	332.4	HSB1_47770, J2Z8L6	4093.25	582.226	997.333	HSB1_47770, J2Z8L6	2385.76	675.472	987.289	HSB1_47770, J2Z8L6	HSB1_47770, J2Z8L6	1	1
J2Z8N6	HSB1_47970	Cytochrome bd ubiquinol oxidase subunit I	>tr|J2Z8N6|J2Z8N6_9EURY Cytochrome bd ubiquinol oxidase subunit I OS=Halogranum salarium B-1 OX=1210908 GN=HSB1_47970 PE=4 SV=1		Halogranum salarium B-1	52866.3	100	FALSE	0	6	0.117	0.117	0.136	HSB1_47970, J2Z8N6	5	5	6	HSB1_47970, J2Z8N6	5	5	6	HSB1_47970, J2Z8N6	1254.8	140.4	737.1	HSB1_47970, J2Z8N6	9490.47	834.555	3896.82	HSB1_47970, J2Z8N6	6627.05	1155.25	4132.09	HSB1_47970, J2Z8N6	HSB1_47970, J2Z8N6	1	1
J2Z8P0	HSB1_48020	Copper-containing nitrite reductase	>tr|J2Z8P0|J2Z8P0_9EURY Copper-containing nitrite reductase OS=Halogranum salarium B-1 OX=1210908 GN=HSB1_48020 PE=4 SV=1		Halogranum salarium B-1	47011.8	100	FALSE	0	5	0.105	0.105	0.138	HSB1_48020, J2Z8P0	4	4	5	HSB1_48020, J2Z8P0	2	2	3	HSB1_48020, J2Z8P0	1387.8	1546.2	2074.7	HSB1_48020, J2Z8P0	3533.82	3369.21	2937.87	HSB1_48020, J2Z8P0	2095.19	3792.33	2633.24	HSB1_48020, J2Z8P0	HSB1_48020, J2Z8P0	1	1
J2Z8Q5	HSB1_48220	NodB homology domain-containing protein	>tr|J2Z8Q5|J2Z8Q5_9EURY NodB homology domain-containing protein OS=Halogranum salarium B-1 OX=1210908 GN=HSB1_48220 PE=4 SV=1		Halogranum salarium B-1	47652.6	100	FALSE	0	22	0.394	0.34	0.434	HSB1_48220, J2Z8Q5	20	19	20	HSB1_48220, J2Z8Q5	20	19	20	HSB1_48220, J2Z8Q5	97463.9	41403.7	77094.7	HSB1_48220, J2Z8Q5	273412	122057	232904	HSB1_48220, J2Z8Q5	279219	202004	215122	HSB1_48220, J2Z8Q5	HSB1_48220, J2Z8Q5	1	1
J2Z8T4	HSB1_44260	Amidohydrolase	>tr|J2Z8T4|J2Z8T4_9EURY Amidohydrolase OS=Halogranum salarium B-1 OX=1210908 GN=HSB1_44260 PE=4 SV=1		Halogranum salarium B-1	46266.4	66.7	TRUE	0	2	0.023	0.023	0.023	HSB1_44260, J2Z8T4	2	2	1	HSB1_44260, J2Z8T4	2	2	0	HSB1_44260, J2Z8T4	16.9	42.6	0	HSB1_44260, J2Z8T4	177.523	294.256	0	HSB1_44260, J2Z8T4	145.209	371.992	0	HSB1_44260, J2Z8T4	HSB1_44260, J2Z8T4	0	0
J2Z8U8	HSB1_44410	ABC-type dipeptide/oligopeptide/nickel transport system, substrate binding protein	>tr|J2Z8U8|J2Z8U8_9EURY ABC-type dipeptide/oligopeptide/nickel transport system, substrate binding protein OS=Halogranum salarium B-1 OX=1210908 GN=HSB1_44410 PE=4 SV=1		Halogranum salarium B-1	61671.9	100	FALSE	0	16	0.237	0.212	0.267	HSB1_44410, J2Z8U8	13	13	16	HSB1_44410, J2Z8U8	13	13	16	HSB1_44410, J2Z8U8	3527.7	6708.7	12210.8	HSB1_44410, J2Z8U8	8775.03	20893.7	29657.2	HSB1_44410, J2Z8U8	7341.24	28374.5	39719	HSB1_44410, J2Z8U8	HSB1_44410, J2Z8U8	1	1
J2Z8X6	HSB1_44710	Sugar hosphotransferase system IIA component	>tr|J2Z8X6|J2Z8X6_9EURY Sugar hosphotransferase system IIA component OS=Halogranum salarium B-1 OX=1210908 GN=HSB1_44710 PE=4 SV=1		Halogranum salarium B-1	17015	66.7	TRUE	0	1	0.101	0	0.101	HSB1_44710, J2Z8X6	1	0	1	HSB1_44710, J2Z8X6	1	0	1	HSB1_44710, J2Z8X6	48.5	0	38.1	HSB1_44710, J2Z8X6	533.52	0	419.435	HSB1_44710, J2Z8X6	408.666	0	334.744	HSB1_44710, J2Z8X6	HSB1_44710, J2Z8X6	0	0
J2Z904	HSB1_45010	Membrane protein	>tr|J2Z904|J2Z904_9EURY Membrane protein OS=Halogranum salarium B-1 OX=1210908 GN=HSB1_45010 PE=4 SV=1		Halogranum salarium B-1	23575.8	100	FALSE	0	4	0.234	0.136	0.136	HSB1_45010, J2Z904	4	3	3	HSB1_45010, J2Z904	4	3	3	HSB1_45010, J2Z904	39186	1536.1	10843	HSB1_45010, J2Z904	58774.8	4444.56	21685.9	HSB1_45010, J2Z904	31484.9	4135.39	23002	HSB1_45010, J2Z904	HSB1_45010, J2Z904	1	1
J2Z974	HSB1_45560	S-layer glycoprotein	>tr|J2Z974|J2Z974_9EURY S-layer glycoprotein OS=Halogranum salarium B-1 OX=1210908 GN=HSB1_45560 PE=4 SV=1		Halogranum salarium B-1	99884.4	100	FALSE	0	3	0.03	0.02	0.02	HSB1_45560, J2Z974	3	2	2	HSB1_45560, J2Z974	3	2	2	HSB1_45560, J2Z974	229.5	9.8	89.6	HSB1_45560, J2Z974	5300.51	177.341	1523.98	HSB1_45560, J2Z974	4199.34	246.539	1393.26	HSB1_45560, J2Z974	HSB1_45560, J2Z974	1	1
J2Z9H5	HSB1_42480	Uncharacterized protein	>tr|J2Z9H5|J2Z9H5_9EURY Uncharacterized protein OS=Halogranum salarium B-1 OX=1210908 GN=HSB1_42480 PE=4 SV=1		Halogranum salarium B-1	235500	100	FALSE	0	3	0.007	0.003	0.007	HSB1_42480, J2Z9H5	2	1	2	HSB1_42480, J2Z9H5	2	1	2	HSB1_42480, J2Z9H5	68.7	3.1	52.9	HSB1_42480, J2Z9H5	2325.7	499.195	6957.89	HSB1_42480, J2Z9H5	1848.13	785.742	5630.95	HSB1_42480, J2Z9H5	HSB1_42480, J2Z9H5	0	0
J2Z9J5	HSB1_42680	Cytochrome P450	>tr|J2Z9J5|J2Z9J5_9EURY Cytochrome P450 OS=Halogranum salarium B-1 OX=1210908 GN=HSB1_42680 PE=3 SV=1		Halogranum salarium B-1	52667.9	100	FALSE	0	10	0.231	0.162	0.231	HSB1_42680, J2Z9J5	10	8	10	HSB1_42680, J2Z9J5	10	8	10	HSB1_42680, J2Z9J5	9680.9	4098.8	11045.3	HSB1_42680, J2Z9J5	45003.7	20440.2	44708.1	HSB1_42680, J2Z9J5	32640	25574.5	35604.2	HSB1_42680, J2Z9J5	HSB1_42680, J2Z9J5	1	1
J2Z9R6	HSB1_43480	Glutamate dehydrogenase	>tr|J2Z9R6|J2Z9R6_9EURY Glutamate dehydrogenase OS=Halogranum salarium B-1 OX=1210908 GN=HSB1_43480 PE=3 SV=1		Halogranum salarium B-1	47376.8	100	FALSE	0	2	0.042	0.042	0.042	HSB1_43480, J2Z9R6	2	2	2	HSB1_43480, J2Z9R6	2	2	2	HSB1_43480, J2Z9R6	144.7	275.8	87.8	HSB1_43480, J2Z9R6	1664.22	1670.06	218.767	HSB1_43480, J2Z9R6	1182.27	1934.47	277.138	HSB1_43480, J2Z9R6	HSB1_43480, J2Z9R6	1	1
J2Z9T0	HSB1_43630	ABC transporter substrate-binding protein	>tr|J2Z9T0|J2Z9T0_9EURY ABC transporter substrate-binding protein OS=Halogranum salarium B-1 OX=1210908 GN=HSB1_43630 PE=4 SV=1		Halogranum salarium B-1	50963.5	100	FALSE	0	8	0.065	0.096	0.198	HSB1_43630, J2Z9T0	3	4	8	HSB1_43630, J2Z9T0	3	4	8	HSB1_43630, J2Z9T0	35.2	90	359.1	HSB1_43630, J2Z9T0	748.703	729.633	1963.51	HSB1_43630, J2Z9T0	576.633	1127.4	1977.94	HSB1_43630, J2Z9T0	HSB1_43630, J2Z9T0	1	1
J2Z9T4	HSB1_43680	Periplasmic binding protein domain-containing protein	>tr|J2Z9T4|J2Z9T4_9EURY Periplasmic binding protein domain-containing protein OS=Halogranum salarium B-1 OX=1210908 GN=HSB1_43680 PE=4 SV=1		Halogranum salarium B-1	41655.7	100	FALSE	0	8	0.171	0.171	0.202	HSB1_43680, J2Z9T4	7	7	8	HSB1_43680, J2Z9T4	7	7	8	HSB1_43680, J2Z9T4	1017.4	879.3	2839.8	HSB1_43680, J2Z9T4	5677.25	4235.77	10168	HSB1_43680, J2Z9T4	3754.73	6550.91	9487.37	HSB1_43680, J2Z9T4	HSB1_43680, J2Z9T4	1	1
J2Z9V7	HSB1_41180	Glycoside hydrolase family 43	>tr|J2Z9V7|J2Z9V7_9EURY Glycoside hydrolase family 43 OS=Halogranum salarium B-1 OX=1210908 GN=HSB1_41180 PE=3 SV=1		Halogranum salarium B-1	55067.4	66.7	TRUE	0	1	0	0.022	0.022	HSB1_41180, J2Z9V7	0	1	1	HSB1_41180, J2Z9V7	0	1	1	HSB1_41180, J2Z9V7	0	34.6	7	HSB1_41180, J2Z9V7	0	1002.02	202.934	HSB1_41180, J2Z9V7	0	1171.27	216.004	HSB1_41180, J2Z9V7	HSB1_41180, J2Z9V7	0	0
J2Z9X9	HSB1_41430	DUF302 domain-containing protein	>tr|J2Z9X9|J2Z9X9_9EURY DUF302 domain-containing protein OS=Halogranum salarium B-1 OX=1210908 GN=HSB1_41430 PE=4 SV=1		Halogranum salarium B-1	14874.5	33.3	TRUE	0.000856164	1	0.131	0.131	0.131	HSB1_41430, J2Z9X9	1	1	1	HSB1_41430, J2Z9X9	0	1	0	HSB1_41430, J2Z9X9	0.1	1355.4	0.1	HSB1_41430, J2Z9X9	0	0.24456	0	HSB1_41430, J2Z9X9	0	1	0	HSB1_41430, J2Z9X9	HSB1_41430, J2Z9X9	0	0
J2ZA42	HSB1_42130	Magnesium and cobalt efflux protein corC	>tr|J2ZA42|J2ZA42_9EURY Magnesium and cobalt efflux protein corC OS=Halogranum salarium B-1 OX=1210908 GN=HSB1_42130 PE=4 SV=1		Halogranum salarium B-1	48527.9	66.7	TRUE	0	1	0.02	0	0.02	HSB1_42130, J2ZA42	1	0	1	HSB1_42130, J2ZA42	1	0	1	HSB1_42130, J2ZA42	25.7	0	95.2	HSB1_42130, J2ZA42	463.351	0	1714.41	HSB1_42130, J2ZA42	465.465	0	1059.67	HSB1_42130, J2ZA42	HSB1_42130, J2ZA42	0	0
J2ZA63	HSB1_39110	Uncharacterized protein	>tr|J2ZA63|J2ZA63_9EURY Uncharacterized protein OS=Halogranum salarium B-1 OX=1210908 GN=HSB1_39110 PE=4 SV=1		Halogranum salarium B-1	39873.1	66.7	FALSE	0	3	0.057	0.026	0.089	HSB1_39110, J2ZA63	2	1	3	HSB1_39110, J2ZA63	2	0	3	HSB1_39110, J2ZA63	118.9	0	422.3	HSB1_39110, J2ZA63	969.272	0	951.474	HSB1_39110, J2ZA63	692.468	0	1275.57	HSB1_39110, J2ZA63	HSB1_39110, J2ZA63	0	0
J2ZAB1	HSB1_39660	Peptidase M28 domain-containing protein	>tr|J2ZAB1|J2ZAB1_9EURY Peptidase M28 domain-containing protein OS=Halogranum salarium B-1 OX=1210908 GN=HSB1_39660 PE=4 SV=1		Halogranum salarium B-1	65474.9	100	TRUE	0	1	0.015	0.015	0.015	HSB1_39660, J2ZAB1	1	1	1	HSB1_39660, J2ZAB1	1	1	1	HSB1_39660, J2ZAB1	9.4	80	17.8	HSB1_39660, J2ZAB1	243.99	2079.32	463.916	HSB1_39660, J2ZAB1	152.729	2146.81	560.172	HSB1_39660, J2ZAB1	HSB1_39660, J2ZAB1	0	0
J2ZAQ6	HSB1_40910	Solute-binding protein family 5 domain-containing protein	>tr|J2ZAQ6|J2ZAQ6_9EURY Solute-binding protein family 5 domain-containing protein OS=Halogranum salarium B-1 OX=1210908 GN=HSB1_40910 PE=4 SV=1		Halogranum salarium B-1	61335.1	33.3	FALSE	0	3	0	0	0.056	HSB1_40910, J2ZAQ6	0	0	3	HSB1_40910, J2ZAQ6	0	0	3	HSB1_40910, J2ZAQ6	0	0	190.9	HSB1_40910, J2ZAQ6	0	0	1845.02	HSB1_40910, J2ZAQ6	0	0	1199.72	HSB1_40910, J2ZAQ6	HSB1_40910, J2ZAQ6	0	0
J2ZAY1	HSB1_38950	Uncharacterized protein	>tr|J2ZAY1|J2ZAY1_9EURY Uncharacterized protein OS=Halogranum salarium B-1 OX=1210908 GN=HSB1_38950 PE=4 SV=1		Halogranum salarium B-1	69041.8	66.7	TRUE	0	1	0.016	0	0.016	HSB1_38950, J2ZAY1	1	0	1	HSB1_38950, J2ZAY1	1	0	1	HSB1_38950, J2ZAY1	7.3	0	4.5	HSB1_38950, J2ZAY1	293.69	0	179.697	HSB1_38950, J2ZAY1	189.995	0	170.297	HSB1_38950, J2ZAY1	HSB1_38950, J2ZAY1	0	0
J2ZBD5	HSB1_33870	UspA domain-containing protein	>tr|J2ZBD5|J2ZBD5_9EURY UspA domain-containing protein OS=Halogranum salarium B-1 OX=1210908 GN=HSB1_33870 PE=4 SV=1		Halogranum salarium B-1	31744.3	33.3	TRUE	0	1	0.044	0	0.044	HSB1_33870, J2ZBD5	1	0	1	HSB1_33870, J2ZBD5	1	0	0	HSB1_33870, J2ZBD5	9.1	0	0	HSB1_33870, J2ZBD5	0.233648	0	0	HSB1_33870, J2ZBD5	1	0	0	HSB1_33870, J2ZBD5	HSB1_33870, J2ZBD5	0	0
J2ZBH8	HSB1_34320	Aldehyde dehydrogenase domain-containing protein	>tr|J2ZBH8|J2ZBH8_9EURY Aldehyde dehydrogenase domain-containing protein OS=Halogranum salarium B-1 OX=1210908 GN=HSB1_34320 PE=4 SV=1		Halogranum salarium B-1	56541.5	100	FALSE	0	4	0.078	0.078	0.059	HSB1_34320, J2ZBH8	4	4	3	HSB1_34320, J2ZBH8	4	4	3	HSB1_34320, J2ZBH8	421.6	1652.7	221.2	HSB1_34320, J2ZBH8	3591.81	12971.3	1978.45	HSB1_34320, J2ZBH8	2891.27	14822.2	1662.69	HSB1_34320, J2ZBH8	HSB1_34320, J2ZBH8	1	1
J2ZBM5	HSB1_34870	Protein up-regulated by thyroid hormone-putative PQQ-dependent glucose dehydrogenase	>tr|J2ZBM5|J2ZBM5_9EURY Protein up-regulated by thyroid hormone-putative PQQ-dependent glucose dehydrogenase OS=Halogranum salarium B-1 OX=1210908 GN=HSB1_34870 PE=4 SV=1		Halogranum salarium B-1	48018.1	100	FALSE	0	3	0.079	0.06	0.079	HSB1_34870, J2ZBM5	3	2	3	HSB1_34870, J2ZBM5	3	2	3	HSB1_34870, J2ZBM5	11101.7	2425.4	7385.8	HSB1_34870, J2ZBM5	58123.1	13448.7	34467	HSB1_34870, J2ZBM5	51999.6	16845.2	27202.1	HSB1_34870, J2ZBM5	HSB1_34870, J2ZBM5	1	1
J2ZBN7	HSB1_35020	Membrane protein 6-pyruvoyl-tetrahydropterin synthase-related domain-containing protein	>tr|J2ZBN7|J2ZBN7_9EURY Membrane protein 6-pyruvoyl-tetrahydropterin synthase-related domain-containing protein OS=Halogranum salarium B-1 OX=1210908 GN=HSB1_35020 PE=4 SV=1		Halogranum salarium B-1	67121.5	100	FALSE	0	6	0.085	0.059	0.085	HSB1_35020, J2ZBN7	6	4	6	HSB1_35020, J2ZBN7	6	4	6	HSB1_35020, J2ZBN7	2827.4	559.6	2450.2	HSB1_35020, J2ZBN7	18311.3	4450.59	14194.6	HSB1_35020, J2ZBN7	16845.2	5707.98	13799.1	HSB1_35020, J2ZBN7	HSB1_35020, J2ZBN7	1	1
J2ZBU3	HSB1_35620	Uncharacterized protein	>tr|J2ZBU3|J2ZBU3_9EURY Uncharacterized protein OS=Halogranum salarium B-1 OX=1210908 GN=HSB1_35620 PE=4 SV=1		Halogranum salarium B-1	54984.5	66.7	TRUE	0	1	0.017	0	0.017	HSB1_35620, J2ZBU3	1	0	1	HSB1_35620, J2ZBU3	1	0	1	HSB1_35620, J2ZBU3	9	0	59.1	HSB1_35620, J2ZBU3	116.685	0	768.629	HSB1_35620, J2ZBU3	95.2518	0	382.418	HSB1_35620, J2ZBU3	HSB1_35620, J2ZBU3	0	0
J2ZBZ5	HSB1_35870	Uncharacterized protein	>tr|J2ZBZ5|J2ZBZ5_9EURY Uncharacterized protein OS=Halogranum salarium B-1 OX=1210908 GN=HSB1_35870 PE=4 SV=1		Halogranum salarium B-1	8827.03	100	TRUE	0	1	0.145	0.145	0.145	HSB1_35870, J2ZBZ5	1	1	1	HSB1_35870, J2ZBZ5	1	1	1	HSB1_35870, J2ZBZ5	113.8	37	440.1	HSB1_35870, J2ZBZ5	568.802	184.777	2200.32	HSB1_35870, J2ZBZ5	420.241	236.417	1977.01	HSB1_35870, J2ZBZ5	HSB1_35870, J2ZBZ5	0	0
J2ZC05	HSB1_36020	PRC-barrel domain-containing protein	>tr|J2ZC05|J2ZC05_9EURY PRC-barrel domain-containing protein OS=Halogranum salarium B-1 OX=1210908 GN=HSB1_36020 PE=4 SV=1		Halogranum salarium B-1	8897.97	66.7	TRUE	0	1	0.085	0.085	0.085	HSB1_36020, J2ZC05	1	1	1	HSB1_36020, J2ZC05	1	0	1	HSB1_36020, J2ZC05	423.2	0	133.5	HSB1_36020, J2ZC05	2116.17	0	667.275	HSB1_36020, J2ZC05	1674.22	0	587.19	HSB1_36020, J2ZC05	HSB1_36020, J2ZC05	0	0
J2ZC08	HSB1_36070	Membrane-associated zn-dependent protease	>tr|J2ZC08|J2ZC08_9EURY Membrane-associated zn-dependent protease OS=Halogranum salarium B-1 OX=1210908 GN=HSB1_36070 PE=4 SV=1		Halogranum salarium B-1	63692.6	100	FALSE	0	6	0.103	0.06	0.103	HSB1_36070, J2ZC08	6	4	6	HSB1_36070, J2ZC08	6	4	6	HSB1_36070, J2ZC08	3019.5	457.1	2605.4	HSB1_36070, J2ZC08	22957.8	1530.77	11752.3	HSB1_36070, J2ZC08	12969.8	1499.82	11272.5	HSB1_36070, J2ZC08	HSB1_36070, J2ZC08	1	1
J2ZC12	HSB1_36120	Uridylate kinase	>tr|J2ZC12|J2ZC12_9EURY Uridylate kinase OS=Halogranum salarium B-1 OX=1210908 GN=HSB1_36120 PE=3 SV=1		Halogranum salarium B-1	23735.5	100	FALSE	0	3	0.118	0.175	0.114	HSB1_36120, J2ZC12	2	3	2	HSB1_36120, J2ZC12	2	3	2	HSB1_36120, J2ZC12	96.4	1161.2	180.4	HSB1_36120, J2ZC12	810.073	7712.44	1262.96	HSB1_36120, J2ZC12	445.635	7483.98	768.394	HSB1_36120, J2ZC12	HSB1_36120, J2ZC12	1	1
J2ZC27	HSB1_36320	Oligopeptidase f	>tr|J2ZC27|J2ZC27_9EURY Oligopeptidase f OS=Halogranum salarium B-1 OX=1210908 GN=HSB1_36320 PE=4 SV=1		Halogranum salarium B-1	68802.3	100	FALSE	0	2	0.027	0.027	0.027	HSB1_36320, J2ZC27	2	2	2	HSB1_36320, J2ZC27	2	2	2	HSB1_36320, J2ZC27	178.5	422.7	93.5	HSB1_36320, J2ZC27	2321.07	4463.35	858.126	HSB1_36320, J2ZC27	1476.11	5139.96	1190.33	HSB1_36320, J2ZC27	HSB1_36320, J2ZC27	1	1
J2ZC41	nadE	NH(3)-dependent NAD(+) synthetase	>tr|J2ZC41|J2ZC41_9EURY NH(3)-dependent NAD(+) synthetase OS=Halogranum salarium B-1 OX=1210908 GN=nadE PE=3 SV=1		Halogranum salarium B-1	29899.3	100	FALSE	0	3	0.112	0.112	0.112	nadE, J2ZC41	3	3	3	nadE, J2ZC41	3	3	3	nadE, J2ZC41	313.2	284.1	173.2	nadE, J2ZC41	1325.91	1347.65	687.516	nadE, J2ZC41	1044.22	1931.1	852.086	nadE, J2ZC41	nadE, J2ZC41	1	1
J2ZC47	HSB1_36620	Uncharacterized protein	>tr|J2ZC47|J2ZC47_9EURY Uncharacterized protein OS=Halogranum salarium B-1 OX=1210908 GN=HSB1_36620 PE=4 SV=1		Halogranum salarium B-1	38560.6	100	FALSE	0	29	0.556	0.556	0.556	HSB1_36620, J2ZC47	29	28	28	HSB1_36620, J2ZC47	29	28	28	HSB1_36620, J2ZC47	1.23816e+06	1.0824e+06	950975	HSB1_36620, J2ZC47	2.11323e+06	1.70943e+06	1.54215e+06	HSB1_36620, J2ZC47	1.54696e+06	2.264e+06	1632055	HSB1_36620, J2ZC47	HSB1_36620, J2ZC47	1	1
J2ZC56	HSB1_36720	DUF5808 domain-containing protein	>tr|J2ZC56|J2ZC56_9EURY DUF5808 domain-containing protein OS=Halogranum salarium B-1 OX=1210908 GN=HSB1_36720 PE=4 SV=1		Halogranum salarium B-1	10076.5	100	TRUE	0	1	0.109	0.109	0.109	HSB1_36720, J2ZC56	1	1	1	HSB1_36720, J2ZC56	1	1	1	HSB1_36720, J2ZC56	2886.1	605.6	2469.7	HSB1_36720, J2ZC56	11544.2	2422.5	9878.77	HSB1_36720, J2ZC56	8526.42	4773.49	6481.03	HSB1_36720, J2ZC56	HSB1_36720, J2ZC56	0	0
J2ZC77	HSB1_36970	PGF-CTERM sorting domain-containing protein	>tr|J2ZC77|J2ZC77_9EURY PGF-CTERM sorting domain-containing protein OS=Halogranum salarium B-1 OX=1210908 GN=HSB1_36970 PE=4 SV=1		Halogranum salarium B-1	23725.4	66.7	TRUE	0	1	0.048	0	0.048	HSB1_36970, J2ZC77	1	0	1	HSB1_36970, J2ZC77	1	0	1	HSB1_36970, J2ZC77	361.7	0	98.1	HSB1_36970, J2ZC77	2531.94	0	686.925	HSB1_36970, J2ZC77	2123.96	0	596.949	HSB1_36970, J2ZC77	HSB1_36970, J2ZC77	0	0
J2ZCH7	HSB1_37970	nicotinate phosphoribosyltransferase	>tr|J2ZCH7|J2ZCH7_9EURY nicotinate phosphoribosyltransferase OS=Halogranum salarium B-1 OX=1210908 GN=HSB1_37970 PE=4 SV=1		Halogranum salarium B-1	41171.6	100	FALSE	0	3	0.08	0.08	0.044	HSB1_37970, J2ZCH7	3	3	2	HSB1_37970, J2ZCH7	3	3	2	HSB1_37970, J2ZCH7	602.9	460.1	107	HSB1_37970, J2ZCH7	5407.43	3220.62	737.437	HSB1_37970, J2ZCH7	3083.14	3622.92	522.432	HSB1_37970, J2ZCH7	HSB1_37970, J2ZCH7	1	1
J2ZCK1	HSB1_38220	Universal stress family protein	>tr|J2ZCK1|J2ZCK1_9EURY Universal stress family protein OS=Halogranum salarium B-1 OX=1210908 GN=HSB1_38220 PE=4 SV=1		Halogranum salarium B-1	15883.6	66.7	TRUE	0	1	0.06	0.06	0.06	HSB1_38220, J2ZCK1	1	1	1	HSB1_38220, J2ZCK1	1	0	1	HSB1_38220, J2ZCK1	69.8	0.1	50.7	HSB1_38220, J2ZCK1	488.514	0	355.029	HSB1_38220, J2ZCK1	261.173	0	401.703	HSB1_38220, J2ZCK1	HSB1_38220, J2ZCK1	0	0
J2ZCP5	HSB1_29230	UspA domain-containing protein	>tr|J2ZCP5|J2ZCP5_9EURY UspA domain-containing protein OS=Halogranum salarium B-1 OX=1210908 GN=HSB1_29230 PE=4 SV=1		Halogranum salarium B-1	16882.7	100	FALSE	0	3	0.231	0.173	0.231	HSB1_29230, J2ZCP5	3	2	3	HSB1_29230, J2ZCP5	3	2	3	HSB1_29230, J2ZCP5	3081.5	711.4	1249.6	HSB1_29230, J2ZCP5	8232.52	1983.77	3332.28	HSB1_29230, J2ZCP5	11248	5031.52	2387.94	HSB1_29230, J2ZCP5	HSB1_29230, J2ZCP5	1	1
J2ZCT0	HSB1_29580	Ferrichrome ABC transporter substrate-binding protein	>tr|J2ZCT0|J2ZCT0_9EURY Ferrichrome ABC transporter substrate-binding protein OS=Halogranum salarium B-1 OX=1210908 GN=HSB1_29580 PE=4 SV=1		Halogranum salarium B-1	44953.3	100	FALSE	0	28	0.485	0.525	0.483	HSB1_29580, J2ZCT0	27	27	25	HSB1_29580, J2ZCT0	27	27	25	HSB1_29580, J2ZCT0	1.53817e+06	801534	1102175	HSB1_29580, J2ZCT0	4.34922e+06	2.31827e+06	2.6126e+06	HSB1_29580, J2ZCT0	4.01596e+06	3107325	3589956	HSB1_29580, J2ZCT0	HSB1_29580, J2ZCT0	1	1
J2ZCU6	HSB1_29730	Uncharacterized protein	>tr|J2ZCU6|J2ZCU6_9EURY Uncharacterized protein OS=Halogranum salarium B-1 OX=1210908 GN=HSB1_29730 PE=4 SV=1		Halogranum salarium B-1	19134.3	100	TRUE	0	1	0.064	0.064	0.064	HSB1_29730, J2ZCU6	1	1	1	HSB1_29730, J2ZCU6	1	1	1	HSB1_29730, J2ZCU6	306.2	33.5	266.1	HSB1_29730, J2ZCU6	3367.7	367.965	2926.93	HSB1_29730, J2ZCU6	2773.99	414.694	2646.84	HSB1_29730, J2ZCU6	HSB1_29730, J2ZCU6	0	0
J2ZCW6	HSB1_29930	Uncharacterized protein	>tr|J2ZCW6|J2ZCW6_9EURY Uncharacterized protein OS=Halogranum salarium B-1 OX=1210908 GN=HSB1_29930 PE=4 SV=1		Halogranum salarium B-1	37485.7	66.7	TRUE	0	1	0.032	0	0.032	HSB1_29930, J2ZCW6	1	0	1	HSB1_29930, J2ZCW6	1	0	1	HSB1_29930, J2ZCW6	171.9	0	45.1	HSB1_29930, J2ZCW6	2750	0	720.811	HSB1_29930, J2ZCW6	2060.23	0	642.144	HSB1_29930, J2ZCW6	HSB1_29930, J2ZCW6	0	0
J2ZCY2	purC	Phosphoribosylaminoimidazole-succinocarboxamide synthase	>tr|J2ZCY2|J2ZCY2_9EURY Phosphoribosylaminoimidazole-succinocarboxamide synthase OS=Halogranum salarium B-1 OX=1210908 GN=purC PE=3 SV=1		Halogranum salarium B-1	38423.2	100	TRUE	0	1	0.035	0.035	0.035	purC, J2ZCY2	1	1	1	purC, J2ZCY2	1	1	1	purC, J2ZCY2	115.7	110.9	42	purC, J2ZCY2	1966.19	1885.27	714.028	purC, J2ZCY2	1243.32	1957.17	801.215	purC, J2ZCY2	purC, J2ZCY2	0	0
J2ZCY6	HSB1_30130	RCK N-terminal domain-containing protein	>tr|J2ZCY6|J2ZCY6_9EURY RCK N-terminal domain-containing protein OS=Halogranum salarium B-1 OX=1210908 GN=HSB1_30130 PE=4 SV=1		Halogranum salarium B-1	41735.7	100	FALSE	0	6	0.135	0.038	0.135	HSB1_30130, J2ZCY6	6	3	6	HSB1_30130, J2ZCY6	6	3	6	HSB1_30130, J2ZCY6	4771	628.1	3060.7	HSB1_30130, J2ZCY6	15945.9	2740.57	9593.74	HSB1_30130, J2ZCY6	9900.06	2893.15	9010.13	HSB1_30130, J2ZCY6	HSB1_30130, J2ZCY6	1	1
J2ZCZ1	HSB1_30180	Rieske (2fe-2S) domain-containing protein	>tr|J2ZCZ1|J2ZCZ1_9EURY Rieske (2fe-2S) domain-containing protein OS=Halogranum salarium B-1 OX=1210908 GN=HSB1_30180 PE=4 SV=1		Halogranum salarium B-1	30437.1	100	FALSE	0	8	0.277	0.177	0.177	HSB1_30180, J2ZCZ1	8	7	5	HSB1_30180, J2ZCZ1	8	7	5	HSB1_30180, J2ZCZ1	563089	67860.9	4603.3	HSB1_30180, J2ZCZ1	1.11905e+06	179107	10422.5	HSB1_30180, J2ZCZ1	1.22088e+06	307039	4939.28	HSB1_30180, J2ZCZ1	HSB1_30180, J2ZCZ1	1	1
J2ZD07	HSB1_30380	CopG family transcriptional regulator	>tr|J2ZD07|J2ZD07_9EURY CopG family transcriptional regulator OS=Halogranum salarium B-1 OX=1210908 GN=HSB1_30380 PE=4 SV=1		Halogranum salarium B-1	29265.7	100	FALSE	0	7	0.272	0.272	0.272	HSB1_30380, J2ZD07	7	7	7	HSB1_30380, J2ZD07	7	7	7	HSB1_30380, J2ZD07	2393.6	480.2	2533.7	HSB1_30380, J2ZD07	9491.13	1433.07	9240.01	HSB1_30380, J2ZD07	7149.5	2337.29	10160.7	HSB1_30380, J2ZD07	HSB1_30380, J2ZD07	1	1
J2ZD11	HSB1_30430	Phage shock protein a (Im30), suppresses sigma54-dependent transcription	>tr|J2ZD11|J2ZD11_9EURY Phage shock protein a (Im30), suppresses sigma54-dependent transcription OS=Halogranum salarium B-1 OX=1210908 GN=HSB1_30430 PE=3 SV=1		Halogranum salarium B-1	31562.2	100	FALSE	0	8	0.335	0.335	0.335	HSB1_30430, J2ZD11	8	7	8	HSB1_30430, J2ZD11	8	7	8	HSB1_30430, J2ZD11	2575.2	287.2	1964.3	HSB1_30430, J2ZD11	6965.03	1034.43	3201.96	HSB1_30430, J2ZD11	4327.68	990.463	2479.46	HSB1_30430, J2ZD11	HSB1_30430, J2ZD11	1	1
J2ZD20	HSB1_30530	Alcohol dehydrogenase	>tr|J2ZD20|J2ZD20_9EURY Alcohol dehydrogenase OS=Halogranum salarium B-1 OX=1210908 GN=HSB1_30530 PE=3 SV=1		Halogranum salarium B-1	35157.9	33.3	TRUE	0.000856164	1	0	0.036	0	HSB1_30530, J2ZD20	0	1	0	HSB1_30530, J2ZD20	0	1	0	HSB1_30530, J2ZD20	0	61.7	0	HSB1_30530, J2ZD20	0	801.798	0	HSB1_30530, J2ZD20	0	1315.21	0	HSB1_30530, J2ZD20	HSB1_30530, J2ZD20	0	0
J2ZD45	HSB1_30780	Uncharacterized protein	>tr|J2ZD45|J2ZD45_9EURY Uncharacterized protein OS=Halogranum salarium B-1 OX=1210908 GN=HSB1_30780 PE=4 SV=1		Halogranum salarium B-1	27659.2	100	FALSE	0	6	0.216	0.17	0.216	HSB1_30780, J2ZD45	6	5	6	HSB1_30780, J2ZD45	6	5	6	HSB1_30780, J2ZD45	216420	76081.2	37755.9	HSB1_30780, J2ZD45	269757	123344	57155.6	HSB1_30780, J2ZD45	183359	135105	67678.7	HSB1_30780, J2ZD45	HSB1_30780, J2ZD45	1	1
J2ZD74	HSB1_31080	Asparaginase	>tr|J2ZD74|J2ZD74_9EURY Asparaginase OS=Halogranum salarium B-1 OX=1210908 GN=HSB1_31080 PE=4 SV=1		Halogranum salarium B-1	31224.7	100	TRUE	0	1	0.039	0.039	0.039	HSB1_31080, J2ZD74	1	1	1	HSB1_31080, J2ZD74	1	1	1	HSB1_31080, J2ZD74	177.9	444.8	44.3	HSB1_31080, J2ZD74	2668.23	6671.43	664.815	HSB1_31080, J2ZD74	1711.31	9712.85	626.273	HSB1_31080, J2ZD74	HSB1_31080, J2ZD74	0	0
J2ZD78	HSB1_31130	Uncharacterized protein	>tr|J2ZD78|J2ZD78_9EURY Uncharacterized protein OS=Halogranum salarium B-1 OX=1210908 GN=HSB1_31130 PE=4 SV=1		Halogranum salarium B-1	22279.9	66.7	TRUE	0	1	0.058	0.058	0.058	HSB1_31130, J2ZD78	1	1	1	HSB1_31130, J2ZD78	1	1	0	HSB1_31130, J2ZD78	87.1	153.6	0	HSB1_31130, J2ZD78	783.632	1382.04	0	HSB1_31130, J2ZD78	628.161	1734.52	0	HSB1_31130, J2ZD78	HSB1_31130, J2ZD78	0	0
J2ZDC3	rpl3	50S ribosomal protein L3	>tr|J2ZDC3|J2ZDC3_9EURY 50S ribosomal protein L3 OS=Halogranum salarium B-1 OX=1210908 GN=rpl3 PE=3 SV=1		Halogranum salarium B-1	36163.5	100	FALSE	0	8	0.281	0.159	0.254	rpl3, J2ZDC3	8	4	7	rpl3, J2ZDC3	8	4	7	rpl3, J2ZDC3	9802.2	1034.7	1561.7	rpl3, J2ZDC3	86038.9	8797.51	9156.83	rpl3, J2ZDC3	42797.3	8203.86	4694.68	rpl3, J2ZDC3	rpl3, J2ZDC3	1	1
J2ZDD8	rpl22	50S ribosomal protein L22	>tr|J2ZDD8|J2ZDD8_9EURY 50S ribosomal protein L22 OS=Halogranum salarium B-1 OX=1210908 GN=rpl22 PE=3 SV=1		Halogranum salarium B-1	16889	100	FALSE	0	3	0.164	0.164	0.164	rpl22, J2ZDD8	3	3	3	rpl22, J2ZDD8	3	3	3	rpl22, J2ZDD8	24375.8	8689.6	4217.7	rpl22, J2ZDD8	46258.3	18549.4	9209.29	rpl22, J2ZDD8	39652.9	25104.2	7377.32	rpl22, J2ZDD8	rpl22, J2ZDD8	1	1
J2ZDE3	rpl14	50S ribosomal protein L14	>tr|J2ZDE3|J2ZDE3_9EURY 50S ribosomal protein L14 OS=Halogranum salarium B-1 OX=1210908 GN=rpl14 PE=3 SV=1		Halogranum salarium B-1	14317.5	100	FALSE	0	6	0.492	0.492	0.492	rpl14, J2ZDE3	6	6	6	rpl14, J2ZDE3	6	6	6	rpl14, J2ZDE3	15335.2	8705.4	4980.1	rpl14, J2ZDE3	16338.1	14184.7	4939.62	rpl14, J2ZDE3	18002.4	28882.1	10227	rpl14, J2ZDE3	rpl14, J2ZDE3	1	1
J2ZDE8	rps8	30S ribosomal protein S8	>tr|J2ZDE8|J2ZDE8_9EURY 30S ribosomal protein S8 OS=Halogranum salarium B-1 OX=1210908 GN=rps8 PE=3 SV=1		Halogranum salarium B-1	14082.6	100	FALSE	0	2	0.177	0.177	0.177	rps8, J2ZDE8	2	2	2	rps8, J2ZDE8	2	2	2	rps8, J2ZDE8	2016.7	6980.9	2238.4	rps8, J2ZDE8	7834.56	22978.4	6817.79	rps8, J2ZDE8	6848.43	38951.6	4237.47	rps8, J2ZDE8	rps8, J2ZDE8	1	1
J2ZDF2	HSB1_31580	30S ribosomal protein S5P	>tr|J2ZDF2|J2ZDF2_9EURY 30S ribosomal protein S5P OS=Halogranum salarium B-1 OX=1210908 GN=HSB1_31580 PE=3 SV=1		Halogranum salarium B-1	23530.4	100	FALSE	0	3	0.134	0.046	0.134	HSB1_31580, J2ZDF2	3	1	3	HSB1_31580, J2ZDF2	3	1	3	HSB1_31580, J2ZDF2	920.8	85.4	263.6	HSB1_31580, J2ZDF2	3555.37	1054.41	1002.99	HSB1_31580, J2ZDF2	1985.62	1391.07	1035.22	HSB1_31580, J2ZDF2	HSB1_31580, J2ZDF2	0	0
J2ZDF9	HSB1_31680	SCP2 domain-containing protein	>tr|J2ZDF9|J2ZDF9_9EURY SCP2 domain-containing protein OS=Halogranum salarium B-1 OX=1210908 GN=HSB1_31680 PE=4 SV=1		Halogranum salarium B-1	17398.3	100	FALSE	0	6	0.274	0.268	0.274	HSB1_31680, J2ZDF9	6	5	6	HSB1_31680, J2ZDF9	6	5	6	HSB1_31680, J2ZDF9	78437.3	21808.3	81202.3	HSB1_31680, J2ZDF9	111424	30711.2	96241.9	HSB1_31680, J2ZDF9	85341.8	49784.2	100514	HSB1_31680, J2ZDF9	HSB1_31680, J2ZDF9	1	1
J2ZDG3	HSB1_31730	phosphoribosylamine--glycine ligase	>tr|J2ZDG3|J2ZDG3_9EURY phosphoribosylamine--glycine ligase OS=Halogranum salarium B-1 OX=1210908 GN=HSB1_31730 PE=4 SV=1		Halogranum salarium B-1	50432.2	100	FALSE	0	9	0.197	0.197	0.197	HSB1_31730, J2ZDG3	9	9	9	HSB1_31730, J2ZDG3	9	9	9	HSB1_31730, J2ZDG3	1234.5	5058.8	866.3	HSB1_31730, J2ZDG3	6195.27	25958	3597.5	HSB1_31730, J2ZDG3	5049.76	34687.8	3095.01	HSB1_31730, J2ZDG3	HSB1_31730, J2ZDG3	1	1
J2ZDG7	HSB1_31780	PBP domain-containing protein	>tr|J2ZDG7|J2ZDG7_9EURY PBP domain-containing protein OS=Halogranum salarium B-1 OX=1210908 GN=HSB1_31780 PE=4 SV=1		Halogranum salarium B-1	36890.4	100	FALSE	0	14	0.261	0.223	0.316	HSB1_31780, J2ZDG7	10	10	14	HSB1_31780, J2ZDG7	10	10	14	HSB1_31780, J2ZDG7	110290	68496.3	90930.8	HSB1_31780, J2ZDG7	131727	92140.4	97835	HSB1_31780, J2ZDG7	118172	143677	73671.3	HSB1_31780, J2ZDG7	HSB1_31780, J2ZDG7	1	1
J2ZDI0	HSB1_31980	Acetyl-CoA acetyltransferase	>tr|J2ZDI0|J2ZDI0_9EURY Acetyl-CoA acetyltransferase OS=Halogranum salarium B-1 OX=1210908 GN=HSB1_31980 PE=3 SV=1		Halogranum salarium B-1	41325.2	33.3	TRUE	0.00340716	1	0	0.025	0	HSB1_31980, J2ZDI0	0	1	0	HSB1_31980, J2ZDI0	0	1	0	HSB1_31980, J2ZDI0	0	36.5	0	HSB1_31980, J2ZDI0	0	583.667	0	HSB1_31980, J2ZDI0	0	807.078	0	HSB1_31980, J2ZDI0	HSB1_31980, J2ZDI0	0	0
J2ZDW1	HSB1_22860	DUF3054 domain-containing protein	>tr|J2ZDW1|J2ZDW1_9EURY DUF3054 domain-containing protein OS=Halogranum salarium B-1 OX=1210908 GN=HSB1_22860 PE=4 SV=1		Halogranum salarium B-1	14738.6	100	TRUE	0.000856164	1	0.057	0.057	0.057	HSB1_22860, J2ZDW1	1	1	1	HSB1_22860, J2ZDW1	1	1	1	HSB1_22860, J2ZDW1	42525.7	8981.2	37392.5	HSB1_22860, J2ZDW1	85051.3	17962.4	74785	HSB1_22860, J2ZDW1	68568	26140.5	49133.8	HSB1_22860, J2ZDW1	HSB1_22860, J2ZDW1	0	0
J2ZDX1	HSB1_22960	Carbohydrate ABC transporter membrane protein 1, cut1 family	>tr|J2ZDX1|J2ZDX1_9EURY Carbohydrate ABC transporter membrane protein 1, cut1 family OS=Halogranum salarium B-1 OX=1210908 GN=HSB1_22960 PE=3 SV=1		Halogranum salarium B-1	37855.8	100	TRUE	0	1	0.023	0.023	0.023	HSB1_22960, J2ZDX1	1	1	1	HSB1_22960, J2ZDX1	1	1	1	HSB1_22960, J2ZDX1	131.7	28.7	63.9	HSB1_22960, J2ZDX1	1448.28	315.492	702.487	HSB1_22960, J2ZDX1	927.046	307.585	848.985	HSB1_22960, J2ZDX1	HSB1_22960, J2ZDX1	0	0
J2ZDX7	HSB1_23010	MaoC-like domain-containing protein	>tr|J2ZDX7|J2ZDX7_9EURY MaoC-like domain-containing protein OS=Halogranum salarium B-1 OX=1210908 GN=HSB1_23010 PE=4 SV=1		Halogranum salarium B-1	16828.7	100	FALSE	0	2	0.054	0.101	0.101	HSB1_23010, J2ZDX7	1	2	2	HSB1_23010, J2ZDX7	1	2	2	HSB1_23010, J2ZDX7	455.2	510	103.4	HSB1_23010, J2ZDX7	2039.87	2362.67	399.618	HSB1_23010, J2ZDX7	2101.89	4599.55	913.197	HSB1_23010, J2ZDX7	HSB1_23010, J2ZDX7	0	0
J2ZDY7	HSB1_23110	DUF4013 domain-containing protein	>tr|J2ZDY7|J2ZDY7_9EURY DUF4013 domain-containing protein OS=Halogranum salarium B-1 OX=1210908 GN=HSB1_23110 PE=4 SV=1		Halogranum salarium B-1	34064.8	100	FALSE	0	3	0.113	0.031	0.113	HSB1_23110, J2ZDY7	3	1	3	HSB1_23110, J2ZDY7	3	1	3	HSB1_23110, J2ZDY7	302.3	20.4	91.5	HSB1_23110, J2ZDY7	2560.05	457.32	440.161	HSB1_23110, J2ZDY7	1237.22	378.657	276.461	HSB1_23110, J2ZDY7	HSB1_23110, J2ZDY7	0	0
J2ZDZ8	HSB1_23210	Yip1 domain-containing protein	>tr|J2ZDZ8|J2ZDZ8_9EURY Yip1 domain-containing protein OS=Halogranum salarium B-1 OX=1210908 GN=HSB1_23210 PE=4 SV=1		Halogranum salarium B-1	21700.8	100	TRUE	0	1	0.039	0.039	0.039	HSB1_23210, J2ZDZ8	1	1	1	HSB1_23210, J2ZDZ8	1	1	1	HSB1_23210, J2ZDZ8	740	62.6	490.8	HSB1_23210, J2ZDZ8	6660.24	563.699	4417.37	HSB1_23210, J2ZDZ8	4421.59	788.359	4194.63	HSB1_23210, J2ZDZ8	HSB1_23210, J2ZDZ8	0	0
J2ZE08	HSB1_23310	Amphi-Trp domain-containing protein	>tr|J2ZE08|J2ZE08_9EURY Amphi-Trp domain-containing protein OS=Halogranum salarium B-1 OX=1210908 GN=HSB1_23310 PE=4 SV=1		Halogranum salarium B-1	9945.81	33.3	FALSE	0	2	0.161	0.086	0.086	HSB1_23310, J2ZE08	2	1	1	HSB1_23310, J2ZE08	1	0	0	HSB1_23310, J2ZE08	2524.1	1140.4	342	HSB1_23310, J2ZE08	996.742	0	0	HSB1_23310, J2ZE08	781.665	0	0	HSB1_23310, J2ZE08	HSB1_23310, J2ZE08	0	0
J2ZE25	HSB1_23460	Nuclease-like protein	>tr|J2ZE25|J2ZE25_9EURY Nuclease-like protein OS=Halogranum salarium B-1 OX=1210908 GN=HSB1_23460 PE=4 SV=1		Halogranum salarium B-1	84161	100	FALSE	0	21	0.258	0.272	0.278	HSB1_23460, J2ZE25	20	20	21	HSB1_23460, J2ZE25	20	20	21	HSB1_23460, J2ZE25	189123	184876	169281	HSB1_23460, J2ZE25	441916	422061	386065	HSB1_23460, J2ZE25	346315	555993	272041	HSB1_23460, J2ZE25	HSB1_23460, J2ZE25	1	1
J2ZE30	HSB1_23510	Membrane protein	>tr|J2ZE30|J2ZE30_9EURY Membrane protein OS=Halogranum salarium B-1 OX=1210908 GN=HSB1_23510 PE=4 SV=1		Halogranum salarium B-1	40174.9	66.7	TRUE	0.000856164	1	0.019	0.019	0.019	HSB1_23510, J2ZE30	1	1	1	HSB1_23510, J2ZE30	1	0	1	HSB1_23510, J2ZE30	160.5	0	179.3	HSB1_23510, J2ZE30	2247.49	0	2510.42	HSB1_23510, J2ZE30	1510.2	0	2560.61	HSB1_23510, J2ZE30	HSB1_23510, J2ZE30	0	0
J2ZE41	HSB1_23610	Ser protein kinase	>tr|J2ZE41|J2ZE41_9EURY Ser protein kinase OS=Halogranum salarium B-1 OX=1210908 GN=HSB1_23610 PE=4 SV=1		Halogranum salarium B-1	80755.4	66.7	FALSE	0	3	0.014	0	0.051	HSB1_23610, J2ZE41	1	0	3	HSB1_23610, J2ZE41	1	0	3	HSB1_23610, J2ZE41	1.9	0	95	HSB1_23610, J2ZE41	74.8047	0	546.535	HSB1_23610, J2ZE41	57.2351	0	439.741	HSB1_23610, J2ZE41	HSB1_23610, J2ZE41	0	0
J2ZE57	HSB1_23760	Succinate dehydrogenase subunit b	>tr|J2ZE57|J2ZE57_9EURY Succinate dehydrogenase subunit b OS=Halogranum salarium B-1 OX=1210908 GN=HSB1_23760 PE=4 SV=1		Halogranum salarium B-1	34150.2	100	FALSE	0	2	0.065	0.065	0.065	HSB1_23760, J2ZE57	2	2	2	HSB1_23760, J2ZE57	2	2	2	HSB1_23760, J2ZE57	379.2	70.3	140.2	HSB1_23760, J2ZE57	5220.18	548.71	1121.54	HSB1_23760, J2ZE57	5332.74	761.557	1150.99	HSB1_23760, J2ZE57	HSB1_23760, J2ZE57	1	1
J2ZE67	HSB1_23860	ATP-binding protein I	>tr|J2ZE67|J2ZE67_9EURY ATP-binding protein I OS=Halogranum salarium B-1 OX=1210908 GN=HSB1_23860 PE=4 SV=1		Halogranum salarium B-1	32074	100	FALSE	0	7	0.247	0.165	0.247	HSB1_23860, J2ZE67	7	5	7	HSB1_23860, J2ZE67	7	5	7	HSB1_23860, J2ZE67	7014	1606.1	7267.3	HSB1_23860, J2ZE67	30468.7	6687.59	25904.2	HSB1_23860, J2ZE67	22861.4	9064.94	20160.8	HSB1_23860, J2ZE67	HSB1_23860, J2ZE67	1	1
J2ZEA0	HSB1_24160	DUF2064 domain-containing protein	>tr|J2ZEA0|J2ZEA0_9EURY DUF2064 domain-containing protein OS=Halogranum salarium B-1 OX=1210908 GN=HSB1_24160 PE=4 SV=1		Halogranum salarium B-1	27026.2	100	FALSE	0	4	0.179	0.179	0.104	HSB1_24160, J2ZEA0	4	4	2	HSB1_24160, J2ZEA0	4	4	2	HSB1_24160, J2ZEA0	186	753	16.9	HSB1_24160, J2ZEA0	979.487	4132.02	204.758	HSB1_24160, J2ZEA0	769.302	5380.48	181.305	HSB1_24160, J2ZEA0	HSB1_24160, J2ZEA0	1	1
J2ZEB5	HSB1_24310	Iron transport protein A	>tr|J2ZEB5|J2ZEB5_9EURY Iron transport protein A OS=Halogranum salarium B-1 OX=1210908 GN=HSB1_24310 PE=4 SV=1		Halogranum salarium B-1	68674	100	FALSE	0	6	0.095	0.08	0.068	HSB1_24310, J2ZEB5	6	5	5	HSB1_24310, J2ZEB5	6	5	5	HSB1_24310, J2ZEB5	795.2	314.3	464.1	HSB1_24310, J2ZEB5	7419.36	2406.97	2722.5	HSB1_24310, J2ZEB5	6499.21	3743.09	3549.95	HSB1_24310, J2ZEB5	HSB1_24310, J2ZEB5	1	1
J2ZEC6	gltX	Glutamate--tRNA ligase	>tr|J2ZEC6|J2ZEC6_9EURY Glutamate--tRNA ligase OS=Halogranum salarium B-1 OX=1210908 GN=gltX PE=3 SV=1		Halogranum salarium B-1	64199.8	100	FALSE	0	3	0.047	0.047	0.032	gltX, J2ZEC6	3	3	2	gltX, J2ZEC6	3	3	2	gltX, J2ZEC6	204.6	425.9	72.5	gltX, J2ZEC6	1909.99	4106.93	380.602	gltX, J2ZEC6	1167.53	5579.88	466.8	gltX, J2ZEC6	gltX, J2ZEC6	1	1
J2ZEF3	rpl21e	50S ribosomal protein L21e	>tr|J2ZEF3|J2ZEF3_9EURY 50S ribosomal protein L21e OS=Halogranum salarium B-1 OX=1210908 GN=rpl21e PE=3 SV=1		Halogranum salarium B-1	10081.6	100	FALSE	0	3	0.326	0.326	0.326	rpl21e, J2ZEF3	3	3	3	rpl21e, J2ZEF3	3	3	3	rpl21e, J2ZEF3	8756.2	3750.2	927	rpl21e, J2ZEF3	9698.06	3216.37	818.412	rpl21e, J2ZEF3	6344.51	3731.52	970.168	rpl21e, J2ZEF3	rpl21e, J2ZEF3	1	1
J2ZEG6	rpl24e	50S ribosomal protein L24e	>tr|J2ZEG6|J2ZEG6_9EURY 50S ribosomal protein L24e OS=Halogranum salarium B-1 OX=1210908 GN=rpl24e PE=3 SV=1		Halogranum salarium B-1	7095.74	100	TRUE	0	1	0.159	0.159	0.159	rpl24e, J2ZEG6	1	1	1	rpl24e, J2ZEG6	1	1	1	rpl24e, J2ZEG6	8474.9	25278	7809.6	rpl24e, J2ZEG6	25424.6	75834.1	23428.8	rpl24e, J2ZEG6	20387.5	94697	17643.7	rpl24e, J2ZEG6	rpl24e, J2ZEG6	0	0
J2ZEH9	eno	Enolase	>tr|J2ZEH9|J2ZEH9_9EURY Enolase OS=Halogranum salarium B-1 OX=1210908 GN=eno PE=3 SV=1		Halogranum salarium B-1	42139.3	100	FALSE	0	5	0.16	0.113	0.113	eno, J2ZEH9	5	4	4	eno, J2ZEH9	5	4	4	eno, J2ZEH9	5330.9	2675.5	810.9	eno, J2ZEH9	29651.3	16788.9	4414.92	eno, J2ZEH9	21273.7	21883.3	4882.02	eno, J2ZEH9	eno, J2ZEH9	1	1
J2ZEI5	rpl18e	50S ribosomal protein L18e	>tr|J2ZEI5|J2ZEI5_9EURY 50S ribosomal protein L18e OS=Halogranum salarium B-1 OX=1210908 GN=rpl18e PE=3 SV=1		Halogranum salarium B-1	12778.4	100	FALSE	0	4	0.379	0.379	0.379	rpl18e, J2ZEI5	4	4	4	rpl18e, J2ZEI5	4	4	4	rpl18e, J2ZEI5	27874.4	8980.8	5474.5	rpl18e, J2ZEI5	103743	20776.4	15228.9	rpl18e, J2ZEI5	80654.5	29192.5	13310.7	rpl18e, J2ZEI5	rpl18e, J2ZEI5	1	1
J2ZEJ9	HSB1_25210	Dehydrogenase	>tr|J2ZEJ9|J2ZEJ9_9EURY Dehydrogenase OS=Halogranum salarium B-1 OX=1210908 GN=HSB1_25210 PE=4 SV=1		Halogranum salarium B-1	41488.5	100	FALSE	0	5	0.121	0.121	0.121	HSB1_25210, J2ZEJ9	5	5	4	HSB1_25210, J2ZEJ9	5	5	4	HSB1_25210, J2ZEJ9	4188.3	2992.3	642.4	HSB1_25210, J2ZEJ9	7371.6	4360.8	1388.99	HSB1_25210, J2ZEJ9	6111.99	9832.89	836.291	HSB1_25210, J2ZEJ9	HSB1_25210, J2ZEJ9	1	1
J2ZEK5	HSB1_25260	Carbohydrate ABC transporter membrane protein 2, cut1 family	>tr|J2ZEK5|J2ZEK5_9EURY Carbohydrate ABC transporter membrane protein 2, cut1 family OS=Halogranum salarium B-1 OX=1210908 GN=HSB1_25260 PE=3 SV=1		Halogranum salarium B-1	36128.6	66.7	FALSE	0	2	0.097	0.097	0.097	HSB1_25260, J2ZEK5	2	2	2	HSB1_25260, J2ZEK5	2	0	2	HSB1_25260, J2ZEK5	140.5	0.2	362.8	HSB1_25260, J2ZEK5	351.27	0	1237.59	HSB1_25260, J2ZEK5	281.572	0	1075.89	HSB1_25260, J2ZEK5	HSB1_25260, J2ZEK5	1	0
J2ZEL0	HSB1_25310	Transcriptional regulator	>tr|J2ZEL0|J2ZEL0_9EURY Transcriptional regulator OS=Halogranum salarium B-1 OX=1210908 GN=HSB1_25310 PE=3 SV=1		Halogranum salarium B-1	38822.6	100	FALSE	0	2	0.063	0.037	0.037	HSB1_25310, J2ZEL0	2	1	1	HSB1_25310, J2ZEL0	2	1	1	HSB1_25310, J2ZEL0	188	130.1	8.8	HSB1_25310, J2ZEL0	1741.35	1409.84	95.1241	HSB1_25310, J2ZEL0	1028.75	2239.14	50.9692	HSB1_25310, J2ZEL0	HSB1_25310, J2ZEL0	0	0
J2ZEM5	hisD	Histidinol dehydrogenase	>tr|J2ZEM5|J2ZEM5_9EURY Histidinol dehydrogenase OS=Halogranum salarium B-1 OX=1210908 GN=hisD PE=3 SV=1		Halogranum salarium B-1	46146.4	100	FALSE	0	6	0.087	0.131	0.067	hisD, J2ZEM5	4	6	3	hisD, J2ZEM5	4	6	3	hisD, J2ZEM5	220	922.2	91	hisD, J2ZEM5	1006.61	2123.61	325.641	hisD, J2ZEM5	690.571	2345.75	375.706	hisD, J2ZEM5	hisD, J2ZEM5	1	1
J2ZEP0	HSB1_25610	Serine-pyruvate aminotransferase/archaeal aspartate aminotransferase	>tr|J2ZEP0|J2ZEP0_9EURY Serine-pyruvate aminotransferase/archaeal aspartate aminotransferase OS=Halogranum salarium B-1 OX=1210908 GN=HSB1_25610 PE=3 SV=1		Halogranum salarium B-1	41821.2	100	FALSE	0	4	0.095	0.095	0.095	HSB1_25610, J2ZEP0	4	4	4	HSB1_25610, J2ZEP0	4	4	4	HSB1_25610, J2ZEP0	804.2	669	82.2	HSB1_25610, J2ZEP0	3787.33	4037.33	558.234	HSB1_25610, J2ZEP0	3409.16	5297.15	594.002	HSB1_25610, J2ZEP0	HSB1_25610, J2ZEP0	1	1
J2ZEP9	HSB1_25710	ABC transporter domain-containing protein	>tr|J2ZEP9|J2ZEP9_9EURY ABC transporter domain-containing protein OS=Halogranum salarium B-1 OX=1210908 GN=HSB1_25710 PE=4 SV=1		Halogranum salarium B-1	41787.6	100	FALSE	0	6	0.165	0.062	0.204	HSB1_25710, J2ZEP9	5	2	6	HSB1_25710, J2ZEP9	5	2	6	HSB1_25710, J2ZEP9	932.6	85.9	1316.3	HSB1_25710, J2ZEP9	9329.47	1761.36	4993.04	HSB1_25710, J2ZEP9	3848.87	1359.23	3669.44	HSB1_25710, J2ZEP9	HSB1_25710, J2ZEP9	1	1
J2ZEQ4	HSB1_25760	Gluconate 2-dehydrogenase subunit 3 family protein	>tr|J2ZEQ4|J2ZEQ4_9EURY Gluconate 2-dehydrogenase subunit 3 family protein OS=Halogranum salarium B-1 OX=1210908 GN=HSB1_25760 PE=4 SV=1		Halogranum salarium B-1	18648.3	100	FALSE	0	3	0.191	0.191	0.191	HSB1_25760, J2ZEQ4	3	3	3	HSB1_25760, J2ZEQ4	3	3	3	HSB1_25760, J2ZEQ4	840.8	2663.9	3301.4	HSB1_25760, J2ZEQ4	6215.7	3086.34	6413.8	HSB1_25760, J2ZEQ4	6745.82	6444.04	7311.95	HSB1_25760, J2ZEQ4	HSB1_25760, J2ZEQ4	1	1
J2ZEY0	HSB1_26510	Uncharacterized protein	>tr|J2ZEY0|J2ZEY0_9EURY Uncharacterized protein OS=Halogranum salarium B-1 OX=1210908 GN=HSB1_26510 PE=4 SV=1		Halogranum salarium B-1	30603.1	100	FALSE	0	4	0.161	0.027	0.106	HSB1_26510, J2ZEY0	4	1	3	HSB1_26510, J2ZEY0	4	1	3	HSB1_26510, J2ZEY0	349.8	30.2	419.3	HSB1_26510, J2ZEY0	2593.65	281.181	1188.51	HSB1_26510, J2ZEY0	711.861	156.774	724.001	HSB1_26510, J2ZEY0	HSB1_26510, J2ZEY0	0	0
J2ZEY4	HSB1_26560	glycine dehydrogenase (aminomethyl-transferring)	>tr|J2ZEY4|J2ZEY4_9EURY glycine dehydrogenase (aminomethyl-transferring) OS=Halogranum salarium B-1 OX=1210908 GN=HSB1_26560 PE=4 SV=1		Halogranum salarium B-1	51432.8	100	FALSE	0	5	0.141	0.141	0.057	HSB1_26560, J2ZEY4	5	5	2	HSB1_26560, J2ZEY4	5	5	2	HSB1_26560, J2ZEY4	1137.2	1616.9	101.8	HSB1_26560, J2ZEY4	6577.76	9200.84	806.902	HSB1_26560, J2ZEY4	5262	16210.4	495.568	HSB1_26560, J2ZEY4	HSB1_26560, J2ZEY4	1	1
J2ZEY7	tuf	Elongation factor 1-alpha	>tr|J2ZEY7|J2ZEY7_9EURY Elongation factor 1-alpha OS=Halogranum salarium B-1 OX=1210908 GN=tuf PE=3 SV=1		Halogranum salarium B-1	46089.6	100	FALSE	0	7	0.128	0.057	0.147	tuf, J2ZEY7	5	4	6	tuf, J2ZEY7	4	2	5	tuf, J2ZEY7	1639.8	511.5	955.2	tuf, J2ZEY7	3563.37	1393.25	1217.59	tuf, J2ZEY7	1755.17	1361.4	1040.93	tuf, J2ZEY7	tuf, J2ZEY7	1	1
J2ZEZ5	HSB1_26710	Alpha/beta hydrolase fold protein	>tr|J2ZEZ5|J2ZEZ5_9EURY Alpha/beta hydrolase fold protein OS=Halogranum salarium B-1 OX=1210908 GN=HSB1_26710 PE=4 SV=1		Halogranum salarium B-1	36943.2	66.7	FALSE	0	2	0.041	0	0.078	HSB1_26710, J2ZEZ5	1	0	2	HSB1_26710, J2ZEZ5	1	0	2	HSB1_26710, J2ZEZ5	50	0	183	HSB1_26710, J2ZEZ5	949.825	0	1935.81	HSB1_26710, J2ZEZ5	1048.92	0	758.508	HSB1_26710, J2ZEZ5	HSB1_26710, J2ZEZ5	0	0
J2ZF02	ilvD	Dihydroxy-acid dehydratase	>tr|J2ZF02|J2ZF02_9EURY Dihydroxy-acid dehydratase OS=Halogranum salarium B-1 OX=1210908 GN=ilvD PE=3 SV=1		Halogranum salarium B-1	61440.2	100	FALSE	0	3	0.034	0.053	0.017	ilvD, J2ZF02	2	3	1	ilvD, J2ZF02	2	3	1	ilvD, J2ZF02	23.6	237.1	3.6	ilvD, J2ZF02	306.614	2422.17	50.6282	ilvD, J2ZF02	175.469	2533.1	63.979	ilvD, J2ZF02	ilvD, J2ZF02	0	0
J2ZF19	HSB1_26960	DUF805 domain-containing protein	>tr|J2ZF19|J2ZF19_9EURY DUF805 domain-containing protein OS=Halogranum salarium B-1 OX=1210908 GN=HSB1_26960 PE=4 SV=1		Halogranum salarium B-1	18171.4	66.7	TRUE	0.000856164	1	0.072	0	0.072	HSB1_26960, J2ZF19	1	0	1	HSB1_26960, J2ZF19	1	0	1	HSB1_26960, J2ZF19	34.8	0	549.3	HSB1_26960, J2ZF19	243.354	0	3844.92	HSB1_26960, J2ZF19	244.047	0	2324.16	HSB1_26960, J2ZF19	HSB1_26960, J2ZF19	0	0
J2ZF35	HSB1_27160	Amino acid ABC transporter membrane protein, paat family	>tr|J2ZF35|J2ZF35_9EURY Amino acid ABC transporter membrane protein, paat family OS=Halogranum salarium B-1 OX=1210908 GN=HSB1_27160 PE=3 SV=1		Halogranum salarium B-1	29791.6	100	FALSE	0	3	0.12	0.088	0.12	HSB1_27160, J2ZF35	3	2	3	HSB1_27160, J2ZF35	3	2	3	HSB1_27160, J2ZF35	615.4	152.4	598	HSB1_27160, J2ZF35	5736.68	1446.23	3388.51	HSB1_27160, J2ZF35	3313.34	1584.27	2494.07	HSB1_27160, J2ZF35	HSB1_27160, J2ZF35	1	1
J2ZF38	HSB1_27210	Glycerophosphoryl diester phosphodiesterase membrane domain-containing protein	>tr|J2ZF38|J2ZF38_9EURY Glycerophosphoryl diester phosphodiesterase membrane domain-containing protein OS=Halogranum salarium B-1 OX=1210908 GN=HSB1_27210 PE=4 SV=1		Halogranum salarium B-1	41951.6	100	FALSE	0	2	0.058	0.058	0.058	HSB1_27210, J2ZF38	2	2	2	HSB1_27210, J2ZF38	2	2	2	HSB1_27210, J2ZF38	2319.2	413.1	8959.8	HSB1_27210, J2ZF38	10436.2	1392.92	21297.3	HSB1_27210, J2ZF38	13667.6	2414.68	12905.9	HSB1_27210, J2ZF38	HSB1_27210, J2ZF38	1	1
J2ZF42	HSB1_27260	Binding-protein-dependent transport systems inner membrane component	>tr|J2ZF42|J2ZF42_9EURY Binding-protein-dependent transport systems inner membrane component OS=Halogranum salarium B-1 OX=1210908 GN=HSB1_27260 PE=3 SV=1		Halogranum salarium B-1	36002.4	100	FALSE	0	2	0.051	0.051	0.051	HSB1_27260, J2ZF42	2	2	2	HSB1_27260, J2ZF42	2	2	2	HSB1_27260, J2ZF42	2502.5	107.6	1419.9	HSB1_27260, J2ZF42	14830.4	1684	7099.58	HSB1_27260, J2ZF42	10050.4	2225.53	5892.98	HSB1_27260, J2ZF42	HSB1_27260, J2ZF42	1	1
J2ZF55	HSB1_27410	Uncharacterized protein	>tr|J2ZF55|J2ZF55_9EURY Uncharacterized protein OS=Halogranum salarium B-1 OX=1210908 GN=HSB1_27410 PE=4 SV=1		Halogranum salarium B-1	38878.1	100	FALSE	0	9	0.265	0.181	0.265	HSB1_27410, J2ZF55	9	7	9	HSB1_27410, J2ZF55	9	7	9	HSB1_27410, J2ZF55	15600.5	2080.8	17056.6	HSB1_27410, J2ZF55	47574.6	6779.19	41278	HSB1_27410, J2ZF55	43213.3	8614.93	24451	HSB1_27410, J2ZF55	HSB1_27410, J2ZF55	1	1
J2ZF68	HSB1_27560	Archaeal Type IV pilin N-terminal domain-containing protein	>tr|J2ZF68|J2ZF68_9EURY Archaeal Type IV pilin N-terminal domain-containing protein OS=Halogranum salarium B-1 OX=1210908 GN=HSB1_27560 PE=4 SV=1		Halogranum salarium B-1	17820.8	100	FALSE	0	2	0.209	0.117	0.209	HSB1_27560, J2ZF68	2	1	2	HSB1_27560, J2ZF68	2	1	2	HSB1_27560, J2ZF68	777.1	127.1	456.9	HSB1_27560, J2ZF68	4105.59	675.639	1599.24	HSB1_27560, J2ZF68	5280.35	1592.16	943.408	HSB1_27560, J2ZF68	HSB1_27560, J2ZF68	0	0
J2ZF77	HSB1_27660	Acyl-CoA hydrolase	>tr|J2ZF77|J2ZF77_9EURY Acyl-CoA hydrolase OS=Halogranum salarium B-1 OX=1210908 GN=HSB1_27660 PE=4 SV=1		Halogranum salarium B-1	18579.6	100	FALSE	0	5	0.323	0.042	0.323	HSB1_27660, J2ZF77	5	1	5	HSB1_27660, J2ZF77	5	1	5	HSB1_27660, J2ZF77	939.2	208.4	2214.8	HSB1_27660, J2ZF77	3203.7	3210.32	8640.02	HSB1_27660, J2ZF77	1937.21	2642.57	5180.02	HSB1_27660, J2ZF77	HSB1_27660, J2ZF77	0	0
J2ZF82	HSB1_27710	Beta-lactamase-related domain-containing protein	>tr|J2ZF82|J2ZF82_9EURY Beta-lactamase-related domain-containing protein OS=Halogranum salarium B-1 OX=1210908 GN=HSB1_27710 PE=4 SV=1		Halogranum salarium B-1	40972	100	FALSE	0	5	0.114	0.114	0.077	HSB1_27710, J2ZF82	5	5	4	HSB1_27710, J2ZF82	5	5	4	HSB1_27710, J2ZF82	536.6	2370.4	655.5	HSB1_27710, J2ZF82	2716.91	8948.43	2737.46	HSB1_27710, J2ZF82	2184.21	14535.9	3017.81	HSB1_27710, J2ZF82	HSB1_27710, J2ZF82	1	1
J2ZF92	HSB1_27810	Ferredoxin--NAD(+) reductase	>tr|J2ZF92|J2ZF92_9EURY Ferredoxin--NAD(+) reductase OS=Halogranum salarium B-1 OX=1210908 GN=HSB1_27810 PE=4 SV=1		Halogranum salarium B-1	44882.7	100	FALSE	0	5	0.059	0.138	0.138	HSB1_27810, J2ZF92	2	5	5	HSB1_27810, J2ZF92	2	5	5	HSB1_27810, J2ZF92	252.4	5789.3	526.7	HSB1_27810, J2ZF92	1845.69	35463.8	3063.13	HSB1_27810, J2ZF92	1628.92	55160.5	2440.11	HSB1_27810, J2ZF92	HSB1_27810, J2ZF92	1	1
J2ZFA2	carB	Carbamoyl-phosphate synthase large chain	>tr|J2ZFA2|J2ZFA2_9EURY Carbamoyl-phosphate synthase large chain OS=Halogranum salarium B-1 OX=1210908 GN=carB PE=3 SV=1		Halogranum salarium B-1	116093	100	FALSE	0	4	0.034	0.016	0.034	carB, J2ZFA2	4	2	4	carB, J2ZFA2	4	2	4	carB, J2ZFA2	88	6.7	34.9	carB, J2ZFA2	1642.09	233.302	493.62	carB, J2ZFA2	768.573	195.811	446.836	carB, J2ZFA2	carB, J2ZFA2	1	1
J2ZFC7	HSB1_28160	Xylose isomerase-like TIM barrel domain-containing protein	>tr|J2ZFC7|J2ZFC7_9EURY Xylose isomerase-like TIM barrel domain-containing protein OS=Halogranum salarium B-1 OX=1210908 GN=HSB1_28160 PE=4 SV=1		Halogranum salarium B-1	26521.2	100	FALSE	0	3	0.126	0.126	0.041	HSB1_28160, J2ZFC7	3	3	1	HSB1_28160, J2ZFC7	3	3	1	HSB1_28160, J2ZFC7	808	4242	62.7	HSB1_28160, J2ZFC7	2154.78	10508.8	269.286	HSB1_28160, J2ZFC7	1506.75	14191.4	271.391	HSB1_28160, J2ZFC7	HSB1_28160, J2ZFC7	0	0
J2ZFE7	HSB1_22340	Cyclase family protein	>tr|J2ZFE7|J2ZFE7_9EURY Cyclase family protein OS=Halogranum salarium B-1 OX=1210908 GN=HSB1_22340 PE=4 SV=1		Halogranum salarium B-1	28300.3	100	FALSE	0	3	0.181	0.181	0.129	HSB1_22340, J2ZFE7	3	3	2	HSB1_22340, J2ZFE7	3	3	2	HSB1_22340, J2ZFE7	898.7	898.8	9.7	HSB1_22340, J2ZFE7	4193.89	4355.5	166.344	HSB1_22340, J2ZFE7	3145.77	5607.32	238.107	HSB1_22340, J2ZFE7	HSB1_22340, J2ZFE7	1	1
J2ZFF2	HSB1_22390	Formyl-CoA transferase	>tr|J2ZFF2|J2ZFF2_9EURY Formyl-CoA transferase OS=Halogranum salarium B-1 OX=1210908 GN=HSB1_22390 PE=4 SV=1		Halogranum salarium B-1	44841.9	100	FALSE	0	5	0.103	0.131	0.113	HSB1_22390, J2ZFF2	4	5	4	HSB1_22390, J2ZFF2	4	5	4	HSB1_22390, J2ZFF2	3069.2	7893.2	1326.8	HSB1_22390, J2ZFF2	24362.9	58601	9907.14	HSB1_22390, J2ZFF2	18416.5	120051	9298.54	HSB1_22390, J2ZFF2	HSB1_22390, J2ZFF2	1	1
J2ZFF7	HSB1_22440	FAD-binding PCMH-type domain-containing protein	>tr|J2ZFF7|J2ZFF7_9EURY FAD-binding PCMH-type domain-containing protein OS=Halogranum salarium B-1 OX=1210908 GN=HSB1_22440 PE=4 SV=1		Halogranum salarium B-1	31530.7	100	FALSE	0	4	0.088	0.139	0.088	HSB1_22440, J2ZFF7	3	4	3	HSB1_22440, J2ZFF7	3	4	3	HSB1_22440, J2ZFF7	243.5	787.7	132.5	HSB1_22440, J2ZFF7	1217.39	3283.85	675.229	HSB1_22440, J2ZFF7	697.451	4468.03	749.872	HSB1_22440, J2ZFF7	HSB1_22440, J2ZFF7	1	1
J2ZFI5	rps7	30S ribosomal protein S7	>tr|J2ZFI5|J2ZFI5_9EURY 30S ribosomal protein S7 OS=Halogranum salarium B-1 OX=1210908 GN=rps7 PE=3 SV=1		Halogranum salarium B-1	22621.2	100	TRUE	0	1	0.039	0.039	0.039	rps7, J2ZFI5	1	1	1	rps7, J2ZFI5	1	1	1	rps7, J2ZFI5	205.4	13	46	rps7, J2ZFI5	2259.46	142.841	505.583	rps7, J2ZFI5	1303.62	148.365	667.642	rps7, J2ZFI5	rps7, J2ZFI5	0	0
J2ZFJ8	HSB1_16230	Uncharacterized protein	>tr|J2ZFJ8|J2ZFJ8_9EURY Uncharacterized protein OS=Halogranum salarium B-1 OX=1210908 GN=HSB1_16230 PE=4 SV=1		Halogranum salarium B-1	14192.7	100	FALSE	0	3	0.226	0.226	0.226	HSB1_16230, J2ZFJ8	3	3	3	HSB1_16230, J2ZFJ8	3	3	3	HSB1_16230, J2ZFJ8	1918	5786.9	1159.4	HSB1_16230, J2ZFJ8	2557.29	4742.37	1131.83	HSB1_16230, J2ZFJ8	1609.67	5692.25	967.879	HSB1_16230, J2ZFJ8	HSB1_16230, J2ZFJ8	1	1
J2ZFK3	HSB1_16280	LVIVD repeat-containing protein	>tr|J2ZFK3|J2ZFK3_9EURY LVIVD repeat-containing protein OS=Halogranum salarium B-1 OX=1210908 GN=HSB1_16280 PE=4 SV=1		Halogranum salarium B-1	51397.2	100	FALSE	0	3	0.085	0.062	0.085	HSB1_16280, J2ZFK3	3	2	3	HSB1_16280, J2ZFK3	3	2	3	HSB1_16280, J2ZFK3	1730.4	1067	1559.5	HSB1_16280, J2ZFK3	7903.63	5532.42	7468.82	HSB1_16280, J2ZFK3	6857.5	8374.18	3776.98	HSB1_16280, J2ZFK3	HSB1_16280, J2ZFK3	1	1
J2ZFL3	HSB1_16380	MarR family transcriptional regulator	>tr|J2ZFL3|J2ZFL3_9EURY MarR family transcriptional regulator OS=Halogranum salarium B-1 OX=1210908 GN=HSB1_16380 PE=4 SV=1		Halogranum salarium B-1	11092.2	66.7	TRUE	0	1	0.131	0	0.131	HSB1_16380, J2ZFL3	1	0	1	HSB1_16380, J2ZFL3	1	0	1	HSB1_16380, J2ZFL3	145.7	0	48.8	HSB1_16380, J2ZFL3	728.687	0	244.156	HSB1_16380, J2ZFL3	564.968	0	160.016	HSB1_16380, J2ZFL3	HSB1_16380, J2ZFL3	0	0
J2ZFL9	HSB1_16430	Cell division protein SepF	>tr|J2ZFL9|J2ZFL9_9EURY Cell division protein SepF OS=Halogranum salarium B-1 OX=1210908 GN=HSB1_16430 PE=4 SV=1		Halogranum salarium B-1	12813.2	100	FALSE	0	3	0.342	0.077	0.342	HSB1_16430, J2ZFL9	3	1	3	HSB1_16430, J2ZFL9	3	1	3	HSB1_16430, J2ZFL9	1451.8	122.9	784.9	HSB1_16430, J2ZFL9	4359.57	408.295	1569.76	HSB1_16430, J2ZFL9	4679.36	492.903	1456.59	HSB1_16430, J2ZFL9	HSB1_16430, J2ZFL9	0	0
J2ZFM4	HSB1_16480	Exoribonuclease r	>tr|J2ZFM4|J2ZFM4_9EURY Exoribonuclease r OS=Halogranum salarium B-1 OX=1210908 GN=HSB1_16480 PE=4 SV=1		Halogranum salarium B-1	50708.4	100	FALSE	0	2	0.048	0.023	0.048	HSB1_16480, J2ZFM4	2	1	2	HSB1_16480, J2ZFM4	2	1	2	HSB1_16480, J2ZFM4	16.3	15.3	55.1	HSB1_16480, J2ZFM4	161.433	476.612	414.112	HSB1_16480, J2ZFM4	222.98	1699.13	629.343	HSB1_16480, J2ZFM4	HSB1_16480, J2ZFM4	0	0
J2ZFP0	HSB1_16630	Peptidase M20	>tr|J2ZFP0|J2ZFP0_9EURY Peptidase M20 OS=Halogranum salarium B-1 OX=1210908 GN=HSB1_16630 PE=4 SV=1		Halogranum salarium B-1	38451	100	FALSE	0	7	0.14	0.176	0.146	HSB1_16630, J2ZFP0	6	7	6	HSB1_16630, J2ZFP0	6	7	6	HSB1_16630, J2ZFP0	614.9	3773.3	404.6	HSB1_16630, J2ZFP0	3856.8	23686.9	1808.7	HSB1_16630, J2ZFP0	2619.67	22850.1	1283.61	HSB1_16630, J2ZFP0	HSB1_16630, J2ZFP0	1	1
J2ZFS3	HSB1_16980	Phosphate ABC transporter substrate-binding protein	>tr|J2ZFS3|J2ZFS3_9EURY Phosphate ABC transporter substrate-binding protein OS=Halogranum salarium B-1 OX=1210908 GN=HSB1_16980 PE=4 SV=1		Halogranum salarium B-1	36647.6	100	FALSE	0	7	0.407	0.407	0.407	HSB1_16980, J2ZFS3	7	7	7	HSB1_16980, J2ZFS3	7	7	7	HSB1_16980, J2ZFS3	217312	164609	333828	HSB1_16980, J2ZFS3	238212	215943	151797	HSB1_16980, J2ZFS3	310767	449259	275636	HSB1_16980, J2ZFS3	HSB1_16980, J2ZFS3	1	1
J2ZFU1	HSB1_17180	Citrate synthase	>tr|J2ZFU1|J2ZFU1_9EURY Citrate synthase OS=Halogranum salarium B-1 OX=1210908 GN=HSB1_17180 PE=3 SV=1		Halogranum salarium B-1	42139.9	100	FALSE	0	5	0.142	0.142	0.106	HSB1_17180, J2ZFU1	5	5	4	HSB1_17180, J2ZFU1	5	5	4	HSB1_17180, J2ZFU1	1465.8	2791.7	549.2	HSB1_17180, J2ZFU1	4754.97	9124.04	1694.36	HSB1_17180, J2ZFU1	3681.05	17390.4	2399.74	HSB1_17180, J2ZFU1	HSB1_17180, J2ZFU1	1	1
J2ZFW1	HSB1_17430	Proline dehydrogenase	>tr|J2ZFW1|J2ZFW1_9EURY Proline dehydrogenase OS=Halogranum salarium B-1 OX=1210908 GN=HSB1_17430 PE=4 SV=1		Halogranum salarium B-1	31735.3	66.7	TRUE	0	1	0.125	0.125	0	HSB1_17430, J2ZFW1	1	1	0	HSB1_17430, J2ZFW1	1	1	0	HSB1_17430, J2ZFW1	103.3	449.8	0	HSB1_17430, J2ZFW1	1755.7	7646.8	0	HSB1_17430, J2ZFW1	1374.14	6094.92	0	HSB1_17430, J2ZFW1	HSB1_17430, J2ZFW1	0	0
J2ZFX0	HSB1_17530	CobQ/CobB/MinD/ParA nucleotide binding domain-containing protein	>tr|J2ZFX0|J2ZFX0_9EURY CobQ/CobB/MinD/ParA nucleotide binding domain-containing protein OS=Halogranum salarium B-1 OX=1210908 GN=HSB1_17530 PE=4 SV=1		Halogranum salarium B-1	38927.7	66.7	TRUE	0	1	0.031	0	0.031	HSB1_17530, J2ZFX0	1	0	1	HSB1_17530, J2ZFX0	1	0	1	HSB1_17530, J2ZFX0	11.1	0	633.8	HSB1_17530, J2ZFX0	99.538	0	5704.21	HSB1_17530, J2ZFX0	81.2662	0	4431.1	HSB1_17530, J2ZFX0	HSB1_17530, J2ZFX0	0	0
J2ZFX7	atpB	V-type ATP synthase beta chain	>tr|J2ZFX7|J2ZFX7_9EURY V-type ATP synthase beta chain OS=Halogranum salarium B-1 OX=1210908 GN=atpB PE=3 SV=1		Halogranum salarium B-1	52414.1	100	FALSE	0	15	0.354	0.394	0.394	atpB, J2ZFX7	14	14	14	atpB, J2ZFX7	14	14	14	atpB, J2ZFX7	3804.2	2822.3	7316	atpB, J2ZFX7	16006.6	12277.8	49011.9	atpB, J2ZFX7	9487.23	13101.8	14302.2	atpB, J2ZFX7	atpB, J2ZFX7	1	1
J2ZFZ2	HSB1_17730	Electron transfer flavoprotein subunit alpha	>tr|J2ZFZ2|J2ZFZ2_9EURY Electron transfer flavoprotein subunit alpha OS=Halogranum salarium B-1 OX=1210908 GN=HSB1_17730 PE=3 SV=1		Halogranum salarium B-1	33409	100	FALSE	0	2	0.069	0.069	0.069	HSB1_17730, J2ZFZ2	2	2	2	HSB1_17730, J2ZFZ2	2	2	2	HSB1_17730, J2ZFZ2	185.2	1311.8	502.7	HSB1_17730, J2ZFZ2	1804.04	12591.6	3016.16	HSB1_17730, J2ZFZ2	1997.23	23501.7	2193.69	HSB1_17730, J2ZFZ2	HSB1_17730, J2ZFZ2	1	1
J2ZG02	HSB1_17830	Copper resistance protein D domain-containing protein	>tr|J2ZG02|J2ZG02_9EURY Copper resistance protein D domain-containing protein OS=Halogranum salarium B-1 OX=1210908 GN=HSB1_17830 PE=4 SV=1		Halogranum salarium B-1	15189.1	66.7	FALSE	0	2	0.055	0.055	0.138	HSB1_17830, J2ZG02	1	1	2	HSB1_17830, J2ZG02	1	0	2	HSB1_17830, J2ZG02	4.8	0	542.3	HSB1_17830, J2ZG02	43.5714	0	2157.29	HSB1_17830, J2ZG02	36.908	0	1652.99	HSB1_17830, J2ZG02	HSB1_17830, J2ZG02	0	0
J2ZG20	HSB1_17980	HTH arsR-type domain-containing protein	>tr|J2ZG20|J2ZG20_9EURY HTH arsR-type domain-containing protein OS=Halogranum salarium B-1 OX=1210908 GN=HSB1_17980 PE=4 SV=1		Halogranum salarium B-1	30070.8	66.7	FALSE	0	3	0.13	0.103	0.027	HSB1_17980, J2ZG20	3	2	1	HSB1_17980, J2ZG20	3	0	1	HSB1_17980, J2ZG20	253.3	0.1	16.6	HSB1_17980, J2ZG20	1008.49	0	198.656	HSB1_17980, J2ZG20	616.017	0	257.26	HSB1_17980, J2ZG20	HSB1_17980, J2ZG20	0	0
J2ZG36	HSB1_18130	Fe-s oxidoreductase	>tr|J2ZG36|J2ZG36_9EURY Fe-s oxidoreductase OS=Halogranum salarium B-1 OX=1210908 GN=HSB1_18130 PE=4 SV=1		Halogranum salarium B-1	80195	100	TRUE	0	1	0.01	0.01	0.01	HSB1_18130, J2ZG36	1	1	1	HSB1_18130, J2ZG36	1	1	1	HSB1_18130, J2ZG36	35	10.9	18.8	HSB1_18130, J2ZG36	1153.73	361.274	621.286	HSB1_18130, J2ZG36	724.628	373.552	733.483	HSB1_18130, J2ZG36	HSB1_18130, J2ZG36	0	0
J2ZG60	HSB1_18180	Acyl-CoA dehydrogenase 1	>tr|J2ZG60|J2ZG60_9EURY Acyl-CoA dehydrogenase 1 OS=Halogranum salarium B-1 OX=1210908 GN=HSB1_18180 PE=3 SV=1		Halogranum salarium B-1	44306.6	100	FALSE	0	4	0.07	0.07	0.018	HSB1_18180, J2ZG60	3	4	1	HSB1_18180, J2ZG60	3	4	1	HSB1_18180, J2ZG60	119.4	465	15.5	HSB1_18180, J2ZG60	915.141	3350.43	236.697	HSB1_18180, J2ZG60	523.785	4262.03	328.405	HSB1_18180, J2ZG60	HSB1_18180, J2ZG60	0	0
J2ZG70	alaS	Alanine--tRNA ligase	>tr|J2ZG70|J2ZG70_9EURY Alanine--tRNA ligase OS=Halogranum salarium B-1 OX=1210908 GN=alaS PE=3 SV=1		Halogranum salarium B-1	103124	66.7	FALSE	0	2	0.018	0	0.018	alaS, J2ZG70	2	0	2	alaS, J2ZG70	2	0	2	alaS, J2ZG70	26.2	0	18.8	alaS, J2ZG70	707.183	0	460.113	alaS, J2ZG70	367.305	0	523.508	alaS, J2ZG70	alaS, J2ZG70	0	0
J2ZG81	HSB1_18280	Peptidase M29 aminopeptidase II	>tr|J2ZG81|J2ZG81_9EURY Peptidase M29 aminopeptidase II OS=Halogranum salarium B-1 OX=1210908 GN=HSB1_18280 PE=4 SV=1		Halogranum salarium B-1	40221.9	100	FALSE	0	6	0.203	0.158	0.203	HSB1_18280, J2ZG81	6	5	6	HSB1_18280, J2ZG81	6	5	6	HSB1_18280, J2ZG81	9411	1515.9	903	HSB1_18280, J2ZG81	73100.5	7311.88	6178.42	HSB1_18280, J2ZG81	43221.9	9799.81	2941.88	HSB1_18280, J2ZG81	HSB1_18280, J2ZG81	1	1
J2ZGC3	HSB1_18780	Formiminoglutamase	>tr|J2ZGC3|J2ZGC3_9EURY Formiminoglutamase OS=Halogranum salarium B-1 OX=1210908 GN=HSB1_18780 PE=3 SV=1		Halogranum salarium B-1	34191.5	100	FALSE	0	6	0.172	0.172	0.077	HSB1_18780, J2ZGC3	5	6	2	HSB1_18780, J2ZGC3	5	6	2	HSB1_18780, J2ZGC3	456.7	4896.2	138	HSB1_18780, J2ZGC3	2587.65	18388	463.639	HSB1_18780, J2ZGC3	1679.26	21979.1	634.284	HSB1_18780, J2ZGC3	HSB1_18780, J2ZGC3	1	1
J2ZGE2	HSB1_19030	Probable queuosine precursor transporter	>tr|J2ZGE2|J2ZGE2_9EURY Probable queuosine precursor transporter OS=Halogranum salarium B-1 OX=1210908 GN=HSB1_19030 PE=3 SV=1		Halogranum salarium B-1	24852	100	FALSE	0	2	0.102	0.055	0.102	HSB1_19030, J2ZGE2	2	1	2	HSB1_19030, J2ZGE2	2	1	2	HSB1_19030, J2ZGE2	752	124.8	1576.6	HSB1_19030, J2ZGE2	6611.31	1649.04	2256.15	HSB1_19030, J2ZGE2	2727.67	1016.51	1572.95	HSB1_19030, J2ZGE2	HSB1_19030, J2ZGE2	0	0
J2ZGI8	HSB1_19530	Thermosome subunit	>tr|J2ZGI8|J2ZGI8_9EURY Thermosome subunit OS=Halogranum salarium B-1 OX=1210908 GN=HSB1_19530 PE=3 SV=1		Halogranum salarium B-1	59409	100	FALSE	0	9	0.179	0.098	0.179	HSB1_19530, J2ZGI8	9	5	8	HSB1_19530, J2ZGI8	9	5	8	HSB1_19530, J2ZGI8	2861.7	650.8	1901	HSB1_19530, J2ZGI8	17580.7	6011.97	10269.5	HSB1_19530, J2ZGI8	7863.89	4428.02	6960.12	HSB1_19530, J2ZGI8	HSB1_19530, J2ZGI8	1	1
J2ZGN6	HSB1_20130	Ammonium transporter	>tr|J2ZGN6|J2ZGN6_9EURY Ammonium transporter OS=Halogranum salarium B-1 OX=1210908 GN=HSB1_20130 PE=3 SV=1		Halogranum salarium B-1	46993.5	100	TRUE	0	1	0.018	0.018	0.018	HSB1_20130, J2ZGN6	1	1	1	HSB1_20130, J2ZGN6	1	1	1	HSB1_20130, J2ZGN6	2352.4	588.1	773.3	HSB1_20130, J2ZGN6	15215.2	2697.56	3480.07	HSB1_20130, J2ZGN6	8762.84	2819.62	4395.66	HSB1_20130, J2ZGN6	HSB1_20130, J2ZGN6	0	0
J2ZGQ1	HSB1_20280	Uncharacterized protein	>tr|J2ZGQ1|J2ZGQ1_9EURY Uncharacterized protein OS=Halogranum salarium B-1 OX=1210908 GN=HSB1_20280 PE=4 SV=1		Halogranum salarium B-1	14782.5	100	FALSE	0	4	0.299	0.139	0.299	HSB1_20280, J2ZGQ1	4	2	4	HSB1_20280, J2ZGQ1	4	2	4	HSB1_20280, J2ZGQ1	635.5	106.1	636.4	HSB1_20280, J2ZGQ1	3329.67	835.459	1607.75	HSB1_20280, J2ZGQ1	1751.76	986.341	1250.69	HSB1_20280, J2ZGQ1	HSB1_20280, J2ZGQ1	1	1
J2ZGR4	HSB1_20430	Oligopeptide ABC transporter permease	>tr|J2ZGR4|J2ZGR4_9EURY Oligopeptide ABC transporter permease OS=Halogranum salarium B-1 OX=1210908 GN=HSB1_20430 PE=3 SV=1		Halogranum salarium B-1	53088.2	100	FALSE	0	8	0.125	0.125	0.148	HSB1_20430, J2ZGR4	6	6	8	HSB1_20430, J2ZGR4	6	6	8	HSB1_20430, J2ZGR4	6955.2	1509.7	8668.8	HSB1_20430, J2ZGR4	29145.7	6815.67	34505	HSB1_20430, J2ZGR4	22862.6	7580.8	25596.6	HSB1_20430, J2ZGR4	HSB1_20430, J2ZGR4	1	1
J2ZGV6	HSB1_20880	Signal peptidase I	>tr|J2ZGV6|J2ZGV6_9EURY Signal peptidase I OS=Halogranum salarium B-1 OX=1210908 GN=HSB1_20880 PE=4 SV=1		Halogranum salarium B-1	37126.6	100	FALSE	0	8	0.188	0.157	0.188	HSB1_20880, J2ZGV6	8	7	8	HSB1_20880, J2ZGV6	8	7	8	HSB1_20880, J2ZGV6	24834.9	3018.3	13625.2	HSB1_20880, J2ZGV6	76938.3	6090.19	27608.7	HSB1_20880, J2ZGV6	60805	8419.56	19687.4	HSB1_20880, J2ZGV6	HSB1_20880, J2ZGV6	1	1
J2ZGW7	HSB1_20980	KaiC-like domain-containing protein	>tr|J2ZGW7|J2ZGW7_9EURY KaiC-like domain-containing protein OS=Halogranum salarium B-1 OX=1210908 GN=HSB1_20980 PE=4 SV=1		Halogranum salarium B-1	22007	100	FALSE	0	2	0.052	0.052	0.088	HSB1_20980, J2ZGW7	1	1	2	HSB1_20980, J2ZGW7	1	1	2	HSB1_20980, J2ZGW7	230.1	45.8	365	HSB1_20980, J2ZGW7	2007.32	399.498	2087.41	HSB1_20980, J2ZGW7	1400.02	436.806	1338.73	HSB1_20980, J2ZGW7	HSB1_20980, J2ZGW7	0	0
J2ZGX2	HSB1_21030	ABC transporter substrate-binding protein	>tr|J2ZGX2|J2ZGX2_9EURY ABC transporter substrate-binding protein OS=Halogranum salarium B-1 OX=1210908 GN=HSB1_21030 PE=4 SV=1		Halogranum salarium B-1	41594.5	100	FALSE	0	9	0.256	0.256	0.256	HSB1_21030, J2ZGX2	9	8	8	HSB1_21030, J2ZGX2	9	8	8	HSB1_21030, J2ZGX2	12415.9	6934.5	11276.6	HSB1_21030, J2ZGX2	40452.8	18336.4	36892.4	HSB1_21030, J2ZGX2	39439.3	32187.3	34456.9	HSB1_21030, J2ZGX2	HSB1_21030, J2ZGX2	1	1
J2ZGX7	HSB1_21080	Stage II sporulation protein M	>tr|J2ZGX7|J2ZGX7_9EURY Stage II sporulation protein M OS=Halogranum salarium B-1 OX=1210908 GN=HSB1_21080 PE=4 SV=1		Halogranum salarium B-1	51067	100	FALSE	0	3	0.054	0.054	0.054	HSB1_21080, J2ZGX7	3	3	3	HSB1_21080, J2ZGX7	3	3	3	HSB1_21080, J2ZGX7	1185.8	449.5	3815.6	HSB1_21080, J2ZGX7	4963.81	1767.79	4225.88	HSB1_21080, J2ZGX7	3811.84	2606.2	3517.66	HSB1_21080, J2ZGX7	HSB1_21080, J2ZGX7	1	1
J2ZGZ2	HSB1_21230	Sjogrens syndrome scleroderma autoantigen 1	>tr|J2ZGZ2|J2ZGZ2_9EURY Sjogrens syndrome scleroderma autoantigen 1 OS=Halogranum salarium B-1 OX=1210908 GN=HSB1_21230 PE=4 SV=1		Halogranum salarium B-1	24102.1	100	FALSE	0	3	0.172	0.131	0.172	HSB1_21230, J2ZGZ2	3	2	3	HSB1_21230, J2ZGZ2	3	2	3	HSB1_21230, J2ZGZ2	208	14.6	136	HSB1_21230, J2ZGZ2	1216.22	92.8239	498.84	HSB1_21230, J2ZGZ2	566.016	106.334	431.784	HSB1_21230, J2ZGZ2	HSB1_21230, J2ZGZ2	1	1
J2ZH00	HSB1_21330	Uncharacterized protein	>tr|J2ZH00|J2ZH00_9EURY Uncharacterized protein OS=Halogranum salarium B-1 OX=1210908 GN=HSB1_21330 PE=4 SV=1		Halogranum salarium B-1	28899.2	100	FALSE	0	4	0.11	0.085	0.11	HSB1_21330, J2ZH00	4	3	4	HSB1_21330, J2ZH00	4	3	4	HSB1_21330, J2ZH00	1890.2	723.9	3493.7	HSB1_21330, J2ZH00	5532.34	2634.11	9342.7	HSB1_21330, J2ZH00	4515.2	3233.67	7688.46	HSB1_21330, J2ZH00	HSB1_21330, J2ZH00	1	1
J2ZH15	HSB1_21480	DUF3068 domain-containing protein	>tr|J2ZH15|J2ZH15_9EURY DUF3068 domain-containing protein OS=Halogranum salarium B-1 OX=1210908 GN=HSB1_21480 PE=4 SV=1		Halogranum salarium B-1	28675.7	100	FALSE	0	2	0.08	0.08	0.08	HSB1_21480, J2ZH15	2	2	2	HSB1_21480, J2ZH15	2	2	2	HSB1_21480, J2ZH15	3365.2	202.7	1708.8	HSB1_21480, J2ZH15	25533.9	1459.2	11961.4	HSB1_21480, J2ZH15	20360.4	1874.43	10458.5	HSB1_21480, J2ZH15	HSB1_21480, J2ZH15	1	1
J2ZH63	HSB1_21980	Pyruvate/2-oxoglutarate dehydrogenase complex, dihydrolipoamide acyltransferase component	>tr|J2ZH63|J2ZH63_9EURY Pyruvate/2-oxoglutarate dehydrogenase complex, dihydrolipoamide acyltransferase component OS=Halogranum salarium B-1 OX=1210908 GN=HSB1_21980 PE=3 SV=1		Halogranum salarium B-1	55614.2	100	FALSE	0	6	0.141	0.108	0.141	HSB1_21980, J2ZH63	6	5	6	HSB1_21980, J2ZH63	6	5	6	HSB1_21980, J2ZH63	217.9	327.6	1223.7	HSB1_21980, J2ZH63	1378.17	2326.72	4424.7	HSB1_21980, J2ZH63	1048.43	2936.28	4675.63	HSB1_21980, J2ZH63	HSB1_21980, J2ZH63	1	1
J2ZH99	HSB1_06880	Aldehyde dehydrogenase domain-containing protein	>tr|J2ZH99|J2ZH99_9EURY Aldehyde dehydrogenase domain-containing protein OS=Halogranum salarium B-1 OX=1210908 GN=HSB1_06880 PE=4 SV=1		Halogranum salarium B-1	56495.5	100	FALSE	0	10	0.198	0.145	0.198	HSB1_06880, J2ZH99	9	8	10	HSB1_06880, J2ZH99	5	5	5	HSB1_06880, J2ZH99	1393.9	3032.8	3399.9	HSB1_06880, J2ZH99	8714.64	20974.4	5672.05	HSB1_06880, J2ZH99	6535.52	36673	7095.93	HSB1_06880, J2ZH99	HSB1_06880, J2ZH99	1	1
J2ZHD5	HSB1_07230	Fe2+ transport protein	>tr|J2ZHD5|J2ZHD5_9EURY Fe2+ transport protein OS=Halogranum salarium B-1 OX=1210908 GN=HSB1_07230 PE=4 SV=1		Halogranum salarium B-1	38253.4	100	FALSE	0	20	0.316	0.316	0.345	HSB1_07230, J2ZHD5	18	18	16	HSB1_07230, J2ZHD5	18	18	16	HSB1_07230, J2ZHD5	909010	324817	433286	HSB1_07230, J2ZHD5	1.13041e+06	538173	554554	HSB1_07230, J2ZHD5	690174	527655	252053	HSB1_07230, J2ZHD5	HSB1_07230, J2ZHD5	1	1
J2ZHD9	HSB1_07280	Fenitrothion hydrolase	>tr|J2ZHD9|J2ZHD9_9EURY Fenitrothion hydrolase OS=Halogranum salarium B-1 OX=1210908 GN=HSB1_07280 PE=4 SV=1		Halogranum salarium B-1	47197.5	100	TRUE	0	1	0.027	0.027	0.027	HSB1_07280, J2ZHD9	1	1	1	HSB1_07280, J2ZHD9	1	1	1	HSB1_07280, J2ZHD9	175.7	37.1	105.8	HSB1_07280, J2ZHD9	3337.62	705.75	2010.58	HSB1_07280, J2ZHD9	1960.49	734.609	2534.42	HSB1_07280, J2ZHD9	HSB1_07280, J2ZHD9	0	0
J2ZHF4	HSB1_07430	Transcriptional regulator	>tr|J2ZHF4|J2ZHF4_9EURY Transcriptional regulator OS=Halogranum salarium B-1 OX=1210908 GN=HSB1_07430 PE=4 SV=1		Halogranum salarium B-1	9150.17	100	FALSE	0	3	0.531	0.531	0.531	HSB1_07430, J2ZHF4	3	3	3	HSB1_07430, J2ZHF4	3	3	3	HSB1_07430, J2ZHF4	5281.2	1831.3	6524.7	HSB1_07430, J2ZHF4	12322.9	4017.17	13082.1	HSB1_07430, J2ZHF4	11207.3	5369.54	8572.06	HSB1_07430, J2ZHF4	HSB1_07430, J2ZHF4	1	1
J2ZHG9	HSB1_07580	Dipeptide ABC transporter dipeptide-binding protein	>tr|J2ZHG9|J2ZHG9_9EURY Dipeptide ABC transporter dipeptide-binding protein OS=Halogranum salarium B-1 OX=1210908 GN=HSB1_07580 PE=4 SV=1		Halogranum salarium B-1	66346.4	100	FALSE	0	6	0.069	0.048	0.084	HSB1_07580, J2ZHG9	5	4	6	HSB1_07580, J2ZHG9	5	4	6	HSB1_07580, J2ZHG9	3267.4	2705.8	7572.9	HSB1_07580, J2ZHG9	22896.3	8770.73	18327.8	HSB1_07580, J2ZHG9	16796.9	13003.8	28276.4	HSB1_07580, J2ZHG9	HSB1_07580, J2ZHG9	1	1
J2ZHL1	HSB1_07730	Xaa-pro aminopeptidase	>tr|J2ZHL1|J2ZHL1_9EURY Xaa-pro aminopeptidase OS=Halogranum salarium B-1 OX=1210908 GN=HSB1_07730 PE=4 SV=1		Halogranum salarium B-1	40341.4	100	TRUE	0	1	0.027	0.027	0.027	HSB1_07730, J2ZHL1	1	1	1	HSB1_07730, J2ZHL1	1	1	1	HSB1_07730, J2ZHL1	81.3	234.3	21.5	HSB1_07730, J2ZHL1	1382.73	3983.53	365.471	HSB1_07730, J2ZHL1	803.811	4916.46	443.627	HSB1_07730, J2ZHL1	HSB1_07730, J2ZHL1	0	0
J2ZHM1	HSB1_07780	ABC transporter related protein	>tr|J2ZHM1|J2ZHM1_9EURY ABC transporter related protein OS=Halogranum salarium B-1 OX=1210908 GN=HSB1_07780 PE=4 SV=1		Halogranum salarium B-1	36273.5	100	TRUE	0	1	0.03	0.03	0.03	HSB1_07780, J2ZHM1	1	1	1	HSB1_07780, J2ZHM1	1	1	1	HSB1_07780, J2ZHM1	68.2	14.8	43.2	HSB1_07780, J2ZHM1	886.714	191.801	561.368	HSB1_07780, J2ZHM1	658.887	245.414	501.795	HSB1_07780, J2ZHM1	HSB1_07780, J2ZHM1	0	0
J2ZHM6	HSB1_07830	NADH dehydrogenase subunit m	>tr|J2ZHM6|J2ZHM6_9EURY NADH dehydrogenase subunit m OS=Halogranum salarium B-1 OX=1210908 GN=HSB1_07830 PE=3 SV=1		Halogranum salarium B-1	54338.4	33.3	FALSE	0	3	0	0	0.069	HSB1_07830, J2ZHM6	0	0	3	HSB1_07830, J2ZHM6	0	0	3	HSB1_07830, J2ZHM6	0	0	561.7	HSB1_07830, J2ZHM6	0	0	2434.02	HSB1_07830, J2ZHM6	0	0	1969.9	HSB1_07830, J2ZHM6	HSB1_07830, J2ZHM6	0	0
J2ZHN0	HSB1_07880	NADH-quinone oxidoreductase, chain i	>tr|J2ZHN0|J2ZHN0_9EURY NADH-quinone oxidoreductase, chain i OS=Halogranum salarium B-1 OX=1210908 GN=HSB1_07880 PE=4 SV=1		Halogranum salarium B-1	17681.9	100	FALSE	0	2	0.098	0.098	0.098	HSB1_07880, J2ZHN0	2	2	2	HSB1_07880, J2ZHN0	2	2	2	HSB1_07880, J2ZHN0	1341.4	574.9	1135.2	HSB1_07880, J2ZHN0	6529.54	1666.85	3968.94	HSB1_07880, J2ZHN0	3697.81	2005.07	4107.4	HSB1_07880, J2ZHN0	HSB1_07880, J2ZHN0	1	1
J2ZHP4	HSB1_08030	Ribose 1,5-bisphosphate isomerase	>tr|J2ZHP4|J2ZHP4_9EURY Ribose 1,5-bisphosphate isomerase OS=Halogranum salarium B-1 OX=1210908 GN=HSB1_08030 PE=3 SV=1		Halogranum salarium B-1	34457.9	100	FALSE	0	3	0.097	0.063	0.063	HSB1_08030, J2ZHP4	3	2	2	HSB1_08030, J2ZHP4	3	2	2	HSB1_08030, J2ZHP4	266.6	95.2	99	HSB1_08030, J2ZHP4	3345.18	1089.31	1065.6	HSB1_08030, J2ZHP4	1936.9	1215.96	1167.14	HSB1_08030, J2ZHP4	HSB1_08030, J2ZHP4	1	1
J2ZHQ0	HSB1_08130	Aminotransferase	>tr|J2ZHQ0|J2ZHQ0_9EURY Aminotransferase OS=Halogranum salarium B-1 OX=1210908 GN=HSB1_08130 PE=3 SV=1		Halogranum salarium B-1	41109.2	100	FALSE	0	5	0.065	0.084	0.065	HSB1_08130, J2ZHQ0	4	5	4	HSB1_08130, J2ZHQ0	4	5	4	HSB1_08130, J2ZHQ0	629	3331.3	349.9	HSB1_08130, J2ZHQ0	2930.19	15921.9	1312.72	HSB1_08130, J2ZHQ0	1725.7	17958.7	1566.1	HSB1_08130, J2ZHQ0	HSB1_08130, J2ZHQ0	1	1
J2ZHR6	HSB1_08330	Oxidoreductase	>tr|J2ZHR6|J2ZHR6_9EURY Oxidoreductase OS=Halogranum salarium B-1 OX=1210908 GN=HSB1_08330 PE=4 SV=1		Halogranum salarium B-1	37022.5	100	FALSE	0	3	0.09	0.09	0.09	HSB1_08330, J2ZHR6	3	3	3	HSB1_08330, J2ZHR6	2	2	2	HSB1_08330, J2ZHR6	1174.9	854.6	485.9	HSB1_08330, J2ZHR6	4917.95	3116.93	1183.32	HSB1_08330, J2ZHR6	3009.34	3807.55	1311.22	HSB1_08330, J2ZHR6	HSB1_08330, J2ZHR6	1	1
J2ZHS3	HSB1_08430	Recj-like exonuclease with dnaj-type zn-finger domain protein	>tr|J2ZHS3|J2ZHS3_9EURY Recj-like exonuclease with dnaj-type zn-finger domain protein OS=Halogranum salarium B-1 OX=1210908 GN=HSB1_08430 PE=4 SV=1		Halogranum salarium B-1	69964.1	66.7	TRUE	0	1	0.013	0	0.013	HSB1_08430, J2ZHS3	1	0	1	HSB1_08430, J2ZHS3	1	0	1	HSB1_08430, J2ZHS3	72	0	49.1	HSB1_08430, J2ZHS3	2159.02	0	1473.73	HSB1_08430, J2ZHS3	1442.99	0	1400.13	HSB1_08430, J2ZHS3	HSB1_08430, J2ZHS3	0	0
J2ZHU3	HSB1_08680	Flagellin	>tr|J2ZHU3|J2ZHU3_9EURY Flagellin OS=Halogranum salarium B-1 OX=1210908 GN=HSB1_08680 PE=4 SV=1		Halogranum salarium B-1	27638	100	FALSE	0	2	0.062	0.027	0.062	HSB1_08680, J2ZHU3	2	1	2	HSB1_08680, J2ZHU3	2	1	2	HSB1_08680, J2ZHU3	322.7	28.8	575.9	HSB1_08680, J2ZHU3	3446.35	519.316	2419.96	HSB1_08680, J2ZHU3	1654	423.725	2395.18	HSB1_08680, J2ZHU3	HSB1_08680, J2ZHU3	0	0
J2ZHV6	HSB1_08830	DUF1616 domain-containing protein	>tr|J2ZHV6|J2ZHV6_9EURY DUF1616 domain-containing protein OS=Halogranum salarium B-1 OX=1210908 GN=HSB1_08830 PE=4 SV=1		Halogranum salarium B-1	17138.2	100	FALSE	0	2	0.131	0.131	0.131	HSB1_08830, J2ZHV6	2	2	2	HSB1_08830, J2ZHV6	2	2	2	HSB1_08830, J2ZHV6	18915	3921.3	84.4	HSB1_08830, J2ZHV6	54111.1	10614	98.3485	HSB1_08830, J2ZHV6	44648.3	15133.1	32.0794	HSB1_08830, J2ZHV6	HSB1_08830, J2ZHV6	1	1
J2ZHV9	HSB1_08880	ArsR family transcriptional regulator	>tr|J2ZHV9|J2ZHV9_9EURY ArsR family transcriptional regulator OS=Halogranum salarium B-1 OX=1210908 GN=HSB1_08880 PE=4 SV=1		Halogranum salarium B-1	12736.4	33.3	TRUE	0.00255754	1	0	0	0.099	HSB1_08880, J2ZHV9	0	0	1	HSB1_08880, J2ZHV9	0	0	1	HSB1_08880, J2ZHV9	0	0	172.1	HSB1_08880, J2ZHV9	0	0	1204.37	HSB1_08880, J2ZHV9	0	0	683.82	HSB1_08880, J2ZHV9	HSB1_08880, J2ZHV9	0	0
J2ZHW9	HSB1_08980	ATPase AAA	>tr|J2ZHW9|J2ZHW9_9EURY ATPase AAA OS=Halogranum salarium B-1 OX=1210908 GN=HSB1_08980 PE=4 SV=1		Halogranum salarium B-1	27378.2	66.7	FALSE	0	3	0.096	0	0.136	HSB1_08980, J2ZHW9	2	0	3	HSB1_08980, J2ZHW9	2	0	3	HSB1_08980, J2ZHW9	17	0	646.9	HSB1_08980, J2ZHW9	110.252	0	1598.93	HSB1_08980, J2ZHW9	82.3447	0	1585.8	HSB1_08980, J2ZHW9	HSB1_08980, J2ZHW9	0	0
J2ZHX9	HSB1_09080	KaiA binding protein	>tr|J2ZHX9|J2ZHX9_9EURY KaiA binding protein OS=Halogranum salarium B-1 OX=1210908 GN=HSB1_09080 PE=4 SV=1		Halogranum salarium B-1	25565.7	66.7	FALSE	0	4	0.152	0	0.238	HSB1_09080, J2ZHX9	3	0	4	HSB1_09080, J2ZHX9	3	0	4	HSB1_09080, J2ZHX9	1617	0	1007.3	HSB1_09080, J2ZHX9	3550.38	0	61055.9	HSB1_09080, J2ZHX9	1999.66	0	20147.2	HSB1_09080, J2ZHX9	HSB1_09080, J2ZHX9	0	0
J2ZHY8	HSB1_09180	Putative adhesin domain-containing protein	>tr|J2ZHY8|J2ZHY8_9EURY Putative adhesin domain-containing protein OS=Halogranum salarium B-1 OX=1210908 GN=HSB1_09180 PE=4 SV=1		Halogranum salarium B-1	28525.3	100	FALSE	0	4	0.15	0.04	0.15	HSB1_09180, J2ZHY8	4	1	4	HSB1_09180, J2ZHY8	4	1	4	HSB1_09180, J2ZHY8	558.7	22.7	486.4	HSB1_09180, J2ZHY8	3070.04	317.218	2167.22	HSB1_09180, J2ZHY8	2205.33	390.603	1796.56	HSB1_09180, J2ZHY8	HSB1_09180, J2ZHY8	0	0
J2ZI08	HSB1_09380	Protein-L-isoaspartate O-methyltransferase	>tr|J2ZI08|J2ZI08_9EURY Protein-L-isoaspartate O-methyltransferase OS=Halogranum salarium B-1 OX=1210908 GN=HSB1_09380 PE=4 SV=1		Halogranum salarium B-1	22899.3	66.7	TRUE	0	1	0.052	0	0.052	HSB1_09380, J2ZI08	1	0	1	HSB1_09380, J2ZI08	1	0	1	HSB1_09380, J2ZI08	160.7	0	144.8	HSB1_09380, J2ZI08	1285.33	0	1158.39	HSB1_09380, J2ZI08	683.027	0	1310.23	HSB1_09380, J2ZI08	HSB1_09380, J2ZI08	0	0
J2ZI11	HSB1_09430	Uncharacterized protein	>tr|J2ZI11|J2ZI11_9EURY Uncharacterized protein OS=Halogranum salarium B-1 OX=1210908 GN=HSB1_09430 PE=4 SV=1		Halogranum salarium B-1	21029.3	100	TRUE	0	1	0.053	0.053	0.053	HSB1_09430, J2ZI11	1	1	1	HSB1_09430, J2ZI11	1	1	1	HSB1_09430, J2ZI11	218.9	17.1	128.5	HSB1_09430, J2ZI11	2626.3	205.629	1542.54	HSB1_09430, J2ZI11	1458.92	273.787	1753.14	HSB1_09430, J2ZI11	HSB1_09430, J2ZI11	0	0
J2ZI56	HSB1_09980	Intracellular protease/amidase	>tr|J2ZI56|J2ZI56_9EURY Intracellular protease/amidase OS=Halogranum salarium B-1 OX=1210908 GN=HSB1_09980 PE=4 SV=1		Halogranum salarium B-1	24307.2	100	FALSE	0	3	0.167	0.167	0.048	HSB1_09980, J2ZI56	3	3	1	HSB1_09980, J2ZI56	3	3	1	HSB1_09980, J2ZI56	552.5	1217.1	26.3	HSB1_09980, J2ZI56	2209.82	4168.47	176.803	HSB1_09980, J2ZI56	1580.95	5664.69	190.433	HSB1_09980, J2ZI56	HSB1_09980, J2ZI56	0	0
J2ZI64	HSB1_10080	Nucleic acid-binding protein	>tr|J2ZI64|J2ZI64_9EURY Nucleic acid-binding protein OS=Halogranum salarium B-1 OX=1210908 GN=HSB1_10080 PE=4 SV=1		Halogranum salarium B-1	8635.5	100	TRUE	0	2	0.088	0.088	0.088	HSB1_10080, J2ZI64	2	2	2	HSB1_10080, J2ZI64	2	2	2	HSB1_10080, J2ZI64	7519.8	1454.6	3517.6	HSB1_10080, J2ZI64	54094.6	10552.7	3676.16	HSB1_10080, J2ZI64	29001.8	10339.1	2221.1	HSB1_10080, J2ZI64	HSB1_10080, J2ZI64	1	1
J2ZI79	HSB1_10230	Fe/B12 periplasmic-binding domain-containing protein	>tr|J2ZI79|J2ZI79_9EURY Fe/B12 periplasmic-binding domain-containing protein OS=Halogranum salarium B-1 OX=1210908 GN=HSB1_10230 PE=4 SV=1		Halogranum salarium B-1	40280.5	100	FALSE	0	8	0.225	0.225	0.225	HSB1_10230, J2ZI79	8	8	8	HSB1_10230, J2ZI79	8	8	8	HSB1_10230, J2ZI79	719818	449267	438305	HSB1_10230, J2ZI79	1.40031e+06	758817	630020	HSB1_10230, J2ZI79	1.03213e+06	900121	331545	HSB1_10230, J2ZI79	HSB1_10230, J2ZI79	1	1
J2ZI94	HSB1_10380	PGF-CTERM sorting domain-containing protein	>tr|J2ZI94|J2ZI94_9EURY PGF-CTERM sorting domain-containing protein OS=Halogranum salarium B-1 OX=1210908 GN=HSB1_10380 PE=3 SV=1		Halogranum salarium B-1	72971.1	100	TRUE	0	2	0.017	0.017	0.017	HSB1_10380, J2ZI94	2	2	2	HSB1_10380, J2ZI94	2	2	2	HSB1_10380, J2ZI94	16680015	4.64972e+06	9.7515e+06	HSB1_10380, J2ZI94	48681820	13001295	310678	HSB1_10380, J2ZI94	18908620	10156216	38233.3	HSB1_10380, J2ZI94	HSB1_10380, J2ZI94	1	1
J2ZIB1	HSB1_10530	N-acetyltransferase domain-containing protein	>tr|J2ZIB1|J2ZIB1_9EURY N-acetyltransferase domain-containing protein OS=Halogranum salarium B-1 OX=1210908 GN=HSB1_10530 PE=4 SV=1		Halogranum salarium B-1	27830.3	100	FALSE	0	3	0.124	0.124	0.124	HSB1_10530, J2ZIB1	3	3	3	HSB1_10530, J2ZIB1	3	3	3	HSB1_10530, J2ZIB1	898.5	796.3	308.7	HSB1_10530, J2ZIB1	3716.2	4225.3	1560.21	HSB1_10530, J2ZIB1	2658.18	4116.77	1746.45	HSB1_10530, J2ZIB1	HSB1_10530, J2ZIB1	1	1
J2ZIC8	HSB1_10730	Iron-regulated ABC transporter permease sufd	>tr|J2ZIC8|J2ZIC8_9EURY Iron-regulated ABC transporter permease sufd OS=Halogranum salarium B-1 OX=1210908 GN=HSB1_10730 PE=4 SV=1		Halogranum salarium B-1	44992.2	100	FALSE	0	6	0.111	0.111	0.161	HSB1_10730, J2ZIC8	4	4	6	HSB1_10730, J2ZIC8	4	4	6	HSB1_10730, J2ZIC8	459.7	190.3	1047.9	HSB1_10730, J2ZIC8	2959.82	1003.19	2661.42	HSB1_10730, J2ZIC8	1825.86	1431.32	3392.13	HSB1_10730, J2ZIC8	HSB1_10730, J2ZIC8	1	1
J2ZIF0	HSB1_10930	Uncharacterized protein	>tr|J2ZIF0|J2ZIF0_9EURY Uncharacterized protein OS=Halogranum salarium B-1 OX=1210908 GN=HSB1_10930 PE=4 SV=1		Halogranum salarium B-1	14624	100	FALSE	0	4	0.147	0.093	0.372	HSB1_10930, J2ZIF0	2	1	4	HSB1_10930, J2ZIF0	2	1	4	HSB1_10930, J2ZIF0	2040.7	875.8	1699	HSB1_10930, J2ZIF0	9676.8	4941.61	5254.55	HSB1_10930, J2ZIF0	4431.26	4075.24	3878.09	HSB1_10930, J2ZIF0	HSB1_10930, J2ZIF0	0	0
J2ZIJ1	HSB1_11330	2-oxoglutarate ferredoxin oxidoreductase subunit beta	>tr|J2ZIJ1|J2ZIJ1_9EURY 2-oxoglutarate ferredoxin oxidoreductase subunit beta OS=Halogranum salarium B-1 OX=1210908 GN=HSB1_11330 PE=4 SV=1		Halogranum salarium B-1	28211.2	100	FALSE	0	2	0.085	0.085	0.085	HSB1_11330, J2ZIJ1	2	2	2	HSB1_11330, J2ZIJ1	2	2	2	HSB1_11330, J2ZIJ1	373.3	157.2	375.8	HSB1_11330, J2ZIJ1	4756.95	1207.09	2239.84	HSB1_11330, J2ZIJ1	2573.04	1284.98	1588.6	HSB1_11330, J2ZIJ1	HSB1_11330, J2ZIJ1	1	1
J2ZIJ4	HSB1_11380	Bacterial Ig-like domain-containing protein	>tr|J2ZIJ4|J2ZIJ4_9EURY Bacterial Ig-like domain-containing protein OS=Halogranum salarium B-1 OX=1210908 GN=HSB1_11380 PE=4 SV=1		Halogranum salarium B-1	33846.4	66.7	TRUE	0	1	0.022	0	0.022	HSB1_11380, J2ZIJ4	1	0	1	HSB1_11380, J2ZIJ4	1	0	1	HSB1_11380, J2ZIJ4	4.2	0	171.5	HSB1_11380, J2ZIJ4	50.8447	0	2057.78	HSB1_11380, J2ZIJ4	37.8526	0	1333.57	HSB1_11380, J2ZIJ4	HSB1_11380, J2ZIJ4	0	0
J2ZIM5	HSB1_11730	Threonine efflux protein	>tr|J2ZIM5|J2ZIM5_9EURY Threonine efflux protein OS=Halogranum salarium B-1 OX=1210908 GN=HSB1_11730 PE=4 SV=1		Halogranum salarium B-1	23360.3	100	TRUE	0	1	0.053	0.053	0.053	HSB1_11730, J2ZIM5	1	1	1	HSB1_11730, J2ZIM5	1	1	1	HSB1_11730, J2ZIM5	726.9	138.8	417.2	HSB1_11730, J2ZIM5	5088.64	971.707	2920.71	HSB1_11730, J2ZIM5	3243.06	1417.24	2756.61	HSB1_11730, J2ZIM5	HSB1_11730, J2ZIM5	0	0
J2ZIP6	ftsZ	Cell division protein FtsZ	>tr|J2ZIP6|J2ZIP6_9EURY Cell division protein FtsZ OS=Halogranum salarium B-1 OX=1210908 GN=ftsZ PE=3 SV=1		Halogranum salarium B-1	40246.6	100	FALSE	0	12	0.263	0.159	0.284	ftsZ, J2ZIP6	11	6	11	ftsZ, J2ZIP6	11	6	11	ftsZ, J2ZIP6	4299.6	432.4	3293.1	ftsZ, J2ZIP6	19338.6	1366.34	10273.9	ftsZ, J2ZIP6	12453.2	1786.11	11569.1	ftsZ, J2ZIP6	ftsZ, J2ZIP6	1	1
J2ZIR3	HSB1_12130	Aspartate transaminase	>tr|J2ZIR3|J2ZIR3_9EURY Aspartate transaminase OS=Halogranum salarium B-1 OX=1210908 GN=HSB1_12130 PE=4 SV=1		Halogranum salarium B-1	40760	100	FALSE	0	2	0.022	0.06	0.038	HSB1_12130, J2ZIR3	1	2	1	HSB1_12130, J2ZIR3	1	2	1	HSB1_12130, J2ZIR3	10.9	172.3	74.1	HSB1_12130, J2ZIR3	791.111	2910.71	1630.48	HSB1_12130, J2ZIR3	499.864	4523.02	1007.79	HSB1_12130, J2ZIR3	HSB1_12130, J2ZIR3	0	0
J2ZIS8	HSB1_12280	Ribonuclease BN	>tr|J2ZIS8|J2ZIS8_9EURY Ribonuclease BN OS=Halogranum salarium B-1 OX=1210908 GN=HSB1_12280 PE=4 SV=1		Halogranum salarium B-1	30031.7	100	FALSE	0	2	0.066	0.035	0.066	HSB1_12280, J2ZIS8	2	1	2	HSB1_12280, J2ZIS8	2	1	2	HSB1_12280, J2ZIS8	592	35.9	377.8	HSB1_12280, J2ZIS8	3927.71	349.34	2266.86	HSB1_12280, J2ZIS8	2901.75	443.243	2155.9	HSB1_12280, J2ZIS8	HSB1_12280, J2ZIS8	0	0
J2ZIT5	HSB1_12330	Type I phosphodiesterase/nucleotide pyrophosphatase	>tr|J2ZIT5|J2ZIT5_9EURY Type I phosphodiesterase/nucleotide pyrophosphatase OS=Halogranum salarium B-1 OX=1210908 GN=HSB1_12330 PE=4 SV=1		Halogranum salarium B-1	50768	100	FALSE	0	17	0.22	0.245	0.269	HSB1_12330, J2ZIT5	15	16	15	HSB1_12330, J2ZIT5	15	16	15	HSB1_12330, J2ZIT5	45275.8	104934	49511.8	HSB1_12330, J2ZIT5	82500.9	240842	106958	HSB1_12330, J2ZIT5	47181.8	237498	89844.1	HSB1_12330, J2ZIT5	HSB1_12330, J2ZIT5	1	1
J2ZIU7	HSB1_12480	Small CPxCG-related zinc finger protein	>tr|J2ZIU7|J2ZIU7_9EURY Small CPxCG-related zinc finger protein OS=Halogranum salarium B-1 OX=1210908 GN=HSB1_12480 PE=4 SV=1		Halogranum salarium B-1	6553.39	100	TRUE	0	1	0.179	0.179	0.179	HSB1_12480, J2ZIU7	1	1	1	HSB1_12480, J2ZIU7	1	1	1	HSB1_12480, J2ZIU7	1710.9	67.7	734.2	HSB1_12480, J2ZIU7	5132.69	203.106	2202.73	HSB1_12480, J2ZIU7	4127.12	322.982	1471.92	HSB1_12480, J2ZIU7	HSB1_12480, J2ZIU7	0	0
J2ZIX8	HSB1_12630	Molecular chaperone	>tr|J2ZIX8|J2ZIX8_9EURY Molecular chaperone OS=Halogranum salarium B-1 OX=1210908 GN=HSB1_12630 PE=3 SV=1		Halogranum salarium B-1	20665.2	100	FALSE	0	3	0.166	0.118	0.166	HSB1_12630, J2ZIX8	3	2	3	HSB1_12630, J2ZIX8	3	2	3	HSB1_12630, J2ZIX8	1576.2	319.2	1903.7	HSB1_12630, J2ZIX8	7193.43	1183.46	4203.18	HSB1_12630, J2ZIX8	3511.97	1230.6	2955.05	HSB1_12630, J2ZIX8	HSB1_12630, J2ZIX8	1	1
J2ZJ17	aroB'	3-dehydroquinate synthase	>tr|J2ZJ17|J2ZJ17_9EURY 3-dehydroquinate synthase OS=Halogranum salarium B-1 OX=1210908 GN=aroB' PE=3 SV=1		Halogranum salarium B-1	43737.1	100	TRUE	0	1	0.038	0.038	0.038	aroB', J2ZJ17	1	1	1	aroB', J2ZJ17	1	1	1	aroB', J2ZJ17	169.6	968	137.7	aroB', J2ZJ17	3392.95	19360.3	2754.47	aroB', J2ZJ17	2801.31	21534	2508.49	aroB', J2ZJ17	aroB', J2ZJ17	0	0
J2ZJ26	HSB1_13030	Membrane protease regulatory membrane protein	>tr|J2ZJ26|J2ZJ26_9EURY Membrane protease regulatory membrane protein OS=Halogranum salarium B-1 OX=1210908 GN=HSB1_13030 PE=4 SV=1		Halogranum salarium B-1	21932.1	100	FALSE	0	3	0.164	0.101	0.164	HSB1_13030, J2ZJ26	3	2	3	HSB1_13030, J2ZJ26	3	2	3	HSB1_13030, J2ZJ26	4809.8	729.9	2927.9	HSB1_13030, J2ZJ26	8528.51	2360	4879.78	HSB1_13030, J2ZJ26	4880.81	2250.06	4674.31	HSB1_13030, J2ZJ26	HSB1_13030, J2ZJ26	1	1
J2ZJ31	HSB1_13080	Zinc-binding dehydrogenase	>tr|J2ZJ31|J2ZJ31_9EURY Zinc-binding dehydrogenase OS=Halogranum salarium B-1 OX=1210908 GN=HSB1_13080 PE=3 SV=1		Halogranum salarium B-1	37862.3	33.3	FALSE	0	4	0	0.115	0	HSB1_13080, J2ZJ31	0	4	0	HSB1_13080, J2ZJ31	0	4	0	HSB1_13080, J2ZJ31	0	2427.2	0	HSB1_13080, J2ZJ31	0	12568.3	0	HSB1_13080, J2ZJ31	0	19220.7	0	HSB1_13080, J2ZJ31	HSB1_13080, J2ZJ31	0	0
J2ZJ58	HSB1_13380	Geranylgeranylglyceryl phosphate synthase	>tr|J2ZJ58|J2ZJ58_9EURY Geranylgeranylglyceryl phosphate synthase OS=Halogranum salarium B-1 OX=1210908 GN=HSB1_13380 PE=3 SV=1		Halogranum salarium B-1	26281.7	100	FALSE	0	2	0.075	0.075	0.038	HSB1_13380, J2ZJ58	2	2	1	HSB1_13380, J2ZJ58	2	2	1	HSB1_13380, J2ZJ58	1426.9	1941.8	562.2	HSB1_13380, J2ZJ58	20803.8	8561.43	4907.97	HSB1_13380, J2ZJ58	6838.9	6506.93	1410.86	HSB1_13380, J2ZJ58	HSB1_13380, J2ZJ58	0	0
J2ZJ61	aspS	Aspartate--tRNA(Asp/Asn) ligase	>tr|J2ZJ61|J2ZJ61_9EURY Aspartate--tRNA(Asp/Asn) ligase OS=Halogranum salarium B-1 OX=1210908 GN=aspS PE=3 SV=1		Halogranum salarium B-1	48795.4	100	FALSE	0	9	0.203	0.203	0.224	aspS, J2ZJ61	8	8	9	aspS, J2ZJ61	8	8	9	aspS, J2ZJ61	799.6	1580.1	791.7	aspS, J2ZJ61	4971.07	13022.7	5008.47	aspS, J2ZJ61	4040.82	15457.2	4819.62	aspS, J2ZJ61	aspS, J2ZJ61	1	1
J2ZJD1	HSB1_14280	Uncharacterized protein	>tr|J2ZJD1|J2ZJD1_9EURY Uncharacterized protein OS=Halogranum salarium B-1 OX=1210908 GN=HSB1_14280 PE=4 SV=1		Halogranum salarium B-1	17998.2	100	TRUE	0	1	0.063	0.063	0.063	HSB1_14280, J2ZJD1	1	1	1	HSB1_14280, J2ZJD1	1	1	1	HSB1_14280, J2ZJD1	1141.5	508.1	163.1	HSB1_14280, J2ZJD1	4565.92	2032.24	652.435	HSB1_14280, J2ZJD1	3481.66	3661.04	414.449	HSB1_14280, J2ZJD1	HSB1_14280, J2ZJD1	0	0
J2ZJE5	HSB1_14430	PGF-CTERM sorting domain-containing protein	>tr|J2ZJE5|J2ZJE5_9EURY PGF-CTERM sorting domain-containing protein OS=Halogranum salarium B-1 OX=1210908 GN=HSB1_14430 PE=4 SV=1		Halogranum salarium B-1	41868.5	33.3	TRUE	0	1	0.025	0	0	HSB1_14430, J2ZJE5	1	0	0	HSB1_14430, J2ZJE5	1	0	0	HSB1_14430, J2ZJE5	310.9	0	0	HSB1_14430, J2ZJE5	2797.83	0	0	HSB1_14430, J2ZJE5	1626.44	0	0	HSB1_14430, J2ZJE5	HSB1_14430, J2ZJE5	0	0
J2ZJG0	HSB1_14580	Yip1 domain-containing protein	>tr|J2ZJG0|J2ZJG0_9EURY Yip1 domain-containing protein OS=Halogranum salarium B-1 OX=1210908 GN=HSB1_14580 PE=4 SV=1		Halogranum salarium B-1	18490.5	100	FALSE	0	2	0.127	0.064	0.127	HSB1_14580, J2ZJG0	2	1	2	HSB1_14580, J2ZJG0	2	1	2	HSB1_14580, J2ZJG0	561.2	83.8	431.5	HSB1_14580, J2ZJG0	3135.96	480.691	1510.4	HSB1_14580, J2ZJG0	1884.19	597.528	1221.35	HSB1_14580, J2ZJG0	HSB1_14580, J2ZJG0	0	0
J2ZJH0	HSB1_14680	Metallo-beta-lactamase domain-containing protein	>tr|J2ZJH0|J2ZJH0_9EURY Metallo-beta-lactamase domain-containing protein OS=Halogranum salarium B-1 OX=1210908 GN=HSB1_14680 PE=4 SV=1		Halogranum salarium B-1	22569.7	100	FALSE	0	2	0.128	0.128	0.128	HSB1_14680, J2ZJH0	2	2	2	HSB1_14680, J2ZJH0	2	2	2	HSB1_14680, J2ZJH0	1236.9	2855.3	1026.5	HSB1_14680, J2ZJH0	6184.31	14043.9	3623	HSB1_14680, J2ZJH0	4890.3	18628.2	3339.44	HSB1_14680, J2ZJH0	HSB1_14680, J2ZJH0	1	1
J2ZJH5	rpl15e	50S ribosomal protein L15e	>tr|J2ZJH5|J2ZJH5_9EURY 50S ribosomal protein L15e OS=Halogranum salarium B-1 OX=1210908 GN=rpl15e PE=3 SV=1		Halogranum salarium B-1	22591.6	100	FALSE	0	4	0.148	0.148	0.148	rpl15e, J2ZJH5	4	4	3	rpl15e, J2ZJH5	4	4	3	rpl15e, J2ZJH5	45516.7	7649.1	4480.4	rpl15e, J2ZJH5	70853.7	14017.3	8762.36	rpl15e, J2ZJH5	60453.1	19224.2	6296.08	rpl15e, J2ZJH5	rpl15e, J2ZJH5	1	1
J2ZJI5	HSB1_14830	Carbohydrate ABC transporter ATP-binding protein, cut1 family	>tr|J2ZJI5|J2ZJI5_9EURY Carbohydrate ABC transporter ATP-binding protein, cut1 family OS=Halogranum salarium B-1 OX=1210908 GN=HSB1_14830 PE=4 SV=1		Halogranum salarium B-1	41745.5	66.7	TRUE	0.000856164	1	0.021	0	0.021	HSB1_14830, J2ZJI5	1	0	1	HSB1_14830, J2ZJI5	1	0	1	HSB1_14830, J2ZJI5	7.7	0	3	HSB1_14830, J2ZJI5	146.25	0	57.3134	HSB1_14830, J2ZJI5	84.2435	0	76.0773	HSB1_14830, J2ZJI5	HSB1_14830, J2ZJI5	0	0
J2ZJJ0	HSB1_14880	Deacylase	>tr|J2ZJJ0|J2ZJJ0_9EURY Deacylase OS=Halogranum salarium B-1 OX=1210908 GN=HSB1_14880 PE=4 SV=1		Halogranum salarium B-1	86852.1	100	FALSE	0	3	0.025	0.038	0.025	HSB1_14880, J2ZJJ0	2	3	2	HSB1_14880, J2ZJJ0	2	3	2	HSB1_14880, J2ZJJ0	2263.4	690.8	97.9	HSB1_14880, J2ZJJ0	32167	9441.44	836.168	HSB1_14880, J2ZJJ0	25082.7	14548.8	526.722	HSB1_14880, J2ZJJ0	HSB1_14880, J2ZJJ0	1	1
J2ZJJ7	HSB1_14980	Periplasmic solute binding protein	>tr|J2ZJJ7|J2ZJJ7_9EURY Periplasmic solute binding protein OS=Halogranum salarium B-1 OX=1210908 GN=HSB1_14980 PE=4 SV=1		Halogranum salarium B-1	38845.1	100	FALSE	0	2	0.03	0.03	0.055	HSB1_14980, J2ZJJ7	1	1	2	HSB1_14980, J2ZJJ7	1	1	2	HSB1_14980, J2ZJJ7	725.1	80.7	393.9	HSB1_14980, J2ZJJ7	7188.25	800.239	2954.4	HSB1_14980, J2ZJJ7	4611.07	1032.73	2487.33	HSB1_14980, J2ZJJ7	HSB1_14980, J2ZJJ7	0	0
J2ZJQ6	cca	CCA-adding enzyme	>tr|J2ZJQ6|J2ZJQ6_9EURY CCA-adding enzyme OS=Halogranum salarium B-1 OX=1210908 GN=cca PE=3 SV=1		Halogranum salarium B-1	54377.3	66.7	FALSE	0	6	0.091	0.112	0.033	cca, J2ZJQ6	5	6	2	cca, J2ZJQ6	5	6	0	cca, J2ZJQ6	103.8	360.9	0	cca, J2ZJQ6	571.387	678.11	0	cca, J2ZJQ6	333.71	674.106	0	cca, J2ZJQ6	cca, J2ZJQ6	1	0
J2ZJR7	HSB1_15680	Uncharacterized protein	>tr|J2ZJR7|J2ZJR7_9EURY Uncharacterized protein OS=Halogranum salarium B-1 OX=1210908 GN=HSB1_15680 PE=4 SV=1		Halogranum salarium B-1	19245.8	100	FALSE	0	3	0.178	0.178	0.178	HSB1_15680, J2ZJR7	3	3	3	HSB1_15680, J2ZJR7	3	3	3	HSB1_15680, J2ZJR7	1600.1	1377.8	851.6	HSB1_15680, J2ZJR7	4144.26	3674.26	2329.97	HSB1_15680, J2ZJR7	2323.31	4442.76	2725.85	HSB1_15680, J2ZJR7	HSB1_15680, J2ZJR7	1	1
J2ZJS8	HSB1_15780	Fjo21	>tr|J2ZJS8|J2ZJS8_9EURY Fjo21 OS=Halogranum salarium B-1 OX=1210908 GN=HSB1_15780 PE=4 SV=1		Halogranum salarium B-1	15458.5	100	FALSE	0	3	0.177	0.05	0.177	HSB1_15780, J2ZJS8	3	1	3	HSB1_15780, J2ZJS8	3	1	3	HSB1_15780, J2ZJS8	1030.7	34.2	731	HSB1_15780, J2ZJS8	3060.64	145.901	2193	HSB1_15780, J2ZJS8	2393.12	176.139	1784.15	HSB1_15780, J2ZJS8	HSB1_15780, J2ZJS8	0	0
J2ZJU5	HSB1_00310	Mannosyl-glycoprotein endo-beta-N-acetylglucosamidase-like domain-containing protein	>tr|J2ZJU5|J2ZJU5_9EURY Mannosyl-glycoprotein endo-beta-N-acetylglucosamidase-like domain-containing protein OS=Halogranum salarium B-1 OX=1210908 GN=HSB1_00310 PE=4 SV=1		Halogranum salarium B-1	35433.7	100	FALSE	0	10	0.272	0.272	0.272	HSB1_00310, J2ZJU5	10	10	10	HSB1_00310, J2ZJU5	10	10	10	HSB1_00310, J2ZJU5	969009	1.95242e+06	793111	HSB1_00310, J2ZJU5	1.14127e+06	2813347	1.1454e+06	HSB1_00310, J2ZJU5	1.19237e+06	3.15388e+06	640580	HSB1_00310, J2ZJU5	HSB1_00310, J2ZJU5	1	1
J2ZJV5	HSB1_00410	Uncharacterized protein	>tr|J2ZJV5|J2ZJV5_9EURY Uncharacterized protein OS=Halogranum salarium B-1 OX=1210908 GN=HSB1_00410 PE=4 SV=1		Halogranum salarium B-1	12372	100	FALSE	0	4	0.254	0.14	0.254	HSB1_00410, J2ZJV5	4	2	4	HSB1_00410, J2ZJV5	4	2	4	HSB1_00410, J2ZJV5	2106.8	75.7	972.6	HSB1_00410, J2ZJV5	7180.75	436.075	1759.03	HSB1_00410, J2ZJV5	3789.97	436.436	2100.92	HSB1_00410, J2ZJV5	HSB1_00410, J2ZJV5	1	1
J2ZJW0	HSB1_00460	4-alpha-glucanotransferase	>tr|J2ZJW0|J2ZJW0_9EURY 4-alpha-glucanotransferase OS=Halogranum salarium B-1 OX=1210908 GN=HSB1_00460 PE=3 SV=1		Halogranum salarium B-1	56430.9	66.7	TRUE	0	1	0.018	0.018	0	HSB1_00460, J2ZJW0	1	1	0	HSB1_00460, J2ZJW0	1	1	0	HSB1_00460, J2ZJW0	86.9	107.9	0	HSB1_00460, J2ZJW0	1564.32	1941.52	0	HSB1_00460, J2ZJW0	1259.49	2866.7	0	HSB1_00460, J2ZJW0	HSB1_00460, J2ZJW0	0	0
J2ZJX0	HSB1_00560	Class V aminotransferase	>tr|J2ZJX0|J2ZJX0_9EURY Class V aminotransferase OS=Halogranum salarium B-1 OX=1210908 GN=HSB1_00560 PE=4 SV=1		Halogranum salarium B-1	42789.7	66.7	TRUE	0	1	0	0.025	0.025	HSB1_00560, J2ZJX0	0	1	1	HSB1_00560, J2ZJX0	0	1	1	HSB1_00560, J2ZJX0	0	494.4	48.5	HSB1_00560, J2ZJX0	0	8899.85	873.843	HSB1_00560, J2ZJX0	0	11382.3	771.496	HSB1_00560, J2ZJX0	HSB1_00560, J2ZJX0	0	0
J2ZK11	HSB1_00960	Enoyl-CoA hydratase/isomerase	>tr|J2ZK11|J2ZK11_9EURY Enoyl-CoA hydratase/isomerase OS=Halogranum salarium B-1 OX=1210908 GN=HSB1_00960 PE=3 SV=1		Halogranum salarium B-1	26968.2	100	FALSE	0	6	0.202	0.202	0.059	HSB1_00960, J2ZK11	6	5	2	HSB1_00960, J2ZK11	6	5	2	HSB1_00960, J2ZK11	1049.2	496.9	12.9	HSB1_00960, J2ZK11	5006.63	1941.99	2357.88	HSB1_00960, J2ZK11	3172.26	2208.11	2730.96	HSB1_00960, J2ZK11	HSB1_00960, J2ZK11	1	1
J2ZK20	trpB	Tryptophan synthase beta chain	>tr|J2ZK20|J2ZK20_9EURY Tryptophan synthase beta chain OS=Halogranum salarium B-1 OX=1210908 GN=trpB PE=3 SV=1		Halogranum salarium B-1	44007.8	100	FALSE	0	3	0.025	0.078	0.051	trpB, J2ZK20	1	3	2	trpB, J2ZK20	1	3	2	trpB, J2ZK20	53.8	290.7	50.9	trpB, J2ZK20	1291.88	4047.1	766.992	trpB, J2ZK20	1050.42	5384.13	635.198	trpB, J2ZK20	trpB, J2ZK20	0	0
J2ZK34	dacZ	Diadenylate cyclase	>tr|J2ZK34|J2ZK34_9EURY Diadenylate cyclase OS=Halogranum salarium B-1 OX=1210908 GN=dacZ PE=3 SV=1		Halogranum salarium B-1	29124	100	FALSE	0	4	0.126	0.126	0.167	dacZ, J2ZK34	3	3	4	dacZ, J2ZK34	3	3	4	dacZ, J2ZK34	289.4	689.8	1241.7	dacZ, J2ZK34	800.247	3679.17	6299.11	dacZ, J2ZK34	627.614	3972.85	4346.66	dacZ, J2ZK34	dacZ, J2ZK34	1	1
J2ZK46	HSB1_01360	Adenylate cyclase	>tr|J2ZK46|J2ZK46_9EURY Adenylate cyclase OS=Halogranum salarium B-1 OX=1210908 GN=HSB1_01360 PE=4 SV=1		Halogranum salarium B-1	20736.5	100	FALSE	0	4	0.224	0.224	0.104	HSB1_01360, J2ZK46	4	4	2	HSB1_01360, J2ZK46	4	4	2	HSB1_01360, J2ZK46	169.6	505.2	75.5	HSB1_01360, J2ZK46	662.826	1943.05	151.591	HSB1_01360, J2ZK46	553.725	4287.02	275.114	HSB1_01360, J2ZK46	HSB1_01360, J2ZK46	1	1
J2ZK55	HSB1_01460	HpcH/HpaI aldolase	>tr|J2ZK55|J2ZK55_9EURY HpcH/HpaI aldolase OS=Halogranum salarium B-1 OX=1210908 GN=HSB1_01460 PE=4 SV=1		Halogranum salarium B-1	28444.8	100	FALSE	0	3	0.118	0.118	0.118	HSB1_01460, J2ZK55	3	3	3	HSB1_01460, J2ZK55	3	3	3	HSB1_01460, J2ZK55	5985.4	13892.2	1330.5	HSB1_01460, J2ZK55	15961.2	32870.8	3656.83	HSB1_01460, J2ZK55	12697.3	40189.8	2389.07	HSB1_01460, J2ZK55	HSB1_01460, J2ZK55	1	1
J2ZK66	HSB1_01560	t-SNARE coiled-coil homology domain-containing protein	>tr|J2ZK66|J2ZK66_9EURY t-SNARE coiled-coil homology domain-containing protein OS=Halogranum salarium B-1 OX=1210908 GN=HSB1_01560 PE=4 SV=1		Halogranum salarium B-1	63348.6	100	FALSE	0	9	0.148	0.1	0.177	HSB1_01560, J2ZK66	7	5	9	HSB1_01560, J2ZK66	7	5	9	HSB1_01560, J2ZK66	5633.4	2114.9	14008.3	HSB1_01560, J2ZK66	33220.1	8134.95	57628.9	HSB1_01560, J2ZK66	31179.8	11916.4	34317.3	HSB1_01560, J2ZK66	HSB1_01560, J2ZK66	1	1
J2ZKC7	dnaK	Chaperone protein DnaK	>tr|J2ZKC7|J2ZKC7_9EURY Chaperone protein DnaK OS=Halogranum salarium B-1 OX=1210908 GN=dnaK PE=3 SV=1		Halogranum salarium B-1	68303.3	100	FALSE	0	19	0.252	0.252	0.265	dnaK, J2ZKC7	16	16	18	dnaK, J2ZKC7	16	16	18	dnaK, J2ZKC7	14820.3	9905.5	22844.5	dnaK, J2ZKC7	64258.2	47505.6	90541.9	dnaK, J2ZKC7	40937.2	62222.8	92385.9	dnaK, J2ZKC7	dnaK, J2ZKC7	1	1
J2ZKF9	HSB1_02210	NADH dehydrogenase, fad-containing subunit	>tr|J2ZKF9|J2ZKF9_9EURY NADH dehydrogenase, fad-containing subunit OS=Halogranum salarium B-1 OX=1210908 GN=HSB1_02210 PE=4 SV=1		Halogranum salarium B-1	42257.6	100	FALSE	0	5	0.087	0.087	0.109	HSB1_02210, J2ZKF9	4	4	5	HSB1_02210, J2ZKF9	4	4	5	HSB1_02210, J2ZKF9	577.9	752.2	1156.1	HSB1_02210, J2ZKF9	3358.15	4239.08	5759.2	HSB1_02210, J2ZKF9	2033.34	5268.7	5562.45	HSB1_02210, J2ZKF9	HSB1_02210, J2ZKF9	1	1
J2ZKI2	HSB1_02460	XRE family transcriptional regulator	>tr|J2ZKI2|J2ZKI2_9EURY XRE family transcriptional regulator OS=Halogranum salarium B-1 OX=1210908 GN=HSB1_02460 PE=4 SV=1		Halogranum salarium B-1	19251.5	33.3	TRUE	0	1	0.05	0	0.05	HSB1_02460, J2ZKI2	1	0	1	HSB1_02460, J2ZKI2	1	0	0	HSB1_02460, J2ZKI2	12.9	0	0.1	HSB1_02460, J2ZKI2	0.505022	0	0	HSB1_02460, J2ZKI2	1	0	0	HSB1_02460, J2ZKI2	HSB1_02460, J2ZKI2	0	0
J2ZKJ4	HSB1_02610	Uncharacterized protein	>tr|J2ZKJ4|J2ZKJ4_9EURY Uncharacterized protein OS=Halogranum salarium B-1 OX=1210908 GN=HSB1_02610 PE=4 SV=1		Halogranum salarium B-1	33915.9	66.7	TRUE	0	1	0.032	0	0.032	HSB1_02610, J2ZKJ4	1	0	1	HSB1_02610, J2ZKJ4	1	0	1	HSB1_02610, J2ZKJ4	79.6	0	10	HSB1_02610, J2ZKJ4	1114.91	0	139.876	HSB1_02610, J2ZKJ4	617.494	0	167.121	HSB1_02610, J2ZKJ4	HSB1_02610, J2ZKJ4	0	0
J2ZKJ9	HSB1_02660	Lipoprotein	>tr|J2ZKJ9|J2ZKJ9_9EURY Lipoprotein OS=Halogranum salarium B-1 OX=1210908 GN=HSB1_02660 PE=4 SV=1		Halogranum salarium B-1	20792.9	100	FALSE	0	8	0.314	0.314	0.314	HSB1_02660, J2ZKJ9	8	6	8	HSB1_02660, J2ZKJ9	8	6	8	HSB1_02660, J2ZKJ9	28392.6	2962.7	14422.2	HSB1_02660, J2ZKJ9	94441	12213.4	41683.9	HSB1_02660, J2ZKJ9	56212.3	12215.9	28839	HSB1_02660, J2ZKJ9	HSB1_02660, J2ZKJ9	1	1
J2ZKL1	HSB1_02810	Dihydroxyacetone kinase subunit DhaK	>tr|J2ZKL1|J2ZKL1_9EURY Dihydroxyacetone kinase subunit DhaK OS=Halogranum salarium B-1 OX=1210908 GN=HSB1_02810 PE=4 SV=1		Halogranum salarium B-1	35166.5	100	TRUE	0	1	0.033	0.033	0.033	HSB1_02810, J2ZKL1	1	1	1	HSB1_02810, J2ZKL1	1	1	1	HSB1_02810, J2ZKL1	935.5	256.6	196.7	HSB1_02810, J2ZKL1	13097.1	3592.89	2753.38	HSB1_02810, J2ZKL1	9230.98	4983.22	2560.79	HSB1_02810, J2ZKL1	HSB1_02810, J2ZKL1	0	0
J2ZKM2	HSB1_02960	Arylsulfotransferase (Asst)	>tr|J2ZKM2|J2ZKM2_9EURY Arylsulfotransferase (Asst) OS=Halogranum salarium B-1 OX=1210908 GN=HSB1_02960 PE=4 SV=1		Halogranum salarium B-1	51037.5	100	FALSE	0	12	0.247	0.205	0.284	HSB1_02960, J2ZKM2	11	9	11	HSB1_02960, J2ZKM2	11	9	11	HSB1_02960, J2ZKM2	49315.3	5809.9	17244	HSB1_02960, J2ZKM2	334816	41968.9	93185.3	HSB1_02960, J2ZKM2	175982	40550.8	56528.6	HSB1_02960, J2ZKM2	HSB1_02960, J2ZKM2	1	1
J2ZKM9	HSB1_03060	Uncharacterized protein	>tr|J2ZKM9|J2ZKM9_9EURY Uncharacterized protein OS=Halogranum salarium B-1 OX=1210908 GN=HSB1_03060 PE=4 SV=1		Halogranum salarium B-1	9540.68	33.3	TRUE	0.000856164	1	0.105	0	0.105	HSB1_03060, J2ZKM9	1	0	1	HSB1_03060, J2ZKM9	1	0	0	HSB1_03060, J2ZKM9	65	0	0.1	HSB1_03060, J2ZKM9	0.320877	0	0	HSB1_03060, J2ZKM9	1	0	0	HSB1_03060, J2ZKM9	HSB1_03060, J2ZKM9	0	0
J2ZKN2	HSB1_03110	Metallo-beta-lactamase domain-containing protein	>tr|J2ZKN2|J2ZKN2_9EURY Metallo-beta-lactamase domain-containing protein OS=Halogranum salarium B-1 OX=1210908 GN=HSB1_03110 PE=4 SV=1		Halogranum salarium B-1	24604.8	100	TRUE	0	1	0.035	0.035	0.035	HSB1_03110, J2ZKN2	1	1	1	HSB1_03110, J2ZKN2	1	1	1	HSB1_03110, J2ZKN2	117	77.8	65.2	HSB1_03110, J2ZKN2	1521.16	1010.87	847.39	HSB1_03110, J2ZKN2	870.203	1101.48	1063.21	HSB1_03110, J2ZKN2	HSB1_03110, J2ZKN2	0	0
J2ZKP4	HSB1_03260	HPr domain-containing protein	>tr|J2ZKP4|J2ZKP4_9EURY HPr domain-containing protein OS=Halogranum salarium B-1 OX=1210908 GN=HSB1_03260 PE=4 SV=1		Halogranum salarium B-1	10272.2	100	TRUE	0	1	0.102	0.102	0.102	HSB1_03260, J2ZKP4	1	1	1	HSB1_03260, J2ZKP4	1	1	1	HSB1_03260, J2ZKP4	215.2	18	324.1	HSB1_03260, J2ZKP4	1291.14	107.94	1944.46	HSB1_03260, J2ZKP4	1058.07	134.098	1392.92	HSB1_03260, J2ZKP4	HSB1_03260, J2ZKP4	0	0
J2ZKQ2	HSB1_03360	Gluconate dehydratase	>tr|J2ZKQ2|J2ZKQ2_9EURY Gluconate dehydratase OS=Halogranum salarium B-1 OX=1210908 GN=HSB1_03360 PE=4 SV=1		Halogranum salarium B-1	45888.4	100	FALSE	0	7	0.143	0.218	0.218	HSB1_03360, J2ZKQ2	5	7	7	HSB1_03360, J2ZKQ2	5	7	7	HSB1_03360, J2ZKQ2	2406	12066.6	2546.1	HSB1_03360, J2ZKQ2	11912.8	46259.2	13285.2	HSB1_03360, J2ZKQ2	13677.4	76140.3	11466.1	HSB1_03360, J2ZKQ2	HSB1_03360, J2ZKQ2	1	1
J2ZKR2	HSB1_03460	Uncharacterized protein	>tr|J2ZKR2|J2ZKR2_9EURY Uncharacterized protein OS=Halogranum salarium B-1 OX=1210908 GN=HSB1_03460 PE=4 SV=1		Halogranum salarium B-1	17320.2	100	TRUE	0	1	0.056	0.056	0.056	HSB1_03460, J2ZKR2	1	1	1	HSB1_03460, J2ZKR2	1	1	1	HSB1_03460, J2ZKR2	707.5	93.9	430.2	HSB1_03460, J2ZKR2	2829.95	375.788	1720.74	HSB1_03460, J2ZKR2	1634.15	395.187	2259.41	HSB1_03460, J2ZKR2	HSB1_03460, J2ZKR2	0	0
J2ZKR5	HSB1_03510	Arylsulfotransferase (Asst)	>tr|J2ZKR5|J2ZKR5_9EURY Arylsulfotransferase (Asst) OS=Halogranum salarium B-1 OX=1210908 GN=HSB1_03510 PE=4 SV=1		Halogranum salarium B-1	51009.2	100	FALSE	0	3	0.067	0.067	0.067	HSB1_03510, J2ZKR5	3	3	3	HSB1_03510, J2ZKR5	3	3	3	HSB1_03510, J2ZKR5	16291.5	1909.9	7819.7	HSB1_03510, J2ZKR5	64072.1	6944.15	33885.5	HSB1_03510, J2ZKR5	47510.9	9261.06	22406.9	HSB1_03510, J2ZKR5	HSB1_03510, J2ZKR5	1	1
J2ZKT3	HSB1_03710	Uncharacterized protein	>tr|J2ZKT3|J2ZKT3_9EURY Uncharacterized protein OS=Halogranum salarium B-1 OX=1210908 GN=HSB1_03710 PE=4 SV=1		Halogranum salarium B-1	15653.2	66.7	TRUE	0.000856164	1	0.06	0	0.06	HSB1_03710, J2ZKT3	1	0	1	HSB1_03710, J2ZKT3	1	0	1	HSB1_03710, J2ZKT3	153.3	0	55.1	HSB1_03710, J2ZKT3	919.76	0	330.777	HSB1_03710, J2ZKT3	906.49	0	148.366	HSB1_03710, J2ZKT3	HSB1_03710, J2ZKT3	0	0
J2ZKT7	HSB1_03760	FUN14 family protein	>tr|J2ZKT7|J2ZKT7_9EURY FUN14 family protein OS=Halogranum salarium B-1 OX=1210908 GN=HSB1_03760 PE=3 SV=1		Halogranum salarium B-1	11668.8	100	FALSE	0	3	0.333	0.333	0.333	HSB1_03760, J2ZKT7	3	3	3	HSB1_03760, J2ZKT7	3	3	3	HSB1_03760, J2ZKT7	35592.5	13637.2	73134.6	HSB1_03760, J2ZKT7	42487.1	16466	84329.3	HSB1_03760, J2ZKT7	76479.1	40257.8	46263	HSB1_03760, J2ZKT7	HSB1_03760, J2ZKT7	1	1
J2ZKX8	HSB1_04210	CBS domain-containing protein	>tr|J2ZKX8|J2ZKX8_9EURY CBS domain-containing protein OS=Halogranum salarium B-1 OX=1210908 GN=HSB1_04210 PE=4 SV=1		Halogranum salarium B-1	39668	33.3	TRUE	0	1	0	0	0.027	HSB1_04210, J2ZKX8	0	0	1	HSB1_04210, J2ZKX8	0	0	1	HSB1_04210, J2ZKX8	0	0	49.7	HSB1_04210, J2ZKX8	0	0	895.339	HSB1_04210, J2ZKX8	0	0	774.239	HSB1_04210, J2ZKX8	HSB1_04210, J2ZKX8	0	0
J2ZL09	HSB1_04560	3-hydroxyacyl-CoA dehydrogenase	>tr|J2ZL09|J2ZL09_9EURY 3-hydroxyacyl-CoA dehydrogenase OS=Halogranum salarium B-1 OX=1210908 GN=HSB1_04560 PE=4 SV=1		Halogranum salarium B-1	30819.6	100	FALSE	0	5	0.174	0.174	0.145	HSB1_04560, J2ZL09	5	5	4	HSB1_04560, J2ZL09	5	5	4	HSB1_04560, J2ZL09	8.9	152.1	102.5	HSB1_04560, J2ZL09	47.2286	818.292	512.212	HSB1_04560, J2ZL09	39.2058	1509.85	338.939	HSB1_04560, J2ZL09	HSB1_04560, J2ZL09	1	1
J2ZL13	HSB1_04610	MaoC domain-containing protein dehydratase	>tr|J2ZL13|J2ZL13_9EURY MaoC domain-containing protein dehydratase OS=Halogranum salarium B-1 OX=1210908 GN=HSB1_04610 PE=4 SV=1		Halogranum salarium B-1	17726.5	100	TRUE	0	1	0.058	0.058	0.058	HSB1_04610, J2ZL13	1	1	1	HSB1_04610, J2ZL13	1	1	1	HSB1_04610, J2ZL13	70.9	578.6	91.3	HSB1_04610, J2ZL13	567.324	4628.77	730.24	HSB1_04610, J2ZL13	355.871	4891.86	870.779	HSB1_04610, J2ZL13	HSB1_04610, J2ZL13	0	0
J2ZL41	HSB1_04960	O-methyltransferase family 3	>tr|J2ZL41|J2ZL41_9EURY O-methyltransferase family 3 OS=Halogranum salarium B-1 OX=1210908 GN=HSB1_04960 PE=4 SV=1		Halogranum salarium B-1	24742.4	100	TRUE	0	1	0.048	0.048	0.048	HSB1_04960, J2ZL41	1	1	1	HSB1_04960, J2ZL41	1	1	1	HSB1_04960, J2ZL41	192.3	1629.7	64.8	HSB1_04960, J2ZL41	1922.85	16297.4	648	HSB1_04960, J2ZL41	1377.13	32784.4	426.722	HSB1_04960, J2ZL41	HSB1_04960, J2ZL41	0	0
J2ZL60	HSB1_05210	Bis(5'-nucleosyl)-tetraphosphatase [asymmetrical]	>tr|J2ZL60|J2ZL60_9EURY Bis(5'-nucleosyl)-tetraphosphatase [asymmetrical] OS=Halogranum salarium B-1 OX=1210908 GN=HSB1_05210 PE=3 SV=1		Halogranum salarium B-1	17640.6	100	TRUE	0	1	0.059	0.059	0.059	HSB1_05210, J2ZL60	1	1	1	HSB1_05210, J2ZL60	1	1	1	HSB1_05210, J2ZL60	43.8	633.2	62.7	HSB1_05210, J2ZL60	438.217	6331.78	627.458	HSB1_05210, J2ZL60	339.861	9415.98	547.707	HSB1_05210, J2ZL60	HSB1_05210, J2ZL60	0	0
J2ZL66	HSB1_05260	Transporter, nhac family	>tr|J2ZL66|J2ZL66_9EURY Transporter, nhac family OS=Halogranum salarium B-1 OX=1210908 GN=HSB1_05260 PE=4 SV=1		Halogranum salarium B-1	52808.5	100	FALSE	0	3	0.016	0.016	0.053	HSB1_05260, J2ZL66	1	1	3	HSB1_05260, J2ZL66	1	1	3	HSB1_05260, J2ZL66	112.2	74.3	504.3	HSB1_05260, J2ZL66	897.402	594.139	1383.7	HSB1_05260, J2ZL66	543.543	574.151	1807.85	HSB1_05260, J2ZL66	HSB1_05260, J2ZL66	0	0
J2ZL69	HSB1_05310	Nucleoside ABC transporter membrane protein	>tr|J2ZL69|J2ZL69_9EURY Nucleoside ABC transporter membrane protein OS=Halogranum salarium B-1 OX=1210908 GN=HSB1_05310 PE=4 SV=1		Halogranum salarium B-1	38603.1	100	FALSE	0	4	0.108	0.086	0.108	HSB1_05310, J2ZL69	4	3	4	HSB1_05310, J2ZL69	4	3	4	HSB1_05310, J2ZL69	2080	315.3	1526.5	HSB1_05310, J2ZL69	9174.18	1434.14	5652.44	HSB1_05310, J2ZL69	5196.01	1343.82	6432.94	HSB1_05310, J2ZL69	HSB1_05310, J2ZL69	1	1
J2ZL81	HSB1_05460	Rnd superfamily exporter	>tr|J2ZL81|J2ZL81_9EURY Rnd superfamily exporter OS=Halogranum salarium B-1 OX=1210908 GN=HSB1_05460 PE=4 SV=1		Halogranum salarium B-1	90733.6	100	FALSE	0	12	0.122	0.058	0.156	HSB1_05460, J2ZL81	10	5	12	HSB1_05460, J2ZL81	10	5	12	HSB1_05460, J2ZL81	1296.5	104	1313.1	HSB1_05460, J2ZL81	6917.37	553.136	4076.89	HSB1_05460, J2ZL81	5535.78	682.58	2926.13	HSB1_05460, J2ZL81	HSB1_05460, J2ZL81	1	1
J2ZL86	HSB1_05510	Flavin reductase like domain, putative	>tr|J2ZL86|J2ZL86_9EURY Flavin reductase like domain, putative OS=Halogranum salarium B-1 OX=1210908 GN=HSB1_05510 PE=4 SV=1		Halogranum salarium B-1	20624	100	FALSE	0	2	0.098	0.098	0.098	HSB1_05510, J2ZL86	2	2	2	HSB1_05510, J2ZL86	2	2	2	HSB1_05510, J2ZL86	356.4	3512.8	336.9	HSB1_05510, J2ZL86	1603.81	16389.8	889.137	HSB1_05510, J2ZL86	1309.58	22206.3	760.526	HSB1_05510, J2ZL86	HSB1_05510, J2ZL86	1	1
J2ZL90	HSB1_05560	ABC transporter permease	>tr|J2ZL90|J2ZL90_9EURY ABC transporter permease OS=Halogranum salarium B-1 OX=1210908 GN=HSB1_05560 PE=4 SV=1		Halogranum salarium B-1	64978.7	66.7	TRUE	0	1	0.018	0	0.018	HSB1_05560, J2ZL90	1	0	1	HSB1_05560, J2ZL90	1	0	1	HSB1_05560, J2ZL90	11.9	0	10.9	HSB1_05560, J2ZL90	214.765	0	196.849	HSB1_05560, J2ZL90	153.252	0	182.822	HSB1_05560, J2ZL90	HSB1_05560, J2ZL90	0	0
J2ZLA0	HSB1_05660	Xaa-pro aminopeptidase	>tr|J2ZLA0|J2ZLA0_9EURY Xaa-pro aminopeptidase OS=Halogranum salarium B-1 OX=1210908 GN=HSB1_05660 PE=3 SV=1		Halogranum salarium B-1	43107.1	100	FALSE	0	3	0.059	0.059	0.059	HSB1_05660, J2ZLA0	3	3	3	HSB1_05660, J2ZLA0	3	3	3	HSB1_05660, J2ZLA0	343.3	426.4	62	HSB1_05660, J2ZLA0	1945.09	2143.11	325.902	HSB1_05660, J2ZLA0	1470.55	2431.85	274.733	HSB1_05660, J2ZLA0	HSB1_05660, J2ZLA0	1	1
J2ZLA5	HSB1_05710	2-oxoacid:ferredoxin oxidoreductase subunit alpha	>tr|J2ZLA5|J2ZLA5_9EURY 2-oxoacid:ferredoxin oxidoreductase subunit alpha OS=Halogranum salarium B-1 OX=1210908 GN=HSB1_05710 PE=4 SV=1		Halogranum salarium B-1	69361.6	100	FALSE	0	8	0.107	0.128	0.129	HSB1_05710, J2ZLA5	7	7	8	HSB1_05710, J2ZLA5	7	7	8	HSB1_05710, J2ZLA5	583.7	681.2	1190	HSB1_05710, J2ZLA5	2879.42	5106	5614.92	HSB1_05710, J2ZLA5	2095.57	7229.93	6719.04	HSB1_05710, J2ZLA5	HSB1_05710, J2ZLA5	1	1
J2ZLB4	HSB1_05810	Transcriptional regulator, xre family	>tr|J2ZLB4|J2ZLB4_9EURY Transcriptional regulator, xre family OS=Halogranum salarium B-1 OX=1210908 GN=HSB1_05810 PE=4 SV=1		Halogranum salarium B-1	18352.8	100	FALSE	0	2	0.106	0.106	0.106	HSB1_05810, J2ZLB4	2	2	2	HSB1_05810, J2ZLB4	2	2	2	HSB1_05810, J2ZLB4	1095.1	324.4	812.7	HSB1_05810, J2ZLB4	7353.24	1537.31	4063.7	HSB1_05810, J2ZLB4	5660.77	2501.04	3476.17	HSB1_05810, J2ZLB4	HSB1_05810, J2ZLB4	1	1
J2ZLE6	HSB1_06110	Peptidase S54 rhomboid domain-containing protein	>tr|J2ZLE6|J2ZLE6_9EURY Peptidase S54 rhomboid domain-containing protein OS=Halogranum salarium B-1 OX=1210908 GN=HSB1_06110 PE=4 SV=1		Halogranum salarium B-1	29533.5	33.3	TRUE	0	1	0	0	0.044	HSB1_06110, J2ZLE6	0	0	1	HSB1_06110, J2ZLE6	0	0	1	HSB1_06110, J2ZLE6	0	0	47.1	HSB1_06110, J2ZLE6	0	0	377.036	HSB1_06110, J2ZLE6	0	0	321.482	HSB1_06110, J2ZLE6	HSB1_06110, J2ZLE6	0	0
J2ZLF0	HSB1_06160	Uncharacterized protein	>tr|J2ZLF0|J2ZLF0_9EURY Uncharacterized protein OS=Halogranum salarium B-1 OX=1210908 GN=HSB1_06160 PE=4 SV=1		Halogranum salarium B-1	28164.8	33.3	FALSE	0	2	0.085	0	0.085	HSB1_06160, J2ZLF0	2	0	2	HSB1_06160, J2ZLF0	0	0	2	HSB1_06160, J2ZLF0	0	0	30	HSB1_06160, J2ZLF0	0	0	0.244595	HSB1_06160, J2ZLF0	0	0	1	HSB1_06160, J2ZLF0	HSB1_06160, J2ZLF0	0	0
J2ZLH0	HSB1_06410	Alkyl hydroperoxide reductase/ Thiol specific antioxidant/ Mal allergen	>tr|J2ZLH0|J2ZLH0_9EURY Alkyl hydroperoxide reductase/ Thiol specific antioxidant/ Mal allergen OS=Halogranum salarium B-1 OX=1210908 GN=HSB1_06410 PE=4 SV=1		Halogranum salarium B-1	20654.4	100	FALSE	0	4	0.043	0.285	0.043	HSB1_06410, J2ZLH0	1	4	1	HSB1_06410, J2ZLH0	1	4	1	HSB1_06410, J2ZLH0	15.5	4390.3	8.6	HSB1_06410, J2ZLH0	154.797	2661.39	86.2417	HSB1_06410, J2ZLH0	126.255	4206.37	61.317	HSB1_06410, J2ZLH0	HSB1_06410, J2ZLH0	0	0
J2ZLJ7	HSB1_06710	DUF2110 family protein	>tr|J2ZLJ7|J2ZLJ7_9EURY DUF2110 family protein OS=Halogranum salarium B-1 OX=1210908 GN=HSB1_06710 PE=4 SV=1		Halogranum salarium B-1	24459.2	100	FALSE	0	2	0.072	0.072	0.072	HSB1_06710, J2ZLJ7	2	2	2	HSB1_06710, J2ZLJ7	2	2	2	HSB1_06710, J2ZLJ7	384.4	1907.1	148.8	HSB1_06710, J2ZLJ7	2691.13	9182.03	717.503	HSB1_06710, J2ZLJ7	1733.57	18301.3	592.522	HSB1_06710, J2ZLJ7	HSB1_06710, J2ZLJ7	1	1
J2ZVD3	HSB1_48100	Uncharacterized protein	>tr|J2ZVD3|J2ZVD3_9EURY Uncharacterized protein OS=Halogranum salarium B-1 OX=1210908 GN=HSB1_48100 PE=4 SV=1		Halogranum salarium B-1	15158.2	100	FALSE	0	2	0.171	0.171	0.171	HSB1_48100, J2ZVD3	2	2	2	HSB1_48100, J2ZVD3	2	2	2	HSB1_48100, J2ZVD3	13293.4	5783.8	11210.8	HSB1_48100, J2ZVD3	85307.7	25267.4	33632.3	HSB1_48100, J2ZVD3	51703.8	25068.2	25845.7	HSB1_48100, J2ZVD3	HSB1_48100, J2ZVD3	1	1
J2ZVE0	HSB1_48150	Tat pathway signal protein	>tr|J2ZVE0|J2ZVE0_9EURY Tat pathway signal protein OS=Halogranum salarium B-1 OX=1210908 GN=HSB1_48150 PE=4 SV=1		Halogranum salarium B-1	47512.7	100	FALSE	0	14	0.294	0.168	0.326	HSB1_48150, J2ZVE0	13	7	13	HSB1_48150, J2ZVE0	13	7	13	HSB1_48150, J2ZVE0	2932.5	598.3	3916.2	HSB1_48150, J2ZVE0	20968.9	9622.42	22453.5	HSB1_48150, J2ZVE0	16644.6	12801.4	35587.5	HSB1_48150, J2ZVE0	HSB1_48150, J2ZVE0	1	1
J2ZVF5	HSB1_43990	Rad50/SbcC-type AAA domain-containing protein	>tr|J2ZVF5|J2ZVF5_9EURY Rad50/SbcC-type AAA domain-containing protein OS=Halogranum salarium B-1 OX=1210908 GN=HSB1_43990 PE=4 SV=1		Halogranum salarium B-1	74351.3	66.7	TRUE	0	1	0.015	0	0.015	HSB1_43990, J2ZVF5	1	0	1	HSB1_43990, J2ZVF5	1	0	1	HSB1_43990, J2ZVF5	33.6	0	5.3	HSB1_43990, J2ZVF5	1108.26	0	176.42	HSB1_43990, J2ZVF5	682.221	0	221.125	HSB1_43990, J2ZVF5	HSB1_43990, J2ZVF5	0	0
J2ZVG0	HSB1_44040	Uncharacterized protein	>tr|J2ZVG0|J2ZVG0_9EURY Uncharacterized protein OS=Halogranum salarium B-1 OX=1210908 GN=HSB1_44040 PE=4 SV=1		Halogranum salarium B-1	9643	100	FALSE	0	2	0.187	0.187	0.187	HSB1_44040, J2ZVG0	2	2	2	HSB1_44040, J2ZVG0	2	2	2	HSB1_44040, J2ZVG0	5237.6	933.9	2076.6	HSB1_44040, J2ZVG0	11313.5	1453.65	3114.89	HSB1_44040, J2ZVG0	7891.47	1833.17	3470.02	HSB1_44040, J2ZVG0	HSB1_44040, J2ZVG0	1	1
J2ZVJ3	HSB1_44340	2-dehydro-3-deoxyphosphogluconate aldolase/4-hydroxy-2-oxoglutarate aldolase	>tr|J2ZVJ3|J2ZVJ3_9EURY 2-dehydro-3-deoxyphosphogluconate aldolase/4-hydroxy-2-oxoglutarate aldolase OS=Halogranum salarium B-1 OX=1210908 GN=HSB1_44340 PE=4 SV=1		Halogranum salarium B-1	22067.6	66.7	TRUE	0	2	0.078	0.078	0	HSB1_44340, J2ZVJ3	2	2	0	HSB1_44340, J2ZVJ3	2	2	0	HSB1_44340, J2ZVJ3	596.7	556.7	0	HSB1_44340, J2ZVJ3	1791.27	1670.22	0	HSB1_44340, J2ZVJ3	1541.86	1429.57	0	HSB1_44340, J2ZVJ3	HSB1_44340, J2ZVJ3	0	0
J2ZVK6	HSB1_44490	Aldo/keto reductase	>tr|J2ZVK6|J2ZVK6_9EURY Aldo/keto reductase OS=Halogranum salarium B-1 OX=1210908 GN=HSB1_44490 PE=4 SV=1		Halogranum salarium B-1	36132	66.7	TRUE	0	1	0.031	0.031	0	HSB1_44490, J2ZVK6	1	1	0	HSB1_44490, J2ZVK6	1	1	0	HSB1_44490, J2ZVK6	65.2	12.6	0	HSB1_44490, J2ZVK6	1304.49	252.094	0	HSB1_44490, J2ZVK6	758.329	325.929	0	HSB1_44490, J2ZVK6	HSB1_44490, J2ZVK6	0	0
J2ZVM0	HSB1_44640	UspA domain-containing protein	>tr|J2ZVM0|J2ZVM0_9EURY UspA domain-containing protein OS=Halogranum salarium B-1 OX=1210908 GN=HSB1_44640 PE=4 SV=1		Halogranum salarium B-1	14081.8	66.7	TRUE	0	1	0.085	0	0.085	HSB1_44640, J2ZVM0	1	0	1	HSB1_44640, J2ZVM0	1	0	1	HSB1_44640, J2ZVM0	400.7	0	260.8	HSB1_44640, J2ZVM0	3205.8	0	2086.52	HSB1_44640, J2ZVM0	2597.96	0	1849.19	HSB1_44640, J2ZVM0	HSB1_44640, J2ZVM0	0	0
J2ZVN1	HSB1_44740	Phosphotransferase system IIB component	>tr|J2ZVN1|J2ZVN1_9EURY Phosphotransferase system IIB component OS=Halogranum salarium B-1 OX=1210908 GN=HSB1_44740 PE=4 SV=1		Halogranum salarium B-1	15984.5	100	TRUE	0	1	0.072	0.072	0.072	HSB1_44740, J2ZVN1	1	1	1	HSB1_44740, J2ZVN1	1	1	1	HSB1_44740, J2ZVN1	3408.2	78.1	2854.9	HSB1_44740, J2ZVN1	17041	390.692	14274.5	HSB1_44740, J2ZVN1	19409.5	910.502	5566.06	HSB1_44740, J2ZVN1	HSB1_44740, J2ZVN1	0	0
J2ZVQ3	HSB1_44990	Uncharacterized protein	>tr|J2ZVQ3|J2ZVQ3_9EURY Uncharacterized protein OS=Halogranum salarium B-1 OX=1210908 GN=HSB1_44990 PE=4 SV=1		Halogranum salarium B-1	47998.9	100	FALSE	0	12	0.311	0.17	0.338	HSB1_44990, J2ZVQ3	11	7	12	HSB1_44990, J2ZVQ3	11	7	12	HSB1_44990, J2ZVQ3	5330.5	366.6	3515.4	HSB1_44990, J2ZVQ3	25346.6	1736.38	15172.4	HSB1_44990, J2ZVQ3	17732.2	2328.78	13036.1	HSB1_44990, J2ZVQ3	HSB1_44990, J2ZVQ3	1	1
J2ZW07	HSB1_45740	non-specific serine/threonine protein kinase	>tr|J2ZW07|J2ZW07_9EURY non-specific serine/threonine protein kinase OS=Halogranum salarium B-1 OX=1210908 GN=HSB1_45740 PE=4 SV=1		Halogranum salarium B-1	58589.5	66.7	FALSE	0	2	0.019	0	0.038	HSB1_45740, J2ZW07	1	0	2	HSB1_45740, J2ZW07	1	0	2	HSB1_45740, J2ZW07	4.6	0	86.3	HSB1_45740, J2ZW07	105.376	0	1491.88	HSB1_45740, J2ZW07	77.8275	0	966.968	HSB1_45740, J2ZW07	HSB1_45740, J2ZW07	0	0
J2ZW24	HSB1_45940	Right handed beta helix domain-containing protein	>tr|J2ZW24|J2ZW24_9EURY Right handed beta helix domain-containing protein OS=Halogranum salarium B-1 OX=1210908 GN=HSB1_45940 PE=4 SV=1		Halogranum salarium B-1	53798.8	66.7	TRUE	0	1	0.018	0	0.018	HSB1_45940, J2ZW24	1	0	1	HSB1_45940, J2ZW24	1	0	1	HSB1_45940, J2ZW24	7.8	0	124	HSB1_45940, J2ZW24	155.614	0	2480.05	HSB1_45940, J2ZW24	149.698	0	977.077	HSB1_45940, J2ZW24	HSB1_45940, J2ZW24	0	0
J2ZW53	HSB1_46290	NodB homology domain-containing protein	>tr|J2ZW53|J2ZW53_9EURY NodB homology domain-containing protein OS=Halogranum salarium B-1 OX=1210908 GN=HSB1_46290 PE=4 SV=1		Halogranum salarium B-1	48049.6	100	FALSE	0	15	0.325	0.291	0.348	HSB1_46290, J2ZW53	14	13	15	HSB1_46290, J2ZW53	14	13	15	HSB1_46290, J2ZW53	3665.8	6072.5	16696.2	HSB1_46290, J2ZW53	19299.5	21348.3	52709.7	HSB1_46290, J2ZW53	11442	26109.3	40403.2	HSB1_46290, J2ZW53	HSB1_46290, J2ZW53	1	1
J2ZWC1	HSB1_42910	Transforming DNA uptake protein	>tr|J2ZWC1|J2ZWC1_9EURY Transforming DNA uptake protein OS=Halogranum salarium B-1 OX=1210908 GN=HSB1_42910 PE=4 SV=1		Halogranum salarium B-1	43707.8	100	FALSE	0	2	0.056	0.056	0.056	HSB1_42910, J2ZWC1	2	2	2	HSB1_42910, J2ZWC1	2	2	2	HSB1_42910, J2ZWC1	3973.1	1659.1	715.5	HSB1_42910, J2ZWC1	26463.8	9954.61	4473.66	HSB1_42910, J2ZWC1	19313	12825.3	4034.97	HSB1_42910, J2ZWC1	HSB1_42910, J2ZWC1	1	1
J2ZWF2	HSB1_43210	Putative ABC transporter substrate-binding protein	>tr|J2ZWF2|J2ZWF2_9EURY Putative ABC transporter substrate-binding protein OS=Halogranum salarium B-1 OX=1210908 GN=HSB1_43210 PE=4 SV=1		Halogranum salarium B-1	44124	100	FALSE	0	8	0.154	0.118	0.19	HSB1_43210, J2ZWF2	7	6	8	HSB1_43210, J2ZWF2	4	3	5	HSB1_43210, J2ZWF2	5338.2	2826.2	7770.7	HSB1_43210, J2ZWF2	13325.4	6703.05	12911.5	HSB1_43210, J2ZWF2	11238.5	8538.39	11731	HSB1_43210, J2ZWF2	HSB1_43210, J2ZWF2	1	1
J2ZWH8	HSB1_43510	Sugar transporter	>tr|J2ZWH8|J2ZWH8_9EURY Sugar transporter OS=Halogranum salarium B-1 OX=1210908 GN=HSB1_43510 PE=4 SV=1		Halogranum salarium B-1	48329.8	33.3	TRUE	0	1	0	0	0.02	HSB1_43510, J2ZWH8	0	0	1	HSB1_43510, J2ZWH8	0	0	1	HSB1_43510, J2ZWH8	0	0	66.9	HSB1_43510, J2ZWH8	0	0	870.34	HSB1_43510, J2ZWH8	0	0	753.518	HSB1_43510, J2ZWH8	HSB1_43510, J2ZWH8	0	0
J2ZWK1	HSB1_43760	HTH arsR-type domain-containing protein	>tr|J2ZWK1|J2ZWK1_9EURY HTH arsR-type domain-containing protein OS=Halogranum salarium B-1 OX=1210908 GN=HSB1_43760 PE=4 SV=1		Halogranum salarium B-1	34883	66.7	TRUE	0	1	0.101	0.101	0	HSB1_43760, J2ZWK1	1	1	0	HSB1_43760, J2ZWK1	1	1	0	HSB1_43760, J2ZWK1	205.9	392.1	0	HSB1_43760, J2ZWK1	3294.82	6273.22	0	HSB1_43760, J2ZWK1	2410.3	5000.1	0	HSB1_43760, J2ZWK1	HSB1_43760, J2ZWK1	0	0
J2ZWY4	HSB1_42260	Putative ABC transporter substrate-binding protein	>tr|J2ZWY4|J2ZWY4_9EURY Putative ABC transporter substrate-binding protein OS=Halogranum salarium B-1 OX=1210908 GN=HSB1_42260 PE=4 SV=1		Halogranum salarium B-1	52487.6	33.3	TRUE	0	1	0.021	0	0.021	HSB1_42260, J2ZWY4	1	0	1	HSB1_42260, J2ZWY4	0	0	1	HSB1_42260, J2ZWY4	0	0	82.2	HSB1_42260, J2ZWY4	0	0	0.244858	HSB1_42260, J2ZWY4	0	0	1	HSB1_42260, J2ZWY4	HSB1_42260, J2ZWY4	0	0
J2ZXJ8	HSB1_41040	Solute-binding protein family 5 domain-containing protein	>tr|J2ZXJ8|J2ZXJ8_9EURY Solute-binding protein family 5 domain-containing protein OS=Halogranum salarium B-1 OX=1210908 GN=HSB1_41040 PE=4 SV=1		Halogranum salarium B-1	67113	100	FALSE	0	7	0.073	0.06	0.11	HSB1_41040, J2ZXJ8	5	4	7	HSB1_41040, J2ZXJ8	5	4	6	HSB1_41040, J2ZXJ8	662.6	567.5	1737.4	HSB1_41040, J2ZXJ8	4242.66	3852.77	6318.73	HSB1_41040, J2ZXJ8	2559.51	4736.22	5096.28	HSB1_41040, J2ZXJ8	HSB1_41040, J2ZXJ8	1	1
J2ZXK8	HSB1_39010	Uncharacterized protein	>tr|J2ZXK8|J2ZXK8_9EURY Uncharacterized protein OS=Halogranum salarium B-1 OX=1210908 GN=HSB1_39010 PE=4 SV=1		Halogranum salarium B-1	72571	66.7	TRUE	0	1	0.015	0.015	0	HSB1_39010, J2ZXK8	1	1	0	HSB1_39010, J2ZXK8	1	1	0	HSB1_39010, J2ZXK8	205.7	137.6	0	HSB1_39010, J2ZXK8	7611.2	5089.56	0	HSB1_39010, J2ZXK8	4354.1	5792.88	0	HSB1_39010, J2ZXK8	HSB1_39010, J2ZXK8	0	0
J2ZXP3	HSB1_38730	YokE-like PH domain-containing protein	>tr|J2ZXP3|J2ZXP3_9EURY YokE-like PH domain-containing protein OS=Halogranum salarium B-1 OX=1210908 GN=HSB1_38730 PE=4 SV=1		Halogranum salarium B-1	22918.7	100	FALSE	0	4	0.183	0.054	0.183	HSB1_38730, J2ZXP3	4	1	4	HSB1_38730, J2ZXP3	4	1	4	HSB1_38730, J2ZXP3	678.9	27	569.6	HSB1_38730, J2ZXP3	2685.45	210.456	2076.44	HSB1_38730, J2ZXP3	1744.16	229.55	1674.7	HSB1_38730, J2ZXP3	HSB1_38730, J2ZXP3	0	0
J2ZXQ8	HSB1_38880	TNase-like domain-containing protein	>tr|J2ZXQ8|J2ZXQ8_9EURY TNase-like domain-containing protein OS=Halogranum salarium B-1 OX=1210908 GN=HSB1_38880 PE=4 SV=1		Halogranum salarium B-1	48089.5	100	FALSE	0	6	0.155	0.132	0.018	HSB1_38880, J2ZXQ8	6	5	1	HSB1_38880, J2ZXQ8	6	5	1	HSB1_38880, J2ZXQ8	816.5	533.8	80.7	HSB1_38880, J2ZXQ8	4246.73	3219.57	1728.94	HSB1_38880, J2ZXQ8	3062.85	3715.6	1417.32	HSB1_38880, J2ZXQ8	HSB1_38880, J2ZXQ8	0	0
J2ZXS7	HSB1_32400	DUF1616 domain-containing protein	>tr|J2ZXS7|J2ZXS7_9EURY DUF1616 domain-containing protein OS=Halogranum salarium B-1 OX=1210908 GN=HSB1_32400 PE=4 SV=1		Halogranum salarium B-1	35625.3	100	TRUE	0	1	0.042	0.042	0.042	HSB1_32400, J2ZXS7	1	1	1	HSB1_32400, J2ZXS7	1	1	1	HSB1_32400, J2ZXS7	65	610.1	30.7	HSB1_32400, J2ZXS7	844.586	7930.97	398.808	HSB1_32400, J2ZXS7	681.908	10289.6	353.299	HSB1_32400, J2ZXS7	HSB1_32400, J2ZXS7	0	0
J2ZY62	HSB1_33800	Sodium symporter protein	>tr|J2ZY62|J2ZY62_9EURY Sodium symporter protein OS=Halogranum salarium B-1 OX=1210908 GN=HSB1_33800 PE=3 SV=1		Halogranum salarium B-1	59687.8	100	TRUE	0	1	0.018	0.018	0.018	HSB1_33800, J2ZY62	1	1	1	HSB1_33800, J2ZY62	1	1	1	HSB1_33800, J2ZY62	19.9	88	332.3	HSB1_33800, J2ZY62	239.015	1055.82	3987.96	HSB1_33800, J2ZY62	208.714	1509.84	3106.8	HSB1_33800, J2ZY62	HSB1_33800, J2ZY62	0	0
J2ZY95	HSB1_34100	N-methylhydantoinase (ATP-hydrolyzing) B 2	>tr|J2ZY95|J2ZY95_9EURY N-methylhydantoinase (ATP-hydrolyzing) B 2 OS=Halogranum salarium B-1 OX=1210908 GN=HSB1_34100 PE=4 SV=1		Halogranum salarium B-1	68143.5	33.3	TRUE	0	1	0	0.016	0.016	HSB1_34100, J2ZY95	0	1	1	HSB1_34100, J2ZY95	0	1	0	HSB1_34100, J2ZY95	0	32.7	0	HSB1_34100, J2ZY95	0	0.521393	0	HSB1_34100, J2ZY95	0	1	0	HSB1_34100, J2ZY95	HSB1_34100, J2ZY95	0	0
J2ZYA6	HSB1_34200	Uncharacterized protein	>tr|J2ZYA6|J2ZYA6_9EURY Uncharacterized protein OS=Halogranum salarium B-1 OX=1210908 GN=HSB1_34200 PE=4 SV=1		Halogranum salarium B-1	9903.82	100	FALSE	0	2	0.365	0.365	0.073	HSB1_34200, J2ZYA6	2	2	1	HSB1_34200, J2ZYA6	2	2	1	HSB1_34200, J2ZYA6	1.54122e+06	850144	28660.6	HSB1_34200, J2ZYA6	2.00318e+06	1.203e+06	349096	HSB1_34200, J2ZYA6	1987625	2.77417e+06	730514	HSB1_34200, J2ZYA6	HSB1_34200, J2ZYA6	0	0
J2ZYD3	HSB1_34450	Extracellular solute-binding protein family 1	>tr|J2ZYD3|J2ZYD3_9EURY Extracellular solute-binding protein family 1 OS=Halogranum salarium B-1 OX=1210908 GN=HSB1_34450 PE=4 SV=1		Halogranum salarium B-1	49019.6	100	FALSE	0	9	0.204	0.162	0.23	HSB1_34450, J2ZYD3	8	7	9	HSB1_34450, J2ZYD3	8	7	9	HSB1_34450, J2ZYD3	5178.6	2696.9	6490.2	HSB1_34450, J2ZYD3	20004.7	12345.1	26172.4	HSB1_34450, J2ZYD3	14637.6	17811.2	29268.9	HSB1_34450, J2ZYD3	HSB1_34450, J2ZYD3	1	1
J2ZYE4	HSB1_34550	Major facilitator superfamily (MFS) profile domain-containing protein	>tr|J2ZYE4|J2ZYE4_9EURY Major facilitator superfamily (MFS) profile domain-containing protein OS=Halogranum salarium B-1 OX=1210908 GN=HSB1_34550 PE=4 SV=1		Halogranum salarium B-1	41408.7	33.3	TRUE	0	1	0.022	0	0.022	HSB1_34550, J2ZYE4	1	0	1	HSB1_34550, J2ZYE4	1	0	0	HSB1_34550, J2ZYE4	29	0	0	HSB1_34550, J2ZYE4	0.233345	0	0	HSB1_34550, J2ZYE4	1	0	0	HSB1_34550, J2ZYE4	HSB1_34550, J2ZYE4	0	0
J2ZYG4	HSB1_34750	Branched-chain amino acid ABC transporter substrate-binding protein	>tr|J2ZYG4|J2ZYG4_9EURY Branched-chain amino acid ABC transporter substrate-binding protein OS=Halogranum salarium B-1 OX=1210908 GN=HSB1_34750 PE=4 SV=1		Halogranum salarium B-1	45893.1	100	TRUE	0	1	0.032	0.032	0.032	HSB1_34750, J2ZYG4	1	1	1	HSB1_34750, J2ZYG4	1	1	1	HSB1_34750, J2ZYG4	104.2	6.2	1238.9	HSB1_34750, J2ZYG4	1459.13	87.0536	17344.7	HSB1_34750, J2ZYG4	1414.15	162.097	6220.22	HSB1_34750, J2ZYG4	HSB1_34750, J2ZYG4	0	0
J2ZYK1	HSB1_35100	Uncharacterized protein	>tr|J2ZYK1|J2ZYK1_9EURY Uncharacterized protein OS=Halogranum salarium B-1 OX=1210908 GN=HSB1_35100 PE=4 SV=1		Halogranum salarium B-1	33212	100	FALSE	0	6	0.141	0.141	0.164	HSB1_35100, J2ZYK1	5	5	6	HSB1_35100, J2ZYK1	5	5	6	HSB1_35100, J2ZYK1	135384	64263.9	64850.9	HSB1_35100, J2ZYK1	512490	160515	167083	HSB1_35100, J2ZYK1	375128	207176	189722	HSB1_35100, J2ZYK1	HSB1_35100, J2ZYK1	1	1
J2ZYK7	HSB1_35150	DUF4129 domain-containing protein	>tr|J2ZYK7|J2ZYK7_9EURY DUF4129 domain-containing protein OS=Halogranum salarium B-1 OX=1210908 GN=HSB1_35150 PE=4 SV=1		Halogranum salarium B-1	101919	66.7	TRUE	0	1	0.008	0	0.008	HSB1_35150, J2ZYK7	1	0	1	HSB1_35150, J2ZYK7	1	0	1	HSB1_35150, J2ZYK7	8.1	0	30	HSB1_35150, J2ZYK7	258.532	0	960.149	HSB1_35150, J2ZYK7	189.635	0	865.026	HSB1_35150, J2ZYK7	HSB1_35150, J2ZYK7	0	0
J2ZYT6	secD	Protein-export membrane protein SecD	>tr|J2ZYT6|J2ZYT6_9EURY Protein-export membrane protein SecD OS=Halogranum salarium B-1 OX=1210908 GN=secD PE=3 SV=1		Halogranum salarium B-1	55618.6	100	FALSE	0	4	0.07	0.07	0.07	secD, J2ZYT6	4	4	4	secD, J2ZYT6	4	4	4	secD, J2ZYT6	4098.1	1125.3	3155.3	secD, J2ZYT6	26536.2	6748.2	18138.2	secD, J2ZYT6	14600	6410.26	13059.7	secD, J2ZYT6	secD, J2ZYT6	1	1
J2ZYU0	pgi	Probable glucose-6-phosphate isomerase	>tr|J2ZYU0|J2ZYU0_9EURY Probable glucose-6-phosphate isomerase OS=Halogranum salarium B-1 OX=1210908 GN=pgi PE=3 SV=1		Halogranum salarium B-1	45640.4	100	FALSE	0	3	0.079	0.079	0.049	pgi, J2ZYU0	3	3	2	pgi, J2ZYU0	3	3	2	pgi, J2ZYU0	544.1	859.6	152.2	pgi, J2ZYU0	2901.96	3708.41	880.334	pgi, J2ZYU0	2125.8	5444.75	935.581	pgi, J2ZYU0	pgi, J2ZYU0	1	1
J2ZYU8	HSB1_36100	Scramblase	>tr|J2ZYU8|J2ZYU8_9EURY Scramblase OS=Halogranum salarium B-1 OX=1210908 GN=HSB1_36100 PE=4 SV=1		Halogranum salarium B-1	20535	100	FALSE	0	2	0.133	0.133	0.133	HSB1_36100, J2ZYU8	2	2	2	HSB1_36100, J2ZYU8	2	2	2	HSB1_36100, J2ZYU8	2191.2	567.9	828	HSB1_36100, J2ZYU8	9452.34	2898.12	2215.98	HSB1_36100, J2ZYU8	3809.26	2543.51	1906.5	HSB1_36100, J2ZYU8	HSB1_36100, J2ZYU8	1	1
J2ZYV9	HSB1_36250	UspA domain-containing protein	>tr|J2ZYV9|J2ZYV9_9EURY UspA domain-containing protein OS=Halogranum salarium B-1 OX=1210908 GN=HSB1_36250 PE=4 SV=1		Halogranum salarium B-1	15204.9	100	FALSE	0	5	0.42	0.385	0.385	HSB1_36250, J2ZYV9	5	4	4	HSB1_36250, J2ZYV9	5	4	4	HSB1_36250, J2ZYV9	34798.8	1174	6093.7	HSB1_36250, J2ZYV9	206178	2514.97	17854.9	HSB1_36250, J2ZYV9	131946	3040.08	11154.8	HSB1_36250, J2ZYV9	HSB1_36250, J2ZYV9	1	1
J2ZYZ0	HSB1_36600	Dihydrodipicolinate synthase/n-acetylneuraminate lyase	>tr|J2ZYZ0|J2ZYZ0_9EURY Dihydrodipicolinate synthase/n-acetylneuraminate lyase OS=Halogranum salarium B-1 OX=1210908 GN=HSB1_36600 PE=4 SV=1		Halogranum salarium B-1	30875.3	100	FALSE	0	3	0.104	0.104	0.104	HSB1_36600, J2ZYZ0	3	3	3	HSB1_36600, J2ZYZ0	3	3	3	HSB1_36600, J2ZYZ0	255.6	4792.8	691.8	HSB1_36600, J2ZYZ0	1364.37	25615.9	3458.77	HSB1_36600, J2ZYZ0	1084.08	29949.3	2462.55	HSB1_36600, J2ZYZ0	HSB1_36600, J2ZYZ0	1	1
J2ZZ07	eif2g	Translation initiation factor 2 subunit gamma	>tr|J2ZZ07|J2ZZ07_9EURY Translation initiation factor 2 subunit gamma OS=Halogranum salarium B-1 OX=1210908 GN=eif2g PE=3 SV=1		Halogranum salarium B-1	44146.6	100	TRUE	0	1	0.022	0.022	0.022	eif2g, J2ZZ07	1	1	1	eif2g, J2ZZ07	1	1	1	eif2g, J2ZZ07	32	14.6	104.3	eif2g, J2ZZ07	640.289	292.346	2085.41	eif2g, J2ZZ07	518.697	365.233	1513.24	eif2g, J2ZZ07	eif2g, J2ZZ07	0	0
J2ZZ13	HSB1_36850	Secreted protein containing C-terminal beta-propeller domain	>tr|J2ZZ13|J2ZZ13_9EURY Secreted protein containing C-terminal beta-propeller domain OS=Halogranum salarium B-1 OX=1210908 GN=HSB1_36850 PE=4 SV=1		Halogranum salarium B-1	75933.9	100	FALSE	0	14	0.172	0.162	0.172	HSB1_36850, J2ZZ13	14	13	14	HSB1_36850, J2ZZ13	14	13	14	HSB1_36850, J2ZZ13	9303.7	2612.7	1105.6	HSB1_36850, J2ZZ13	50512.4	14758.2	6321.18	HSB1_36850, J2ZZ13	31064	15741.5	4359.29	HSB1_36850, J2ZZ13	HSB1_36850, J2ZZ13	1	1
J2ZZ28	HSB1_37000	Sodium/proton antiporter, cpa1 family	>tr|J2ZZ28|J2ZZ28_9EURY Sodium/proton antiporter, cpa1 family OS=Halogranum salarium B-1 OX=1210908 GN=HSB1_37000 PE=4 SV=1		Halogranum salarium B-1	65510.3	66.7	TRUE	0	1	0.014	0	0.014	HSB1_37000, J2ZZ28	1	0	1	HSB1_37000, J2ZZ28	1	0	1	HSB1_37000, J2ZZ28	5.2	0	148.4	HSB1_37000, J2ZZ28	141.644	0	4005.56	HSB1_37000, J2ZZ28	115.501	0	2087.47	HSB1_37000, J2ZZ28	HSB1_37000, J2ZZ28	0	0
J2ZZ38	HSB1_37100	Outer membrane lipoprotein carrier protein LolA	>tr|J2ZZ38|J2ZZ38_9EURY Outer membrane lipoprotein carrier protein LolA OS=Halogranum salarium B-1 OX=1210908 GN=HSB1_37100 PE=4 SV=1		Halogranum salarium B-1	42834.3	100	FALSE	0	4	0.119	0.096	0.119	HSB1_37100, J2ZZ38	4	3	4	HSB1_37100, J2ZZ38	4	3	4	HSB1_37100, J2ZZ38	1386.7	50.7	1096.1	HSB1_37100, J2ZZ38	9739.65	475.32	6434.47	HSB1_37100, J2ZZ38	6280.32	710.023	4307.45	HSB1_37100, J2ZZ38	HSB1_37100, J2ZZ38	1	1
J2ZZ76	HSB1_37500	CARDB domain-containing protein	>tr|J2ZZ76|J2ZZ76_9EURY CARDB domain-containing protein OS=Halogranum salarium B-1 OX=1210908 GN=HSB1_37500 PE=4 SV=1		Halogranum salarium B-1	73994.3	100	FALSE	0	7	0.126	0.043	0.126	HSB1_37500, J2ZZ76	7	3	7	HSB1_37500, J2ZZ76	7	3	7	HSB1_37500, J2ZZ76	3682.5	213.8	1438.2	HSB1_37500, J2ZZ76	16495.7	2810.39	5836.55	HSB1_37500, J2ZZ76	12160.3	3817.71	5199.96	HSB1_37500, J2ZZ76	HSB1_37500, J2ZZ76	1	1
J2ZZ95	HSB1_37700	Acetylornithine deacetylase/succinyldiaminopimelate desuccinylase-like deacylase	>tr|J2ZZ95|J2ZZ95_9EURY Acetylornithine deacetylase/succinyldiaminopimelate desuccinylase-like deacylase OS=Halogranum salarium B-1 OX=1210908 GN=HSB1_37700 PE=4 SV=1		Halogranum salarium B-1	45729.1	66.7	FALSE	0	4	0.133	0.133	0	HSB1_37700, J2ZZ95	4	4	0	HSB1_37700, J2ZZ95	4	4	0	HSB1_37700, J2ZZ95	300.9	573.6	0	HSB1_37700, J2ZZ95	2200.94	2744.61	0	HSB1_37700, J2ZZ95	1871.27	3549.73	0	HSB1_37700, J2ZZ95	HSB1_37700, J2ZZ95	0	0
J2ZZD2	HSB1_38150	Peptide ABC transporter substrate-binding protein	>tr|J2ZZD2|J2ZZD2_9EURY Peptide ABC transporter substrate-binding protein OS=Halogranum salarium B-1 OX=1210908 GN=HSB1_38150 PE=4 SV=1		Halogranum salarium B-1	61829.7	100	FALSE	0	36	0.451	0.451	0.451	HSB1_38150, J2ZZD2	34	29	31	HSB1_38150, J2ZZD2	34	29	31	HSB1_38150, J2ZZD2	971555	445033	589177	HSB1_38150, J2ZZD2	925866	393888	633372	HSB1_38150, J2ZZD2	1.11933e+06	724437	510390	HSB1_38150, J2ZZD2	HSB1_38150, J2ZZD2	1	1
J2ZZD6	HSB1_38200	Universal stress family protein	>tr|J2ZZD6|J2ZZD6_9EURY Universal stress family protein OS=Halogranum salarium B-1 OX=1210908 GN=HSB1_38200 PE=4 SV=1		Halogranum salarium B-1	15579.4	100	FALSE	0	4	0.116	0.055	0.233	HSB1_38200, J2ZZD6	2	1	3	HSB1_38200, J2ZZD6	2	1	3	HSB1_38200, J2ZZD6	257.5	38.6	912.4	HSB1_38200, J2ZZD6	3282.78	586.888	1158.7	HSB1_38200, J2ZZD6	934.032	391.2	665.292	HSB1_38200, J2ZZD6	HSB1_38200, J2ZZD6	0	0
J2ZZE5	HSB1_38300	6-phosphogluconate dehydrogenase, NAD(+)-dependent, decarboxylating	>tr|J2ZZE5|J2ZZE5_9EURY 6-phosphogluconate dehydrogenase, NAD(+)-dependent, decarboxylating OS=Halogranum salarium B-1 OX=1210908 GN=HSB1_38300 PE=3 SV=1		Halogranum salarium B-1	32169.7	66.7	TRUE	0	1	0.027	0.027	0	HSB1_38300, J2ZZE5	1	1	0	HSB1_38300, J2ZZE5	1	1	0	HSB1_38300, J2ZZE5	46.1	28.9	0	HSB1_38300, J2ZZE5	553.259	346.262	0	HSB1_38300, J2ZZE5	321.621	429.914	0	HSB1_38300, J2ZZE5	HSB1_38300, J2ZZE5	0	0
J2ZZK1	HSB1_29510	Right handed beta helix domain-containing protein	>tr|J2ZZK1|J2ZZK1_9EURY Right handed beta helix domain-containing protein OS=Halogranum salarium B-1 OX=1210908 GN=HSB1_29510 PE=4 SV=1		Halogranum salarium B-1	75726	100	FALSE	0	9	0.158	0.106	0.158	HSB1_29510, J2ZZK1	9	7	9	HSB1_29510, J2ZZK1	9	7	9	HSB1_29510, J2ZZK1	5386.5	2500.6	3041	HSB1_29510, J2ZZK1	20115.3	17015.9	18610.8	HSB1_29510, J2ZZK1	20255.3	22540.1	17651	HSB1_29510, J2ZZK1	HSB1_29510, J2ZZK1	1	1
J2ZZK6	HSB1_29560	Uncharacterized protein	>tr|J2ZZK6|J2ZZK6_9EURY Uncharacterized protein OS=Halogranum salarium B-1 OX=1210908 GN=HSB1_29560 PE=4 SV=1		Halogranum salarium B-1	35415.1	100	FALSE	0	6	0.241	0.027	0.177	HSB1_29560, J2ZZK6	6	1	4	HSB1_29560, J2ZZK6	6	1	4	HSB1_29560, J2ZZK6	21386.5	89.8	392.5	HSB1_29560, J2ZZK6	102211	530.698	1167.73	HSB1_29560, J2ZZK6	85533.9	701.738	1332.73	HSB1_29560, J2ZZK6	HSB1_29560, J2ZZK6	0	0
J2ZZQ9	HSB1_30110	Uridine phosphorylase	>tr|J2ZZQ9|J2ZZQ9_9EURY Uridine phosphorylase OS=Halogranum salarium B-1 OX=1210908 GN=HSB1_30110 PE=3 SV=1		Halogranum salarium B-1	33017	100	FALSE	0	5	0.062	0.144	0.062	HSB1_30110, J2ZZQ9	2	5	2	HSB1_30110, J2ZZQ9	2	5	2	HSB1_30110, J2ZZQ9	240	3115.1	613.9	HSB1_30110, J2ZZQ9	4604.12	16837.9	1778.63	HSB1_30110, J2ZZQ9	3401.43	24350.9	2807.33	HSB1_30110, J2ZZQ9	HSB1_30110, J2ZZQ9	1	1
J2ZZS3	HSB1_30260	histidinol-phosphatase	>tr|J2ZZS3|J2ZZS3_9EURY histidinol-phosphatase OS=Halogranum salarium B-1 OX=1210908 GN=HSB1_30260 PE=3 SV=1		Halogranum salarium B-1	29475.3	100	TRUE	0.000856164	1	0.035	0.035	0.035	HSB1_30260, J2ZZS3	1	1	1	HSB1_30260, J2ZZS3	1	1	1	HSB1_30260, J2ZZS3	86.7	29.1	19.2	HSB1_30260, J2ZZS3	1387.54	465.762	306.657	HSB1_30260, J2ZZS3	975.945	645.732	285.21	HSB1_30260, J2ZZS3	HSB1_30260, J2ZZS3	0	0
J2ZZU8	HSB1_30510	Deacylase	>tr|J2ZZU8|J2ZZU8_9EURY Deacylase OS=Halogranum salarium B-1 OX=1210908 GN=HSB1_30510 PE=4 SV=1		Halogranum salarium B-1	34961.7	100	FALSE	0	3	0.097	0.097	0.059	HSB1_30510, J2ZZU8	3	3	2	HSB1_30510, J2ZZU8	3	3	2	HSB1_30510, J2ZZU8	3843.3	836.8	77.5	HSB1_30510, J2ZZU8	4741.79	5736.11	193.212	HSB1_30510, J2ZZU8	5325.91	13476.9	510.329	HSB1_30510, J2ZZU8	HSB1_30510, J2ZZU8	1	1
J2ZZX1	HSB1_30760	Nucleoside-diphosphate sugar epimerase	>tr|J2ZZX1|J2ZZX1_9EURY Nucleoside-diphosphate sugar epimerase OS=Halogranum salarium B-1 OX=1210908 GN=HSB1_30760 PE=4 SV=1		Halogranum salarium B-1	31266.3	100	FALSE	0	8	0.269	0.241	0.241	HSB1_30760, J2ZZX1	8	7	7	HSB1_30760, J2ZZX1	8	7	7	HSB1_30760, J2ZZX1	3274	727.5	1806.7	HSB1_30760, J2ZZX1	19140	2542.16	7705.46	HSB1_30760, J2ZZX1	17511.8	4221.57	7477.82	HSB1_30760, J2ZZX1	HSB1_30760, J2ZZX1	1	1
J3A006	HSB1_31110	Cupin	>tr|J3A006|J3A006_9EURY Cupin OS=Halogranum salarium B-1 OX=1210908 GN=HSB1_31110 PE=4 SV=1		Halogranum salarium B-1	12942.1	66.7	FALSE	0	2	0.134	0.134	0	HSB1_31110, J3A006	2	2	0	HSB1_31110, J3A006	2	2	0	HSB1_31110, J3A006	2997.8	21639.7	0	HSB1_31110, J3A006	2997.81	6122.77	0	HSB1_31110, J3A006	2537.77	9900.58	0	HSB1_31110, J3A006	HSB1_31110, J3A006	0	0
J3A025	mch	Methenyltetrahydromethanopterin cyclohydrolase	>tr|J3A025|J3A025_9EURY Methenyltetrahydromethanopterin cyclohydrolase OS=Halogranum salarium B-1 OX=1210908 GN=mch PE=3 SV=1		Halogranum salarium B-1	35077.7	100	FALSE	0	2	0.058	0.058	0.058	mch, J3A025	2	2	2	mch, J3A025	2	2	2	mch, J3A025	93.4	261.3	355.4	mch, J3A025	879.825	914.638	1347.89	mch, J3A025	678.038	1174.28	914.313	mch, J3A025	mch, J3A025	1	1
J3A050	rpl2	50S ribosomal protein L2	>tr|J3A050|J3A050_9EURY 50S ribosomal protein L2 OS=Halogranum salarium B-1 OX=1210908 GN=rpl2 PE=3 SV=1		Halogranum salarium B-1	25830.3	100	FALSE	0	4	0.165	0.165	0.136	rpl2, J3A050	4	4	3	rpl2, J3A050	4	4	3	rpl2, J3A050	17461.3	4371.3	2885.6	rpl2, J3A050	72758.2	14512.9	9832.33	rpl2, J3A050	61656	19103	5863.54	rpl2, J3A050	rpl2, J3A050	1	1
J3A057	rpl5	50S ribosomal protein L5	>tr|J3A057|J3A057_9EURY 50S ribosomal protein L5 OS=Halogranum salarium B-1 OX=1210908 GN=rpl5 PE=3 SV=1		Halogranum salarium B-1	19344.5	100	FALSE	0	4	0.195	0.195	0.195	rpl5, J3A057	4	4	3	rpl5, J3A057	4	4	3	rpl5, J3A057	6268.8	1420.7	1799.5	rpl5, J3A057	23295.1	5998.23	4024.7	rpl5, J3A057	10658.5	3673.92	5076.79	rpl5, J3A057	rpl5, J3A057	1	1
J3A059	rpl19e	50S ribosomal protein L19e	>tr|J3A059|J3A059_9EURY 50S ribosomal protein L19e OS=Halogranum salarium B-1 OX=1210908 GN=rpl19e PE=3 SV=1		Halogranum salarium B-1	17586.5	100	FALSE	0	4	0.32	0.32	0.32	rpl19e, J3A059	4	4	4	rpl19e, J3A059	4	4	4	rpl19e, J3A059	15390.9	4542.9	2259.5	rpl19e, J3A059	32429.3	8865.86	3844.18	rpl19e, J3A059	26570.9	10421.4	3937.09	rpl19e, J3A059	rpl19e, J3A059	1	1
J3A064	secY	Protein translocase subunit SecY	>tr|J3A064|J3A064_9EURY Protein translocase subunit SecY OS=Halogranum salarium B-1 OX=1210908 GN=secY PE=3 SV=1		Halogranum salarium B-1	52827.1	100	FALSE	0	3	0.059	0.059	0.059	secY, J3A064	3	3	3	secY, J3A064	3	3	3	secY, J3A064	3627.1	1701.4	2738.9	secY, J3A064	16476	12139.4	12444.7	secY, J3A064	9609.73	11153.4	13592.9	secY, J3A064	secY, J3A064	1	1
J3A066	HSB1_31660	Uncharacterized protein	>tr|J3A066|J3A066_9EURY Uncharacterized protein OS=Halogranum salarium B-1 OX=1210908 GN=HSB1_31660 PE=4 SV=1		Halogranum salarium B-1	13845.1	66.7	TRUE	0	1	0.081	0	0.081	HSB1_31660, J3A066	1	0	1	HSB1_31660, J3A066	1	0	1	HSB1_31660, J3A066	41.6	0	46.8	HSB1_31660, J3A066	374.494	0	420.988	HSB1_31660, J3A066	245.218	0	396.068	HSB1_31660, J3A066	HSB1_31660, J3A066	0	0
J3A069	HSB1_31710	CARDB domain-containing protein	>tr|J3A069|J3A069_9EURY CARDB domain-containing protein OS=Halogranum salarium B-1 OX=1210908 GN=HSB1_31710 PE=4 SV=1		Halogranum salarium B-1	36407.2	100	FALSE	0	7	0.128	0.102	0.128	HSB1_31710, J3A069	7	6	7	HSB1_31710, J3A069	7	6	7	HSB1_31710, J3A069	15853.6	4934.5	13713.6	HSB1_31710, J3A069	45294.8	13526.2	34415.5	HSB1_31710, J3A069	27214	15452.8	35875.9	HSB1_31710, J3A069	HSB1_31710, J3A069	1	1
J3A076	HSB1_31810	Phosphate ABC transporter ATP-binding protein	>tr|J3A076|J3A076_9EURY Phosphate ABC transporter ATP-binding protein OS=Halogranum salarium B-1 OX=1210908 GN=HSB1_31810 PE=4 SV=1		Halogranum salarium B-1	32210.8	100	FALSE	0	12	0.342	0.25	0.342	HSB1_31810, J3A076	12	8	10	HSB1_31810, J3A076	12	8	10	HSB1_31810, J3A076	8758.5	962.4	8415.8	HSB1_31810, J3A076	26453.3	2356.46	20983.8	HSB1_31810, J3A076	16671.8	3004.92	14366.5	HSB1_31810, J3A076	HSB1_31810, J3A076	1	1
J3A0A0	HSB1_32210	UDP-glucose 6-dehydrogenase	>tr|J3A0A0|J3A0A0_9EURY UDP-glucose 6-dehydrogenase OS=Halogranum salarium B-1 OX=1210908 GN=HSB1_32210 PE=3 SV=1		Halogranum salarium B-1	45948.6	100	TRUE	0	1	0.026	0.026	0.026	HSB1_32210, J3A0A0	1	1	1	HSB1_32210, J3A0A0	1	1	1	HSB1_32210, J3A0A0	101.3	137.5	13.9	HSB1_32210, J3A0A0	2936.37	3987.31	403.93	HSB1_32210, J3A0A0	1761.12	4129.59	508.19	HSB1_32210, J3A0A0	HSB1_32210, J3A0A0	0	0
J3A0H0	HSB1_22490	Allantoinase	>tr|J3A0H0|J3A0H0_9EURY Allantoinase OS=Halogranum salarium B-1 OX=1210908 GN=HSB1_22490 PE=4 SV=1		Halogranum salarium B-1	53093.1	100	FALSE	0	8	0.108	0.108	0.136	HSB1_22490, J3A0H0	7	7	8	HSB1_22490, J3A0H0	7	7	8	HSB1_22490, J3A0H0	2314.2	5315.3	1171.9	HSB1_22490, J3A0H0	12677.9	45737.4	8084.87	HSB1_22490, J3A0H0	13912.2	107134	11982.1	HSB1_22490, J3A0H0	HSB1_22490, J3A0H0	1	1
J3A0J0	HSB1_22690	Uncharacterized protein	>tr|J3A0J0|J3A0J0_9EURY Uncharacterized protein OS=Halogranum salarium B-1 OX=1210908 GN=HSB1_22690 PE=4 SV=1		Halogranum salarium B-1	45271.5	100	FALSE	0	2	0.046	0.046	0.046	HSB1_22690, J3A0J0	2	2	2	HSB1_22690, J3A0J0	2	2	2	HSB1_22690, J3A0J0	449.1	79.2	210.4	HSB1_22690, J3A0J0	4729.71	693.658	1788.61	HSB1_22690, J3A0J0	4171.55	766.884	1852.91	HSB1_22690, J3A0J0	HSB1_22690, J3A0J0	1	1
J3A0L5	HSB1_22940	Carbohydrate ABC transporter ATP-binding protein, cut1 family	>tr|J3A0L5|J3A0L5_9EURY Carbohydrate ABC transporter ATP-binding protein, cut1 family OS=Halogranum salarium B-1 OX=1210908 GN=HSB1_22940 PE=4 SV=1		Halogranum salarium B-1	41209.1	100	FALSE	0	5	0.155	0.024	0.155	HSB1_22940, J3A0L5	5	1	5	HSB1_22940, J3A0L5	5	1	5	HSB1_22940, J3A0L5	193.9	4	654.8	HSB1_22940, J3A0L5	1133.41	129.292	2780.9	HSB1_22940, J3A0L5	686.765	121.094	2221.15	HSB1_22940, J3A0L5	HSB1_22940, J3A0L5	0	0
J3A0P1	HSB1_23190	LTD domain-containing protein	>tr|J3A0P1|J3A0P1_9EURY LTD domain-containing protein OS=Halogranum salarium B-1 OX=1210908 GN=HSB1_23190 PE=4 SV=1		Halogranum salarium B-1	23342.2	100	TRUE	0	1	0.044	0.044	0.044	HSB1_23190, J3A0P1	1	1	1	HSB1_23190, J3A0P1	1	1	1	HSB1_23190, J3A0P1	1105.3	81.6	237.4	HSB1_23190, J3A0P1	13263.4	979.553	2849.24	HSB1_23190, J3A0P1	11179.7	1251.37	2452.45	HSB1_23190, J3A0P1	HSB1_23190, J3A0P1	0	0
J3A0Q2	HSB1_23290	Permease	>tr|J3A0Q2|J3A0Q2_9EURY Permease OS=Halogranum salarium B-1 OX=1210908 GN=HSB1_23290 PE=3 SV=1		Halogranum salarium B-1	45660.2	100	FALSE	0	3	0.069	0.021	0.069	HSB1_23290, J3A0Q2	3	1	3	HSB1_23290, J3A0Q2	3	1	3	HSB1_23290, J3A0Q2	1953.6	97.3	776.4	HSB1_23290, J3A0Q2	11395.1	930.378	4141.02	HSB1_23290, J3A0Q2	7713.05	1337.06	3308.97	HSB1_23290, J3A0Q2	HSB1_23290, J3A0Q2	0	0
J3A0S7	HSB1_23540	fructose-bisphosphatase	>tr|J3A0S7|J3A0S7_9EURY fructose-bisphosphatase OS=Halogranum salarium B-1 OX=1210908 GN=HSB1_23540 PE=4 SV=1		Halogranum salarium B-1	28452	66.7	TRUE	0	1	0.049	0.049	0	HSB1_23540, J3A0S7	1	1	0	HSB1_23540, J3A0S7	1	1	0	HSB1_23540, J3A0S7	95.6	185.8	0	HSB1_23540, J3A0S7	1338.79	2600.72	0	HSB1_23540, J3A0S7	871.119	2963.16	0	HSB1_23540, J3A0S7	HSB1_23540, J3A0S7	0	0
J3A0T9	HSB1_23690	Transcriptional regulator	>tr|J3A0T9|J3A0T9_9EURY Transcriptional regulator OS=Halogranum salarium B-1 OX=1210908 GN=HSB1_23690 PE=4 SV=1		Halogranum salarium B-1	24910.9	100	FALSE	0	2	0.102	0.102	0.102	HSB1_23690, J3A0T9	2	2	2	HSB1_23690, J3A0T9	2	2	2	HSB1_23690, J3A0T9	1458	184.3	1047.1	HSB1_23690, J3A0T9	9117.72	1018.54	5235.3	HSB1_23690, J3A0T9	9406.03	1574.99	4365.58	HSB1_23690, J3A0T9	HSB1_23690, J3A0T9	1	1
J3A0V2	HSB1_23840	Branched-chain amino acid ABC transporter permease	>tr|J3A0V2|J3A0V2_9EURY Branched-chain amino acid ABC transporter permease OS=Halogranum salarium B-1 OX=1210908 GN=HSB1_23840 PE=4 SV=1		Halogranum salarium B-1	36328.3	100	FALSE	0	2	0.029	0.029	0.06	HSB1_23840, J3A0V2	1	1	2	HSB1_23840, J3A0V2	1	1	2	HSB1_23840, J3A0V2	981.8	391.2	1260.3	HSB1_23840, J3A0V2	11221.4	4470.95	6301.25	HSB1_23840, J3A0V2	5528.16	3625.27	5784.69	HSB1_23840, J3A0V2	HSB1_23840, J3A0V2	0	0
J3A0V8	HSB1_23890	Leucine-binding protein domain-containing protein	>tr|J3A0V8|J3A0V8_9EURY Leucine-binding protein domain-containing protein OS=Halogranum salarium B-1 OX=1210908 GN=HSB1_23890 PE=4 SV=1		Halogranum salarium B-1	45564.6	100	FALSE	0	28	0.459	0.459	0.459	HSB1_23890, J3A0V8	28	28	25	HSB1_23890, J3A0V8	28	28	25	HSB1_23890, J3A0V8	1.17337e+06	775671	1.33627e+06	HSB1_23890, J3A0V8	879909	590284	868508	HSB1_23890, J3A0V8	840352	1.07957e+06	616141	HSB1_23890, J3A0V8	HSB1_23890, J3A0V8	1	1
J3A0W6	HSB1_23990	Thioredoxin domain-containing protein	>tr|J3A0W6|J3A0W6_9EURY Thioredoxin domain-containing protein OS=Halogranum salarium B-1 OX=1210908 GN=HSB1_23990 PE=4 SV=1		Halogranum salarium B-1	16333.6	66.7	TRUE	0	1	0.06	0	0.06	HSB1_23990, J3A0W6	1	0	1	HSB1_23990, J3A0W6	1	0	1	HSB1_23990, J3A0W6	14.1	0	43.3	HSB1_23990, J3A0W6	126.467	0	389.376	HSB1_23990, J3A0W6	91.6259	0	255.359	HSB1_23990, J3A0W6	HSB1_23990, J3A0W6	0	0
J3A0Y9	rpl37e	50S ribosomal protein L37e	>tr|J3A0Y9|J3A0Y9_9EURY 50S ribosomal protein L37e OS=Halogranum salarium B-1 OX=1210908 GN=rpl37e PE=3 SV=1		Halogranum salarium B-1	6323.22	100	FALSE	0	2	0.298	0.298	0.298	rpl37e, J3A0Y9	2	2	2	rpl37e, J3A0Y9	2	2	2	rpl37e, J3A0Y9	17178.8	4125.9	1290.2	rpl37e, J3A0Y9	16061.1	4125.91	1157.97	rpl37e, J3A0Y9	9285.66	4294.08	1403.34	rpl37e, J3A0Y9	rpl37e, J3A0Y9	1	1
J3A130	rpl11	50S ribosomal protein L11	>tr|J3A130|J3A130_9EURY 50S ribosomal protein L11 OS=Halogranum salarium B-1 OX=1210908 GN=rpl11 PE=3 SV=1		Halogranum salarium B-1	16585.4	100	FALSE	0	5	0.304	0.165	0.392	rpl11, J3A130	4	2	5	rpl11, J3A130	4	2	5	rpl11, J3A130	3281.5	135.9	2819.1	rpl11, J3A130	8297.09	552.349	5164.7	rpl11, J3A130	5633.72	651.571	3694.96	rpl11, J3A130	rpl11, J3A130	1	1
J3A157	HSB1_24790	Uncharacterized protein	>tr|J3A157|J3A157_9EURY Uncharacterized protein OS=Halogranum salarium B-1 OX=1210908 GN=HSB1_24790 PE=4 SV=1		Halogranum salarium B-1	30170.6	100	FALSE	0	6	0.208	0.158	0.258	HSB1_24790, J3A157	5	4	6	HSB1_24790, J3A157	5	4	6	HSB1_24790, J3A157	5172.5	1354.4	5263.7	HSB1_24790, J3A157	21982.2	6403.46	27704.2	HSB1_24790, J3A157	16920.5	6444.4	21834.5	HSB1_24790, J3A157	HSB1_24790, J3A157	1	1
J3A167	HSB1_24890	Glucose 1-dehydrogenase	>tr|J3A167|J3A167_9EURY Glucose 1-dehydrogenase OS=Halogranum salarium B-1 OX=1210908 GN=HSB1_24890 PE=4 SV=1		Halogranum salarium B-1	27692	100	TRUE	0	1	0.05	0.05	0.05	HSB1_24890, J3A167	1	1	1	HSB1_24890, J3A167	1	1	1	HSB1_24890, J3A167	367.8	917.2	37.5	HSB1_24890, J3A167	5149.09	12841.2	525.684	HSB1_24890, J3A167	3367.95	14898.2	564.042	HSB1_24890, J3A167	HSB1_24890, J3A167	0	0
J3A184	rps9	30S ribosomal protein S9	>tr|J3A184|J3A184_9EURY 30S ribosomal protein S9 OS=Halogranum salarium B-1 OX=1210908 GN=rps9 PE=3 SV=1		Halogranum salarium B-1	14632.6	100	FALSE	0	4	0.341	0.341	0.341	rps9, J3A184	4	4	4	rps9, J3A184	4	4	4	rps9, J3A184	1405.8	3305	1676.5	rps9, J3A184	4950.46	10813.5	4746.78	rps9, J3A184	3643.21	13308.4	5432.37	rps9, J3A184	rps9, J3A184	1	1
J3A191	rps4	30S ribosomal protein S4	>tr|J3A191|J3A191_9EURY 30S ribosomal protein S4 OS=Halogranum salarium B-1 OX=1210908 GN=rps4 PE=3 SV=1		Halogranum salarium B-1	19720	100	FALSE	0	2	0.097	0.097	0.097	rps4, J3A191	2	2	2	rps4, J3A191	2	2	2	rps4, J3A191	157.8	972.9	786.2	rps4, J3A191	3144.86	5236.57	3054.72	rps4, J3A191	1345.22	4406.01	2434.18	rps4, J3A191	rps4, J3A191	1	1
J3A1D6	HSB1_25490	Thioredoxin reductase	>tr|J3A1D6|J3A1D6_9EURY Thioredoxin reductase OS=Halogranum salarium B-1 OX=1210908 GN=HSB1_25490 PE=4 SV=1		Halogranum salarium B-1	20487.1	100	TRUE	0	1	0.052	0.052	0.052	HSB1_25490, J3A1D6	1	1	1	HSB1_25490, J3A1D6	1	1	1	HSB1_25490, J3A1D6	10340	5896.4	907.5	HSB1_25490, J3A1D6	93060.2	53067.3	8167.66	HSB1_25490, J3A1D6	69131.1	67901.3	7301.52	HSB1_25490, J3A1D6	HSB1_25490, J3A1D6	0	0
J3A1J6	HSB1_25840	Fumarylacetoacetate (FAA) hydrolase	>tr|J3A1J6|J3A1J6_9EURY Fumarylacetoacetate (FAA) hydrolase OS=Halogranum salarium B-1 OX=1210908 GN=HSB1_25840 PE=4 SV=1		Halogranum salarium B-1	26615.5	66.7	TRUE	0	1	0.033	0.033	0	HSB1_25840, J3A1J6	1	1	0	HSB1_25840, J3A1J6	1	1	0	HSB1_25840, J3A1J6	78.3	136.8	0	HSB1_25840, J3A1J6	940.185	1642.09	0	HSB1_25840, J3A1J6	532.053	2157.57	0	HSB1_25840, J3A1J6	HSB1_25840, J3A1J6	0	0
J3A1L8	HSB1_26140	SnoaL-like domain-containing protein	>tr|J3A1L8|J3A1L8_9EURY SnoaL-like domain-containing protein OS=Halogranum salarium B-1 OX=1210908 GN=HSB1_26140 PE=4 SV=1		Halogranum salarium B-1	15829.9	100	FALSE	0	4	0.142	0.305	0.305	HSB1_26140, J3A1L8	2	4	4	HSB1_26140, J3A1L8	2	4	4	HSB1_26140, J3A1L8	321.8	1457.3	556.8	HSB1_26140, J3A1L8	1682.18	2896.02	661.132	HSB1_26140, J3A1L8	1340.87	3753.79	505.876	HSB1_26140, J3A1L8	HSB1_26140, J3A1L8	1	1
J3A1P6	HSB1_26540	Aerotolerance regulator N-terminal domain-containing protein	>tr|J3A1P6|J3A1P6_9EURY Aerotolerance regulator N-terminal domain-containing protein OS=Halogranum salarium B-1 OX=1210908 GN=HSB1_26540 PE=4 SV=1		Halogranum salarium B-1	64317.5	100	FALSE	0	8	0.165	0.098	0.15	HSB1_26540, J3A1P6	8	5	7	HSB1_26540, J3A1P6	8	5	7	HSB1_26540, J3A1P6	1083.5	67.7	590.6	HSB1_26540, J3A1P6	6370.68	470.038	4071.51	HSB1_26540, J3A1P6	4875.09	708.815	3291.95	HSB1_26540, J3A1P6	HSB1_26540, J3A1P6	1	1
J3A1Q1	gcvT	Probable aminomethyltransferase	>tr|J3A1Q1|J3A1Q1_9EURY Probable aminomethyltransferase OS=Halogranum salarium B-1 OX=1210908 GN=gcvT PE=3 SV=1		Halogranum salarium B-1	40522.5	100	FALSE	0	6	0.127	0.16	0.16	gcvT, J3A1Q1	5	6	6	gcvT, J3A1Q1	5	6	6	gcvT, J3A1Q1	633.6	3198.3	190.2	gcvT, J3A1Q1	2727.16	13581.3	799.849	gcvT, J3A1Q1	2056	16571.7	727.163	gcvT, J3A1Q1	gcvT, J3A1Q1	1	1
J3A1Q9	HSB1_26690	Serine protease halolysin R4	>tr|J3A1Q9|J3A1Q9_9EURY Serine protease halolysin R4 OS=Halogranum salarium B-1 OX=1210908 GN=HSB1_26690 PE=3 SV=1		Halogranum salarium B-1	55088.5	100	FALSE	0	9	0.234	0.234	0.234	HSB1_26690, J3A1Q9	9	9	8	HSB1_26690, J3A1Q9	9	9	8	HSB1_26690, J3A1Q9	739208	330359	248318	HSB1_26690, J3A1Q9	455785	845817	403939	HSB1_26690, J3A1Q9	428690	1.15627e+06	565491	HSB1_26690, J3A1Q9	HSB1_26690, J3A1Q9	1	1
J3A1R3	HSB1_26740	Alcohol dehydrogenase zinc-binding domain protein	>tr|J3A1R3|J3A1R3_9EURY Alcohol dehydrogenase zinc-binding domain protein OS=Halogranum salarium B-1 OX=1210908 GN=HSB1_26740 PE=4 SV=1		Halogranum salarium B-1	37039.1	100	FALSE	0	3	0.075	0.075	0.075	HSB1_26740, J3A1R3	3	3	3	HSB1_26740, J3A1R3	3	3	3	HSB1_26740, J3A1R3	128.8	1028.5	158.7	HSB1_26740, J3A1R3	899.097	5187.25	666.052	HSB1_26740, J3A1R3	781.503	7293.17	1061.83	HSB1_26740, J3A1R3	HSB1_26740, J3A1R3	1	1
J3A1S6	HSB1_26940	Universal stress protein uspa-like protein	>tr|J3A1S6|J3A1S6_9EURY Universal stress protein uspa-like protein OS=Halogranum salarium B-1 OX=1210908 GN=HSB1_26940 PE=4 SV=1		Halogranum salarium B-1	15832.6	100	TRUE	0.000856164	1	0.075	0.075	0.075	HSB1_26940, J3A1S6	1	1	1	HSB1_26940, J3A1S6	1	1	1	HSB1_26940, J3A1S6	60.5	24.4	28	HSB1_26940, J3A1S6	604.805	243.503	280.045	HSB1_26940, J3A1S6	376.625	250.842	350.893	HSB1_26940, J3A1S6	HSB1_26940, J3A1S6	0	0
J3A1T0	gatD	Glutamyl-tRNA(Gln) amidotransferase subunit D	>tr|J3A1T0|J3A1T0_9EURY Glutamyl-tRNA(Gln) amidotransferase subunit D OS=Halogranum salarium B-1 OX=1210908 GN=gatD PE=3 SV=1		Halogranum salarium B-1	44467.3	100	TRUE	0	1	0.019	0.019	0.019	gatD, J3A1T0	1	1	1	gatD, J3A1T0	1	1	1	gatD, J3A1T0	32.9	18.9	106.5	gatD, J3A1T0	593.053	339.816	1917.54	gatD, J3A1T0	564.41	439.581	1131.1	gatD, J3A1T0	gatD, J3A1T0	0	0
J3A1T4	HSB1_27040	Uncharacterized protein	>tr|J3A1T4|J3A1T4_9EURY Uncharacterized protein OS=Halogranum salarium B-1 OX=1210908 GN=HSB1_27040 PE=4 SV=1		Halogranum salarium B-1	84939.3	100	FALSE	0	2	0.024	0.011	0.024	HSB1_27040, J3A1T4	2	1	2	HSB1_27040, J3A1T4	2	1	2	HSB1_27040, J3A1T4	105.9	12.2	18.8	HSB1_27040, J3A1T4	1382.84	255.064	391.334	HSB1_27040, J3A1T4	629.794	192.28	397.668	HSB1_27040, J3A1T4	HSB1_27040, J3A1T4	0	0
J3A1T8	HSB1_27090	Bilirubin oxidase	>tr|J3A1T8|J3A1T8_9EURY Bilirubin oxidase OS=Halogranum salarium B-1 OX=1210908 GN=HSB1_27090 PE=4 SV=1		Halogranum salarium B-1	69921.3	100	FALSE	0	6	0.096	0.096	0.096	HSB1_27090, J3A1T8	6	6	6	HSB1_27090, J3A1T8	6	6	6	HSB1_27090, J3A1T8	486.4	448.4	401.4	HSB1_27090, J3A1T8	3384.2	3970.14	2231.59	HSB1_27090, J3A1T8	2589.88	5811.13	3395.2	HSB1_27090, J3A1T8	HSB1_27090, J3A1T8	1	1
J3A1U4	HSB1_27140	Alcohol dehydrogenase GroES domain protein	>tr|J3A1U4|J3A1U4_9EURY Alcohol dehydrogenase GroES domain protein OS=Halogranum salarium B-1 OX=1210908 GN=HSB1_27140 PE=3 SV=1		Halogranum salarium B-1	37788.3	100	FALSE	0	3	0.025	0.079	0.079	HSB1_27140, J3A1U4	1	3	3	HSB1_27140, J3A1U4	1	3	3	HSB1_27140, J3A1U4	78.4	825	151.7	HSB1_27140, J3A1U4	1645.38	2977.34	403.288	HSB1_27140, J3A1U4	1073.67	3988.45	411.311	HSB1_27140, J3A1U4	HSB1_27140, J3A1U4	0	0
J3A1U8	HSB1_27190	Xaa-pro aminopeptidase	>tr|J3A1U8|J3A1U8_9EURY Xaa-pro aminopeptidase OS=Halogranum salarium B-1 OX=1210908 GN=HSB1_27190 PE=4 SV=1		Halogranum salarium B-1	39613.2	100	FALSE	0	4	0.144	0.144	0.144	HSB1_27190, J3A1U8	4	4	4	HSB1_27190, J3A1U8	4	4	4	HSB1_27190, J3A1U8	1657.9	6536.9	1027.6	HSB1_27190, J3A1U8	9366.47	38293.8	6407.52	HSB1_27190, J3A1U8	9835.91	70524.8	5044.43	HSB1_27190, J3A1U8	HSB1_27190, J3A1U8	1	1
J3A1V7	HSB1_27290	Oligopeptide/dipeptide ABC transporter, ATPase subunit	>tr|J3A1V7|J3A1V7_9EURY Oligopeptide/dipeptide ABC transporter, ATPase subunit OS=Halogranum salarium B-1 OX=1210908 GN=HSB1_27290 PE=4 SV=1		Halogranum salarium B-1	50765.8	100	FALSE	0	7	0.146	0.099	0.172	HSB1_27290, J3A1V7	6	4	7	HSB1_27290, J3A1V7	6	4	7	HSB1_27290, J3A1V7	703.1	60.5	890.8	HSB1_27290, J3A1V7	4149.03	539.902	3458.16	HSB1_27290, J3A1V7	3101.95	670.257	3754.55	HSB1_27290, J3A1V7	HSB1_27290, J3A1V7	1	1
J3A1W5	HSB1_27390	Permease	>tr|J3A1W5|J3A1W5_9EURY Permease OS=Halogranum salarium B-1 OX=1210908 GN=HSB1_27390 PE=3 SV=1		Halogranum salarium B-1	42586.2	100	TRUE	0	1	0.036	0.036	0.036	HSB1_27390, J3A1W5	1	1	1	HSB1_27390, J3A1W5	1	1	1	HSB1_27390, J3A1W5	452.7	21.7	243.4	HSB1_27390, J3A1W5	4526.78	217.47	2433.9	HSB1_27390, J3A1W5	3973.76	300.333	1910.62	HSB1_27390, J3A1W5	HSB1_27390, J3A1W5	0	0
J3A1X4	HSB1_27490	Acetyltransferase	>tr|J3A1X4|J3A1X4_9EURY Acetyltransferase OS=Halogranum salarium B-1 OX=1210908 GN=HSB1_27490 PE=4 SV=1		Halogranum salarium B-1	18143	100	FALSE	0	3	0.198	0.198	0.049	HSB1_27490, J3A1X4	3	3	1	HSB1_27490, J3A1X4	3	3	1	HSB1_27490, J3A1X4	709.3	1116.5	83.2	HSB1_27490, J3A1X4	1655.14	2414.94	249.919	HSB1_27490, J3A1X4	1252.98	3357.86	241.17	HSB1_27490, J3A1X4	HSB1_27490, J3A1X4	0	0
J3A1Y5	HSB1_27590	Metal-dependent hydrolase	>tr|J3A1Y5|J3A1Y5_9EURY Metal-dependent hydrolase OS=Halogranum salarium B-1 OX=1210908 GN=HSB1_27590 PE=4 SV=1		Halogranum salarium B-1	31117.5	100	FALSE	0	2	0.075	0.075	0.075	HSB1_27590, J3A1Y5	2	2	2	HSB1_27590, J3A1Y5	2	2	2	HSB1_27590, J3A1Y5	129.3	365.1	106.1	HSB1_27590, J3A1Y5	969.39	2636.83	795.941	HSB1_27590, J3A1Y5	654.051	3397.52	803.974	HSB1_27590, J3A1Y5	HSB1_27590, J3A1Y5	1	1
J3A1Z4	carA	Carbamoyl-phosphate synthase small chain	>tr|J3A1Z4|J3A1Z4_9EURY Carbamoyl-phosphate synthase small chain OS=Halogranum salarium B-1 OX=1210908 GN=carA PE=3 SV=1		Halogranum salarium B-1	38637.6	66.7	TRUE	0	1	0.031	0	0.031	carA, J3A1Z4	1	0	1	carA, J3A1Z4	1	0	1	carA, J3A1Z4	23.7	0	30.1	carA, J3A1Z4	332.046	0	422.079	carA, J3A1Z4	271.077	0	307.745	carA, J3A1Z4	carA, J3A1Z4	0	0
J3A210	mptA	GTP cyclohydrolase MptA	>tr|J3A210|J3A210_9EURY GTP cyclohydrolase MptA OS=Halogranum salarium B-1 OX=1210908 GN=mptA PE=3 SV=1		Halogranum salarium B-1	35720.9	100	TRUE	0	1	0.025	0.025	0.025	mptA, J3A210	1	1	1	mptA, J3A210	1	1	1	mptA, J3A210	67.4	51.5	17.3	mptA, J3A210	1213.84	927.416	312.123	mptA, J3A210	694.032	1211.14	355.683	mptA, J3A210	mptA, J3A210	0	0
J3A224	HSB1_27990	Glycerophosphoryl diester phosphodiesterase membrane domain-containing protein	>tr|J3A224|J3A224_9EURY Glycerophosphoryl diester phosphodiesterase membrane domain-containing protein OS=Halogranum salarium B-1 OX=1210908 GN=HSB1_27990 PE=4 SV=1		Halogranum salarium B-1	30897.8	66.7	FALSE	0.000856164	2	0.081	0	0.081	HSB1_27990, J3A224	2	0	2	HSB1_27990, J3A224	2	0	2	HSB1_27990, J3A224	60.6	0	285.3	HSB1_27990, J3A224	302.968	0	1094.55	HSB1_27990, J3A224	255.582	0	762.496	HSB1_27990, J3A224	HSB1_27990, J3A224	0	0
J3A228	HSB1_28040	Universal stress protein uspa-like protein	>tr|J3A228|J3A228_9EURY Universal stress protein uspa-like protein OS=Halogranum salarium B-1 OX=1210908 GN=HSB1_28040 PE=4 SV=1		Halogranum salarium B-1	16378.1	66.7	TRUE	0	1	0.066	0	0.066	HSB1_28040, J3A228	1	0	1	HSB1_28040, J3A228	1	0	1	HSB1_28040, J3A228	224.3	0	104.1	HSB1_28040, J3A228	1121.37	0	520.376	HSB1_28040, J3A228	856.557	0	412.76	HSB1_28040, J3A228	HSB1_28040, J3A228	0	0
J3A264	HSB1_22370	Molybdenum cofactor synthesis domain protein	>tr|J3A264|J3A264_9EURY Molybdenum cofactor synthesis domain protein OS=Halogranum salarium B-1 OX=1210908 GN=HSB1_22370 PE=4 SV=1		Halogranum salarium B-1	43682.5	100	TRUE	0	1	0.024	0.024	0.024	HSB1_22370, J3A264	1	1	1	HSB1_22370, J3A264	1	1	1	HSB1_22370, J3A264	3.6	8.5	50.1	HSB1_22370, J3A264	86.5688	203.766	1201.39	HSB1_22370, J3A264	91.2058	314.123	419.552	HSB1_22370, J3A264	HSB1_22370, J3A264	0	0
J3A269	HSB1_22420	Carbon-monoxide dehydrogenase (Acceptor)	>tr|J3A269|J3A269_9EURY Carbon-monoxide dehydrogenase (Acceptor) OS=Halogranum salarium B-1 OX=1210908 GN=HSB1_22420 PE=4 SV=1		Halogranum salarium B-1	89616.5	100	FALSE	0	3	0.023	0.035	0.035	HSB1_22420, J3A269	2	3	3	HSB1_22420, J3A269	2	3	3	HSB1_22420, J3A269	98.9	449.3	148	HSB1_22420, J3A269	1482.9	1749.8	364.973	HSB1_22420, J3A269	1081.77	3617.17	408.37	HSB1_22420, J3A269	HSB1_22420, J3A269	1	1
J3A279	HSB1_15910	glyceraldehyde-3-phosphate dehydrogenase (NAD(P)(+)) (phosphorylating)	>tr|J3A279|J3A279_9EURY glyceraldehyde-3-phosphate dehydrogenase (NAD(P)(+)) (phosphorylating) OS=Halogranum salarium B-1 OX=1210908 GN=HSB1_15910 PE=3 SV=1		Halogranum salarium B-1	37623.7	100	FALSE	0	6	0.126	0.126	0.106	HSB1_15910, J3A279	6	6	4	HSB1_15910, J3A279	2	2	2	HSB1_15910, J3A279	6302.7	3350.4	875.7	HSB1_15910, J3A279	11013.3	5921.4	1843.35	HSB1_15910, J3A279	6795.03	6949.89	2240.3	HSB1_15910, J3A279	HSB1_15910, J3A279	1	1
J3A283	HSB1_15960	Aminopeptidase (Leucyl aminopeptidase, aminopeptidase T)	>tr|J3A283|J3A283_9EURY Aminopeptidase (Leucyl aminopeptidase, aminopeptidase T) OS=Halogranum salarium B-1 OX=1210908 GN=HSB1_15960 PE=4 SV=1		Halogranum salarium B-1	35128.5	100	FALSE	0	4	0.134	0.134	0.058	HSB1_15960, J3A283	4	4	2	HSB1_15960, J3A283	4	4	2	HSB1_15960, J3A283	190.1	1276.8	130	HSB1_15960, J3A283	975.291	5252.41	526.453	HSB1_15960, J3A283	848.664	8594.46	650.734	HSB1_15960, J3A283	HSB1_15960, J3A283	1	1
J3A2C2	HSB1_16360	DUF5611 domain-containing protein	>tr|J3A2C2|J3A2C2_9EURY DUF5611 domain-containing protein OS=Halogranum salarium B-1 OX=1210908 GN=HSB1_16360 PE=4 SV=1		Halogranum salarium B-1	14106.7	66.7	FALSE	0	2	0.134	0	0.079	HSB1_16360, J3A2C2	2	0	1	HSB1_16360, J3A2C2	2	0	1	HSB1_16360, J3A2C2	25.4	0	112.1	HSB1_16360, J3A2C2	89.0632	0	392.919	HSB1_16360, J3A2C2	53.8849	0	261.058	HSB1_16360, J3A2C2	HSB1_16360, J3A2C2	0	0
J3A2C7	HSB1_16410	Glycosyl hydrolase	>tr|J3A2C7|J3A2C7_9EURY Glycosyl hydrolase OS=Halogranum salarium B-1 OX=1210908 GN=HSB1_16410 PE=4 SV=1		Halogranum salarium B-1	36455.6	100	FALSE	0	6	0.186	0.186	0.165	HSB1_16410, J3A2C7	6	6	5	HSB1_16410, J3A2C7	6	6	5	HSB1_16410, J3A2C7	776	2209.8	276.6	HSB1_16410, J3A2C7	4022.68	10906.3	1477.79	HSB1_16410, J3A2C7	3209.52	13885	1365.97	HSB1_16410, J3A2C7	HSB1_16410, J3A2C7	1	1
J3A2I4	HSB1_16910	Uncharacterized protein	>tr|J3A2I4|J3A2I4_9EURY Uncharacterized protein OS=Halogranum salarium B-1 OX=1210908 GN=HSB1_16910 PE=4 SV=1		Halogranum salarium B-1	13348.9	66.7	TRUE	0.000856164	1	0.088	0	0.088	HSB1_16910, J3A2I4	1	0	1	HSB1_16910, J3A2I4	1	0	1	HSB1_16910, J3A2I4	155.6	0	424.3	HSB1_16910, J3A2I4	933.736	0	2546.06	HSB1_16910, J3A2I4	741.601	0	1737.53	HSB1_16910, J3A2I4	HSB1_16910, J3A2I4	0	0
J3A2J0	HSB1_16960	Phosphonate ABC transporter permease phne	>tr|J3A2J0|J3A2J0_9EURY Phosphonate ABC transporter permease phne OS=Halogranum salarium B-1 OX=1210908 GN=HSB1_16960 PE=4 SV=1		Halogranum salarium B-1	35863.8	66.7	FALSE	0	2	0.021	0	0.077	HSB1_16960, J3A2J0	1	0	2	HSB1_16960, J3A2J0	1	0	2	HSB1_16960, J3A2J0	233.2	0	206.6	HSB1_16960, J3A2J0	2229.01	0	1342.69	HSB1_16960, J3A2J0	1473.82	0	1273.44	HSB1_16960, J3A2J0	HSB1_16960, J3A2J0	0	0
J3A2K0	ala	Alanine dehydrogenase	>tr|J3A2K0|J3A2K0_9EURY Alanine dehydrogenase OS=Halogranum salarium B-1 OX=1210908 GN=ala PE=3 SV=1		Halogranum salarium B-1	35395.9	100	TRUE	0	1	0.039	0.039	0.039	ala, J3A2K0	1	1	1	ala, J3A2K0	1	1	1	ala, J3A2K0	515.6	176.4	69.6	ala, J3A2K0	7218.98	2469.65	974.212	ala, J3A2K0	7720.29	3793.2	362.427	ala, J3A2K0	ala, J3A2K0	0	0
J3A2L5	HSB1_17210	DoxX family protein	>tr|J3A2L5|J3A2L5_9EURY DoxX family protein OS=Halogranum salarium B-1 OX=1210908 GN=HSB1_17210 PE=4 SV=1		Halogranum salarium B-1	16025.7	66.7	FALSE	0	2	0.074	0	0.141	HSB1_17210, J3A2L5	1	0	2	HSB1_17210, J3A2L5	1	0	2	HSB1_17210, J3A2L5	661.8	0	3361.3	HSB1_17210, J3A2L5	3971.01	0	7167.25	HSB1_17210, J3A2L5	2855.62	0	4713.65	HSB1_17210, J3A2L5	HSB1_17210, J3A2L5	0	0
J3A2P2	ilvE	Branched-chain-amino-acid aminotransferase	>tr|J3A2P2|J3A2P2_9EURY Branched-chain-amino-acid aminotransferase OS=Halogranum salarium B-1 OX=1210908 GN=ilvE PE=3 SV=1		Halogranum salarium B-1	34780.4	100	FALSE	0	11	0.404	0.404	0.381	ilvE, J3A2P2	11	11	10	ilvE, J3A2P2	11	11	10	ilvE, J3A2P2	10023	3354.5	874.6	ilvE, J3A2P2	43483.2	14215.9	3854.24	ilvE, J3A2P2	42251.8	19447.3	6127.92	ilvE, J3A2P2	ilvE, J3A2P2	1	1
J3A2P9	argS	Arginine--tRNA ligase	>tr|J3A2P9|J3A2P9_9EURY Arginine--tRNA ligase OS=Halogranum salarium B-1 OX=1210908 GN=argS PE=3 SV=1		Halogranum salarium B-1	65316.7	100	FALSE	0	4	0.061	0.061	0.043	argS, J3A2P9	4	4	3	argS, J3A2P9	4	4	3	argS, J3A2P9	324	328.1	111.4	argS, J3A2P9	2741.96	2815.19	781.092	argS, J3A2P9	1948.32	3364.95	1009.39	argS, J3A2P9	argS, J3A2P9	1	1
J3A2R0	atpC	V-type ATP synthase subunit C	>tr|J3A2R0|J3A2R0_9EURY V-type ATP synthase subunit C OS=Halogranum salarium B-1 OX=1210908 GN=atpC PE=3 SV=1		Halogranum salarium B-1	39021.6	100	FALSE	0	5	0.132	0.112	0.164	atpC, J3A2R0	4	3	5	atpC, J3A2R0	4	3	5	atpC, J3A2R0	353.5	232.4	496.1	atpC, J3A2R0	2446.14	1654.32	2455.55	atpC, J3A2R0	1913.75	2317.83	2866.57	atpC, J3A2R0	atpC, J3A2R0	1	1
J3A2S3	HSB1_17710	HTH iclR-type domain-containing protein	>tr|J3A2S3|J3A2S3_9EURY HTH iclR-type domain-containing protein OS=Halogranum salarium B-1 OX=1210908 GN=HSB1_17710 PE=4 SV=1		Halogranum salarium B-1	41052	100	FALSE	0	6	0.141	0.106	0.186	HSB1_17710, J3A2S3	5	4	6	HSB1_17710, J3A2S3	5	4	6	HSB1_17710, J3A2S3	11031.6	6543.9	8290.4	HSB1_17710, J3A2S3	46814	19994.5	37100.8	HSB1_17710, J3A2S3	34567.6	41867.8	37177	HSB1_17710, J3A2S3	HSB1_17710, J3A2S3	1	1
J3A2U9	HSB1_17960	Cation diffusion facilitator family transporter	>tr|J3A2U9|J3A2U9_9EURY Cation diffusion facilitator family transporter OS=Halogranum salarium B-1 OX=1210908 GN=HSB1_17960 PE=4 SV=1		Halogranum salarium B-1	33822.9	100	FALSE	0	2	0.048	0.048	0.048	HSB1_17960, J3A2U9	2	2	2	HSB1_17960, J3A2U9	2	2	2	HSB1_17960, J3A2U9	632.7	91.9	340.1	HSB1_17960, J3A2U9	10969.9	991.02	2210.8	HSB1_17960, J3A2U9	6244.14	939.196	2416.91	HSB1_17960, J3A2U9	HSB1_17960, J3A2U9	1	1
J3A2Y8	HSB1_18210	Terminal quinol oxidase	>tr|J3A2Y8|J3A2Y8_9EURY Terminal quinol oxidase OS=Halogranum salarium B-1 OX=1210908 GN=HSB1_18210 PE=4 SV=1		Halogranum salarium B-1	19797.1	100	FALSE	0	3	0.095	0.039	0.095	HSB1_18210, J3A2Y8	3	1	2	HSB1_18210, J3A2Y8	3	1	2	HSB1_18210, J3A2Y8	4461.8	320.2	3942.1	HSB1_18210, J3A2Y8	14157.4	1050.94	8944.71	HSB1_18210, J3A2Y8	8407.66	1110.57	6595.4	HSB1_18210, J3A2Y8	HSB1_18210, J3A2Y8	0	0
J3A2Z5	HSB1_18310	ArsR family transcriptional regulator	>tr|J3A2Z5|J3A2Z5_9EURY ArsR family transcriptional regulator OS=Halogranum salarium B-1 OX=1210908 GN=HSB1_18310 PE=4 SV=1		Halogranum salarium B-1	16929.9	100	FALSE	0	7	0.375	0.375	0.316	HSB1_18310, J3A2Z5	7	7	5	HSB1_18310, J3A2Z5	7	7	5	HSB1_18310, J3A2Z5	1986.8	6186.1	705.3	HSB1_18310, J3A2Z5	6452.05	21258.3	1660.24	HSB1_18310, J3A2Z5	4983.75	30020.2	1596.75	HSB1_18310, J3A2Z5	HSB1_18310, J3A2Z5	1	1
J3A322	HSB1_18710	Zinc metalloprotease	>tr|J3A322|J3A322_9EURY Zinc metalloprotease OS=Halogranum salarium B-1 OX=1210908 GN=HSB1_18710 PE=3 SV=1		Halogranum salarium B-1	42549.3	66.7	FALSE	0	2	0.058	0	0.058	HSB1_18710, J3A322	2	0	2	HSB1_18710, J3A322	2	0	2	HSB1_18710, J3A322	68.8	0	452.9	HSB1_18710, J3A322	550.549	0	2534.64	HSB1_18710, J3A322	449.964	0	1805.95	HSB1_18710, J3A322	HSB1_18710, J3A322	0	0
J3A347	HSB1_19210	DUF4382 domain-containing protein	>tr|J3A347|J3A347_9EURY DUF4382 domain-containing protein OS=Halogranum salarium B-1 OX=1210908 GN=HSB1_19210 PE=4 SV=1		Halogranum salarium B-1	39132.9	100	FALSE	0	4	0.086	0.086	0.086	HSB1_19210, J3A347	4	3	3	HSB1_19210, J3A347	4	3	3	HSB1_19210, J3A347	20072	335	1303.8	HSB1_19210, J3A347	54750.2	766.93	3042.2	HSB1_19210, J3A347	48138.1	982.063	2903.2	HSB1_19210, J3A347	HSB1_19210, J3A347	1	1
J3A380	rpl31e	50S ribosomal protein L31e	>tr|J3A380|J3A380_9EURY 50S ribosomal protein L31e OS=Halogranum salarium B-1 OX=1210908 GN=rpl31e PE=3 SV=1		Halogranum salarium B-1	10400.7	100	TRUE	0	1	0.13	0.13	0.13	rpl31e, J3A380	1	1	1	rpl31e, J3A380	1	1	1	rpl31e, J3A380	15246.7	4219.9	4530.7	rpl31e, J3A380	76233.5	21099.6	22653.4	rpl31e, J3A380	72434.4	32823.9	14001.9	rpl31e, J3A380	rpl31e, J3A380	0	0
J3A3B4	HSB1_20210	Cox cluster protein	>tr|J3A3B4|J3A3B4_9EURY Cox cluster protein OS=Halogranum salarium B-1 OX=1210908 GN=HSB1_20210 PE=4 SV=1		Halogranum salarium B-1	17164	66.7	TRUE	0	1	0.081	0	0.081	HSB1_20210, J3A3B4	1	0	1	HSB1_20210, J3A3B4	1	0	1	HSB1_20210, J3A3B4	16.3	0	622.1	HSB1_20210, J3A3B4	97.6	0	3732.89	HSB1_20210, J3A3B4	101.453	0	1669.86	HSB1_20210, J3A3B4	HSB1_20210, J3A3B4	0	0
J3A3C8	HSB1_20410	Dipeptide ABC transporter dipeptide-binding protein	>tr|J3A3C8|J3A3C8_9EURY Dipeptide ABC transporter dipeptide-binding protein OS=Halogranum salarium B-1 OX=1210908 GN=HSB1_20410 PE=4 SV=1		Halogranum salarium B-1	68022	100	FALSE	0	49	0.386	0.43	0.439	HSB1_20410, J3A3C8	44	44	46	HSB1_20410, J3A3C8	44	44	46	HSB1_20410, J3A3C8	1.55511e+07	1.12835e+07	1.78392e+07	HSB1_20410, J3A3C8	39294016	26365928	30485876	HSB1_20410, J3A3C8	32468764	34094068	28025894	HSB1_20410, J3A3C8	HSB1_20410, J3A3C8	1	1
J3A3E7	lysJ	Putative [LysW]-aminoadipate semialdehyde/glutamate semialdehyde transaminase	>tr|J3A3E7|J3A3E7_9EURY Putative [LysW]-aminoadipate semialdehyde/glutamate semialdehyde transaminase OS=Halogranum salarium B-1 OX=1210908 GN=lysJ PE=3 SV=1		Halogranum salarium B-1	40646.7	66.7	TRUE	0	1	0.029	0.029	0	lysJ, J3A3E7	1	1	0	lysJ, J3A3E7	1	1	0	lysJ, J3A3E7	12.6	101.5	0	lysJ, J3A3E7	175.721	1420.97	0	lysJ, J3A3E7	94.4203	1933.78	0	lysJ, J3A3E7	lysJ, J3A3E7	0	0
J3A3G0	HSB1_20760	Ribonucleotide-diphosphate reductase subunit beta	>tr|J3A3G0|J3A3G0_9EURY Ribonucleotide-diphosphate reductase subunit beta OS=Halogranum salarium B-1 OX=1210908 GN=HSB1_20760 PE=3 SV=1		Halogranum salarium B-1	38289.6	100	FALSE	0	4	0.112	0.033	0.112	HSB1_20760, J3A3G0	4	1	4	HSB1_20760, J3A3G0	4	1	4	HSB1_20760, J3A3G0	457.5	15.2	1032.2	HSB1_20760, J3A3G0	2636.34	257.672	3409.53	HSB1_20760, J3A3G0	2386.36	452.54	2669.93	HSB1_20760, J3A3G0	HSB1_20760, J3A3G0	0	0
J3A3G8	HSB1_20860	Uncharacterized protein	>tr|J3A3G8|J3A3G8_9EURY Uncharacterized protein OS=Halogranum salarium B-1 OX=1210908 GN=HSB1_20860 PE=4 SV=1		Halogranum salarium B-1	10191.1	100	FALSE	0	2	0.303	0.303	0.303	HSB1_20860, J3A3G8	2	2	2	HSB1_20860, J3A3G8	2	2	2	HSB1_20860, J3A3G8	1048.2	1677	658.4	HSB1_20860, J3A3G8	3144.71	4746	1738.91	HSB1_20860, J3A3G8	2368.74	6765.27	1400.51	HSB1_20860, J3A3G8	HSB1_20860, J3A3G8	1	1
J3A3I0	HSB1_21060	Sulfurtransferase	>tr|J3A3I0|J3A3I0_9EURY Sulfurtransferase OS=Halogranum salarium B-1 OX=1210908 GN=HSB1_21060 PE=4 SV=1		Halogranum salarium B-1	30621	100	FALSE	0	4	0.059	0.167	0.167	HSB1_21060, J3A3I0	2	4	4	HSB1_21060, J3A3I0	2	4	4	HSB1_21060, J3A3I0	47.7	6871.4	1243.6	HSB1_21060, J3A3I0	2764.89	38143.3	5126.03	HSB1_21060, J3A3I0	1233.52	43388.9	3409.53	HSB1_21060, J3A3I0	HSB1_21060, J3A3I0	1	1
J3A3J5	HSB1_21260	Uncharacterized protein	>tr|J3A3J5|J3A3J5_9EURY Uncharacterized protein OS=Halogranum salarium B-1 OX=1210908 GN=HSB1_21260 PE=4 SV=1		Halogranum salarium B-1	7966.33	100	TRUE	0	1	0.147	0.147	0.147	HSB1_21260, J3A3J5	1	1	1	HSB1_21260, J3A3J5	1	1	1	HSB1_21260, J3A3J5	5188.3	862.1	2296.3	HSB1_21260, J3A3J5	15565	2586.22	6888.77	HSB1_21260, J3A3J5	10262.8	3612.73	6537.76	HSB1_21260, J3A3J5	HSB1_21260, J3A3J5	0	0
J3A3L4	HSB1_21510	DUF1850 domain-containing protein	>tr|J3A3L4|J3A3L4_9EURY DUF1850 domain-containing protein OS=Halogranum salarium B-1 OX=1210908 GN=HSB1_21510 PE=4 SV=1		Halogranum salarium B-1	18295.6	66.7	TRUE	0	1	0.072	0	0.072	HSB1_21510, J3A3L4	1	0	1	HSB1_21510, J3A3L4	1	0	1	HSB1_21510, J3A3L4	218.8	0	50.7	HSB1_21510, J3A3L4	2187.81	0	507.363	HSB1_21510, J3A3L4	1710.31	0	435.037	HSB1_21510, J3A3L4	HSB1_21510, J3A3L4	0	0
J3A3M7	HSB1_21660	Carbon starvation protein, membrane protein	>tr|J3A3M7|J3A3M7_9EURY Carbon starvation protein, membrane protein OS=Halogranum salarium B-1 OX=1210908 GN=HSB1_21660 PE=4 SV=1		Halogranum salarium B-1	63966.9	100	FALSE	0	2	0.044	0.044	0.044	HSB1_21660, J3A3M7	2	2	2	HSB1_21660, J3A3M7	2	2	2	HSB1_21660, J3A3M7	699.7	360.8	1076.3	HSB1_21660, J3A3M7	4568.08	1171.15	3848.34	HSB1_21660, J3A3M7	2805.95	1170.25	2875.06	HSB1_21660, J3A3M7	HSB1_21660, J3A3M7	1	1
J3A3P5	HSB1_21860	phosphoserine phosphatase	>tr|J3A3P5|J3A3P5_9EURY phosphoserine phosphatase OS=Halogranum salarium B-1 OX=1210908 GN=HSB1_21860 PE=3 SV=1		Halogranum salarium B-1	23466.3	100	FALSE	0	4	0.199	0.199	0.134	HSB1_21860, J3A3P5	4	4	3	HSB1_21860, J3A3P5	4	4	3	HSB1_21860, J3A3P5	538.5	2080.9	120.4	HSB1_21860, J3A3P5	1692.77	6277.95	517.328	HSB1_21860, J3A3P5	1282.48	9373.46	509.945	HSB1_21860, J3A3P5	HSB1_21860, J3A3P5	1	1
J3A3R2	HSB1_22060	MATE efflux family protein	>tr|J3A3R2|J3A3R2_9EURY MATE efflux family protein OS=Halogranum salarium B-1 OX=1210908 GN=HSB1_22060 PE=4 SV=1		Halogranum salarium B-1	49211.2	66.7	FALSE	0	2	0.021	0	0.045	HSB1_22060, J3A3R2	1	0	2	HSB1_22060, J3A3R2	1	0	2	HSB1_22060, J3A3R2	51.9	0	127.5	HSB1_22060, J3A3R2	829.664	0	1111.62	HSB1_22060, J3A3R2	559.445	0	1123.64	HSB1_22060, J3A3R2	HSB1_22060, J3A3R2	0	0
J3A3U0	HSB1_06810	Water stress and hypersensitive response domain-containing protein	>tr|J3A3U0|J3A3U0_9EURY Water stress and hypersensitive response domain-containing protein OS=Halogranum salarium B-1 OX=1210908 GN=HSB1_06810 PE=4 SV=1		Halogranum salarium B-1	40605.7	100	FALSE	0	2	0.045	0.018	0.045	HSB1_06810, J3A3U0	2	1	2	HSB1_06810, J3A3U0	2	1	2	HSB1_06810, J3A3U0	1621.1	255.9	972.4	HSB1_06810, J3A3U0	12185.5	1930.95	6806.65	HSB1_06810, J3A3U0	6589.15	1992.53	8297.74	HSB1_06810, J3A3U0	HSB1_06810, J3A3U0	0	0
J3A3U5	HSB1_06860	NodB homology domain-containing protein	>tr|J3A3U5|J3A3U5_9EURY NodB homology domain-containing protein OS=Halogranum salarium B-1 OX=1210908 GN=HSB1_06860 PE=4 SV=1		Halogranum salarium B-1	47524.6	100	FALSE	0	8	0.125	0.092	0.173	HSB1_06860, J3A3U5	5	4	8	HSB1_06860, J3A3U5	5	4	8	HSB1_06860, J3A3U5	919.5	421.1	4439.8	HSB1_06860, J3A3U5	5386.6	5258.8	26117.7	HSB1_06860, J3A3U5	3654.8	4822.07	13072	HSB1_06860, J3A3U5	HSB1_06860, J3A3U5	1	1
J3A3V6	HSB1_06960	Actin-like ATPase involved in cell morphogenesis	>tr|J3A3V6|J3A3V6_9EURY Actin-like ATPase involved in cell morphogenesis OS=Halogranum salarium B-1 OX=1210908 GN=HSB1_06960 PE=4 SV=1		Halogranum salarium B-1	39304.3	100	FALSE	0	18	0.369	0.344	0.364	HSB1_06960, J3A3V6	15	12	17	HSB1_06960, J3A3V6	15	12	17	HSB1_06960, J3A3V6	144022	73473	263291	HSB1_06960, J3A3V6	223883	99641.9	373519	HSB1_06960, J3A3V6	132512	101090	322601	HSB1_06960, J3A3V6	HSB1_06960, J3A3V6	1	1
J3A3W3	HSB1_07060	Carboxymuconolactone decarboxylase-like domain-containing protein	>tr|J3A3W3|J3A3W3_9EURY Carboxymuconolactone decarboxylase-like domain-containing protein OS=Halogranum salarium B-1 OX=1210908 GN=HSB1_07060 PE=4 SV=1		Halogranum salarium B-1	22553.3	100	FALSE	0	4	0.142	0.142	0.142	HSB1_07060, J3A3W3	4	4	3	HSB1_07060, J3A3W3	4	4	3	HSB1_07060, J3A3W3	1236	3250.1	511.3	HSB1_07060, J3A3W3	4818.75	14648.1	1974.97	HSB1_07060, J3A3W3	3817.5	19821	2320.5	HSB1_07060, J3A3W3	HSB1_07060, J3A3W3	1	1
J3A3Y2	HSB1_07260	Tat pathway signal protein	>tr|J3A3Y2|J3A3Y2_9EURY Tat pathway signal protein OS=Halogranum salarium B-1 OX=1210908 GN=HSB1_07260 PE=4 SV=1		Halogranum salarium B-1	50301.5	100	FALSE	0	20	0.341	0.312	0.396	HSB1_07260, J3A3Y2	18	18	18	HSB1_07260, J3A3Y2	18	18	18	HSB1_07260, J3A3Y2	8634.5	10135.6	15310.4	HSB1_07260, J3A3Y2	27634.7	53893.8	76906.1	HSB1_07260, J3A3Y2	24297.3	71573.7	61669.4	HSB1_07260, J3A3Y2	HSB1_07260, J3A3Y2	1	1
J3A3Z9	HSB1_07460	Multi-sensor signal transduction histidine kinase	>tr|J3A3Z9|J3A3Z9_9EURY Multi-sensor signal transduction histidine kinase OS=Halogranum salarium B-1 OX=1210908 GN=HSB1_07460 PE=4 SV=1		Halogranum salarium B-1	43097.5	33.3	TRUE	0	1	0.026	0	0	HSB1_07460, J3A3Z9	1	0	0	HSB1_07460, J3A3Z9	1	0	0	HSB1_07460, J3A3Z9	15.8	0	0	HSB1_07460, J3A3Z9	362.899	0	0	HSB1_07460, J3A3Z9	215.68	0	0	HSB1_07460, J3A3Z9	HSB1_07460, J3A3Z9	0	0
J3A414	HSB1_07610	Uncharacterized protein	>tr|J3A414|J3A414_9EURY Uncharacterized protein OS=Halogranum salarium B-1 OX=1210908 GN=HSB1_07610 PE=4 SV=1		Halogranum salarium B-1	10248.1	100	TRUE	0	1	0.085	0.085	0.085	HSB1_07610, J3A414	1	1	1	HSB1_07610, J3A414	1	1	1	HSB1_07610, J3A414	3688.8	1686.2	1201.4	HSB1_07610, J3A414	18444	8431.21	6006.87	HSB1_07610, J3A414	14982	10224.6	5352.38	HSB1_07610, J3A414	HSB1_07610, J3A414	0	0
J3A432	HSB1_07660	acetate--CoA ligase (ADP-forming)	>tr|J3A432|J3A432_9EURY acetate--CoA ligase (ADP-forming) OS=Halogranum salarium B-1 OX=1210908 GN=HSB1_07660 PE=4 SV=1		Halogranum salarium B-1	74569.7	100	FALSE	0	5	0.07	0.07	0.07	HSB1_07660, J3A432	5	5	5	HSB1_07660, J3A432	5	5	5	HSB1_07660, J3A432	447.9	469.3	207	HSB1_07660, J3A432	4561.39	5856.72	2284.84	HSB1_07660, J3A432	2943.48	7720.53	2037.58	HSB1_07660, J3A432	HSB1_07660, J3A432	1	1
J3A458	HSB1_07910	NADH:ubiquinone oxidoreductase-like 20kDa subunit domain-containing protein	>tr|J3A458|J3A458_9EURY NADH:ubiquinone oxidoreductase-like 20kDa subunit domain-containing protein OS=Halogranum salarium B-1 OX=1210908 GN=HSB1_07910 PE=3 SV=1		Halogranum salarium B-1	26167.8	100	FALSE	0	3	0.043	0.043	0.154	HSB1_07910, J3A458	1	1	3	HSB1_07910, J3A458	1	1	3	HSB1_07910, J3A458	175.6	45.9	240.6	HSB1_07910, J3A458	1692.34	442.43	1202.84	HSB1_07910, J3A458	1297.66	534.187	866.716	HSB1_07910, J3A458	HSB1_07910, J3A458	0	0
J3A463	HSB1_08010	DoxX family protein	>tr|J3A463|J3A463_9EURY DoxX family protein OS=Halogranum salarium B-1 OX=1210908 GN=HSB1_08010 PE=4 SV=1		Halogranum salarium B-1	19603	100	FALSE	0	5	0.093	0.093	0.093	HSB1_08010, J3A463	5	5	5	HSB1_08010, J3A463	5	5	5	HSB1_08010, J3A463	98194.3	21302.4	41978.1	HSB1_08010, J3A463	315634	51727.7	112881	HSB1_08010, J3A463	204559	53923.8	106140	HSB1_08010, J3A463	HSB1_08010, J3A463	1	1
J3A468	HSB1_08110	ABC transporter involved in lipoprotein release, permease component	>tr|J3A468|J3A468_9EURY ABC transporter involved in lipoprotein release, permease component OS=Halogranum salarium B-1 OX=1210908 GN=HSB1_08110 PE=4 SV=1		Halogranum salarium B-1	40246.3	100	FALSE	0	4	0.1	0.1	0.1	HSB1_08110, J3A468	4	4	4	HSB1_08110, J3A468	4	4	4	HSB1_08110, J3A468	3185.4	468.8	1857	HSB1_08110, J3A468	12443.4	1694.51	7149.94	HSB1_08110, J3A468	8360.85	2458.61	7108.91	HSB1_08110, J3A468	HSB1_08110, J3A468	1	1
J3A470	HSB1_08160	Dipeptidyl aminopeptidase/acylaminoacyl peptidase	>tr|J3A470|J3A470_9EURY Dipeptidyl aminopeptidase/acylaminoacyl peptidase OS=Halogranum salarium B-1 OX=1210908 GN=HSB1_08160 PE=3 SV=1		Halogranum salarium B-1	80021.3	66.7	FALSE	0	2	0.03	0.03	0	HSB1_08160, J3A470	2	2	0	HSB1_08160, J3A470	2	2	0	HSB1_08160, J3A470	80.3	13.7	0	HSB1_08160, J3A470	2840.71	233.023	0	HSB1_08160, J3A470	1675.4	227.333	0	HSB1_08160, J3A470	HSB1_08160, J3A470	0	0
J3A473	HSB1_08210	Membrane protein	>tr|J3A473|J3A473_9EURY Membrane protein OS=Halogranum salarium B-1 OX=1210908 GN=HSB1_08210 PE=4 SV=1		Halogranum salarium B-1	56947.9	100	FALSE	0	4	0.069	0.052	0.069	HSB1_08210, J3A473	4	3	4	HSB1_08210, J3A473	4	3	4	HSB1_08210, J3A473	187.5	40.3	199.2	HSB1_08210, J3A473	955.235	352.331	918.266	HSB1_08210, J3A473	679.973	422.768	871.539	HSB1_08210, J3A473	HSB1_08210, J3A473	1	1
J3A477	HSB1_08310	Alcohol dehydrogenase zinc-binding domain protein	>tr|J3A477|J3A477_9EURY Alcohol dehydrogenase zinc-binding domain protein OS=Halogranum salarium B-1 OX=1210908 GN=HSB1_08310 PE=3 SV=1		Halogranum salarium B-1	37144.3	66.7	FALSE	0	2	0	0.062	0.02	HSB1_08310, J3A477	0	2	1	HSB1_08310, J3A477	0	2	1	HSB1_08310, J3A477	0	1762.8	44.7	HSB1_08310, J3A477	0	11368.5	402.63	HSB1_08310, J3A477	0	13364.5	426.349	HSB1_08310, J3A477	HSB1_08310, J3A477	0	0
J3A486	HSB1_08460	CN hydrolase domain-containing protein	>tr|J3A486|J3A486_9EURY CN hydrolase domain-containing protein OS=Halogranum salarium B-1 OX=1210908 GN=HSB1_08460 PE=4 SV=1		Halogranum salarium B-1	28633	100	FALSE	0	3	0.103	0.103	0.103	HSB1_08460, J3A486	3	3	3	HSB1_08460, J3A486	3	3	3	HSB1_08460, J3A486	112.1	1009.1	378.7	HSB1_08460, J3A486	829.4	4801.33	2146.01	HSB1_08460, J3A486	583.018	6863.99	2122.52	HSB1_08460, J3A486	HSB1_08460, J3A486	1	1
J3A491	HSB1_08560	Plastocyanin	>tr|J3A491|J3A491_9EURY Plastocyanin OS=Halogranum salarium B-1 OX=1210908 GN=HSB1_08560 PE=4 SV=1		Halogranum salarium B-1	14837.2	66.7	TRUE	0	1	0.138	0	0.138	HSB1_08560, J3A491	1	0	1	HSB1_08560, J3A491	1	0	1	HSB1_08560, J3A491	20.9	0	72949.6	HSB1_08560, J3A491	104.494	0	359500	HSB1_08560, J3A491	74.6562	0	232832	HSB1_08560, J3A491	HSB1_08560, J3A491	0	0
J3A4B3	HSB1_08860	Methyl-accepting chemotaxis sensory transducer with Pas/Pac sensor	>tr|J3A4B3|J3A4B3_9EURY Methyl-accepting chemotaxis sensory transducer with Pas/Pac sensor OS=Halogranum salarium B-1 OX=1210908 GN=HSB1_08860 PE=3 SV=1		Halogranum salarium B-1	57188	100	TRUE	0	1	0.019	0.019	0.019	HSB1_08860, J3A4B3	1	1	1	HSB1_08860, J3A4B3	1	1	1	HSB1_08860, J3A4B3	54.1	11.9	87.6	HSB1_08860, J3A4B3	1081.56	237.108	1751.39	HSB1_08860, J3A4B3	618.724	272.793	2179.19	HSB1_08860, J3A4B3	HSB1_08860, J3A4B3	0	0
J3A4E4	psmA	Proteasome subunit alpha	>tr|J3A4E4|J3A4E4_9EURY Proteasome subunit alpha OS=Halogranum salarium B-1 OX=1210908 GN=psmA PE=3 SV=1		Halogranum salarium B-1	27439.2	100	FALSE	0	7	0.296	0.296	0.296	psmA, J3A4E4	7	7	7	psmA, J3A4E4	6	6	6	psmA, J3A4E4	984.8	3319.2	2220.5	psmA, J3A4E4	2392.56	10196.2	4396.76	psmA, J3A4E4	1658.92	12527.4	2872.22	psmA, J3A4E4	psmA, J3A4E4	1	1
J3A4E7	HSB1_09410	PyrE-like protein	>tr|J3A4E7|J3A4E7_9EURY PyrE-like protein OS=Halogranum salarium B-1 OX=1210908 GN=HSB1_09410 PE=3 SV=1		Halogranum salarium B-1	23226.5	100	FALSE	0	4	0.199	0.106	0.199	HSB1_09410, J3A4E7	4	2	4	HSB1_09410, J3A4E7	4	2	4	HSB1_09410, J3A4E7	5006.2	603.7	926.2	HSB1_09410, J3A4E7	48155.6	3923.73	3267.71	HSB1_09410, J3A4E7	29846.8	5755.55	1994.08	HSB1_09410, J3A4E7	HSB1_09410, J3A4E7	1	1
J3A4F9	HSB1_09560	Alpha amylase catalytic region	>tr|J3A4F9|J3A4F9_9EURY Alpha amylase catalytic region OS=Halogranum salarium B-1 OX=1210908 GN=HSB1_09560 PE=4 SV=1		Halogranum salarium B-1	68702.6	100	FALSE	0	6	0.089	0.089	0.076	HSB1_09560, J3A4F9	5	6	4	HSB1_09560, J3A4F9	4	5	3	HSB1_09560, J3A4F9	1409.7	1994	299.2	HSB1_09560, J3A4F9	10865.2	14509.9	2559.62	HSB1_09560, J3A4F9	7525.18	20495.6	1892.33	HSB1_09560, J3A4F9	HSB1_09560, J3A4F9	1	1
J3A4H7	HSB1_09760	K+ transporter, NAD-binding protein	>tr|J3A4H7|J3A4H7_9EURY K+ transporter, NAD-binding protein OS=Halogranum salarium B-1 OX=1210908 GN=HSB1_09760 PE=4 SV=1		Halogranum salarium B-1	47939.9	100	FALSE	0	3	0.04	0.018	0.054	HSB1_09760, J3A4H7	2	1	2	HSB1_09760, J3A4H7	2	1	2	HSB1_09760, J3A4H7	98	16.1	329.3	HSB1_09760, J3A4H7	979.739	442.755	3462.92	HSB1_09760, J3A4H7	911.387	828.925	1832.36	HSB1_09760, J3A4H7	HSB1_09760, J3A4H7	0	0
J3A4I2	HSB1_09810	Fe/B12 periplasmic-binding domain-containing protein	>tr|J3A4I2|J3A4I2_9EURY Fe/B12 periplasmic-binding domain-containing protein OS=Halogranum salarium B-1 OX=1210908 GN=HSB1_09810 PE=4 SV=1		Halogranum salarium B-1	45690.8	100	FALSE	0	22	0.363	0.363	0.389	HSB1_09810, J3A4I2	19	20	20	HSB1_09810, J3A4I2	19	20	20	HSB1_09810, J3A4I2	2.70774e+06	3.09128e+06	4.23788e+06	HSB1_09810, J3A4I2	4.67602e+06	5.61785e+06	6470903	HSB1_09810, J3A4I2	3.31903e+06	7064310	5619196	HSB1_09810, J3A4I2	HSB1_09810, J3A4I2	1	1
J3A4J7	HSB1_09960	HGPRTase-like protein	>tr|J3A4J7|J3A4J7_9EURY HGPRTase-like protein OS=Halogranum salarium B-1 OX=1210908 GN=HSB1_09960 PE=3 SV=1		Halogranum salarium B-1	20633.5	100	FALSE	0	3	0.196	0.196	0.196	HSB1_09960, J3A4J7	3	3	3	HSB1_09960, J3A4J7	3	3	3	HSB1_09960, J3A4J7	51.8	943.6	232.5	HSB1_09960, J3A4J7	279.952	4871.8	852.375	HSB1_09960, J3A4J7	189.414	5119.7	542.14	HSB1_09960, J3A4J7	HSB1_09960, J3A4J7	1	1
J3A4K3	HSB1_10010	VOC domain-containing protein	>tr|J3A4K3|J3A4K3_9EURY VOC domain-containing protein OS=Halogranum salarium B-1 OX=1210908 GN=HSB1_10010 PE=3 SV=1		Halogranum salarium B-1	15830.3	100	TRUE	0	1	0.09	0.09	0.09	HSB1_10010, J3A4K3	1	1	1	HSB1_10010, J3A4K3	1	1	1	HSB1_10010, J3A4K3	402.2	2766.6	503.5	HSB1_10010, J3A4K3	2815.27	19366.1	3524.3	HSB1_10010, J3A4K3	1817.59	21708.6	3824.28	HSB1_10010, J3A4K3	HSB1_10010, J3A4K3	0	0
J3A4K9	HSB1_10060	Multicopper oxidase	>tr|J3A4K9|J3A4K9_9EURY Multicopper oxidase OS=Halogranum salarium B-1 OX=1210908 GN=HSB1_10060 PE=4 SV=1		Halogranum salarium B-1	42644.1	100	FALSE	0	28	0.388	0.388	0.401	HSB1_10060, J3A4K9	24	26	28	HSB1_10060, J3A4K9	24	26	28	HSB1_10060, J3A4K9	5.31641e+06	6.44082e+06	7.52126e+06	HSB1_10060, J3A4K9	4.80465e+06	7271454	7166838	HSB1_10060, J3A4K9	3.42075e+06	7.76931e+06	6413263	HSB1_10060, J3A4K9	HSB1_10060, J3A4K9	1	1
J3A4L3	lysA	Diaminopimelate decarboxylase	>tr|J3A4L3|J3A4L3_9EURY Diaminopimelate decarboxylase OS=Halogranum salarium B-1 OX=1210908 GN=lysA PE=3 SV=1		Halogranum salarium B-1	45038.1	66.7	TRUE	0.000856164	1	0.017	0.017	0.017	lysA, J3A4L3	1	1	1	lysA, J3A4L3	1	1	0	lysA, J3A4L3	8.3	60.1	0	lysA, J3A4L3	181.793	1321.26	0	lysA, J3A4L3	121.908	1314.57	0	lysA, J3A4L3	lysA, J3A4L3	0	0
J3A4Q3	HSB1_10560	Alanyl-tRNA synthetase, class IIc-like protein	>tr|J3A4Q3|J3A4Q3_9EURY Alanyl-tRNA synthetase, class IIc-like protein OS=Halogranum salarium B-1 OX=1210908 GN=HSB1_10560 PE=4 SV=1		Halogranum salarium B-1	27573.8	33.3	TRUE	0.000856164	1	0	0.044	0	HSB1_10560, J3A4Q3	0	1	0	HSB1_10560, J3A4Q3	0	1	0	HSB1_10560, J3A4Q3	0	46.9	0	HSB1_10560, J3A4Q3	0	656.51	0	HSB1_10560, J3A4Q3	0	869.439	0	HSB1_10560, J3A4Q3	HSB1_10560, J3A4Q3	0	0
J3A4S5	HSB1_10810	Uncharacterized protein	>tr|J3A4S5|J3A4S5_9EURY Uncharacterized protein OS=Halogranum salarium B-1 OX=1210908 GN=HSB1_10810 PE=4 SV=1		Halogranum salarium B-1	15131.9	100	TRUE	0	1	0.057	0.057	0.057	HSB1_10810, J3A4S5	1	1	1	HSB1_10810, J3A4S5	1	1	1	HSB1_10810, J3A4S5	189.3	24.8	82.5	HSB1_10810, J3A4S5	1703.35	223.647	742.787	HSB1_10810, J3A4S5	1317.24	337.497	641.348	HSB1_10810, J3A4S5	HSB1_10810, J3A4S5	0	0
J3A4T1	pan	Proteasome-activating nucleotidase	>tr|J3A4T1|J3A4T1_9EURY Proteasome-activating nucleotidase OS=Halogranum salarium B-1 OX=1210908 GN=pan PE=3 SV=1		Halogranum salarium B-1	45197.5	100	FALSE	0	6	0.115	0.115	0.145	pan, J3A4T1	5	5	6	pan, J3A4T1	4	4	5	pan, J3A4T1	469.2	70	304.9	pan, J3A4T1	4578.44	643.143	2177.54	pan, J3A4T1	2604.67	660.386	2045.74	pan, J3A4T1	pan, J3A4T1	1	1
J3A4T8	HSB1_10910	Uncharacterized protein	>tr|J3A4T8|J3A4T8_9EURY Uncharacterized protein OS=Halogranum salarium B-1 OX=1210908 GN=HSB1_10910 PE=4 SV=1		Halogranum salarium B-1	30509.5	100	FALSE	0	4	0.139	0.093	0.139	HSB1_10910, J3A4T8	4	3	4	HSB1_10910, J3A4T8	4	3	4	HSB1_10910, J3A4T8	1758.5	597.9	2123.9	HSB1_10910, J3A4T8	4640.43	1280.81	4107.65	HSB1_10910, J3A4T8	2964.32	2103.15	2874.54	HSB1_10910, J3A4T8	HSB1_10910, J3A4T8	1	1
J3A4U9	HSB1_11010	Aminopeptidase	>tr|J3A4U9|J3A4U9_9EURY Aminopeptidase OS=Halogranum salarium B-1 OX=1210908 GN=HSB1_11010 PE=4 SV=1		Halogranum salarium B-1	46870.3	100	FALSE	0	5	0.088	0.088	0.071	HSB1_11010, J3A4U9	5	5	4	HSB1_11010, J3A4U9	5	5	4	HSB1_11010, J3A4U9	2965	3345.4	371.9	HSB1_11010, J3A4U9	16566.4	25206.9	3138.83	HSB1_11010, J3A4U9	9852.98	27593.4	2476.18	HSB1_11010, J3A4U9	HSB1_11010, J3A4U9	1	1
J3A4W5	HSB1_11160	Signal peptide peptidase a	>tr|J3A4W5|J3A4W5_9EURY Signal peptide peptidase a OS=Halogranum salarium B-1 OX=1210908 GN=HSB1_11160 PE=3 SV=1		Halogranum salarium B-1	35481.8	100	TRUE	0	1	0.024	0.024	0.024	HSB1_11160, J3A4W5	1	1	1	HSB1_11160, J3A4W5	1	1	1	HSB1_11160, J3A4W5	67	130	177.7	HSB1_11160, J3A4W5	1205.75	2340.83	3198.69	HSB1_11160, J3A4W5	661.816	3067.19	3788.3	HSB1_11160, J3A4W5	HSB1_11160, J3A4W5	0	0
J3A4X6	HSB1_11260	Lipoprotein LpqN	>tr|J3A4X6|J3A4X6_9EURY Lipoprotein LpqN OS=Halogranum salarium B-1 OX=1210908 GN=HSB1_11260 PE=4 SV=1		Halogranum salarium B-1	22465.1	100	FALSE	0	4	0.177	0.079	0.177	HSB1_11260, J3A4X6	4	2	4	HSB1_11260, J3A4X6	4	2	4	HSB1_11260, J3A4X6	4408.2	465.3	2587.4	HSB1_11260, J3A4X6	6637.14	1421.69	4456.23	HSB1_11260, J3A4X6	4286.37	1720.41	5501.02	HSB1_11260, J3A4X6	HSB1_11260, J3A4X6	1	1
J3A4Y8	HSB1_11360	Flavodoxin reductase	>tr|J3A4Y8|J3A4Y8_9EURY Flavodoxin reductase OS=Halogranum salarium B-1 OX=1210908 GN=HSB1_11360 PE=4 SV=1		Halogranum salarium B-1	21789.4	100	FALSE	0	3	0.16	0.16	0.16	HSB1_11360, J3A4Y8	3	3	3	HSB1_11360, J3A4Y8	3	3	3	HSB1_11360, J3A4Y8	3756.3	11715.6	1686.6	HSB1_11360, J3A4Y8	10016.8	32340.2	3644.5	HSB1_11360, J3A4Y8	7781.86	39804.7	3101.45	HSB1_11360, J3A4Y8	HSB1_11360, J3A4Y8	1	1
J3A505	HSB1_11510	B12-binding domain-containing protein	>tr|J3A505|J3A505_9EURY B12-binding domain-containing protein OS=Halogranum salarium B-1 OX=1210908 GN=HSB1_11510 PE=3 SV=1		Halogranum salarium B-1	15129.1	33.3	TRUE	0	1	0	0	0.05	HSB1_11510, J3A505	0	0	1	HSB1_11510, J3A505	0	0	1	HSB1_11510, J3A505	0	0	165.4	HSB1_11510, J3A505	0	0	1488.53	HSB1_11510, J3A505	0	0	1142.93	HSB1_11510, J3A505	HSB1_11510, J3A505	0	0
J3A522	HSB1_11660	Oxidoreductase (Thioredoxin-disulfide reductase)	>tr|J3A522|J3A522_9EURY Oxidoreductase (Thioredoxin-disulfide reductase) OS=Halogranum salarium B-1 OX=1210908 GN=HSB1_11660 PE=4 SV=1		Halogranum salarium B-1	34510.4	100	FALSE	0	2	0.062	0.062	0.062	HSB1_11660, J3A522	2	2	2	HSB1_11660, J3A522	2	2	2	HSB1_11660, J3A522	460.3	275.4	1191.1	HSB1_11660, J3A522	12732.1	2491.41	3682.08	HSB1_11660, J3A522	4747.91	1587.69	2671.5	HSB1_11660, J3A522	HSB1_11660, J3A522	1	1
J3A527	HSB1_11710	Alpha/beta hydrolase	>tr|J3A527|J3A527_9EURY Alpha/beta hydrolase OS=Halogranum salarium B-1 OX=1210908 GN=HSB1_11710 PE=4 SV=1		Halogranum salarium B-1	31633	100	FALSE	0	4	0.146	0.146	0.146	HSB1_11710, J3A527	4	4	4	HSB1_11710, J3A527	4	4	4	HSB1_11710, J3A527	2363.5	2875.6	1785.7	HSB1_11710, J3A527	8160.85	5560.18	11403.4	HSB1_11710, J3A527	5422.92	7108.73	5237.66	HSB1_11710, J3A527	HSB1_11710, J3A527	1	1
J3A543	HSB1_11860	Chlor_Arch_YYY domain-containing protein	>tr|J3A543|J3A543_9EURY Chlor_Arch_YYY domain-containing protein OS=Halogranum salarium B-1 OX=1210908 GN=HSB1_11860 PE=4 SV=1		Halogranum salarium B-1	82876.1	100	FALSE	0	4	0.021	0.01	0.048	HSB1_11860, J3A543	2	1	4	HSB1_11860, J3A543	2	1	4	HSB1_11860, J3A543	276.6	60.1	395.6	HSB1_11860, J3A543	4070.23	1086.87	4594.79	HSB1_11860, J3A543	4363	1500.6	2801.46	HSB1_11860, J3A543	HSB1_11860, J3A543	0	0
J3A554	HSB1_11960	Ca2+/na+ antiporter	>tr|J3A554|J3A554_9EURY Ca2+/na+ antiporter OS=Halogranum salarium B-1 OX=1210908 GN=HSB1_11960 PE=4 SV=1		Halogranum salarium B-1	47543.4	66.7	TRUE	0	1	0.032	0	0.032	HSB1_11960, J3A554	1	0	1	HSB1_11960, J3A554	1	0	1	HSB1_11960, J3A554	20.7	0	111.2	HSB1_11960, J3A554	330.492	0	1778.45	HSB1_11960, J3A554	270.897	0	1313.92	HSB1_11960, J3A554	HSB1_11960, J3A554	0	0
J3A561	HSB1_12010	Uncharacterized protein	>tr|J3A561|J3A561_9EURY Uncharacterized protein OS=Halogranum salarium B-1 OX=1210908 GN=HSB1_12010 PE=4 SV=1		Halogranum salarium B-1	9611.05	66.7	FALSE	0	2	0.253	0	0.253	HSB1_12010, J3A561	2	0	2	HSB1_12010, J3A561	2	0	2	HSB1_12010, J3A561	1239.6	0	1278.5	HSB1_12010, J3A561	8793.82	0	1859.41	HSB1_12010, J3A561	2634.26	0	1218.29	HSB1_12010, J3A561	HSB1_12010, J3A561	0	0
J3A571	HSB1_12110	CinA domain protein	>tr|J3A571|J3A571_9EURY CinA domain protein OS=Halogranum salarium B-1 OX=1210908 GN=HSB1_12110 PE=4 SV=1		Halogranum salarium B-1	18159.8	100	FALSE	0	6	0.237	0.324	0.324	HSB1_12110, J3A571	4	6	6	HSB1_12110, J3A571	4	6	6	HSB1_12110, J3A571	402	2363.5	2138.7	HSB1_12110, J3A571	1402.28	8598.41	5685.84	HSB1_12110, J3A571	1164.38	11900.9	5795.99	HSB1_12110, J3A571	HSB1_12110, J3A571	1	1
J3A577	HSB1_12160	Oxidoreductase	>tr|J3A577|J3A577_9EURY Oxidoreductase OS=Halogranum salarium B-1 OX=1210908 GN=HSB1_12160 PE=3 SV=1		Halogranum salarium B-1	30100.7	100	FALSE	0	3	0.064	0.096	0.096	HSB1_12160, J3A577	2	3	3	HSB1_12160, J3A577	2	3	3	HSB1_12160, J3A577	13.4	78.5	264.9	HSB1_12160, J3A577	185.589	445.056	1777.35	HSB1_12160, J3A577	155.132	624.006	1090.4	HSB1_12160, J3A577	HSB1_12160, J3A577	1	1
J3A5B0	HSB1_12460	Exopolyphosphatase-like protein	>tr|J3A5B0|J3A5B0_9EURY Exopolyphosphatase-like protein OS=Halogranum salarium B-1 OX=1210908 GN=HSB1_12460 PE=4 SV=1		Halogranum salarium B-1	41569.6	100	FALSE	0	3	0.082	0.046	0.082	HSB1_12460, J3A5B0	3	2	3	HSB1_12460, J3A5B0	3	2	3	HSB1_12460, J3A5B0	897.8	156.2	1136.8	HSB1_12460, J3A5B0	6530.06	1636.61	4189.8	HSB1_12460, J3A5B0	2951.3	1281.07	3103.82	HSB1_12460, J3A5B0	HSB1_12460, J3A5B0	1	1
J3A5G7	HSB1_12760	Thermosome subunit	>tr|J3A5G7|J3A5G7_9EURY Thermosome subunit OS=Halogranum salarium B-1 OX=1210908 GN=HSB1_12760 PE=3 SV=1		Halogranum salarium B-1	54812.4	100	FALSE	0	7	0.121	0.091	0.15	HSB1_12760, J3A5G7	6	5	7	HSB1_12760, J3A5G7	6	5	7	HSB1_12760, J3A5G7	852.7	174.5	773.1	HSB1_12760, J3A5G7	6100.03	1603.92	3271.03	HSB1_12760, J3A5G7	3163.66	1104.32	3094.87	HSB1_12760, J3A5G7	HSB1_12760, J3A5G7	1	1
J3A5H0	HSB1_12810	Archaeal Lon protease	>tr|J3A5H0|J3A5H0_9EURY Archaeal Lon protease OS=Halogranum salarium B-1 OX=1210908 GN=HSB1_12810 PE=3 SV=1		Halogranum salarium B-1	77128.5	100	FALSE	0	13	0.173	0.081	0.205	HSB1_12810, J3A5H0	11	7	13	HSB1_12810, J3A5H0	9	5	11	HSB1_12810, J3A5H0	649.7	108.6	1202.2	HSB1_12810, J3A5H0	4255.33	1153.46	5990.43	HSB1_12810, J3A5H0	2547.77	1386.24	6675.61	HSB1_12810, J3A5H0	HSB1_12810, J3A5H0	1	1
J3A5I8	HSB1_13010	Helix-turn-helix type 11 domain-containing protein	>tr|J3A5I8|J3A5I8_9EURY Helix-turn-helix type 11 domain-containing protein OS=Halogranum salarium B-1 OX=1210908 GN=HSB1_13010 PE=4 SV=1		Halogranum salarium B-1	22454	100	FALSE	0	4	0.138	0.089	0.177	HSB1_13010, J3A5I8	3	2	4	HSB1_13010, J3A5I8	3	2	4	HSB1_13010, J3A5I8	1782.3	64.1	799.4	HSB1_13010, J3A5I8	11974.8	592.688	3143.46	HSB1_13010, J3A5I8	5359.3	464.504	2462.03	HSB1_13010, J3A5I8	HSB1_13010, J3A5I8	1	1
J3A5K5	HSB1_13260	Uncharacterized protein	>tr|J3A5K5|J3A5K5_9EURY Uncharacterized protein OS=Halogranum salarium B-1 OX=1210908 GN=HSB1_13260 PE=4 SV=1		Halogranum salarium B-1	14076.5	100	TRUE	0	1	0.103	0.103	0.103	HSB1_13260, J3A5K5	1	1	1	HSB1_13260, J3A5K5	1	1	1	HSB1_13260, J3A5K5	1586.9	62.9	929.9	HSB1_13260, J3A5K5	12695.5	503.359	7439.4	HSB1_13260, J3A5K5	10449	790.062	5461.17	HSB1_13260, J3A5K5	HSB1_13260, J3A5K5	0	0
J3A5P0	rpl37ae	50S ribosomal protein L37Ae	>tr|J3A5P0|J3A5P0_9EURY 50S ribosomal protein L37Ae OS=Halogranum salarium B-1 OX=1210908 GN=rpl37ae PE=3 SV=1		Halogranum salarium B-1	9905.19	100	FALSE	0	5	0.4	0.3	0.311	rpl37ae, J3A5P0	5	3	3	rpl37ae, J3A5P0	5	3	3	rpl37ae, J3A5P0	4183.3	2226	702.8	rpl37ae, J3A5P0	6738.75	4451.97	1210.36	rpl37ae, J3A5P0	4649.52	5444.63	1792.37	rpl37ae, J3A5P0	rpl37ae, J3A5P0	1	1
J3A5P4	pfdB	Prefoldin subunit beta	>tr|J3A5P4|J3A5P4_9EURY Prefoldin subunit beta OS=Halogranum salarium B-1 OX=1210908 GN=pfdB PE=3 SV=1		Halogranum salarium B-1	14182.3	100	FALSE	0	3	0.217	0.085	0.357	pfdB, J3A5P4	2	1	3	pfdB, J3A5P4	2	1	3	pfdB, J3A5P4	662.7	381.9	880.8	pfdB, J3A5P4	4467.26	2650.8	2427.61	pfdB, J3A5P4	1736.32	1663.95	2075.68	pfdB, J3A5P4	pfdB, J3A5P4	0	0
J3A5Q2	HSB1_13860	Pyrrolo-quinoline quinone	>tr|J3A5Q2|J3A5Q2_9EURY Pyrrolo-quinoline quinone OS=Halogranum salarium B-1 OX=1210908 GN=HSB1_13860 PE=4 SV=1		Halogranum salarium B-1	42021.3	100	FALSE	0	11	0.315	0.315	0.315	HSB1_13860, J3A5Q2	11	11	11	HSB1_13860, J3A5Q2	11	11	11	HSB1_13860, J3A5Q2	557656	365848	498088	HSB1_13860, J3A5Q2	1.61864e+06	1020123	1.34258e+06	HSB1_13860, J3A5Q2	1.25655e+06	1.16776e+06	1456079	HSB1_13860, J3A5Q2	HSB1_13860, J3A5Q2	1	1
J3A5X2	HSB1_14810	Carbohydrate ABC transporter substrate-binding protein, cut1 family	>tr|J3A5X2|J3A5X2_9EURY Carbohydrate ABC transporter substrate-binding protein, cut1 family OS=Halogranum salarium B-1 OX=1210908 GN=HSB1_14810 PE=4 SV=1		Halogranum salarium B-1	47593.6	100	FALSE	0	15	0.304	0.265	0.333	HSB1_14810, J3A5X2	14	13	14	HSB1_14810, J3A5X2	14	13	14	HSB1_14810, J3A5X2	22140	12085.2	24260.5	HSB1_14810, J3A5X2	91698.2	69693.5	103523	HSB1_14810, J3A5X2	64088	84432.7	102413	HSB1_14810, J3A5X2	HSB1_14810, J3A5X2	1	1
J3A5X9	HSB1_14910	Citrate synthase	>tr|J3A5X9|J3A5X9_9EURY Citrate synthase OS=Halogranum salarium B-1 OX=1210908 GN=HSB1_14910 PE=3 SV=1		Halogranum salarium B-1	42787.8	100	FALSE	0	10	0.246	0.274	0.22	HSB1_14910, J3A5X9	9	10	8	HSB1_14910, J3A5X9	9	10	8	HSB1_14910, J3A5X9	3069.4	5023	2172.9	HSB1_14910, J3A5X9	13294.8	19868.7	6797.83	HSB1_14910, J3A5X9	8646.67	26911.8	6339.26	HSB1_14910, J3A5X9	HSB1_14910, J3A5X9	1	1
J3A603	HSB1_15160	Pyrrolo-quinoline quinone	>tr|J3A603|J3A603_9EURY Pyrrolo-quinoline quinone OS=Halogranum salarium B-1 OX=1210908 GN=HSB1_15160 PE=4 SV=1		Halogranum salarium B-1	46800.6	100	FALSE	0	4	0.085	0.047	0.121	HSB1_15160, J3A603	3	2	4	HSB1_15160, J3A603	3	2	4	HSB1_15160, J3A603	657.9	768.5	1790.2	HSB1_15160, J3A603	4693.57	6147.99	7545.4	HSB1_15160, J3A603	2355.64	4915.97	5167.22	HSB1_15160, J3A603	HSB1_15160, J3A603	1	1
J3A655	HSB1_15710	Multidrug ABC transporter ATPase/permease	>tr|J3A655|J3A655_9EURY Multidrug ABC transporter ATPase/permease OS=Halogranum salarium B-1 OX=1210908 GN=HSB1_15710 PE=4 SV=1		Halogranum salarium B-1	72040.1	100	FALSE	0	6	0.063	0.045	0.093	HSB1_15710, J3A655	4	3	6	HSB1_15710, J3A655	4	3	6	HSB1_15710, J3A655	208	25.1	645.1	HSB1_15710, J3A655	2201.78	634.341	1810.74	HSB1_15710, J3A655	1765.73	581.629	1544.1	HSB1_15710, J3A655	HSB1_15710, J3A655	1	1
J3A658	HSB1_15760	Dehydrogenase	>tr|J3A658|J3A658_9EURY Dehydrogenase OS=Halogranum salarium B-1 OX=1210908 GN=HSB1_15760 PE=4 SV=1		Halogranum salarium B-1	37648.7	100	TRUE	0	1	0.023	0.023	0.023	HSB1_15760, J3A658	1	1	1	HSB1_15760, J3A658	1	1	1	HSB1_15760, J3A658	38.9	101	12.1	HSB1_15760, J3A658	739.578	1919.26	230.295	HSB1_15760, J3A658	523.293	2560.61	211.724	HSB1_15760, J3A658	HSB1_15760, J3A658	0	0
J3A676	HSB1_00340	Glucan 1,4-alpha-maltohydrolase	>tr|J3A676|J3A676_9EURY Glucan 1,4-alpha-maltohydrolase OS=Halogranum salarium B-1 OX=1210908 GN=HSB1_00340 PE=4 SV=1		Halogranum salarium B-1	72450.4	100	FALSE	0	12	0.147	0.163	0.178	HSB1_00340, J3A676	10	10	10	HSB1_00340, J3A676	10	10	10	HSB1_00340, J3A676	2032.7	5101.3	2245.3	HSB1_00340, J3A676	21928.5	70833.5	16256	HSB1_00340, J3A676	15667.8	81336.9	13098.3	HSB1_00340, J3A676	HSB1_00340, J3A676	1	1
J3A6I3	HSB1_01490	Uncharacterized protein	>tr|J3A6I3|J3A6I3_9EURY Uncharacterized protein OS=Halogranum salarium B-1 OX=1210908 GN=HSB1_01490 PE=4 SV=1		Halogranum salarium B-1	38645.3	100	FALSE	0	6	0.184	0.142	0.181	HSB1_01490, J3A6I3	6	4	5	HSB1_01490, J3A6I3	6	4	5	HSB1_01490, J3A6I3	11700.1	1419.8	10082.7	HSB1_01490, J3A6I3	41394.8	5644.61	22345.9	HSB1_01490, J3A6I3	37737.6	7343.26	19241.7	HSB1_01490, J3A6I3	HSB1_01490, J3A6I3	1	1
J3A6I7	HSB1_01540	Zn-dependent hydrolase of beta-lactamase fold family	>tr|J3A6I7|J3A6I7_9EURY Zn-dependent hydrolase of beta-lactamase fold family OS=Halogranum salarium B-1 OX=1210908 GN=HSB1_01540 PE=4 SV=1		Halogranum salarium B-1	31012.8	100	FALSE	0	2	0.069	0.069	0.069	HSB1_01540, J3A6I7	2	2	2	HSB1_01540, J3A6I7	2	2	2	HSB1_01540, J3A6I7	722.6	1553.3	121.8	HSB1_01540, J3A6I7	5292.07	4696.76	359.414	HSB1_01540, J3A6I7	3360.29	5516.56	291.928	HSB1_01540, J3A6I7	HSB1_01540, J3A6I7	1	1
J3A6K8	HSB1_01790	Aminotransferase	>tr|J3A6K8|J3A6K8_9EURY Aminotransferase OS=Halogranum salarium B-1 OX=1210908 GN=HSB1_01790 PE=3 SV=1		Halogranum salarium B-1	40557.9	100	FALSE	0	4	0.083	0.11	0.11	HSB1_01790, J3A6K8	3	4	4	HSB1_01790, J3A6K8	2	3	3	HSB1_01790, J3A6K8	312.1	4008.1	354.6	HSB1_01790, J3A6K8	343.519	7211.86	1591.15	HSB1_01790, J3A6K8	395.949	14159.5	692.353	HSB1_01790, J3A6K8	HSB1_01790, J3A6K8	1	1
J3A6Q3	HSB1_02190	Succinate dehydrogenase flavoprotein subunit	>tr|J3A6Q3|J3A6Q3_9EURY Succinate dehydrogenase flavoprotein subunit OS=Halogranum salarium B-1 OX=1210908 GN=HSB1_02190 PE=4 SV=1		Halogranum salarium B-1	65098.8	66.7	TRUE	0	1	0.014	0.014	0	HSB1_02190, J3A6Q3	1	1	0	HSB1_02190, J3A6Q3	1	1	0	HSB1_02190, J3A6Q3	88.7	26.3	0	HSB1_02190, J3A6Q3	2306.96	682.808	0	HSB1_02190, J3A6Q3	1415.54	705.118	0	HSB1_02190, J3A6Q3	HSB1_02190, J3A6Q3	0	0
J3A6S7	HSB1_02540	TraB family protein	>tr|J3A6S7|J3A6S7_9EURY TraB family protein OS=Halogranum salarium B-1 OX=1210908 GN=HSB1_02540 PE=4 SV=1		Halogranum salarium B-1	56978.2	100	FALSE	0	3	0.056	0.015	0.056	HSB1_02540, J3A6S7	3	1	3	HSB1_02540, J3A6S7	3	1	3	HSB1_02540, J3A6S7	138.4	8.3	186	HSB1_02540, J3A6S7	1378.11	100.157	1106.95	HSB1_02540, J3A6S7	654.989	92.2261	1149.34	HSB1_02540, J3A6S7	HSB1_02540, J3A6S7	0	0
J3A6U0	glpK	Glycerol kinase	>tr|J3A6U0|J3A6U0_9EURY Glycerol kinase OS=Halogranum salarium B-1 OX=1210908 GN=glpK PE=3 SV=1		Halogranum salarium B-1	54818.3	100	FALSE	0	13	0.234	0.262	0.217	glpK, J3A6U0	11	13	10	glpK, J3A6U0	11	13	10	glpK, J3A6U0	1841.9	30156.8	1075.5	glpK, J3A6U0	4207.7	96608.2	4139.01	glpK, J3A6U0	2593.31	110676	3461.3	glpK, J3A6U0	glpK, J3A6U0	1	1
J3A6U3	HSB1_02790	phosphoenolpyruvate--glycerone phosphotransferase	>tr|J3A6U3|J3A6U3_9EURY phosphoenolpyruvate--glycerone phosphotransferase OS=Halogranum salarium B-1 OX=1210908 GN=HSB1_02790 PE=4 SV=1		Halogranum salarium B-1	13369.8	100	FALSE	0	2	0.069	0.176	0.176	HSB1_02790, J3A6U3	1	2	2	HSB1_02790, J3A6U3	1	2	2	HSB1_02790, J3A6U3	1614.6	4422.3	628.4	HSB1_02790, J3A6U3	11302	29884	2307.53	HSB1_02790, J3A6U3	6942.92	30846.5	2895.15	HSB1_02790, J3A6U3	HSB1_02790, J3A6U3	0	0
J3A6W7	HSB1_03140	Uncharacterized protein	>tr|J3A6W7|J3A6W7_9EURY Uncharacterized protein OS=Halogranum salarium B-1 OX=1210908 GN=HSB1_03140 PE=4 SV=1		Halogranum salarium B-1	10631.9	100	FALSE	0	2	0.082	0.082	0.268	HSB1_03140, J3A6W7	1	1	2	HSB1_03140, J3A6W7	1	1	2	HSB1_03140, J3A6W7	1574.4	202.2	3267.5	HSB1_03140, J3A6W7	9446.5	1213.2	12495.7	HSB1_03140, J3A6W7	6787.82	1371.06	5662.18	HSB1_03140, J3A6W7	HSB1_03140, J3A6W7	0	0
J3A6X0	ilvC	Ketol-acid reductoisomerase (NADP(+))	>tr|J3A6X0|J3A6X0_9EURY Ketol-acid reductoisomerase (NADP(+)) OS=Halogranum salarium B-1 OX=1210908 GN=ilvC PE=3 SV=1		Halogranum salarium B-1	38341	100	FALSE	0	5	0.118	0.118	0.118	ilvC, J3A6X0	5	5	5	ilvC, J3A6X0	5	5	5	ilvC, J3A6X0	4572.4	2776.2	407.1	ilvC, J3A6X0	20981.4	13842.9	2060.8	ilvC, J3A6X0	13343.2	16275.3	2869.98	ilvC, J3A6X0	ilvC, J3A6X0	1	1
J3A6X3	HSB1_03240	Transglutaminase-like domain-containing protein	>tr|J3A6X3|J3A6X3_9EURY Transglutaminase-like domain-containing protein OS=Halogranum salarium B-1 OX=1210908 GN=HSB1_03240 PE=4 SV=1		Halogranum salarium B-1	44657.6	100	FALSE	0	7	0.174	0.12	0.174	HSB1_03240, J3A6X3	7	5	7	HSB1_03240, J3A6X3	7	5	7	HSB1_03240, J3A6X3	1841.5	106.9	818.4	HSB1_03240, J3A6X3	9903.44	413.41	3219.36	HSB1_03240, J3A6X3	7580.48	591.668	3501.84	HSB1_03240, J3A6X3	HSB1_03240, J3A6X3	1	1
J3A6X7	HSB1_03340	Formamidase	>tr|J3A6X7|J3A6X7_9EURY Formamidase OS=Halogranum salarium B-1 OX=1210908 GN=HSB1_03340 PE=4 SV=1		Halogranum salarium B-1	34371.3	100	FALSE	0	3	0.053	0.053	0.053	HSB1_03340, J3A6X7	2	3	2	HSB1_03340, J3A6X7	2	3	2	HSB1_03340, J3A6X7	99.1	5952.8	35.1	HSB1_03340, J3A6X7	273.776	3119.33	545.139	HSB1_03340, J3A6X7	118.926	2406.75	436.855	HSB1_03340, J3A6X7	HSB1_03340, J3A6X7	1	1
J3A748	HSB1_04440	Kynureninase	>tr|J3A748|J3A748_9EURY Kynureninase OS=Halogranum salarium B-1 OX=1210908 GN=HSB1_04440 PE=3 SV=1		Halogranum salarium B-1	47148	100	FALSE	0	4	0.04	0.107	0.075	HSB1_04440, J3A748	2	4	3	HSB1_04440, J3A748	2	4	3	HSB1_04440, J3A748	125.1	1956.9	129.5	HSB1_04440, J3A748	1250.78	5684.67	568.228	HSB1_04440, J3A748	979.095	8539.6	742.252	HSB1_04440, J3A748	HSB1_04440, J3A748	1	1
J3A752	HSB1_04490	Glyoxalase/bleomycin resistance protein/dioxygenase	>tr|J3A752|J3A752_9EURY Glyoxalase/bleomycin resistance protein/dioxygenase OS=Halogranum salarium B-1 OX=1210908 GN=HSB1_04490 PE=4 SV=1		Halogranum salarium B-1	14712.3	66.7	TRUE	0	1	0.062	0.062	0	HSB1_04490, J3A752	1	1	0	HSB1_04490, J3A752	1	1	0	HSB1_04490, J3A752	139.7	478.1	0	HSB1_04490, J3A752	1117.79	3825.02	0	HSB1_04490, J3A752	649.2	4565.54	0	HSB1_04490, J3A752	HSB1_04490, J3A752	0	0
J3A764	HSB1_04640	Citrate (Pro-3S)-lyase	>tr|J3A764|J3A764_9EURY Citrate (Pro-3S)-lyase OS=Halogranum salarium B-1 OX=1210908 GN=HSB1_04640 PE=4 SV=1		Halogranum salarium B-1	44139.2	100	FALSE	0	2	0.042	0.042	0.042	HSB1_04640, J3A764	2	2	2	HSB1_04640, J3A764	2	2	2	HSB1_04640, J3A764	36.4	257	110.9	HSB1_04640, J3A764	504.739	3114.22	1219.47	HSB1_04640, J3A764	396.583	3631.75	1048.36	HSB1_04640, J3A764	HSB1_04640, J3A764	1	1
J3A7B6	HSB1_05290	Geranylgeranyl reductase	>tr|J3A7B6|J3A7B6_9EURY Geranylgeranyl reductase OS=Halogranum salarium B-1 OX=1210908 GN=HSB1_05290 PE=4 SV=1		Halogranum salarium B-1	49975.8	100	FALSE	0	4	0.037	0.061	0.083	HSB1_05290, J3A7B6	2	3	4	HSB1_05290, J3A7B6	2	3	4	HSB1_05290, J3A7B6	164.6	118.9	206.2	HSB1_05290, J3A7B6	2773.67	1233.07	1289.31	HSB1_05290, J3A7B6	1321.49	1430.98	1103.11	HSB1_05290, J3A7B6	HSB1_05290, J3A7B6	1	1
J3A7B9	HSB1_05340	Nucleoside-binding protein	>tr|J3A7B9|J3A7B9_9EURY Nucleoside-binding protein OS=Halogranum salarium B-1 OX=1210908 GN=HSB1_05340 PE=4 SV=1		Halogranum salarium B-1	39108.5	100	FALSE	0	17	0.503	0.503	0.503	HSB1_05340, J3A7B9	17	17	17	HSB1_05340, J3A7B9	17	17	17	HSB1_05340, J3A7B9	2.89695e+06	979050	892694	HSB1_05340, J3A7B9	6987470	2.01293e+06	1.48586e+06	HSB1_05340, J3A7B9	6.6436e+06	3.07755e+06	1.49133e+06	HSB1_05340, J3A7B9	HSB1_05340, J3A7B9	1	1
J3A7C4	HSB1_05390	Branched-chain amino acid ABC transporter ATPase	>tr|J3A7C4|J3A7C4_9EURY Branched-chain amino acid ABC transporter ATPase OS=Halogranum salarium B-1 OX=1210908 GN=HSB1_05390 PE=4 SV=1		Halogranum salarium B-1	30319.2	100	FALSE	0	3	0.115	0.065	0.115	HSB1_05390, J3A7C4	3	2	3	HSB1_05390, J3A7C4	3	2	3	HSB1_05390, J3A7C4	592.2	67.6	292	HSB1_05390, J3A7C4	3561.01	387.288	1265.2	HSB1_05390, J3A7C4	1872.35	381.303	1435.71	HSB1_05390, J3A7C4	HSB1_05390, J3A7C4	1	1
J3A7G2	HSB1_05940	Redox protein, regulator of disulfide bond formation	>tr|J3A7G2|J3A7G2_9EURY Redox protein, regulator of disulfide bond formation OS=Halogranum salarium B-1 OX=1210908 GN=HSB1_05940 PE=4 SV=1		Halogranum salarium B-1	16134.5	100	FALSE	0	3	0.213	0.213	0.213	HSB1_05940, J3A7G2	3	3	3	HSB1_05940, J3A7G2	3	3	3	HSB1_05940, J3A7G2	4027.8	6996	6674	HSB1_05940, J3A7G2	12436.3	11123.3	6337.33	HSB1_05940, J3A7G2	5673.61	9834.96	5998.78	HSB1_05940, J3A7G2	HSB1_05940, J3A7G2	1	1
J3A7K2	HSB1_06390	Arylsulfotransferase (Asst)	>tr|J3A7K2|J3A7K2_9EURY Arylsulfotransferase (Asst) OS=Halogranum salarium B-1 OX=1210908 GN=HSB1_06390 PE=4 SV=1		Halogranum salarium B-1	53116.2	100	FALSE	0	7	0.132	0.091	0.16	HSB1_06390, J3A7K2	6	5	7	HSB1_06390, J3A7K2	6	5	7	HSB1_06390, J3A7K2	7253.8	500.9	5279	HSB1_06390, J3A7K2	89271.7	8225.8	27035.2	HSB1_06390, J3A7K2	49321.6	7880.51	12954.4	HSB1_06390, J3A7K2	HSB1_06390, J3A7K2	1	1
J3A7L0	HSB1_06490	Small-conductance mechanosensitive channel	>tr|J3A7L0|J3A7L0_9EURY Small-conductance mechanosensitive channel OS=Halogranum salarium B-1 OX=1210908 GN=HSB1_06490 PE=3 SV=1		Halogranum salarium B-1	32615.3	100	FALSE	0	2	0.047	0.047	0.094	HSB1_06490, J3A7L0	1	1	2	HSB1_06490, J3A7L0	1	1	2	HSB1_06490, J3A7L0	22.7	10.3	649.6	HSB1_06490, J3A7L0	294.66	133.251	2783.81	HSB1_06490, J3A7L0	334.494	217.528	1085.76	HSB1_06490, J3A7L0	HSB1_06490, J3A7L0	0	0
J3A7P5	HSB1_00150	Uncharacterized protein	>tr|J3A7P5|J3A7P5_9EURY Uncharacterized protein OS=Halogranum salarium B-1 OX=1210908 GN=HSB1_00150 PE=4 SV=1		Halogranum salarium B-1	15796.4	100	FALSE	0	3	0.154	0.074	0.154	HSB1_00150, J3A7P5	3	1	3	HSB1_00150, J3A7P5	3	1	3	HSB1_00150, J3A7P5	990.7	2.2	1616.8	HSB1_00150, J3A7P5	2007.54	16.7177	2105.72	HSB1_00150, J3A7P5	1616.02	24.5036	1552.38	HSB1_00150, J3A7P5	HSB1_00150, J3A7P5	0	0
J3ESL8	HSB1_47540	Secreted protein	>tr|J3ESL8|J3ESL8_9EURY Secreted protein OS=Halogranum salarium B-1 OX=1210908 GN=HSB1_47540 PE=4 SV=1		Halogranum salarium B-1	27935	100	FALSE	0	3	0.075	0.118	0.086	HSB1_47540, J3ESL8	2	3	2	HSB1_47540, J3ESL8	2	3	2	HSB1_47540, J3ESL8	39.8	576	20.7	HSB1_47540, J3ESL8	378.309	1651.88	78.5245	HSB1_47540, J3ESL8	237.257	3520.5	66.7343	HSB1_47540, J3ESL8	HSB1_47540, J3ESL8	1	1
J3ESP6	HSB1_48040	Blue (Type 1) copper domain-containing protein	>tr|J3ESP6|J3ESP6_9EURY Blue (Type 1) copper domain-containing protein OS=Halogranum salarium B-1 OX=1210908 GN=HSB1_48040 PE=4 SV=1		Halogranum salarium B-1	14188.7	100	FALSE	0	2	0.088	0.162	0.162	HSB1_48040, J3ESP6	1	2	2	HSB1_48040, J3ESP6	1	2	2	HSB1_48040, J3ESP6	1865.2	573.6	2948.3	HSB1_48040, J3ESP6	7370.68	2180.3	10552.8	HSB1_48040, J3ESP6	4851.79	2944.81	5563.5	HSB1_48040, J3ESP6	HSB1_48040, J3ESP6	0	0
J3ESQ2	HSB1_48190	Uncharacterized protein	>tr|J3ESQ2|J3ESQ2_9EURY Uncharacterized protein OS=Halogranum salarium B-1 OX=1210908 GN=HSB1_48190 PE=4 SV=1		Halogranum salarium B-1	13532.9	66.7	TRUE	0.000856164	1	0.07	0	0.07	HSB1_48190, J3ESQ2	1	0	1	HSB1_48190, J3ESQ2	1	0	1	HSB1_48190, J3ESQ2	18.9	0	468.9	HSB1_48190, J3ESQ2	132.49	0	3281.98	HSB1_48190, J3ESQ2	89.5496	0	3329.79	HSB1_48190, J3ESQ2	HSB1_48190, J3ESQ2	0	0
J3ESR3	HSB1_44080	Uncharacterized protein	>tr|J3ESR3|J3ESR3_9EURY Uncharacterized protein OS=Halogranum salarium B-1 OX=1210908 GN=HSB1_44080 PE=4 SV=1		Halogranum salarium B-1	25000.4	100	FALSE	0	2	0.071	0.071	0.071	HSB1_44080, J3ESR3	2	2	2	HSB1_44080, J3ESR3	2	2	2	HSB1_44080, J3ESR3	4495.9	513.2	870	HSB1_44080, J3ESR3	30960	924.6	2621.73	HSB1_44080, J3ESR3	19984.2	1153.82	3021.98	HSB1_44080, J3ESR3	HSB1_44080, J3ESR3	1	1
J3EST6	HSB1_44430	Oxidoreductase	>tr|J3EST6|J3EST6_9EURY Oxidoreductase OS=Halogranum salarium B-1 OX=1210908 GN=HSB1_44430 PE=4 SV=1		Halogranum salarium B-1	30802	100	FALSE	0	2	0.096	0.096	0.096	HSB1_44430, J3EST6	2	2	2	HSB1_44430, J3EST6	2	2	2	HSB1_44430, J3EST6	2761	2968.7	417.3	HSB1_44430, J3EST6	19327.2	20051.5	2456.32	HSB1_44430, J3EST6	17717.3	30354	995.499	HSB1_44430, J3EST6	HSB1_44430, J3EST6	1	1
J3ESV4	HSB1_44680	1-phosphofructokinase	>tr|J3ESV4|J3ESV4_9EURY 1-phosphofructokinase OS=Halogranum salarium B-1 OX=1210908 GN=HSB1_44680 PE=3 SV=1		Halogranum salarium B-1	31908.6	66.7	TRUE	0	1	0.03	0	0.03	HSB1_44680, J3ESV4	1	0	1	HSB1_44680, J3ESV4	1	0	1	HSB1_44680, J3ESV4	98.7	0	60	HSB1_44680, J3ESV4	1579.86	0	960.435	HSB1_44680, J3ESV4	1316.89	0	750.712	HSB1_44680, J3ESV4	HSB1_44680, J3ESV4	0	0
J3ESW1	HSB1_44780	Zinc ribbon domain-containing protein	>tr|J3ESW1|J3ESW1_9EURY Zinc ribbon domain-containing protein OS=Halogranum salarium B-1 OX=1210908 GN=HSB1_44780 PE=4 SV=1		Halogranum salarium B-1	17255.8	100	TRUE	0.0017094	1	0.089	0.089	0.089	HSB1_44780, J3ESW1	1	1	1	HSB1_44780, J3ESW1	1	1	1	HSB1_44780, J3ESW1	3528.1	287.7	1336	HSB1_44780, J3ESW1	17640.5	1438.35	6679.83	HSB1_44780, J3ESW1	13643	2439.27	4267.92	HSB1_44780, J3ESW1	HSB1_44780, J3ESW1	0	0
J3ESX4	HSB1_44980	Secreted protein	>tr|J3ESX4|J3ESX4_9EURY Secreted protein OS=Halogranum salarium B-1 OX=1210908 GN=HSB1_44980 PE=4 SV=1		Halogranum salarium B-1	23760.4	100	FALSE	0	5	0.216	0.216	0.216	HSB1_44980, J3ESX4	4	5	5	HSB1_44980, J3ESX4	4	5	5	HSB1_44980, J3ESX4	127593	125685	160410	HSB1_44980, J3ESX4	322687	260373	370309	HSB1_44980, J3ESX4	304223	401243	329563	HSB1_44980, J3ESX4	HSB1_44980, J3ESX4	1	1
J3ESY5	HSB1_45130	Gamma carbonic anhydrase family protein	>tr|J3ESY5|J3ESY5_9EURY Gamma carbonic anhydrase family protein OS=Halogranum salarium B-1 OX=1210908 GN=HSB1_45130 PE=4 SV=1		Halogranum salarium B-1	17122.1	100	TRUE	0	1	0.063	0.063	0.063	HSB1_45130, J3ESY5	1	1	1	HSB1_45130, J3ESY5	1	1	1	HSB1_45130, J3ESY5	345	1158.4	386.5	HSB1_45130, J3ESY5	2760.03	9267.58	3092.09	HSB1_45130, J3ESY5	1604.46	11243.8	3875.61	HSB1_45130, J3ESY5	HSB1_45130, J3ESY5	0	0
J3ET02	HSB1_45380	Uncharacterized protein	>tr|J3ET02|J3ET02_9EURY Uncharacterized protein OS=Halogranum salarium B-1 OX=1210908 GN=HSB1_45380 PE=4 SV=1		Halogranum salarium B-1	31591.7	100	TRUE	0	1	0.039	0.039	0.039	HSB1_45380, J3ET02	1	1	1	HSB1_45380, J3ET02	1	1	1	HSB1_45380, J3ET02	48.3	42.3	31.1	HSB1_45380, J3ET02	724.665	633.787	467.126	HSB1_45380, J3ET02	599.801	988.206	350.377	HSB1_45380, J3ET02	HSB1_45380, J3ET02	0	0
J3ET54	HSB1_46130	HTH iclR-type domain-containing protein	>tr|J3ET54|J3ET54_9EURY HTH iclR-type domain-containing protein OS=Halogranum salarium B-1 OX=1210908 GN=HSB1_46130 PE=4 SV=1		Halogranum salarium B-1	52520.3	100	FALSE	0	6	0.074	0.074	0.074	HSB1_46130, J3ET54	6	4	5	HSB1_46130, J3ET54	6	4	5	HSB1_46130, J3ET54	2578.2	270.2	927.1	HSB1_46130, J3ET54	12845.5	1893.98	4984.41	HSB1_46130, J3ET54	7972.19	2089.01	5022.82	HSB1_46130, J3ET54	HSB1_46130, J3ET54	1	1
J3ET64	HSB1_46330	Right handed beta helix domain-containing protein	>tr|J3ET64|J3ET64_9EURY Right handed beta helix domain-containing protein OS=Halogranum salarium B-1 OX=1210908 GN=HSB1_46330 PE=4 SV=1		Halogranum salarium B-1	46803	100	FALSE	0	15	0.256	0.192	0.279	HSB1_46330, J3ET64	13	11	14	HSB1_46330, J3ET64	13	11	14	HSB1_46330, J3ET64	9099.2	7047	10426.2	HSB1_46330, J3ET64	26695.5	20259.1	26967.1	HSB1_46330, J3ET64	20722.9	32130.5	28598.4	HSB1_46330, J3ET64	HSB1_46330, J3ET64	1	1
J3ETC3	HSB1_43300	3-oxoacyl-(Acyl-carrier-protein) reductase	>tr|J3ETC3|J3ETC3_9EURY 3-oxoacyl-(Acyl-carrier-protein) reductase OS=Halogranum salarium B-1 OX=1210908 GN=HSB1_43300 PE=4 SV=1		Halogranum salarium B-1	27354.3	33.3	TRUE	0	1	0	0.035	0	HSB1_43300, J3ETC3	0	1	0	HSB1_43300, J3ETC3	0	1	0	HSB1_43300, J3ETC3	0	232.9	0	HSB1_43300, J3ETC3	0	3027.42	0	HSB1_43300, J3ETC3	0	2971.73	0	HSB1_43300, J3ETC3	HSB1_43300, J3ETC3	0	0
J3ETD9	HSB1_43550	DoxX family protein	>tr|J3ETD9|J3ETD9_9EURY DoxX family protein OS=Halogranum salarium B-1 OX=1210908 GN=HSB1_43550 PE=4 SV=1		Halogranum salarium B-1	12112.3	100	TRUE	0	2	0.102	0.102	0.102	HSB1_43550, J3ETD9	2	2	2	HSB1_43550, J3ETD9	2	2	2	HSB1_43550, J3ETD9	6937.2	2438.4	7828.7	HSB1_43550, J3ETD9	15075	4817.61	13874.4	HSB1_43550, J3ETD9	13434.3	8329.08	10504.1	HSB1_43550, J3ETD9	HSB1_43550, J3ETD9	1	1
J3ETE1	HSB1_43600	Winged helix-turn-helix transcription repressor HrcA DNA-binding domain-containing protein	>tr|J3ETE1|J3ETE1_9EURY Winged helix-turn-helix transcription repressor HrcA DNA-binding domain-containing protein OS=Halogranum salarium B-1 OX=1210908 GN=HSB1_43600 PE=4 SV=1		Halogranum salarium B-1	19298.8	100	FALSE	0	5	0.226	0.119	0.282	HSB1_43600, J3ETE1	4	2	5	HSB1_43600, J3ETE1	2	2	3	HSB1_43600, J3ETE1	431.9	1257.6	547	HSB1_43600, J3ETE1	3390.91	2534.72	381.679	HSB1_43600, J3ETE1	1595.85	1951.41	330.521	HSB1_43600, J3ETE1	HSB1_43600, J3ETE1	1	1
J3ETI4	HSB1_41550	PQQ-binding-like beta-propeller repeat protein	>tr|J3ETI4|J3ETI4_9EURY PQQ-binding-like beta-propeller repeat protein OS=Halogranum salarium B-1 OX=1210908 GN=HSB1_41550 PE=4 SV=1		Halogranum salarium B-1	64224.3	100	FALSE	0	5	0.115	0.087	0.115	HSB1_41550, J3ETI4	5	4	5	HSB1_41550, J3ETI4	5	4	5	HSB1_41550, J3ETI4	14278.7	9362.9	16174.1	HSB1_41550, J3ETI4	81890	65899	113209	HSB1_41550, J3ETI4	67206.3	75574.2	55644	HSB1_41550, J3ETI4	HSB1_41550, J3ETI4	1	1
J3ETP8	HSB1_39330	Solute-binding protein family 5 domain-containing protein	>tr|J3ETP8|J3ETP8_9EURY Solute-binding protein family 5 domain-containing protein OS=Halogranum salarium B-1 OX=1210908 GN=HSB1_39330 PE=4 SV=1		Halogranum salarium B-1	69038.6	66.7	FALSE	0	4	0.063	0	0.063	HSB1_39330, J3ETP8	4	0	4	HSB1_39330, J3ETP8	4	0	4	HSB1_39330, J3ETP8	132.6	0	120.3	HSB1_39330, J3ETP8	997.443	0	606.459	HSB1_39330, J3ETP8	838.062	0	693.031	HSB1_39330, J3ETP8	HSB1_39330, J3ETP8	0	0
J3ETQ9	HSB1_39480	Lipoprotein	>tr|J3ETQ9|J3ETQ9_9EURY Lipoprotein OS=Halogranum salarium B-1 OX=1210908 GN=HSB1_39480 PE=4 SV=1		Halogranum salarium B-1	28433.2	100	FALSE	0	3	0.126	0.061	0.126	HSB1_39480, J3ETQ9	3	2	3	HSB1_39480, J3ETQ9	3	2	3	HSB1_39480, J3ETQ9	1781.2	200	1061.4	HSB1_39480, J3ETQ9	8546.77	998.954	3891.67	HSB1_39480, J3ETQ9	3794.17	980.604	3701.74	HSB1_39480, J3ETQ9	HSB1_39480, J3ETQ9	1	1
J3ETR3	HSB1_39530	Peptidase S1 domain-containing protein	>tr|J3ETR3|J3ETR3_9EURY Peptidase S1 domain-containing protein OS=Halogranum salarium B-1 OX=1210908 GN=HSB1_39530 PE=4 SV=1		Halogranum salarium B-1	46945.9	100	TRUE	0	1	0.027	0.027	0.027	HSB1_39530, J3ETR3	1	1	1	HSB1_39530, J3ETR3	1	1	1	HSB1_39530, J3ETR3	14.1	72.6	5.9	HSB1_39530, J3ETR3	281.782	1451.11	118.526	HSB1_39530, J3ETR3	145.93	2016.95	133.796	HSB1_39530, J3ETR3	HSB1_39530, J3ETR3	0	0
J3ETT8	HSB1_39930	Alpha-L-arabinofuranosidase domain protein	>tr|J3ETT8|J3ETT8_9EURY Alpha-L-arabinofuranosidase domain protein OS=Halogranum salarium B-1 OX=1210908 GN=HSB1_39930 PE=3 SV=1		Halogranum salarium B-1	55738.7	66.7	TRUE	0	1	0.016	0.016	0	HSB1_39930, J3ETT8	1	1	0	HSB1_39930, J3ETT8	1	1	0	HSB1_39930, J3ETT8	16.8	5.8	0	HSB1_39930, J3ETT8	319.05	110.393	0	HSB1_39930, J3ETT8	166.875	152.613	0	HSB1_39930, J3ETT8	HSB1_39930, J3ETT8	0	0
J3ETV1	HSB1_40130	Peptidase M14 carboxypeptidase A domain-containing protein	>tr|J3ETV1|J3ETV1_9EURY Peptidase M14 carboxypeptidase A domain-containing protein OS=Halogranum salarium B-1 OX=1210908 GN=HSB1_40130 PE=4 SV=1		Halogranum salarium B-1	45267.4	100	FALSE	0	4	0.097	0.118	0.118	HSB1_40130, J3ETV1	3	4	4	HSB1_40130, J3ETV1	3	4	4	HSB1_40130, J3ETV1	211	575.7	1803.2	HSB1_40130, J3ETV1	1089.36	1336.25	2221.02	HSB1_40130, J3ETV1	765.825	1341	1436.45	HSB1_40130, J3ETV1	HSB1_40130, J3ETV1	1	1
J3ETX7	HSB1_40380	LamG-like jellyroll fold domain-containing protein	>tr|J3ETX7|J3ETX7_9EURY LamG-like jellyroll fold domain-containing protein OS=Halogranum salarium B-1 OX=1210908 GN=HSB1_40380 PE=4 SV=1		Halogranum salarium B-1	59233	100	FALSE	0	5	0.072	0.086	0.086	HSB1_40380, J3ETX7	4	5	5	HSB1_40380, J3ETX7	4	5	5	HSB1_40380, J3ETX7	1063.5	2868.4	5681.8	HSB1_40380, J3ETX7	5952.51	15738.1	31523.8	HSB1_40380, J3ETX7	4745.41	22408.5	26180	HSB1_40380, J3ETX7	HSB1_40380, J3ETX7	1	1
J3EU07	HSB1_40980	Alpha-ketoglutarate semialdehyde dehydrogenase	>tr|J3EU07|J3EU07_9EURY Alpha-ketoglutarate semialdehyde dehydrogenase OS=Halogranum salarium B-1 OX=1210908 GN=HSB1_40980 PE=4 SV=1		Halogranum salarium B-1	51160	100	FALSE	0	3	0.054	0.054	0.054	HSB1_40980, J3EU07	3	3	3	HSB1_40980, J3EU07	1	1	1	HSB1_40980, J3EU07	282.9	176.1	41.3	HSB1_40980, J3EU07	4785.27	2817.65	740.59	HSB1_40980, J3EU07	3056.28	4046.94	701.011	HSB1_40980, J3EU07	HSB1_40980, J3EU07	1	0
J3EU32	HSB1_38720	Peptidase S9 prolyl oligopeptidase active site domain protein	>tr|J3EU32|J3EU32_9EURY Peptidase S9 prolyl oligopeptidase active site domain protein OS=Halogranum salarium B-1 OX=1210908 GN=HSB1_38720 PE=4 SV=1		Halogranum salarium B-1	67975.4	100	FALSE	0	5	0.061	0.077	0.077	HSB1_38720, J3EU32	4	5	5	HSB1_38720, J3EU32	4	5	5	HSB1_38720, J3EU32	576.2	1615.1	372.7	HSB1_38720, J3EU32	5895.25	13040.4	3682.06	HSB1_38720, J3EU32	3062.25	13020.8	3726.89	HSB1_38720, J3EU32	HSB1_38720, J3EU32	1	1
J3EU47	HSB1_32340	Glucose-fructose oxidoreductase	>tr|J3EU47|J3EU47_9EURY Glucose-fructose oxidoreductase OS=Halogranum salarium B-1 OX=1210908 GN=HSB1_32340 PE=4 SV=1		Halogranum salarium B-1	41939.9	66.7	FALSE	0	3	0.05	0	0.073	HSB1_32340, J3EU47	2	0	3	HSB1_32340, J3EU47	2	0	3	HSB1_32340, J3EU47	76.2	0	628.2	HSB1_32340, J3EU47	609.334	0	2729.23	HSB1_32340, J3EU47	693.052	0	1170.27	HSB1_32340, J3EU47	HSB1_32340, J3EU47	0	0
J3EUC1	HSB1_33740	Alpha-glucosidase	>tr|J3EUC1|J3EUC1_9EURY Alpha-glucosidase OS=Halogranum salarium B-1 OX=1210908 GN=HSB1_33740 PE=4 SV=1		Halogranum salarium B-1	132530	100	FALSE	0	16	0.155	0.125	0.171	HSB1_33740, J3EUC1	15	13	16	HSB1_33740, J3EUC1	15	13	16	HSB1_33740, J3EUC1	4428.5	5694.7	9573.3	HSB1_33740, J3EUC1	34364.6	51002.4	74482.9	HSB1_33740, J3EUC1	17168.7	51380.6	46299.9	HSB1_33740, J3EUC1	HSB1_33740, J3EUC1	1	1
J3EUC7	HSB1_33840	Membrane-bound metal-dependent hydrolase	>tr|J3EUC7|J3EUC7_9EURY Membrane-bound metal-dependent hydrolase OS=Halogranum salarium B-1 OX=1210908 GN=HSB1_33840 PE=4 SV=1		Halogranum salarium B-1	17364.7	66.7	TRUE	0	1	0.056	0	0.056	HSB1_33840, J3EUC7	1	0	1	HSB1_33840, J3EUC7	1	0	1	HSB1_33840, J3EUC7	213	0	1190.9	HSB1_33840, J3EUC7	1704.24	0	9527.43	HSB1_33840, J3EUC7	1381.11	0	4999.95	HSB1_33840, J3EUC7	HSB1_33840, J3EUC7	0	0
J3EUE0	HSB1_34090	N-methylhydantoinase (ATP-hydrolyzing) A 2	>tr|J3EUE0|J3EUE0_9EURY N-methylhydantoinase (ATP-hydrolyzing) A 2 OS=Halogranum salarium B-1 OX=1210908 GN=HSB1_34090 PE=4 SV=1		Halogranum salarium B-1	73695.3	66.7	FALSE	0	2	0.035	0.015	0.035	HSB1_34090, J3EUE0	1	1	1	HSB1_34090, J3EUE0	0	1	1	HSB1_34090, J3EUE0	0	105.8	22	HSB1_34090, J3EUE0	0	3172.73	660.562	HSB1_34090, J3EUE0	0	4400.24	870.986	HSB1_34090, J3EUE0	HSB1_34090, J3EUE0	0	0
J3EUE2	HSB1_34140	L-carnitine dehydratase/bile acid-inducible protein F	>tr|J3EUE2|J3EUE2_9EURY L-carnitine dehydratase/bile acid-inducible protein F OS=Halogranum salarium B-1 OX=1210908 GN=HSB1_34140 PE=4 SV=1		Halogranum salarium B-1	49119.4	100	FALSE	0	2	0.023	0.045	0.045	HSB1_34140, J3EUE2	1	2	2	HSB1_34140, J3EUE2	1	2	2	HSB1_34140, J3EUE2	17.6	89.5	14.8	HSB1_34140, J3EUE2	440.639	1811.57	369.122	HSB1_34140, J3EUE2	133.964	1024.34	254.63	HSB1_34140, J3EUE2	HSB1_34140, J3EUE2	0	0
J3EUE6	HSB1_34240	Aminotransferase class V	>tr|J3EUE6|J3EUE6_9EURY Aminotransferase class V OS=Halogranum salarium B-1 OX=1210908 GN=HSB1_34240 PE=4 SV=1		Halogranum salarium B-1	40388.1	100	FALSE	0	3	0.078	0.078	0.043	HSB1_34240, J3EUE6	3	3	2	HSB1_34240, J3EUE6	3	3	2	HSB1_34240, J3EUE6	73.4	604.5	43.3	HSB1_34240, J3EUE6	464.909	4290.39	170.772	HSB1_34240, J3EUE6	378.247	4691.49	152.96	HSB1_34240, J3EUE6	HSB1_34240, J3EUE6	1	1
J3EUF5	HSB1_34340	N-methyltryptophan oxidase	>tr|J3EUF5|J3EUF5_9EURY N-methyltryptophan oxidase OS=Halogranum salarium B-1 OX=1210908 GN=HSB1_34340 PE=4 SV=1		Halogranum salarium B-1	42933.6	100	FALSE	0	3	0.047	0.068	0.068	HSB1_34340, J3EUF5	2	3	3	HSB1_34340, J3EUF5	2	3	3	HSB1_34340, J3EUF5	58.1	520.1	245.8	HSB1_34340, J3EUF5	771.89	3586.09	1556.75	HSB1_34340, J3EUF5	339.604	3079.32	1337.9	HSB1_34340, J3EUF5	HSB1_34340, J3EUF5	1	1
J3EUK4	HSB1_35040	Type I phosphodiesterase/nucleotide pyrophosphatase	>tr|J3EUK4|J3EUK4_9EURY Type I phosphodiesterase/nucleotide pyrophosphatase OS=Halogranum salarium B-1 OX=1210908 GN=HSB1_35040 PE=4 SV=1		Halogranum salarium B-1	57451.1	100	FALSE	0	17	0.331	0.292	0.359	HSB1_35040, J3EUK4	15	13	17	HSB1_35040, J3EUK4	15	13	17	HSB1_35040, J3EUK4	6522.8	3495.5	9720.7	HSB1_35040, J3EUK4	30767.3	14416.8	35667.7	HSB1_35040, J3EUK4	26499.4	24804.4	43688.5	HSB1_35040, J3EUK4	HSB1_35040, J3EUK4	1	1
J3EUK7	HSB1_35090	Polysaccharide biosynthesis protein	>tr|J3EUK7|J3EUK7_9EURY Polysaccharide biosynthesis protein OS=Halogranum salarium B-1 OX=1210908 GN=HSB1_35090 PE=4 SV=1		Halogranum salarium B-1	47448.2	100	FALSE	0	2	0.053	0.053	0.053	HSB1_35090, J3EUK7	2	2	2	HSB1_35090, J3EUK7	2	2	2	HSB1_35090, J3EUK7	506.4	55.2	647.4	HSB1_35090, J3EUK7	4128.68	450.596	3544.82	HSB1_35090, J3EUK7	3046.33	504.791	2831	HSB1_35090, J3EUK7	HSB1_35090, J3EUK7	1	1
J3EUP6	HSB1_35640	DUF4129 domain-containing protein	>tr|J3EUP6|J3EUP6_9EURY DUF4129 domain-containing protein OS=Halogranum salarium B-1 OX=1210908 GN=HSB1_35640 PE=4 SV=1		Halogranum salarium B-1	22353	100	FALSE	0	4	0.183	0.038	0.183	HSB1_35640, J3EUP6	4	1	4	HSB1_35640, J3EUP6	4	1	4	HSB1_35640, J3EUP6	1093.1	39	3009.2	HSB1_35640, J3EUP6	2342.32	546.218	4580.76	HSB1_35640, J3EUP6	2216.49	686.301	4162.99	HSB1_35640, J3EUP6	HSB1_35640, J3EUP6	0	0
J3EUS1	HSB1_35840	PGF-pre-PGF domain-containing protein	>tr|J3EUS1|J3EUS1_9EURY PGF-pre-PGF domain-containing protein OS=Halogranum salarium B-1 OX=1210908 GN=HSB1_35840 PE=4 SV=1		Halogranum salarium B-1	51380.5	100	FALSE	0	2	0.037	0.037	0.037	HSB1_35840, J3EUS1	2	2	2	HSB1_35840, J3EUS1	2	2	2	HSB1_35840, J3EUS1	47041.6	12310	1654.2	HSB1_35840, J3EUS1	452664	52620.4	10049.6	HSB1_35840, J3EUS1	233436	55534	12076	HSB1_35840, J3EUS1	HSB1_35840, J3EUS1	1	1
J3EUS3	HSB1_35890	DUF202 domain-containing protein	>tr|J3EUS3|J3EUS3_9EURY DUF202 domain-containing protein OS=Halogranum salarium B-1 OX=1210908 GN=HSB1_35890 PE=4 SV=1		Halogranum salarium B-1	9766.08	100	FALSE	0	2	0.217	0.217	0.217	HSB1_35890, J3EUS3	2	2	2	HSB1_35890, J3EUS3	2	2	2	HSB1_35890, J3EUS3	1518.3	452	862.3	HSB1_35890, J3EUS3	6825.68	1093.33	2155.82	HSB1_35890, J3EUS3	3551.35	1220.05	1984.74	HSB1_35890, J3EUS3	HSB1_35890, J3EUS3	1	1
J3EUS5	HSB1_35940	Yip1 domain-containing protein	>tr|J3EUS5|J3EUS5_9EURY Yip1 domain-containing protein OS=Halogranum salarium B-1 OX=1210908 GN=HSB1_35940 PE=4 SV=1		Halogranum salarium B-1	18963.5	100	TRUE	0	1	0.05	0.05	0.05	HSB1_35940, J3EUS5	1	1	1	HSB1_35940, J3EUS5	1	1	1	HSB1_35940, J3EUS5	4302.9	643	2158.3	HSB1_35940, J3EUS5	17211.4	2571.91	8633.34	HSB1_35940, J3EUS5	11495.7	3216.63	8928.56	HSB1_35940, J3EUS5	HSB1_35940, J3EUS5	0	0
J3EUU0	hisS	Histidine--tRNA ligase	>tr|J3EUU0|J3EUU0_9EURY Histidine--tRNA ligase OS=Halogranum salarium B-1 OX=1210908 GN=hisS PE=3 SV=1		Halogranum salarium B-1	48923.9	100	FALSE	0	3	0.061	0.061	0.061	hisS, J3EUU0	3	3	3	hisS, J3EUU0	3	3	3	hisS, J3EUU0	144.3	575.9	72	hisS, J3EUU0	962.287	3763.36	486.815	hisS, J3EUU0	753.046	5218.07	422.513	hisS, J3EUU0	hisS, J3EUU0	1	1
J3EUV8	HSB1_36590	K+ transporter, NAD-binding protein	>tr|J3EUV8|J3EUV8_9EURY K+ transporter, NAD-binding protein OS=Halogranum salarium B-1 OX=1210908 GN=HSB1_36590 PE=4 SV=1		Halogranum salarium B-1	23603.5	100	FALSE	0	5	0.197	0.064	0.234	HSB1_36590, J3EUV8	4	2	5	HSB1_36590, J3EUV8	4	2	5	HSB1_36590, J3EUV8	904.8	140.2	654.5	HSB1_36590, J3EUV8	3247.82	901.438	1464.67	HSB1_36590, J3EUV8	2865.14	1100.08	1556.07	HSB1_36590, J3EUV8	HSB1_36590, J3EUV8	1	1
J3EUW1	HSB1_36640	Spermidine/putrescine ABC transporter ATPase component	>tr|J3EUW1|J3EUW1_9EURY Spermidine/putrescine ABC transporter ATPase component OS=Halogranum salarium B-1 OX=1210908 GN=HSB1_36640 PE=4 SV=1		Halogranum salarium B-1	34915	100	FALSE	0	4	0.129	0.052	0.129	HSB1_36640, J3EUW1	4	2	4	HSB1_36640, J3EUW1	4	2	4	HSB1_36640, J3EUW1	1180.6	99	835.4	HSB1_36640, J3EUW1	11638.3	1724.72	4027.9	HSB1_36640, J3EUW1	4698.89	1304.88	3523.18	HSB1_36640, J3EUW1	HSB1_36640, J3EUW1	1	1
J3EUW6	rps24e	30S ribosomal protein S24e	>tr|J3EUW6|J3EUW6_9EURY 30S ribosomal protein S24e OS=Halogranum salarium B-1 OX=1210908 GN=rps24e PE=3 SV=1		Halogranum salarium B-1	11948.2	100	FALSE	0	3	0.171	0.086	0.286	rps24e, J3EUW6	2	1	3	rps24e, J3EUW6	2	1	3	rps24e, J3EUW6	1184.9	767.6	647.8	rps24e, J3EUW6	6568.25	4147.02	2433.54	rps24e, J3EUW6	3297.24	3658.31	1640.59	rps24e, J3EUW6	rps24e, J3EUW6	0	0
J3EUX2	HSB1_36840	Uncharacterized protein	>tr|J3EUX2|J3EUX2_9EURY Uncharacterized protein OS=Halogranum salarium B-1 OX=1210908 GN=HSB1_36840 PE=4 SV=1		Halogranum salarium B-1	50013.3	100	FALSE	0	5	0.156	0.04	0.156	HSB1_36840, J3EUX2	5	2	5	HSB1_36840, J3EUX2	5	2	5	HSB1_36840, J3EUX2	29076.9	1347.8	2741.4	HSB1_36840, J3EUX2	203440	10692.9	13472.8	HSB1_36840, J3EUX2	115468	10664.4	13884.7	HSB1_36840, J3EUX2	HSB1_36840, J3EUX2	1	1
J3EUX3	HSB1_36890	ATPase AAA	>tr|J3EUX3|J3EUX3_9EURY ATPase AAA OS=Halogranum salarium B-1 OX=1210908 GN=HSB1_36890 PE=3 SV=1		Halogranum salarium B-1	51118	100	FALSE	0	3	0.069	0.049	0.069	HSB1_36890, J3EUX3	3	2	3	HSB1_36890, J3EUX3	3	2	3	HSB1_36890, J3EUX3	108.1	83.4	111.2	HSB1_36890, J3EUX3	1349.12	735.241	1000.75	HSB1_36890, J3EUX3	846.129	1437.71	806.225	HSB1_36890, J3EUX3	HSB1_36890, J3EUX3	1	1
J3EUX9	HSB1_36990	Cyclase	>tr|J3EUX9|J3EUX9_9EURY Cyclase OS=Halogranum salarium B-1 OX=1210908 GN=HSB1_36990 PE=4 SV=1		Halogranum salarium B-1	22230.5	100	TRUE	0	1	0.044	0.044	0.044	HSB1_36990, J3EUX9	1	1	1	HSB1_36990, J3EUX9	1	1	1	HSB1_36990, J3EUX9	116.9	978.9	82	HSB1_36990, J3EUX9	1168.78	9789.33	820.108	HSB1_36990, J3EUX9	861.992	12618.5	736.259	HSB1_36990, J3EUX9	HSB1_36990, J3EUX9	0	0
J3EUZ2	HSB1_37240	Outer membrane protein	>tr|J3EUZ2|J3EUZ2_9EURY Outer membrane protein OS=Halogranum salarium B-1 OX=1210908 GN=HSB1_37240 PE=4 SV=1		Halogranum salarium B-1	25540.9	100	FALSE	0	4	0.215	0.143	0.215	HSB1_37240, J3EUZ2	4	3	4	HSB1_37240, J3EUZ2	4	3	4	HSB1_37240, J3EUZ2	283580	4847.6	5921.9	HSB1_37240, J3EUZ2	673490	11878.9	13221.8	HSB1_37240, J3EUZ2	473557	15397.8	10662.8	HSB1_37240, J3EUZ2	HSB1_37240, J3EUZ2	1	1
J3EV04	HSB1_37490	Protein translation factor SUI1 homolog	>tr|J3EV04|J3EV04_9EURY Protein translation factor SUI1 homolog OS=Halogranum salarium B-1 OX=1210908 GN=HSB1_37490 PE=3 SV=1		Halogranum salarium B-1	10678.9	100	FALSE	0	3	0.32	0.206	0.32	HSB1_37490, J3EV04	3	2	3	HSB1_37490, J3EV04	3	2	3	HSB1_37490, J3EV04	885.7	116.9	895.9	HSB1_37490, J3EV04	2428.21	307.878	1771.32	HSB1_37490, J3EV04	1201.55	269.919	1440.75	HSB1_37490, J3EV04	HSB1_37490, J3EV04	1	1
J3EV12	HSB1_37640	Aconitase	>tr|J3EV12|J3EV12_9EURY Aconitase OS=Halogranum salarium B-1 OX=1210908 GN=HSB1_37640 PE=4 SV=1		Halogranum salarium B-1	70967.9	100	FALSE	0	13	0.196	0.172	0.225	HSB1_37640, J3EV12	12	11	13	HSB1_37640, J3EV12	12	11	13	HSB1_37640, J3EV12	1327.4	1551.2	2420	HSB1_37640, J3EV12	7265.3	8668.8	13865.4	HSB1_37640, J3EV12	3975.47	8770.43	8092.87	HSB1_37640, J3EV12	HSB1_37640, J3EV12	1	1
J3EV20	HSB1_37840	Uncharacterized protein	>tr|J3EV20|J3EV20_9EURY Uncharacterized protein OS=Halogranum salarium B-1 OX=1210908 GN=HSB1_37840 PE=4 SV=1		Halogranum salarium B-1	43485.9	100	FALSE	0	4	0.079	0.042	0.122	HSB1_37840, J3EV20	3	2	4	HSB1_37840, J3EV20	3	2	4	HSB1_37840, J3EV20	944.6	98.1	831.5	HSB1_37840, J3EV20	6084.99	703.134	3058.68	HSB1_37840, J3EV20	3712.54	607.002	2928.37	HSB1_37840, J3EV20	HSB1_37840, J3EV20	1	1
J3EV24	HSB1_37940	Matrixin	>tr|J3EV24|J3EV24_9EURY Matrixin OS=Halogranum salarium B-1 OX=1210908 GN=HSB1_37940 PE=4 SV=1		Halogranum salarium B-1	39094.6	100	FALSE	0	2	0.072	0.036	0.072	HSB1_37940, J3EV24	2	1	2	HSB1_37940, J3EV24	2	1	2	HSB1_37940, J3EV24	748.6	50.9	6295.2	HSB1_37940, J3EV24	6471.44	175.976	5614.61	HSB1_37940, J3EV24	7898.17	377.491	4864.49	HSB1_37940, J3EV24	HSB1_37940, J3EV24	0	0
J3EV30	pyrC	Dihydroorotase	>tr|J3EV30|J3EV30_9EURY Dihydroorotase OS=Halogranum salarium B-1 OX=1210908 GN=pyrC PE=3 SV=1		Halogranum salarium B-1	47079.4	100	FALSE	0	7	0.099	0.17	0.147	pyrC, J3EV30	4	7	6	pyrC, J3EV30	4	7	6	pyrC, J3EV30	113.4	1084.8	294.3	pyrC, J3EV30	1038.37	6902.63	2274.5	pyrC, J3EV30	563.319	7024	2195.06	pyrC, J3EV30	pyrC, J3EV30	1	1
J3EV33	HSB1_38140	Peptide ABC transporter permease	>tr|J3EV33|J3EV33_9EURY Peptide ABC transporter permease OS=Halogranum salarium B-1 OX=1210908 GN=HSB1_38140 PE=3 SV=1		Halogranum salarium B-1	36595.5	66.7	TRUE	0	1	0.029	0.029	0.029	HSB1_38140, J3EV33	1	1	1	HSB1_38140, J3EV33	1	0	1	HSB1_38140, J3EV33	60.9	0	19.8	HSB1_38140, J3EV33	547.95	0	178.301	HSB1_38140, J3EV33	299.763	0	210.661	HSB1_38140, J3EV33	HSB1_38140, J3EV33	0	0
J3EV42	HSB1_38290	Leucyl aminopeptidase (Aminopeptidase t)	>tr|J3EV42|J3EV42_9EURY Leucyl aminopeptidase (Aminopeptidase t) OS=Halogranum salarium B-1 OX=1210908 GN=HSB1_38290 PE=4 SV=1		Halogranum salarium B-1	40226	100	FALSE	0	4	0.109	0.109	0.087	HSB1_38290, J3EV42	4	4	3	HSB1_38290, J3EV42	4	4	3	HSB1_38290, J3EV42	1715.2	1094.6	164	HSB1_38290, J3EV42	9225.48	6433.08	769.212	HSB1_38290, J3EV42	7344.12	7661.01	704.313	HSB1_38290, J3EV42	HSB1_38290, J3EV42	1	1
J3EV51	HSB1_38440	RING-type E3 ubiquitin transferase	>tr|J3EV51|J3EV51_9EURY RING-type E3 ubiquitin transferase OS=Halogranum salarium B-1 OX=1210908 GN=HSB1_38440 PE=4 SV=1		Halogranum salarium B-1	32035.6	66.7	TRUE	0	1	0.054	0	0.054	HSB1_38440, J3EV51	1	0	1	HSB1_38440, J3EV51	1	0	1	HSB1_38440, J3EV51	6444	0	1693.8	HSB1_38440, J3EV51	38664.2	0	10162.6	HSB1_38440, J3EV51	44175.9	0	4301.37	HSB1_38440, J3EV51	HSB1_38440, J3EV51	0	0
J3EV54	HSB1_29100	Carotene biosynthesis associated membrane protein	>tr|J3EV54|J3EV54_9EURY Carotene biosynthesis associated membrane protein OS=Halogranum salarium B-1 OX=1210908 GN=HSB1_29100 PE=4 SV=1		Halogranum salarium B-1	31687.3	66.7	TRUE	0	1	0.024	0	0.024	HSB1_29100, J3EV54	1	0	1	HSB1_29100, J3EV54	1	0	1	HSB1_29100, J3EV54	12	0	81.3	HSB1_29100, J3EV54	84.3118	0	569.231	HSB1_29100, J3EV54	67.2759	0	365.337	HSB1_29100, J3EV54	HSB1_29100, J3EV54	0	0
J3EV73	HSB1_29400	Uncharacterized protein	>tr|J3EV73|J3EV73_9EURY Uncharacterized protein OS=Halogranum salarium B-1 OX=1210908 GN=HSB1_29400 PE=4 SV=1		Halogranum salarium B-1	50781.2	100	FALSE	0	3	0.056	0.035	0.089	HSB1_29400, J3EV73	2	1	3	HSB1_29400, J3EV73	2	1	3	HSB1_29400, J3EV73	416.8	27.2	589	HSB1_29400, J3EV73	7216.95	810.61	4122.82	HSB1_29400, J3EV73	3374.06	1073.71	2391.75	HSB1_29400, J3EV73	HSB1_29400, J3EV73	0	0
J3EV81	HSB1_29550	Arylsulfotransferase (Asst)	>tr|J3EV81|J3EV81_9EURY Arylsulfotransferase (Asst) OS=Halogranum salarium B-1 OX=1210908 GN=HSB1_29550 PE=4 SV=1		Halogranum salarium B-1	46943.8	100	FALSE	0	13	0.282	0.251	0.282	HSB1_29550, J3EV81	13	11	12	HSB1_29550, J3EV81	13	11	12	HSB1_29550, J3EV81	10572.9	2023.8	7962.9	HSB1_29550, J3EV81	48139.3	8052.2	28636.6	HSB1_29550, J3EV81	37857.1	10320	23055	HSB1_29550, J3EV81	HSB1_29550, J3EV81	1	1
J3EV85	HSB1_29600	CPBP family intramembrane metalloprotease	>tr|J3EV85|J3EV85_9EURY CPBP family intramembrane metalloprotease OS=Halogranum salarium B-1 OX=1210908 GN=HSB1_29600 PE=4 SV=1		Halogranum salarium B-1	26742.9	100	FALSE	0	2	0.031	0.031	0.071	HSB1_29600, J3EV85	1	1	2	HSB1_29600, J3EV85	1	1	2	HSB1_29600, J3EV85	1907.4	262.5	1324.2	HSB1_29600, J3EV85	9731.63	1380.64	2793.55	HSB1_29600, J3EV85	4057.78	915.092	2048.17	HSB1_29600, J3EV85	HSB1_29600, J3EV85	0	0
J3EV89	HSB1_29700	Uncharacterized protein	>tr|J3EV89|J3EV89_9EURY Uncharacterized protein OS=Halogranum salarium B-1 OX=1210908 GN=HSB1_29700 PE=4 SV=1		Halogranum salarium B-1	41380.2	100	FALSE	0	9	0.251	0.251	0.251	HSB1_29700, J3EV89	8	8	9	HSB1_29700, J3EV89	8	8	9	HSB1_29700, J3EV89	7857.9	4705.7	8392.7	HSB1_29700, J3EV89	38395.5	21059.1	35495.3	HSB1_29700, J3EV89	22427.9	25064.2	38002.8	HSB1_29700, J3EV89	HSB1_29700, J3EV89	1	1
J3EVB1	HSB1_30100	Luciferase-like protein	>tr|J3EVB1|J3EVB1_9EURY Luciferase-like protein OS=Halogranum salarium B-1 OX=1210908 GN=HSB1_30100 PE=4 SV=1		Halogranum salarium B-1	34973.5	100	FALSE	0	8	0.211	0.211	0.119	HSB1_30100, J3EVB1	7	7	4	HSB1_30100, J3EVB1	7	7	4	HSB1_30100, J3EVB1	6823.8	17620.6	1351.2	HSB1_30100, J3EVB1	25371	68688.3	4368	HSB1_30100, J3EVB1	16769	102936	3337.04	HSB1_30100, J3EVB1	HSB1_30100, J3EVB1	1	1
J3EVB4	HSB1_30150	RCK C-terminal domain-containing protein	>tr|J3EVB4|J3EVB4_9EURY RCK C-terminal domain-containing protein OS=Halogranum salarium B-1 OX=1210908 GN=HSB1_30150 PE=4 SV=1		Halogranum salarium B-1	41457.9	66.7	FALSE	0	3	0.098	0	0.098	HSB1_30150, J3EVB4	3	0	3	HSB1_30150, J3EVB4	3	0	3	HSB1_30150, J3EVB4	81.8	0	172.6	HSB1_30150, J3EVB4	1334.95	0	490.513	HSB1_30150, J3EVB4	443.067	0	335.786	HSB1_30150, J3EVB4	HSB1_30150, J3EVB4	0	0
J3EVB8	HSB1_30200	phosphoenolpyruvate carboxylase	>tr|J3EVB8|J3EVB8_9EURY phosphoenolpyruvate carboxylase OS=Halogranum salarium B-1 OX=1210908 GN=HSB1_30200 PE=3 SV=1		Halogranum salarium B-1	102468	100	FALSE	0	11	0.114	0.137	0.082	HSB1_30200, J3EVB8	9	11	7	HSB1_30200, J3EVB8	9	11	7	HSB1_30200, J3EVB8	385.5	2503.9	403.2	HSB1_30200, J3EVB8	1720.39	11583	4470.73	HSB1_30200, J3EVB8	2620.11	29621.3	3120.82	HSB1_30200, J3EVB8	HSB1_30200, J3EVB8	1	1
J3EVC2	HSB1_30250	Saccharopine dehydrogenase NADP binding domain-containing protein	>tr|J3EVC2|J3EVC2_9EURY Saccharopine dehydrogenase NADP binding domain-containing protein OS=Halogranum salarium B-1 OX=1210908 GN=HSB1_30250 PE=4 SV=1		Halogranum salarium B-1	37059.6	100	FALSE	0	2	0.075	0.029	0.075	HSB1_30250, J3EVC2	2	1	2	HSB1_30250, J3EVC2	2	1	2	HSB1_30250, J3EVC2	567.7	89.3	853.8	HSB1_30250, J3EVC2	6617.75	1298.73	4258.04	HSB1_30250, J3EVC2	3876.1	1494.68	3326.82	HSB1_30250, J3EVC2	HSB1_30250, J3EVC2	0	0
J3EVD6	HSB1_30450	DUF1611 domain-containing protein	>tr|J3EVD6|J3EVD6_9EURY DUF1611 domain-containing protein OS=Halogranum salarium B-1 OX=1210908 GN=HSB1_30450 PE=4 SV=1		Halogranum salarium B-1	36609.5	66.7	TRUE	0	1	0	0.035	0.035	HSB1_30450, J3EVD6	0	1	1	HSB1_30450, J3EVD6	0	1	1	HSB1_30450, J3EVD6	0	674.9	326.3	HSB1_30450, J3EVD6	0	9448.54	4567.87	HSB1_30450, J3EVD6	0	17000.9	2044.94	HSB1_30450, J3EVD6	HSB1_30450, J3EVD6	0	0
J3EVH0	HSB1_30950	Uncharacterized protein	>tr|J3EVH0|J3EVH0_9EURY Uncharacterized protein OS=Halogranum salarium B-1 OX=1210908 GN=HSB1_30950 PE=4 SV=1		Halogranum salarium B-1	41019.1	100	FALSE	0	4	0.069	0.069	0.102	HSB1_30950, J3EVH0	3	3	4	HSB1_30950, J3EVH0	3	3	4	HSB1_30950, J3EVH0	480.8	109.4	249.2	HSB1_30950, J3EVH0	5561.82	850.243	1336.54	HSB1_30950, J3EVH0	3127.32	883.21	1153.31	HSB1_30950, J3EVH0	HSB1_30950, J3EVH0	1	1
J3EVH4	HSB1_31000	Signal-transduction protein containing camp-binding and cbs domain protein	>tr|J3EVH4|J3EVH4_9EURY Signal-transduction protein containing camp-binding and cbs domain protein OS=Halogranum salarium B-1 OX=1210908 GN=HSB1_31000 PE=4 SV=1		Halogranum salarium B-1	14101.6	100	FALSE	0	3	0.135	0.053	0.233	HSB1_31000, J3EVH4	2	1	3	HSB1_31000, J3EVH4	2	1	3	HSB1_31000, J3EVH4	1768.9	119.8	1376.5	HSB1_31000, J3EVH4	3823.05	309.436	1376.47	HSB1_31000, J3EVH4	2398.24	286.8	939.629	HSB1_31000, J3EVH4	HSB1_31000, J3EVH4	0	0
J3EVI1	HSB1_31100	Ferrichrome ABC transporter substrate-binding protein	>tr|J3EVI1|J3EVI1_9EURY Ferrichrome ABC transporter substrate-binding protein OS=Halogranum salarium B-1 OX=1210908 GN=HSB1_31100 PE=4 SV=1		Halogranum salarium B-1	45921.2	100	FALSE	0	14	0.23	0.23	0.269	HSB1_31100, J3EVI1	11	11	13	HSB1_31100, J3EVI1	11	11	13	HSB1_31100, J3EVI1	129327	74212.9	159083	HSB1_31100, J3EVI1	248324	85284.8	255318	HSB1_31100, J3EVI1	202273	136078	260368	HSB1_31100, J3EVI1	HSB1_31100, J3EVI1	1	1
J3EVI4	HSB1_31150	Ribonuclease BN	>tr|J3EVI4|J3EVI4_9EURY Ribonuclease BN OS=Halogranum salarium B-1 OX=1210908 GN=HSB1_31150 PE=4 SV=1		Halogranum salarium B-1	27599.9	66.7	TRUE	0	1	0.054	0	0.054	HSB1_31150, J3EVI4	1	0	1	HSB1_31150, J3EVI4	1	0	1	HSB1_31150, J3EVI4	275.8	0	554	HSB1_31150, J3EVI4	3309.28	0	6648.36	HSB1_31150, J3EVI4	2618.32	0	4302.02	HSB1_31150, J3EVI4	HSB1_31150, J3EVI4	0	0
J3EVI7	HSB1_31200	Amidohydrolase 3	>tr|J3EVI7|J3EVI7_9EURY Amidohydrolase 3 OS=Halogranum salarium B-1 OX=1210908 GN=HSB1_31200 PE=4 SV=1		Halogranum salarium B-1	57324.7	100	FALSE	0	6	0.112	0.091	0.076	HSB1_31200, J3EVI7	6	5	4	HSB1_31200, J3EVI7	6	5	4	HSB1_31200, J3EVI7	1062.7	527.4	91.4	HSB1_31200, J3EVI7	5967.77	3765.8	444.619	HSB1_31200, J3EVI7	4699.13	5284.04	485.758	HSB1_31200, J3EVI7	HSB1_31200, J3EVI7	1	1
J3EVJ1	pyrF	Orotidine 5'-phosphate decarboxylase	>tr|J3EVJ1|J3EVJ1_9EURY Orotidine 5'-phosphate decarboxylase OS=Halogranum salarium B-1 OX=1210908 GN=pyrF PE=3 SV=1		Halogranum salarium B-1	29173.7	100	FALSE	0	4	0.131	0.131	0.067	pyrF, J3EVJ1	4	4	2	pyrF, J3EVJ1	4	4	2	pyrF, J3EVJ1	935.2	2751.9	131.6	pyrF, J3EVJ1	5474.92	14004.7	1044.26	pyrF, J3EVJ1	5065.15	17746.3	605.284	pyrF, J3EVJ1	pyrF, J3EVJ1	1	1
J3EVL2	rpl23	50S ribosomal protein L23	>tr|J3EVL2|J3EVL2_9EURY 50S ribosomal protein L23 OS=Halogranum salarium B-1 OX=1210908 GN=rpl23 PE=3 SV=1		Halogranum salarium B-1	9311.56	100	FALSE	0	3	0.217	0.422	0.422	rpl23, J3EVL2	2	3	3	rpl23, J3EVL2	2	3	3	rpl23, J3EVL2	521.1	508.1	776	rpl23, J3EVL2	4794.56	2069.29	1957.22	rpl23, J3EVL2	1899.15	1662.46	1203.07	rpl23, J3EVL2	rpl23, J3EVL2	1	1
J3EVL8	rps4e	30S ribosomal protein S4e	>tr|J3EVL8|J3EVL8_9EURY 30S ribosomal protein S4e OS=Halogranum salarium B-1 OX=1210908 GN=rps4e PE=3 SV=1		Halogranum salarium B-1	26178.8	100	FALSE	0	6	0.288	0.288	0.288	rps4e, J3EVL8	6	6	6	rps4e, J3EVL8	6	6	6	rps4e, J3EVL8	5131.7	12370	3634.7	rps4e, J3EVL8	19090.8	39149	14245	rps4e, J3EVL8	13582	53421.9	14106.3	rps4e, J3EVL8	rps4e, J3EVL8	1	1
J3EVL9	HSB1_31550	50S ribosomal protein L32e	>tr|J3EVL9|J3EVL9_9EURY 50S ribosomal protein L32e OS=Halogranum salarium B-1 OX=1210908 GN=HSB1_31550 PE=3 SV=1		Halogranum salarium B-1	26259.8	100	FALSE	0	3	0.14	0.14	0.14	HSB1_31550, J3EVL9	3	3	3	HSB1_31550, J3EVL9	3	3	3	HSB1_31550, J3EVL9	4338.4	1426.2	717.5	HSB1_31550, J3EVL9	16710.7	5704.77	2825.35	HSB1_31550, J3EVL9	11610.1	7864.03	3174.44	HSB1_31550, J3EVL9	HSB1_31550, J3EVL9	1	1
J3EVM2	rpl15	50S ribosomal protein L15	>tr|J3EVM2|J3EVM2_9EURY 50S ribosomal protein L15 OS=Halogranum salarium B-1 OX=1210908 GN=rpl15 PE=3 SV=1		Halogranum salarium B-1	17524	100	FALSE	0	3	0.142	0.142	0.241	rpl15, J3EVM2	2	2	3	rpl15, J3EVM2	2	2	3	rpl15, J3EVM2	1770	2876.6	1216.5	rpl15, J3EVM2	7964.99	9251.4	3144.07	rpl15, J3EVM2	5634.11	13429.4	1733.27	rpl15, J3EVM2	rpl15, J3EVM2	1	1
J3EVM6	HSB1_31700	Universal stress protein uspa-like protein	>tr|J3EVM6|J3EVM6_9EURY Universal stress protein uspa-like protein OS=Halogranum salarium B-1 OX=1210908 GN=HSB1_31700 PE=4 SV=1		Halogranum salarium B-1	15346	100	FALSE	0	3	0.261	0.085	0.261	HSB1_31700, J3EVM6	3	1	3	HSB1_31700, J3EVM6	3	1	3	HSB1_31700, J3EVM6	2338.6	13.6	178.5	HSB1_31700, J3EVM6	6083.79	48.0335	476.019	HSB1_31700, J3EVM6	4739.32	60.3271	392.143	HSB1_31700, J3EVM6	HSB1_31700, J3EVM6	0	0
J3EVN2	HSB1_31800	Phosphate transport system permease protein PstA	>tr|J3EVN2|J3EVN2_9EURY Phosphate transport system permease protein PstA OS=Halogranum salarium B-1 OX=1210908 GN=HSB1_31800 PE=3 SV=1		Halogranum salarium B-1	55741.8	100	TRUE	0	1	0.019	0.019	0.019	HSB1_31800, J3EVN2	1	1	1	HSB1_31800, J3EVN2	1	1	1	HSB1_31800, J3EVN2	84.7	28	13.8	HSB1_31800, J3EVN2	847.007	279.774	138.29	HSB1_31800, J3EVN2	507.399	319.373	163.873	HSB1_31800, J3EVN2	HSB1_31800, J3EVN2	0	0
J3EVN4	HSB1_31850	ATPase AAA	>tr|J3EVN4|J3EVN4_9EURY ATPase AAA OS=Halogranum salarium B-1 OX=1210908 GN=HSB1_31850 PE=3 SV=1		Halogranum salarium B-1	82091	100	FALSE	0	11	0.12	0.081	0.131	HSB1_31850, J3EVN4	10	7	11	HSB1_31850, J3EVN4	10	7	11	HSB1_31850, J3EVN4	386.8	59.5	293.3	HSB1_31850, J3EVN4	2116.42	377.712	1257.7	HSB1_31850, J3EVN4	1352.52	514.682	1212.16	HSB1_31850, J3EVN4	HSB1_31850, J3EVN4	1	1
J3EVN7	HSB1_31900	Transcriptional regulator	>tr|J3EVN7|J3EVN7_9EURY Transcriptional regulator OS=Halogranum salarium B-1 OX=1210908 GN=HSB1_31900 PE=4 SV=1		Halogranum salarium B-1	42544	100	FALSE	0	8	0.139	0.139	0.139	HSB1_31900, J3EVN7	8	8	8	HSB1_31900, J3EVN7	8	8	8	HSB1_31900, J3EVN7	3576.9	2572.7	2183.6	HSB1_31900, J3EVN7	13424.2	8789.06	6536.29	HSB1_31900, J3EVN7	9623.43	12118	7268.13	HSB1_31900, J3EVN7	HSB1_31900, J3EVN7	1	1
J3EVQ6	HSB1_32250	Dockerin domain-containing protein	>tr|J3EVQ6|J3EVQ6_9EURY Dockerin domain-containing protein OS=Halogranum salarium B-1 OX=1210908 GN=HSB1_32250 PE=4 SV=1		Halogranum salarium B-1	48363	100	FALSE	0	8	0.106	0.106	0.216	HSB1_32250, J3EVQ6	6	6	8	HSB1_32250, J3EVQ6	6	6	8	HSB1_32250, J3EVQ6	1691.3	3526.4	9492.6	HSB1_32250, J3EVQ6	5491.9	11697.7	29278.2	HSB1_32250, J3EVQ6	3347.36	12800.7	37894.9	HSB1_32250, J3EVQ6	HSB1_32250, J3EVQ6	1	1
J3EVQ7	HSB1_28330	Molecular chaperone	>tr|J3EVQ7|J3EVQ7_9EURY Molecular chaperone OS=Halogranum salarium B-1 OX=1210908 GN=HSB1_28330 PE=3 SV=1		Halogranum salarium B-1	13030.7	66.7	TRUE	0	1	0.059	0	0.059	HSB1_28330, J3EVQ7	1	0	1	HSB1_28330, J3EVQ7	1	0	1	HSB1_28330, J3EVQ7	2017.5	0	2775.1	HSB1_28330, J3EVQ7	8069.91	0	11100.5	HSB1_28330, J3EVQ7	6655.09	0	8586.63	HSB1_28330, J3EVQ7	HSB1_28330, J3EVQ7	0	0
J3EVS8	HSB1_28730	Spermine synthase	>tr|J3EVS8|J3EVS8_9EURY Spermine synthase OS=Halogranum salarium B-1 OX=1210908 GN=HSB1_28730 PE=3 SV=1		Halogranum salarium B-1	59136.8	100	FALSE	0	3	0.051	0.051	0.051	HSB1_28730, J3EVS8	3	3	3	HSB1_28730, J3EVS8	3	3	3	HSB1_28730, J3EVS8	156.5	18.1	319.3	HSB1_28730, J3EVS8	1251.83	110.186	2089.5	HSB1_28730, J3EVS8	970.073	130.443	1768.89	HSB1_28730, J3EVS8	HSB1_28730, J3EVS8	1	1
J3EVT8	eif5a	Translation initiation factor 5A	>tr|J3EVT8|J3EVT8_9EURY Translation initiation factor 5A OS=Halogranum salarium B-1 OX=1210908 GN=eif5a PE=3 SV=1		Halogranum salarium B-1	14095.9	100	FALSE	0	3	0.202	0.202	0.202	eif5a, J3EVT8	3	3	3	eif5a, J3EVT8	3	3	3	eif5a, J3EVT8	4257.3	1932.8	2252.8	eif5a, J3EVT8	14492	4505.56	4035.26	eif5a, J3EVT8	8365.62	4875.2	4159.33	eif5a, J3EVT8	eif5a, J3EVT8	1	1
J3EVU9	HSB1_22530	Uncharacterized protein	>tr|J3EVU9|J3EVU9_9EURY Uncharacterized protein OS=Halogranum salarium B-1 OX=1210908 GN=HSB1_22530 PE=4 SV=1		Halogranum salarium B-1	8357.36	100	TRUE	0	1	0.133	0.133	0.133	HSB1_22530, J3EVU9	1	1	1	HSB1_22530, J3EVU9	1	1	1	HSB1_22530, J3EVU9	613.5	17	123.4	HSB1_22530, J3EVU9	4294.68	118.753	863.575	HSB1_22530, J3EVU9	2719.39	172.277	816.516	HSB1_22530, J3EVU9	HSB1_22530, J3EVU9	0	0
J3EVV1	HSB1_22580	Amidohydrolase	>tr|J3EVV1|J3EVV1_9EURY Amidohydrolase OS=Halogranum salarium B-1 OX=1210908 GN=HSB1_22580 PE=4 SV=1		Halogranum salarium B-1	40214.6	100	FALSE	0	8	0.168	0.168	0.142	HSB1_22580, J3EVV1	8	8	6	HSB1_22580, J3EVV1	8	8	6	HSB1_22580, J3EVV1	3017	5861.4	614.1	HSB1_22580, J3EVV1	13610.6	23908.9	2705.35	HSB1_22580, J3EVV1	9870.4	24102.2	2105.55	HSB1_22580, J3EVV1	HSB1_22580, J3EVV1	1	1
J3EVX0	HSB1_22930	N-acylglucosamine 2-epimerase	>tr|J3EVX0|J3EVX0_9EURY N-acylglucosamine 2-epimerase OS=Halogranum salarium B-1 OX=1210908 GN=HSB1_22930 PE=3 SV=1		Halogranum salarium B-1	45218.3	100	FALSE	0	5	0.165	0.165	0.165	HSB1_22930, J3EVX0	5	5	5	HSB1_22930, J3EVX0	5	5	5	HSB1_22930, J3EVX0	95.7	1208.4	521.9	HSB1_22930, J3EVX0	605.903	7408.69	2737.33	HSB1_22930, J3EVX0	419.065	10895.2	1441.45	HSB1_22930, J3EVX0	HSB1_22930, J3EVX0	1	1
J3EVX2	fumC	Fumarate hydratase class II	>tr|J3EVX2|J3EVX2_9EURY Fumarate hydratase class II OS=Halogranum salarium B-1 OX=1210908 GN=fumC PE=3 SV=1		Halogranum salarium B-1	50307.7	100	FALSE	0	9	0.196	0.196	0.196	fumC, J3EVX2	9	9	8	fumC, J3EVX2	9	9	8	fumC, J3EVX2	5122.3	5686.4	4431.8	fumC, J3EVX2	28757.6	23024.7	6688.01	fumC, J3EVX2	17666.4	28334.6	3232.74	fumC, J3EVX2	fumC, J3EVX2	1	1
J3EVY3	HSB1_23230	Flavoprotein	>tr|J3EVY3|J3EVY3_9EURY Flavoprotein OS=Halogranum salarium B-1 OX=1210908 GN=HSB1_23230 PE=4 SV=1		Halogranum salarium B-1	20753.1	66.7	TRUE	0	1	0	0.078	0.078	HSB1_23230, J3EVY3	0	1	1	HSB1_23230, J3EVY3	0	1	1	HSB1_23230, J3EVY3	0	129.8	358.4	HSB1_23230, J3EVY3	0	1427.48	3942.26	HSB1_23230, J3EVY3	0	1847.78	2256.72	HSB1_23230, J3EVY3	HSB1_23230, J3EVY3	0	0
J3EVY7	HSB1_23330	Putative peptidoglycan binding domain-containing protein	>tr|J3EVY7|J3EVY7_9EURY Putative peptidoglycan binding domain-containing protein OS=Halogranum salarium B-1 OX=1210908 GN=HSB1_23330 PE=4 SV=1		Halogranum salarium B-1	32617.4	100	FALSE	0	3	0.119	0.119	0.073	HSB1_23330, J3EVY7	3	3	2	HSB1_23330, J3EVY7	3	3	2	HSB1_23330, J3EVY7	197.5	595.2	19.2	HSB1_23330, J3EVY7	1119.19	3548.94	161.66	HSB1_23330, J3EVY7	727.053	3905.09	237.147	HSB1_23330, J3EVY7	HSB1_23330, J3EVY7	1	1
J3EW21	HSB1_24180	Small nuclear ribonucleoprotein, lsm family	>tr|J3EW21|J3EW21_9EURY Small nuclear ribonucleoprotein, lsm family OS=Halogranum salarium B-1 OX=1210908 GN=HSB1_24180 PE=4 SV=1		Halogranum salarium B-1	8337.19	100	TRUE	0	1	0.104	0.104	0.104	HSB1_24180, J3EW21	1	1	1	HSB1_24180, J3EW21	1	1	1	HSB1_24180, J3EW21	9821.4	606.1	279.4	HSB1_24180, J3EW21	15438.7	909.128	452.513	HSB1_24180, J3EW21	9933.5	1008.93	490.944	HSB1_24180, J3EW21	HSB1_24180, J3EW21	0	0
J3EW27	HSB1_24280	Iron transport protein C	>tr|J3EW27|J3EW27_9EURY Iron transport protein C OS=Halogranum salarium B-1 OX=1210908 GN=HSB1_24280 PE=4 SV=1		Halogranum salarium B-1	71649.4	100	FALSE	0	6	0.086	0.11	0.11	HSB1_24280, J3EW27	5	6	6	HSB1_24280, J3EW27	5	6	6	HSB1_24280, J3EW27	455	1460.2	1140.4	HSB1_24280, J3EW27	3058.42	10203.5	6352.71	HSB1_24280, J3EW27	2884.48	19691.7	4949.6	HSB1_24280, J3EW27	HSB1_24280, J3EW27	1	1
J3EW30	HSB1_24330	Diaminobutyrate--pyruvate aminotransferase	>tr|J3EW30|J3EW30_9EURY Diaminobutyrate--pyruvate aminotransferase OS=Halogranum salarium B-1 OX=1210908 GN=HSB1_24330 PE=3 SV=1		Halogranum salarium B-1	48514.1	100	FALSE	0	4	0.124	0.091	0.124	HSB1_24330, J3EW30	4	3	4	HSB1_24330, J3EW30	4	3	4	HSB1_24330, J3EW30	1220.7	299.5	740	HSB1_24330, J3EW30	7062.55	1795.27	3848.54	HSB1_24330, J3EW30	5196.65	1689.4	3889.29	HSB1_24330, J3EW30	HSB1_24330, J3EW30	1	1
J3EW44	HSB1_24530	Peptidase	>tr|J3EW44|J3EW44_9EURY Peptidase OS=Halogranum salarium B-1 OX=1210908 GN=HSB1_24530 PE=3 SV=1		Halogranum salarium B-1	37187.8	100	FALSE	0	3	0.085	0.085	0.051	HSB1_24530, J3EW44	3	3	2	HSB1_24530, J3EW44	3	3	2	HSB1_24530, J3EW44	544.1	241.8	40.4	HSB1_24530, J3EW44	60164.7	1209.22	1000.76	HSB1_24530, J3EW44	29263	1324.14	952.036	HSB1_24530, J3EW44	HSB1_24530, J3EW44	1	1
J3EW47	rpl1	50S ribosomal protein L1	>tr|J3EW47|J3EW47_9EURY 50S ribosomal protein L1 OS=Halogranum salarium B-1 OX=1210908 GN=rpl1 PE=3 SV=1		Halogranum salarium B-1	23382.1	100	FALSE	0	5	0.258	0.258	0.258	rpl1, J3EW47	5	5	5	rpl1, J3EW47	5	5	5	rpl1, J3EW47	9929.2	5824	3811.5	rpl1, J3EW47	26736.7	14822.7	6400.22	rpl1, J3EW47	24847.1	19355.5	6535.38	rpl1, J3EW47	rpl1, J3EW47	1	1
J3EW63	metE	Methionine synthase	>tr|J3EW63|J3EW63_9EURY Methionine synthase OS=Halogranum salarium B-1 OX=1210908 GN=metE PE=3 SV=1		Halogranum salarium B-1	40757.2	66.7	TRUE	0	1	0.034	0.034	0	metE, J3EW63	1	1	0	metE, J3EW63	1	1	0	metE, J3EW63	8.2	104.6	0	metE, J3EW63	123.149	1568.66	0	metE, J3EW63	98.926	1862.62	0	metE, J3EW63	metE, J3EW63	0	0
J3EW70	rpl7ae	50S ribosomal protein L7Ae	>tr|J3EW70|J3EW70_9EURY 50S ribosomal protein L7Ae OS=Halogranum salarium B-1 OX=1210908 GN=rpl7ae PE=3 SV=1		Halogranum salarium B-1	12848.2	100	FALSE	0	2	0.2	0.075	0.2	rpl7ae, J3EW70	2	1	2	rpl7ae, J3EW70	2	1	2	rpl7ae, J3EW70	19807.8	4007	2830.4	rpl7ae, J3EW70	118420	24042.2	16515	rpl7ae, J3EW70	96380.7	29150.8	14701.6	rpl7ae, J3EW70	rpl7ae, J3EW70	0	0
J3EW78	HSB1_24980	Acetyl/propionyl-CoA carboxylase, alpha subunit	>tr|J3EW78|J3EW78_9EURY Acetyl/propionyl-CoA carboxylase, alpha subunit OS=Halogranum salarium B-1 OX=1210908 GN=HSB1_24980 PE=4 SV=1		Halogranum salarium B-1	65477.1	100	FALSE	0	4	0.078	0.013	0.078	HSB1_24980, J3EW78	4	1	4	HSB1_24980, J3EW78	4	1	4	HSB1_24980, J3EW78	149	7.3	176.2	HSB1_24980, J3EW78	1308.21	503.526	1883.58	HSB1_24980, J3EW78	880.164	491.536	1279.76	HSB1_24980, J3EW78	HSB1_24980, J3EW78	0	0
J3EW84	rps11	30S ribosomal protein S11	>tr|J3EW84|J3EW84_9EURY 30S ribosomal protein S11 OS=Halogranum salarium B-1 OX=1210908 GN=rps11 PE=3 SV=1		Halogranum salarium B-1	13412	100	FALSE	0	2	0.186	0.085	0.186	rps11, J3EW84	2	1	2	rps11, J3EW84	2	1	2	rps11, J3EW84	170.5	115.2	400.5	rps11, J3EW84	1403	1082.6	1151.94	rps11, J3EW84	905.034	1782.57	1572.89	rps11, J3EW84	rps11, J3EW84	0	0
J3EW95	HSB1_25230	Dehydrogenase	>tr|J3EW95|J3EW95_9EURY Dehydrogenase OS=Halogranum salarium B-1 OX=1210908 GN=HSB1_25230 PE=4 SV=1		Halogranum salarium B-1	38631.4	100	FALSE	0	7	0.197	0.197	0.124	HSB1_25230, J3EW95	7	7	5	HSB1_25230, J3EW95	7	7	5	HSB1_25230, J3EW95	2329	12535	501	HSB1_25230, J3EW95	12773.9	43671.4	4965.83	HSB1_25230, J3EW95	10036.7	53885.6	3907.55	HSB1_25230, J3EW95	HSB1_25230, J3EW95	1	1
J3EW99	HSB1_25280	Sugar ABC transporter substrate-binding protein	>tr|J3EW99|J3EW99_9EURY Sugar ABC transporter substrate-binding protein OS=Halogranum salarium B-1 OX=1210908 GN=HSB1_25280 PE=4 SV=1		Halogranum salarium B-1	54870.4	100	FALSE	0	28	0.305	0.305	0.305	HSB1_25280, J3EW99	27	24	23	HSB1_25280, J3EW99	27	24	23	HSB1_25280, J3EW99	373985	157583	272415	HSB1_25280, J3EW99	524025	203806	343879	HSB1_25280, J3EW99	394968	323385	375158	HSB1_25280, J3EW99	HSB1_25280, J3EW99	1	1
J3EWA3	HSB1_25330	Universal stress family protein	>tr|J3EWA3|J3EWA3_9EURY Universal stress family protein OS=Halogranum salarium B-1 OX=1210908 GN=HSB1_25330 PE=4 SV=1		Halogranum salarium B-1	15411.5	100	TRUE	0	1	0.052	0.052	0.052	HSB1_25330, J3EWA3	1	1	1	HSB1_25330, J3EWA3	1	1	1	HSB1_25330, J3EWA3	116.9	43.4	143.2	HSB1_25330, J3EWA3	1051.67	390.301	1288.99	HSB1_25330, J3EWA3	748.669	558.74	1203.24	HSB1_25330, J3EWA3	HSB1_25330, J3EWA3	0	0
J3EWA9	HSB1_25430	Uncharacterized protein	>tr|J3EWA9|J3EWA9_9EURY Uncharacterized protein OS=Halogranum salarium B-1 OX=1210908 GN=HSB1_25430 PE=4 SV=1		Halogranum salarium B-1	17246	100	FALSE	0	3	0.105	0.059	0.217	HSB1_25430, J3EWA9	2	1	3	HSB1_25430, J3EWA9	2	1	3	HSB1_25430, J3EWA9	756.4	129.8	1494.6	HSB1_25430, J3EWA9	4493.17	815.113	3025.67	HSB1_25430, J3EWA9	2110.05	577.245	2407.97	HSB1_25430, J3EWA9	HSB1_25430, J3EWA9	0	0
J3EWD2	HSB1_25730	Iron ABC transporter substrate-binding protein	>tr|J3EWD2|J3EWD2_9EURY Iron ABC transporter substrate-binding protein OS=Halogranum salarium B-1 OX=1210908 GN=HSB1_25730 PE=4 SV=1		Halogranum salarium B-1	42602	100	FALSE	0	6	0.144	0.108	0.144	HSB1_25730, J3EWD2	5	4	6	HSB1_25730, J3EWD2	5	4	6	HSB1_25730, J3EWD2	391789	177833	88805.6	HSB1_25730, J3EWD2	1.59262e+06	812724	286552	HSB1_25730, J3EWD2	2.00118e+06	2.37252e+06	318989	HSB1_25730, J3EWD2	HSB1_25730, J3EWD2	1	1
J3EWF0	HSB1_25830	Uncharacterized protein	>tr|J3EWF0|J3EWF0_9EURY Uncharacterized protein OS=Halogranum salarium B-1 OX=1210908 GN=HSB1_25830 PE=4 SV=1		Halogranum salarium B-1	13616.9	100	FALSE	0	2	0.176	0.176	0.176	HSB1_25830, J3EWF0	2	2	2	HSB1_25830, J3EWF0	2	2	2	HSB1_25830, J3EWF0	4540.8	388.6	3177.8	HSB1_25830, J3EWF0	17703.1	1637.02	11122.3	HSB1_25830, J3EWF0	13053.3	2389.3	8714.36	HSB1_25830, J3EWF0	HSB1_25830, J3EWF0	1	1
J3EWH0	sucD	Succinate--CoA ligase [ADP-forming] subunit alpha	>tr|J3EWH0|J3EWH0_9EURY Succinate--CoA ligase [ADP-forming] subunit alpha OS=Halogranum salarium B-1 OX=1210908 GN=sucD PE=3 SV=1		Halogranum salarium B-1	29813.3	100	FALSE	0	6	0.149	0.204	0.149	sucD, J3EWH0	4	6	4	sucD, J3EWH0	4	6	4	sucD, J3EWH0	1731.1	7853	809.4	sucD, J3EWH0	6877.11	28078.4	2754.34	sucD, J3EWH0	5122.77	46066.6	3542.58	sucD, J3EWH0	sucD, J3EWH0	1	1
J3EWI5	HSB1_26530	Mg-chelatase subunit chld	>tr|J3EWI5|J3EWI5_9EURY Mg-chelatase subunit chld OS=Halogranum salarium B-1 OX=1210908 GN=HSB1_26530 PE=4 SV=1		Halogranum salarium B-1	85435.1	100	FALSE	0	12	0.164	0.095	0.151	HSB1_26530, J3EWI5	12	7	11	HSB1_26530, J3EWI5	12	7	11	HSB1_26530, J3EWI5	2471.9	184.5	701.8	HSB1_26530, J3EWI5	16733.4	1097.45	3612.81	HSB1_26530, J3EWI5	12599.5	1418.86	3445.71	HSB1_26530, J3EWI5	HSB1_26530, J3EWI5	1	1
J3EWI8	gcvH	Probable glycine cleavage system H protein	>tr|J3EWI8|J3EWI8_9EURY Probable glycine cleavage system H protein OS=Halogranum salarium B-1 OX=1210908 GN=gcvH PE=3 SV=1		Halogranum salarium B-1	12810.7	33.3	TRUE	0	1	0.147	0.147	0.147	gcvH, J3EWI8	1	1	1	gcvH, J3EWI8	0	1	0	gcvH, J3EWI8	0.1	315.9	0	gcvH, J3EWI8	0	0.365822	0	gcvH, J3EWI8	0	1	0	gcvH, J3EWI8	gcvH, J3EWI8	0	0
J3EWJ9	HSB1_26780	Uncharacterized protein	>tr|J3EWJ9|J3EWJ9_9EURY Uncharacterized protein OS=Halogranum salarium B-1 OX=1210908 GN=HSB1_26780 PE=4 SV=1		Halogranum salarium B-1	15283.4	100	FALSE	0	3	0.176	0.056	0.176	HSB1_26780, J3EWJ9	3	1	2	HSB1_26780, J3EWJ9	3	1	2	HSB1_26780, J3EWJ9	546.6	90.9	451.9	HSB1_26780, J3EWJ9	3546.77	920.463	562.095	HSB1_26780, J3EWJ9	1258.05	622.744	395.262	HSB1_26780, J3EWJ9	HSB1_26780, J3EWJ9	0	0
J3EWL7	HSB1_27130	Pyrrolo-quinoline quinone	>tr|J3EWL7|J3EWL7_9EURY Pyrrolo-quinoline quinone OS=Halogranum salarium B-1 OX=1210908 GN=HSB1_27130 PE=4 SV=1		Halogranum salarium B-1	42335.5	100	FALSE	0	2	0.048	0.048	0.048	HSB1_27130, J3EWL7	2	2	2	HSB1_27130, J3EWL7	2	2	2	HSB1_27130, J3EWL7	1220	220.2	649.5	HSB1_27130, J3EWL7	17587.4	2193.63	5845.84	HSB1_27130, J3EWL7	14126.3	2273.07	6060.79	HSB1_27130, J3EWL7	HSB1_27130, J3EWL7	1	1
J3EWM5	HSB1_27280	ABC transporter domain-containing protein	>tr|J3EWM5|J3EWM5_9EURY ABC transporter domain-containing protein OS=Halogranum salarium B-1 OX=1210908 GN=HSB1_27280 PE=4 SV=1		Halogranum salarium B-1	44345.8	100	FALSE	0	9	0.182	0.125	0.212	HSB1_27280, J3EWM5	7	5	8	HSB1_27280, J3EWM5	7	5	8	HSB1_27280, J3EWM5	2589.2	315.1	2008.5	HSB1_27280, J3EWM5	20022	2252.38	9406.88	HSB1_27280, J3EWM5	11808.7	2562.04	7443.33	HSB1_27280, J3EWM5	HSB1_27280, J3EWM5	1	1
J3EWM8	HSB1_27330	Uncharacterized protein	>tr|J3EWM8|J3EWM8_9EURY Uncharacterized protein OS=Halogranum salarium B-1 OX=1210908 GN=HSB1_27330 PE=4 SV=1		Halogranum salarium B-1	14143.9	33.3	TRUE	0	1	0	0.062	0	HSB1_27330, J3EWM8	0	1	0	HSB1_27330, J3EWM8	0	1	0	HSB1_27330, J3EWM8	0	120.3	0	HSB1_27330, J3EWM8	0	842.259	0	HSB1_27330, J3EWM8	0	962.007	0	HSB1_27330, J3EWM8	HSB1_27330, J3EWM8	0	0
J3EWN3	HSB1_27430	TVP38/TMEM64 family protein	>tr|J3EWN3|J3EWN3_9EURY TVP38/TMEM64 family protein OS=Halogranum salarium B-1 OX=1210908 GN=HSB1_27430 PE=4 SV=1		Halogranum salarium B-1	22123.2	100	TRUE	0	1	0.051	0.051	0.051	HSB1_27430, J3EWN3	1	1	1	HSB1_27430, J3EWN3	1	1	1	HSB1_27430, J3EWN3	855.5	31.7	648.9	HSB1_27430, J3EWN3	4277.37	158.303	3244.3	HSB1_27430, J3EWN3	2920.12	214.016	3088.75	HSB1_27430, J3EWN3	HSB1_27430, J3EWN3	0	0
J3EWN6	HSB1_27480	Amidohydrolase-related domain-containing protein	>tr|J3EWN6|J3EWN6_9EURY Amidohydrolase-related domain-containing protein OS=Halogranum salarium B-1 OX=1210908 GN=HSB1_27480 PE=4 SV=1		Halogranum salarium B-1	41356.8	100	FALSE	0	6	0.141	0.141	0.123	HSB1_27480, J3EWN6	6	6	5	HSB1_27480, J3EWN6	6	6	5	HSB1_27480, J3EWN6	2176.3	1246.3	315.6	HSB1_27480, J3EWN6	9602.56	6127.79	1687.26	HSB1_27480, J3EWN6	7847.75	7523.74	1513.32	HSB1_27480, J3EWN6	HSB1_27480, J3EWN6	1	1
J3EWP0	HSB1_27580	DUF2150 domain-containing protein	>tr|J3EWP0|J3EWP0_9EURY DUF2150 domain-containing protein OS=Halogranum salarium B-1 OX=1210908 GN=HSB1_27580 PE=4 SV=1		Halogranum salarium B-1	21505.3	100	FALSE	0	3	0.187	0.187	0.187	HSB1_27580, J3EWP0	3	3	3	HSB1_27580, J3EWP0	3	3	3	HSB1_27580, J3EWP0	1759.5	12626.3	1145.3	HSB1_27580, J3EWP0	5278.64	38877.6	3106.56	HSB1_27580, J3EWP0	3872.3	50827.4	3292.87	HSB1_27580, J3EWP0	HSB1_27580, J3EWP0	1	1
J3EWP8	HSB1_27730	Ferredoxin subunit of nitrite reductase and ring-hydroxylating dioxygenase	>tr|J3EWP8|J3EWP8_9EURY Ferredoxin subunit of nitrite reductase and ring-hydroxylating dioxygenase OS=Halogranum salarium B-1 OX=1210908 GN=HSB1_27730 PE=4 SV=1		Halogranum salarium B-1	64588.3	100	FALSE	0	3	0.041	0.041	0.026	HSB1_27730, J3EWP8	3	3	2	HSB1_27730, J3EWP8	3	3	2	HSB1_27730, J3EWP8	100.9	437.2	132.7	HSB1_27730, J3EWP8	1724.69	6612.22	862.664	HSB1_27730, J3EWP8	1616.61	12379.5	1671.29	HSB1_27730, J3EWP8	HSB1_27730, J3EWP8	1	1
J3EWQ4	HSB1_27830	Uncharacterized protein	>tr|J3EWQ4|J3EWQ4_9EURY Uncharacterized protein OS=Halogranum salarium B-1 OX=1210908 GN=HSB1_27830 PE=4 SV=1		Halogranum salarium B-1	15602.9	100	FALSE	0	2	0.153	0.153	0.153	HSB1_27830, J3EWQ4	2	2	2	HSB1_27830, J3EWQ4	2	2	2	HSB1_27830, J3EWQ4	328.7	55.6	172.4	HSB1_27830, J3EWQ4	2025.68	324.147	775.597	HSB1_27830, J3EWQ4	1703.93	372.477	692.824	HSB1_27830, J3EWQ4	HSB1_27830, J3EWQ4	1	1
J3EWQ8	HSB1_27930	Reca-superfamily ATPase possibly involved in signal transduction	>tr|J3EWQ8|J3EWQ8_9EURY Reca-superfamily ATPase possibly involved in signal transduction OS=Halogranum salarium B-1 OX=1210908 GN=HSB1_27930 PE=4 SV=1		Halogranum salarium B-1	42047.6	100	FALSE	0	5	0.096	0.023	0.13	HSB1_27930, J3EWQ8	4	1	5	HSB1_27930, J3EWQ8	4	1	5	HSB1_27930, J3EWQ8	1076	139	1224.9	HSB1_27930, J3EWQ8	8037.8	1358.47	6080.93	HSB1_27930, J3EWQ8	4564.69	1445.83	4643.55	HSB1_27930, J3EWQ8	HSB1_27930, J3EWQ8	0	0
J3EWR7	HSB1_28080	Enolase C-terminal domain-containing protein	>tr|J3EWR7|J3EWR7_9EURY Enolase C-terminal domain-containing protein OS=Halogranum salarium B-1 OX=1210908 GN=HSB1_28080 PE=4 SV=1		Halogranum salarium B-1	38765.1	66.7	FALSE	0	2	0.048	0.048	0	HSB1_28080, J3EWR7	2	2	0	HSB1_28080, J3EWR7	2	2	0	HSB1_28080, J3EWR7	288.3	868.6	0	HSB1_28080, J3EWR7	2306.61	2347.28	0	HSB1_28080, J3EWR7	1367.07	3052.91	0	HSB1_28080, J3EWR7	HSB1_28080, J3EWR7	0	0
J3EWS6	HSB1_28230	Uncharacterized protein	>tr|J3EWS6|J3EWS6_9EURY Uncharacterized protein OS=Halogranum salarium B-1 OX=1210908 GN=HSB1_28230 PE=4 SV=1		Halogranum salarium B-1	14738.1	66.7	TRUE	0	1	0.083	0	0.083	HSB1_28230, J3EWS6	1	0	1	HSB1_28230, J3EWS6	1	0	1	HSB1_28230, J3EWS6	350.1	0	528	HSB1_28230, J3EWS6	1750.45	0	2639.9	HSB1_28230, J3EWS6	1247.91	0	1736.47	HSB1_28230, J3EWS6	HSB1_28230, J3EWS6	0	0
J3EWT3	HSB1_22360	Alcohol dehydrogenase GroES domain protein	>tr|J3EWT3|J3EWT3_9EURY Alcohol dehydrogenase GroES domain protein OS=Halogranum salarium B-1 OX=1210908 GN=HSB1_22360 PE=3 SV=1		Halogranum salarium B-1	36539.8	66.7	TRUE	0	1	0.026	0.026	0	HSB1_22360, J3EWT3	1	1	0	HSB1_22360, J3EWT3	1	1	0	HSB1_22360, J3EWT3	9.3	37	0	HSB1_22360, J3EWT3	176.492	703.066	0	HSB1_22360, J3EWT3	140.691	888.276	0	HSB1_22360, J3EWT3	HSB1_22360, J3EWT3	0	0
J3EWT9	HSB1_22460	Xanthine permease	>tr|J3EWT9|J3EWT9_9EURY Xanthine permease OS=Halogranum salarium B-1 OX=1210908 GN=HSB1_22460 PE=4 SV=1		Halogranum salarium B-1	55450.2	100	TRUE	0	2	0.021	0.021	0.021	HSB1_22460, J3EWT9	2	2	2	HSB1_22460, J3EWT9	2	2	2	HSB1_22460, J3EWT9	3036.9	1150	2106.2	HSB1_22460, J3EWT9	12214.3	4001.08	7722.75	HSB1_22460, J3EWT9	6528.24	4419.18	10197	HSB1_22460, J3EWT9	HSB1_22460, J3EWT9	1	1
J3EWV4	fusA	Elongation factor 2	>tr|J3EWV4|J3EWV4_9EURY Elongation factor 2 OS=Halogranum salarium B-1 OX=1210908 GN=fusA PE=3 SV=1		Halogranum salarium B-1	80468.4	100	FALSE	0	17	0.219	0.194	0.252	fusA, J3EWV4	15	13	16	fusA, J3EWV4	15	13	16	fusA, J3EWV4	4117.6	1856.1	3730.8	fusA, J3EWV4	52593.7	12627.5	28382.7	fusA, J3EWV4	27087.1	9121.11	23191.3	fusA, J3EWV4	fusA, J3EWV4	1	1
J3EWW0	HSB1_16350	Short-chain dehydrogenase/reductase SDR	>tr|J3EWW0|J3EWW0_9EURY Short-chain dehydrogenase/reductase SDR OS=Halogranum salarium B-1 OX=1210908 GN=HSB1_16350 PE=4 SV=1		Halogranum salarium B-1	26751.8	100	FALSE	0	9	0.297	0.329	0.329	HSB1_16350, J3EWW0	7	9	8	HSB1_16350, J3EWW0	7	9	8	HSB1_16350, J3EWW0	4068.9	13585.5	5112.5	HSB1_16350, J3EWW0	11804.3	37086.8	11936.7	HSB1_16350, J3EWW0	6452.01	44679.2	10891.4	HSB1_16350, J3EWW0	HSB1_16350, J3EWW0	1	1
J3EWW7	HSB1_16500	YbaK/prolyl-tRNA synthetase associated region	>tr|J3EWW7|J3EWW7_9EURY YbaK/prolyl-tRNA synthetase associated region OS=Halogranum salarium B-1 OX=1210908 GN=HSB1_16500 PE=4 SV=1		Halogranum salarium B-1	16292.1	100	FALSE	0	3	0.071	0.122	0.122	HSB1_16500, J3EWW7	1	3	2	HSB1_16500, J3EWW7	1	3	2	HSB1_16500, J3EWW7	481.9	5345.2	336.2	HSB1_16500, J3EWW7	2891.58	30709.8	1129.82	HSB1_16500, J3EWW7	1952.51	39473.5	1135.28	HSB1_16500, J3EWW7	HSB1_16500, J3EWW7	0	0
J3EWY9	HSB1_16800	HAD superfamily (Subfamily IA) hydrolase, TIGR01548	>tr|J3EWY9|J3EWY9_9EURY HAD superfamily (Subfamily IA) hydrolase, TIGR01548 OS=Halogranum salarium B-1 OX=1210908 GN=HSB1_16800 PE=4 SV=1		Halogranum salarium B-1	31285.5	100	FALSE	0	2	0.07	0.07	0.028	HSB1_16800, J3EWY9	2	2	1	HSB1_16800, J3EWY9	2	2	1	HSB1_16800, J3EWY9	149.6	47.9	45.8	HSB1_16800, J3EWY9	2111.78	543.138	823.509	HSB1_16800, J3EWY9	1118.59	473.623	822.994	HSB1_16800, J3EWY9	HSB1_16800, J3EWY9	0	0
J3EX46	atpF	V-type ATP synthase subunit F	>tr|J3EX46|J3EX46_9EURY V-type ATP synthase subunit F OS=Halogranum salarium B-1 OX=1210908 GN=atpF PE=3 SV=1		Halogranum salarium B-1	11462.7	100	TRUE	0	1	0.094	0.094	0.094	atpF, J3EX46	1	1	1	atpF, J3EX46	1	1	1	atpF, J3EX46	1759.4	1181.7	1281.6	atpF, J3EX46	12315.6	8271.84	8971.24	atpF, J3EX46	10081.2	10436	7643.53	atpF, J3EX46	atpF, J3EX46	0	0
J3EX50	HSB1_17650	ATP synthase H subunit	>tr|J3EX50|J3EX50_9EURY ATP synthase H subunit OS=Halogranum salarium B-1 OX=1210908 GN=HSB1_17650 PE=4 SV=1		Halogranum salarium B-1	12641.6	100	TRUE	0	1	0.082	0.082	0.082	HSB1_17650, J3EX50	1	1	1	HSB1_17650, J3EX50	1	1	1	HSB1_17650, J3EX50	252	304.3	156.3	HSB1_17650, J3EX50	1260.02	1521.62	781.462	HSB1_17650, J3EX50	731.635	1764.56	1006.78	HSB1_17650, J3EX50	HSB1_17650, J3EX50	0	0
J3EX53	HSB1_17700	Secreted protein	>tr|J3EX53|J3EX53_9EURY Secreted protein OS=Halogranum salarium B-1 OX=1210908 GN=HSB1_17700 PE=4 SV=1		Halogranum salarium B-1	49880.3	100	FALSE	0	15	0.298	0.298	0.298	HSB1_17700, J3EX53	15	15	14	HSB1_17700, J3EX53	15	15	14	HSB1_17700, J3EX53	19062.8	9609.3	7581.4	HSB1_17700, J3EX53	49562.5	26443.2	15499.7	HSB1_17700, J3EX53	36932.5	37442.3	17404.1	HSB1_17700, J3EX53	HSB1_17700, J3EX53	1	1
J3EX64	HSB1_17850	DUF1931 domain-containing protein	>tr|J3EX64|J3EX64_9EURY DUF1931 domain-containing protein OS=Halogranum salarium B-1 OX=1210908 GN=HSB1_17850 PE=4 SV=1		Halogranum salarium B-1	6267.97	100	FALSE	0	2	0.418	0.418	0.145	HSB1_17850, J3EX64	2	2	1	HSB1_17850, J3EX64	2	2	1	HSB1_17850, J3EX64	23003.1	105384	3079.9	HSB1_17850, J3EX64	34504.6	143833	4646.67	HSB1_17850, J3EX64	24800.3	190845	4262.59	HSB1_17850, J3EX64	HSB1_17850, J3EX64	0	0
J3EX67	HSB1_17900	Phosphomannomutase	>tr|J3EX67|J3EX67_9EURY Phosphomannomutase OS=Halogranum salarium B-1 OX=1210908 GN=HSB1_17900 PE=3 SV=1		Halogranum salarium B-1	52023.6	100	FALSE	0	4	0.073	0.073	0.073	HSB1_17900, J3EX67	4	4	4	HSB1_17900, J3EX67	4	4	4	HSB1_17900, J3EX67	148.7	454.6	134.6	HSB1_17900, J3EX67	1277.03	1588.24	578.507	HSB1_17900, J3EX67	1151.19	2192.6	666.283	HSB1_17900, J3EX67	HSB1_17900, J3EX67	1	1
J3EX75	HSB1_18000	Phosphate transporter	>tr|J3EX75|J3EX75_9EURY Phosphate transporter OS=Halogranum salarium B-1 OX=1210908 GN=HSB1_18000 PE=3 SV=1		Halogranum salarium B-1	39208.3	100	TRUE	0	1	0.03	0.03	0.03	HSB1_18000, J3EX75	1	1	1	HSB1_18000, J3EX75	1	1	1	HSB1_18000, J3EX75	71	20	261	HSB1_18000, J3EX75	709.711	200.196	2610.36	HSB1_18000, J3EX75	565.379	252.508	1957.44	HSB1_18000, J3EX75	HSB1_18000, J3EX75	0	0
J3EX84	HSB1_18150	Uncharacterized protein	>tr|J3EX84|J3EX84_9EURY Uncharacterized protein OS=Halogranum salarium B-1 OX=1210908 GN=HSB1_18150 PE=4 SV=1		Halogranum salarium B-1	17967.8	100	FALSE	0	2	0.183	0.101	0.183	HSB1_18150, J3EX84	2	1	2	HSB1_18150, J3EX84	2	1	2	HSB1_18150, J3EX84	854.1	73.3	675.1	HSB1_18150, J3EX84	3013.56	296.916	2362.9	HSB1_18150, J3EX84	2452.27	569	1586.27	HSB1_18150, J3EX84	HSB1_18150, J3EX84	0	0
J3EXA0	HSB1_18200	Alpha/beta hydrolase fold protein	>tr|J3EXA0|J3EXA0_9EURY Alpha/beta hydrolase fold protein OS=Halogranum salarium B-1 OX=1210908 GN=HSB1_18200 PE=4 SV=1		Halogranum salarium B-1	27374.1	66.7	TRUE	0.000856164	1	0.031	0.031	0.031	HSB1_18200, J3EXA0	1	1	1	HSB1_18200, J3EXA0	1	1	0	HSB1_18200, J3EXA0	0.1	32.7	0	HSB1_18200, J3EXA0	1.10879	392.115	0	HSB1_18200, J3EXA0	0	1	0	HSB1_18200, J3EXA0	HSB1_18200, J3EXA0	0	0
J3EXB7	katG	Catalase-peroxidase	>tr|J3EXB7|J3EXB7_9EURY Catalase-peroxidase OS=Halogranum salarium B-1 OX=1210908 GN=katG PE=3 SV=1		Halogranum salarium B-1	80440.8	100	FALSE	0	5	0.077	0.096	0.096	katG, J3EXB7	4	5	5	katG, J3EXB7	4	5	5	katG, J3EXB7	395	462.9	242.7	katG, J3EXB7	4323.88	4061.23	608.53	katG, J3EXB7	2917.47	5884.77	557.864	katG, J3EXB7	katG, J3EXB7	1	1
J3EXC0	HSB1_18600	Site-specific DNA-methyltransferase (adenine-specific)	>tr|J3EXC0|J3EXC0_9EURY Site-specific DNA-methyltransferase (adenine-specific) OS=Halogranum salarium B-1 OX=1210908 GN=HSB1_18600 PE=4 SV=1		Halogranum salarium B-1	156201	100	TRUE	0	1	0.007	0.007	0.007	HSB1_18600, J3EXC0	1	1	1	HSB1_18600, J3EXC0	1	1	1	HSB1_18600, J3EXC0	46	55.1	34	HSB1_18600, J3EXC0	3262.65	3914.99	2414.82	HSB1_18600, J3EXC0	2549.55	4854.5	2073.92	HSB1_18600, J3EXC0	HSB1_18600, J3EXC0	0	0
J3EXC5	HSB1_18700	Cupin domain-containing protein	>tr|J3EXC5|J3EXC5_9EURY Cupin domain-containing protein OS=Halogranum salarium B-1 OX=1210908 GN=HSB1_18700 PE=4 SV=1		Halogranum salarium B-1	13636	66.7	FALSE	0	2	0.19	0.19	0	HSB1_18700, J3EXC5	2	2	0	HSB1_18700, J3EXC5	2	2	0	HSB1_18700, J3EXC5	675	501.8	0	HSB1_18700, J3EXC5	4464.54	1505.32	0	HSB1_18700, J3EXC5	2724.1	1499.55	0	HSB1_18700, J3EXC5	HSB1_18700, J3EXC5	0	0
J3EXC8	HSB1_18750	Nucleoside transporter/FeoB GTPase Gate domain-containing protein	>tr|J3EXC8|J3EXC8_9EURY Nucleoside transporter/FeoB GTPase Gate domain-containing protein OS=Halogranum salarium B-1 OX=1210908 GN=HSB1_18750 PE=4 SV=1		Halogranum salarium B-1	51970.8	100	FALSE	0	2	0.035	0.035	0.051	HSB1_18750, J3EXC8	1	1	2	HSB1_18750, J3EXC8	1	1	2	HSB1_18750, J3EXC8	205.5	10.8	2368.5	HSB1_18750, J3EXC8	2672.15	140.565	28202	HSB1_18750, J3EXC8	2259.49	222.618	16288.5	HSB1_18750, J3EXC8	HSB1_18750, J3EXC8	0	0
J3EXD0	hutH	Probable histidine ammonia-lyase	>tr|J3EXD0|J3EXD0_9EURY Probable histidine ammonia-lyase OS=Halogranum salarium B-1 OX=1210908 GN=hutH PE=3 SV=1		Halogranum salarium B-1	56349.2	100	FALSE	0	5	0.066	0.108	0.034	hutH, J3EXD0	3	5	2	hutH, J3EXD0	3	5	2	hutH, J3EXD0	703.1	4281.6	129.4	hutH, J3EXD0	5859.55	25413.4	1041.62	hutH, J3EXD0	4561.72	34898.3	919.577	hutH, J3EXD0	hutH, J3EXD0	1	1
J3EXD6	HSB1_18900	Short-chain dehydrogenase/reductase SDR	>tr|J3EXD6|J3EXD6_9EURY Short-chain dehydrogenase/reductase SDR OS=Halogranum salarium B-1 OX=1210908 GN=HSB1_18900 PE=4 SV=1		Halogranum salarium B-1	27435.5	100	TRUE	0	1	0.027	0.027	0.027	HSB1_18900, J3EXD6	1	1	1	HSB1_18900, J3EXD6	1	1	1	HSB1_18900, J3EXD6	258.6	127.9	129.9	HSB1_18900, J3EXD6	3619.88	1790.31	1818.36	HSB1_18900, J3EXD6	1862.72	2501.22	2051.37	HSB1_18900, J3EXD6	HSB1_18900, J3EXD6	0	0
J3EXE7	pcn	DNA polymerase sliding clamp	>tr|J3EXE7|J3EXE7_9EURY DNA polymerase sliding clamp OS=Halogranum salarium B-1 OX=1210908 GN=pcn PE=3 SV=1		Halogranum salarium B-1	27146.5	100	FALSE	0	2	0.073	0.073	0.073	pcn, J3EXE7	2	2	2	pcn, J3EXE7	2	2	2	pcn, J3EXE7	216.7	383.1	324.9	pcn, J3EXE7	1949.53	2364.41	1253	pcn, J3EXE7	1589.52	2952.11	928.104	pcn, J3EXE7	pcn, J3EXE7	1	1
J3EXF7	mtaD	5-methylthioadenosine/S-adenosylhomocysteine deaminase	>tr|J3EXF7|J3EXF7_9EURY 5-methylthioadenosine/S-adenosylhomocysteine deaminase OS=Halogranum salarium B-1 OX=1210908 GN=mtaD PE=3 SV=1		Halogranum salarium B-1	45553.6	100	FALSE	0	3	0.044	0.074	0.044	mtaD, J3EXF7	2	3	2	mtaD, J3EXF7	2	3	2	mtaD, J3EXF7	839.6	2544.9	240.4	mtaD, J3EXF7	7555.99	22598.1	696.352	mtaD, J3EXF7	4400.12	22892.5	894.775	mtaD, J3EXF7	mtaD, J3EXF7	1	1
J3EXG3	tyrS	Tyrosine--tRNA ligase	>tr|J3EXG3|J3EXG3_9EURY Tyrosine--tRNA ligase OS=Halogranum salarium B-1 OX=1210908 GN=tyrS PE=3 SV=1		Halogranum salarium B-1	36661.2	100	FALSE	0	3	0.085	0.085	0.085	tyrS, J3EXG3	3	3	3	tyrS, J3EXG3	3	3	3	tyrS, J3EXG3	164.8	534.2	152.5	tyrS, J3EXG3	933.694	3418.03	680.614	tyrS, J3EXG3	735	5816.61	798.104	tyrS, J3EXG3	tyrS, J3EXG3	1	1
J3EXG9	HSB1_19500	Universal archaeal kh domain-containing protein	>tr|J3EXG9|J3EXG9_9EURY Universal archaeal kh domain-containing protein OS=Halogranum salarium B-1 OX=1210908 GN=HSB1_19500 PE=4 SV=1		Halogranum salarium B-1	22731.7	100	TRUE	0	1	0.063	0.063	0.063	HSB1_19500, J3EXG9	1	1	1	HSB1_19500, J3EXG9	1	1	1	HSB1_19500, J3EXG9	313.4	16.1	350.5	HSB1_19500, J3EXG9	3134.2	160.566	3504.63	HSB1_19500, J3EXG9	2521.89	196.982	2770.65	HSB1_19500, J3EXG9	HSB1_19500, J3EXG9	0	0
J3EXH3	HSB1_19600	Gamma carbonic anhydrase family protein	>tr|J3EXH3|J3EXH3_9EURY Gamma carbonic anhydrase family protein OS=Halogranum salarium B-1 OX=1210908 GN=HSB1_19600 PE=4 SV=1		Halogranum salarium B-1	18262.2	33.3	TRUE	0	1	0	0.058	0	HSB1_19600, J3EXH3	0	1	0	HSB1_19600, J3EXH3	0	1	0	HSB1_19600, J3EXH3	0	278.3	0	HSB1_19600, J3EXH3	0	2226.31	0	HSB1_19600, J3EXH3	0	3394.51	0	HSB1_19600, J3EXH3	HSB1_19600, J3EXH3	0	0
J3EXJ0	htpX	Protease HtpX homolog	>tr|J3EXJ0|J3EXJ0_9EURY Protease HtpX homolog OS=Halogranum salarium B-1 OX=1210908 GN=htpX PE=3 SV=1		Halogranum salarium B-1	30686	100	FALSE	0	4	0.065	0.065	0.155	htpX, J3EXJ0	2	2	4	htpX, J3EXJ0	2	2	4	htpX, J3EXJ0	1273	300.9	822.9	htpX, J3EXJ0	13733.6	1188.56	4241.41	htpX, J3EXJ0	9634.51	1434.52	4356.15	htpX, J3EXJ0	htpX, J3EXJ0	1	1
J3EXL1	HSB1_20300	Uncharacterized protein	>tr|J3EXL1|J3EXL1_9EURY Uncharacterized protein OS=Halogranum salarium B-1 OX=1210908 GN=HSB1_20300 PE=4 SV=1		Halogranum salarium B-1	12823	100	FALSE	0	4	0.308	0.308	0.308	HSB1_20300, J3EXL1	4	4	4	HSB1_20300, J3EXL1	4	4	4	HSB1_20300, J3EXL1	1236.2	672.7	1040.4	HSB1_20300, J3EXL1	4619.49	2162.2	2743.2	HSB1_20300, J3EXL1	2230.67	1693.36	2501.35	HSB1_20300, J3EXL1	HSB1_20300, J3EXL1	1	1
J3EXL9	HSB1_20450	ABC-type transport system ATP-binding protein (Probable substrate dipeptides/oligopeptides)	>tr|J3EXL9|J3EXL9_9EURY ABC-type transport system ATP-binding protein (Probable substrate dipeptides/oligopeptides) OS=Halogranum salarium B-1 OX=1210908 GN=HSB1_20450 PE=4 SV=1		Halogranum salarium B-1	50241.2	100	FALSE	0	8	0.151	0.151	0.151	HSB1_20450, J3EXL9	8	7	6	HSB1_20450, J3EXL9	8	7	6	HSB1_20450, J3EXL9	10579.1	1053.4	8217.5	HSB1_20450, J3EXL9	59623.1	3831.02	31108.2	HSB1_20450, J3EXL9	49172.5	6193.74	19710.1	HSB1_20450, J3EXL9	HSB1_20450, J3EXL9	1	1
J3EXN4	HSB1_20700	Spfh domain, band 7 family protein	>tr|J3EXN4|J3EXN4_9EURY Spfh domain, band 7 family protein OS=Halogranum salarium B-1 OX=1210908 GN=HSB1_20700 PE=4 SV=1		Halogranum salarium B-1	41261.5	100	FALSE	0	4	0.109	0.109	0.109	HSB1_20700, J3EXN4	4	4	4	HSB1_20700, J3EXN4	4	4	4	HSB1_20700, J3EXN4	289.5	127	755.4	HSB1_20700, J3EXN4	2677.32	706.391	1691.7	HSB1_20700, J3EXN4	1414.77	653.914	1175.89	HSB1_20700, J3EXN4	HSB1_20700, J3EXN4	1	1
J3EXS0	HSB1_21450	Uncharacterized protein	>tr|J3EXS0|J3EXS0_9EURY Uncharacterized protein OS=Halogranum salarium B-1 OX=1210908 GN=HSB1_21450 PE=4 SV=1		Halogranum salarium B-1	21327.9	100	FALSE	0	11	0.548	0.355	0.548	HSB1_21450, J3EXS0	11	10	11	HSB1_21450, J3EXS0	11	10	11	HSB1_21450, J3EXS0	58463.6	12997.7	46102.5	HSB1_21450, J3EXS0	222002	24444.8	91080.2	HSB1_21450, J3EXS0	122670	23129.3	84632.7	HSB1_21450, J3EXS0	HSB1_21450, J3EXS0	1	1
J3EXS3	HSB1_21500	TRAP C4-dicarboxylate transport system permease DctM subunit domain-containing protein	>tr|J3EXS3|J3EXS3_9EURY TRAP C4-dicarboxylate transport system permease DctM subunit domain-containing protein OS=Halogranum salarium B-1 OX=1210908 GN=HSB1_21500 PE=4 SV=1		Halogranum salarium B-1	95162.4	100	FALSE	0	5	0.054	0.041	0.072	HSB1_21500, J3EXS3	4	3	5	HSB1_21500, J3EXS3	4	3	5	HSB1_21500, J3EXS3	3552.5	639.3	2079.3	HSB1_21500, J3EXS3	36002.8	6888	18331.7	HSB1_21500, J3EXS3	19304.7	7486.93	19778.3	HSB1_21500, J3EXS3	HSB1_21500, J3EXS3	1	1
J3EXT5	HSB1_21750	DUF58 domain-containing protein	>tr|J3EXT5|J3EXT5_9EURY DUF58 domain-containing protein OS=Halogranum salarium B-1 OX=1210908 GN=HSB1_21750 PE=4 SV=1		Halogranum salarium B-1	53147.6	100	FALSE	0	2	0.034	0.016	0.034	HSB1_21750, J3EXT5	2	1	2	HSB1_21750, J3EXT5	2	1	2	HSB1_21750, J3EXT5	40.9	3.5	31.7	HSB1_21750, J3EXT5	571.03	162.301	444.374	HSB1_21750, J3EXT5	325.293	224.149	541.589	HSB1_21750, J3EXT5	HSB1_21750, J3EXT5	0	0
J3EXU2	HSB1_21900	Leader peptidase	>tr|J3EXU2|J3EXU2_9EURY Leader peptidase OS=Halogranum salarium B-1 OX=1210908 GN=HSB1_21900 PE=4 SV=1		Halogranum salarium B-1	35977.6	100	FALSE	0	8	0.216	0.105	0.216	HSB1_21900, J3EXU2	8	4	8	HSB1_21900, J3EXU2	8	4	8	HSB1_21900, J3EXU2	2410.5	293.9	2133.9	HSB1_21900, J3EXU2	7380.01	551.039	6617.56	HSB1_21900, J3EXU2	7364.51	883.538	5252.76	HSB1_21900, J3EXU2	HSB1_21900, J3EXU2	1	1
J3EXU5	HSB1_21950	HTH iclR-type domain-containing protein	>tr|J3EXU5|J3EXU5_9EURY HTH iclR-type domain-containing protein OS=Halogranum salarium B-1 OX=1210908 GN=HSB1_21950 PE=4 SV=1		Halogranum salarium B-1	35550.6	100	FALSE	0	4	0.087	0.054	0.087	HSB1_21950, J3EXU5	4	2	4	HSB1_21950, J3EXU5	4	2	4	HSB1_21950, J3EXU5	2547	263.2	1491.7	HSB1_21950, J3EXU5	20488.9	1586.77	6673.17	HSB1_21950, J3EXU5	19501.4	1655.82	5858.24	HSB1_21950, J3EXU5	HSB1_21950, J3EXU5	1	1
J3EXU7	HSB1_22000	Pyruvate dehydrogenase (Acetyl-transferring) E1 component subunit alpha	>tr|J3EXU7|J3EXU7_9EURY Pyruvate dehydrogenase (Acetyl-transferring) E1 component subunit alpha OS=Halogranum salarium B-1 OX=1210908 GN=HSB1_22000 PE=4 SV=1		Halogranum salarium B-1	41128.6	100	FALSE	0	3	0.022	0.079	0.079	HSB1_22000, J3EXU7	1	3	3	HSB1_22000, J3EXU7	1	3	3	HSB1_22000, J3EXU7	202.4	1296.3	340.5	HSB1_22000, J3EXU7	2833.55	9778.15	2025.82	HSB1_22000, J3EXU7	1405.88	8212.43	1831.64	HSB1_22000, J3EXU7	HSB1_22000, J3EXU7	0	0
J3EXV0	HSB1_22050	DNA binding domain-containing protein	>tr|J3EXV0|J3EXV0_9EURY DNA binding domain-containing protein OS=Halogranum salarium B-1 OX=1210908 GN=HSB1_22050 PE=4 SV=1		Halogranum salarium B-1	24384.1	66.7	FALSE	0	2	0.082	0.082	0	HSB1_22050, J3EXV0	2	2	0	HSB1_22050, J3EXV0	2	2	0	HSB1_22050, J3EXV0	41.6	757.4	0	HSB1_22050, J3EXV0	270.116	2309.7	0	HSB1_22050, J3EXV0	210.223	3396.77	0	HSB1_22050, J3EXV0	HSB1_22050, J3EXV0	0	0
J3EXV7	pheT	Phenylalanine--tRNA ligase beta subunit	>tr|J3EXV7|J3EXV7_9EURY Phenylalanine--tRNA ligase beta subunit OS=Halogranum salarium B-1 OX=1210908 GN=pheT PE=3 SV=1		Halogranum salarium B-1	63602.5	100	FALSE	0	4	0.044	0.061	0.061	pheT, J3EXV7	3	4	4	pheT, J3EXV7	3	4	4	pheT, J3EXV7	7.6	74.7	19.1	pheT, J3EXV7	79.487	247.643	93.7443	pheT, J3EXV7	51.3351	316.754	81.3479	pheT, J3EXV7	pheT, J3EXV7	1	1
J3EXW9	HSB1_06850	Nitrilase	>tr|J3EXW9|J3EXW9_9EURY Nitrilase OS=Halogranum salarium B-1 OX=1210908 GN=HSB1_06850 PE=4 SV=1		Halogranum salarium B-1	29586.8	33.3	TRUE	0	1	0.033	0.033	0.033	HSB1_06850, J3EXW9	1	1	1	HSB1_06850, J3EXW9	0	1	0	HSB1_06850, J3EXW9	0	167.2	0	HSB1_06850, J3EXW9	0	0.27804	0	HSB1_06850, J3EXW9	0	1	0	HSB1_06850, J3EXW9	HSB1_06850, J3EXW9	0	0
J3EXX7	HSB1_06950	Uncharacterized protein	>tr|J3EXX7|J3EXX7_9EURY Uncharacterized protein OS=Halogranum salarium B-1 OX=1210908 GN=HSB1_06950 PE=4 SV=1		Halogranum salarium B-1	22530.5	100	FALSE	0	2	0.088	0.088	0.088	HSB1_06950, J3EXX7	2	2	2	HSB1_06950, J3EXX7	2	2	2	HSB1_06950, J3EXX7	490.7	123.1	486.6	HSB1_06950, J3EXX7	6481.62	775.259	3405.9	HSB1_06950, J3EXX7	4120.02	712.969	2458.57	HSB1_06950, J3EXX7	HSB1_06950, J3EXX7	1	1
J3EXZ8	HSB1_07200	Cobalt transporter	>tr|J3EXZ8|J3EXZ8_9EURY Cobalt transporter OS=Halogranum salarium B-1 OX=1210908 GN=HSB1_07200 PE=4 SV=1		Halogranum salarium B-1	47846.2	66.7	TRUE	0	1	0.036	0.036	0	HSB1_07200, J3EXZ8	1	1	0	HSB1_07200, J3EXZ8	1	1	0	HSB1_07200, J3EXZ8	20.5	11.9	0	HSB1_07200, J3EXZ8	430.779	249.533	0	HSB1_07200, J3EXZ8	317.271	198.394	0	HSB1_07200, J3EXZ8	HSB1_07200, J3EXZ8	0	0
J3EY24	HSB1_07550	DUF4397 domain-containing protein	>tr|J3EY24|J3EY24_9EURY DUF4397 domain-containing protein OS=Halogranum salarium B-1 OX=1210908 GN=HSB1_07550 PE=4 SV=1		Halogranum salarium B-1	49484.4	66.7	TRUE	0	1	0.017	0	0.017	HSB1_07550, J3EY24	1	0	1	HSB1_07550, J3EY24	1	0	1	HSB1_07550, J3EY24	14.8	0	637.4	HSB1_07550, J3EY24	162.403	0	7011.61	HSB1_07550, J3EY24	130.191	0	4569.72	HSB1_07550, J3EY24	HSB1_07550, J3EY24	0	0
J3EY27	HSB1_07600	Thioredoxin reductase	>tr|J3EY27|J3EY27_9EURY Thioredoxin reductase OS=Halogranum salarium B-1 OX=1210908 GN=HSB1_07600 PE=4 SV=1		Halogranum salarium B-1	38444.1	100	FALSE	0	5	0.122	0.122	0.122	HSB1_07600, J3EY27	5	5	4	HSB1_07600, J3EY27	5	5	4	HSB1_07600, J3EY27	2868.4	5501.8	1914.9	HSB1_07600, J3EY27	13010.4	20777.9	8282.61	HSB1_07600, J3EY27	11062.7	29804.3	5689.23	HSB1_07600, J3EY27	HSB1_07600, J3EY27	1	1
J3EY57	HSB1_07900	NADH dehydrogenase subunit d	>tr|J3EY57|J3EY57_9EURY NADH dehydrogenase subunit d OS=Halogranum salarium B-1 OX=1210908 GN=HSB1_07900 PE=3 SV=1		Halogranum salarium B-1	63496.5	100	FALSE	0	13	0.165	0.111	0.217	HSB1_07900, J3EY57	10	7	13	HSB1_07900, J3EY57	10	7	13	HSB1_07900, J3EY57	1117.4	521.7	1892.8	HSB1_07900, J3EY57	7148.15	3427.98	6502.23	HSB1_07900, J3EY57	6031	5200.23	8966.82	HSB1_07900, J3EY57	HSB1_07900, J3EY57	1	1
J3EY60	HSB1_07950	Glycosyltransferase RgtA/B/C/D-like domain-containing protein	>tr|J3EY60|J3EY60_9EURY Glycosyltransferase RgtA/B/C/D-like domain-containing protein OS=Halogranum salarium B-1 OX=1210908 GN=HSB1_07950 PE=4 SV=1		Halogranum salarium B-1	65937.4	66.7	FALSE	0	4	0.047	0.025	0.047	HSB1_07950, J3EY60	4	2	3	HSB1_07950, J3EY60	4	0	3	HSB1_07950, J3EY60	198.4	0	147.8	HSB1_07950, J3EY60	7722.77	0	956.908	HSB1_07950, J3EY60	2319.38	0	609.519	HSB1_07950, J3EY60	HSB1_07950, J3EY60	1	0
J3EY65	rbcL	Ribulose bisphosphate carboxylase	>tr|J3EY65|J3EY65_9EURY Ribulose bisphosphate carboxylase OS=Halogranum salarium B-1 OX=1210908 GN=rbcL PE=3 SV=1		Halogranum salarium B-1	44650.9	100	FALSE	0	5	0.106	0.106	0.067	rbcL, J3EY65	5	5	3	rbcL, J3EY65	5	5	3	rbcL, J3EY65	506.8	1671.1	157.7	rbcL, J3EY65	1143.47	6142.66	2508.12	rbcL, J3EY65	702.874	6090.19	1407.57	rbcL, J3EY65	rbcL, J3EY65	1	1
J3EY68	HSB1_08100	Antimicrobial peptide ABC transporter ATPase	>tr|J3EY68|J3EY68_9EURY Antimicrobial peptide ABC transporter ATPase OS=Halogranum salarium B-1 OX=1210908 GN=HSB1_08100 PE=4 SV=1		Halogranum salarium B-1	26472.8	100	FALSE	0	6	0.287	0.05	0.287	HSB1_08100, J3EY68	6	1	6	HSB1_08100, J3EY68	6	1	6	HSB1_08100, J3EY68	2695.5	271	2441.1	HSB1_08100, J3EY68	9927.15	3816.15	7825.33	HSB1_08100, J3EY68	7060.19	4307.78	6078.54	HSB1_08100, J3EY68	HSB1_08100, J3EY68	0	0
J3EY75	HSB1_08250	2-keto-3-deoxy-phosphogluconate aldolase	>tr|J3EY75|J3EY75_9EURY 2-keto-3-deoxy-phosphogluconate aldolase OS=Halogranum salarium B-1 OX=1210908 GN=HSB1_08250 PE=4 SV=1		Halogranum salarium B-1	22483.1	100	FALSE	0	5	0.237	0.237	0.237	HSB1_08250, J3EY75	5	5	5	HSB1_08250, J3EY75	5	5	5	HSB1_08250, J3EY75	27731.7	15072.7	2643.9	HSB1_08250, J3EY75	76213.3	32502.8	6861.51	HSB1_08250, J3EY75	61646.8	40856	5527.74	HSB1_08250, J3EY75	HSB1_08250, J3EY75	1	1
J3EY86	HSB1_08450	PBS lyase HEAT domain protein repeat-containing protein	>tr|J3EY86|J3EY86_9EURY PBS lyase HEAT domain protein repeat-containing protein OS=Halogranum salarium B-1 OX=1210908 GN=HSB1_08450 PE=4 SV=1		Halogranum salarium B-1	46709.3	100	FALSE	0	8	0.191	0.173	0.191	HSB1_08450, J3EY86	8	7	8	HSB1_08450, J3EY86	8	7	8	HSB1_08450, J3EY86	1580.9	397.5	1265.3	HSB1_08450, J3EY86	7188.76	2125.9	6188.89	HSB1_08450, J3EY86	5085.57	2517.03	4989.81	HSB1_08450, J3EY86	HSB1_08450, J3EY86	1	1
J3EYA8	HSB1_08850	Thioredoxin reductase	>tr|J3EYA8|J3EYA8_9EURY Thioredoxin reductase OS=Halogranum salarium B-1 OX=1210908 GN=HSB1_08850 PE=4 SV=1		Halogranum salarium B-1	37247	100	FALSE	0	4	0.091	0.091	0.126	HSB1_08850, J3EYA8	3	3	4	HSB1_08850, J3EYA8	3	3	4	HSB1_08850, J3EYA8	746.2	2037.6	715.9	HSB1_08850, J3EYA8	4726.15	20775.9	3580.42	HSB1_08850, J3EYA8	3341.59	22574.3	4030.73	HSB1_08850, J3EYA8	HSB1_08850, J3EYA8	1	1
J3EYA9	HSB1_08900	Flagellin	>tr|J3EYA9|J3EYA9_9EURY Flagellin OS=Halogranum salarium B-1 OX=1210908 GN=HSB1_08900 PE=3 SV=1		Halogranum salarium B-1	22723	100	FALSE	0	11	0.484	0.576	0.548	HSB1_08900, J3EYA9	9	10	10	HSB1_08900, J3EYA9	9	10	10	HSB1_08900, J3EYA9	26350.9	265188	168302	HSB1_08900, J3EYA9	55771.8	529176	318539	HSB1_08900, J3EYA9	28482.5	720319	190184	HSB1_08900, J3EYA9	HSB1_08900, J3EYA9	1	1
J3EYB2	HSB1_08950	Archaeal flagella protein FlaD/E domain-containing protein	>tr|J3EYB2|J3EYB2_9EURY Archaeal flagella protein FlaD/E domain-containing protein OS=Halogranum salarium B-1 OX=1210908 GN=HSB1_08950 PE=4 SV=1		Halogranum salarium B-1	54938.8	100	FALSE	0	7	0.111	0.053	0.131	HSB1_08950, J3EYB2	6	3	7	HSB1_08950, J3EYB2	6	3	7	HSB1_08950, J3EYB2	925.9	188.1	5179.7	HSB1_08950, J3EYB2	2324.77	1264.04	7463.88	HSB1_08950, J3EYB2	1530.96	1127.69	5634.41	HSB1_08950, J3EYB2	HSB1_08950, J3EYB2	1	1
J3EYB5	HSB1_09000	Flagellar assembly protein J	>tr|J3EYB5|J3EYB5_9EURY Flagellar assembly protein J OS=Halogranum salarium B-1 OX=1210908 GN=HSB1_09000 PE=4 SV=1		Halogranum salarium B-1	64537.1	100	FALSE	0	4	0.045	0.014	0.067	HSB1_09000, J3EYB5	3	1	4	HSB1_09000, J3EYB5	3	1	4	HSB1_09000, J3EYB5	118.2	2.8	232.7	HSB1_09000, J3EYB5	905.926	187.9	3540.2	HSB1_09000, J3EYB5	818.226	335.116	3475.78	HSB1_09000, J3EYB5	HSB1_09000, J3EYB5	0	0
J3EYC6	HSB1_09200	J domain-containing protein	>tr|J3EYC6|J3EYC6_9EURY J domain-containing protein OS=Halogranum salarium B-1 OX=1210908 GN=HSB1_09200 PE=4 SV=1		Halogranum salarium B-1	37348.4	100	FALSE	0	7	0.165	0.111	0.199	HSB1_09200, J3EYC6	5	3	6	HSB1_09200, J3EYC6	5	3	6	HSB1_09200, J3EYC6	2062	393.2	3789.9	HSB1_09200, J3EYC6	22428.1	3121.61	7087.58	HSB1_09200, J3EYC6	9130.62	2143.54	5223.34	HSB1_09200, J3EYC6	HSB1_09200, J3EYC6	1	1
J3EYD6	gdh	Glucose 1-dehydrogenase	>tr|J3EYD6|J3EYD6_9EURY Glucose 1-dehydrogenase OS=Halogranum salarium B-1 OX=1210908 GN=gdh PE=3 SV=1		Halogranum salarium B-1	39324.7	100	FALSE	0	9	0.268	0.268	0.268	gdh, J3EYD6	9	9	9	gdh, J3EYD6	9	9	9	gdh, J3EYD6	3926	15131.8	6967.7	gdh, J3EYD6	13785.7	48224.5	22307.7	gdh, J3EYD6	11045.8	72756.4	19718.9	gdh, J3EYD6	gdh, J3EYD6	1	1
J3EYD9	HSB1_09450	Sulfate adenylyltransferase subunit 2	>tr|J3EYD9|J3EYD9_9EURY Sulfate adenylyltransferase subunit 2 OS=Halogranum salarium B-1 OX=1210908 GN=HSB1_09450 PE=4 SV=1		Halogranum salarium B-1	35873.5	100	FALSE	0	7	0.237	0.092	0.237	HSB1_09450, J3EYD9	7	3	7	HSB1_09450, J3EYD9	7	3	7	HSB1_09450, J3EYD9	3308.8	444.6	1287.7	HSB1_09450, J3EYD9	16872.6	1038.26	2863.71	HSB1_09450, J3EYD9	8780.4	417.751	3142.49	HSB1_09450, J3EYD9	HSB1_09450, J3EYD9	1	1
J3EYF3	HSB1_09700	K+ transporter, NAD-binding protein	>tr|J3EYF3|J3EYF3_9EURY K+ transporter, NAD-binding protein OS=Halogranum salarium B-1 OX=1210908 GN=HSB1_09700 PE=4 SV=1		Halogranum salarium B-1	24480.6	100	FALSE	0	5	0.239	0.093	0.239	HSB1_09700, J3EYF3	5	2	5	HSB1_09700, J3EYF3	5	2	5	HSB1_09700, J3EYF3	409.3	377	618.7	HSB1_09700, J3EYF3	5364.91	2441.92	2499.76	HSB1_09700, J3EYF3	2264.02	2091.45	2378.59	HSB1_09700, J3EYF3	HSB1_09700, J3EYF3	1	1
J3EYF8	HSB1_09800	Cobalamin/Fe3+-siderophore ABC transporter ATPase	>tr|J3EYF8|J3EYF8_9EURY Cobalamin/Fe3+-siderophore ABC transporter ATPase OS=Halogranum salarium B-1 OX=1210908 GN=HSB1_09800 PE=4 SV=1		Halogranum salarium B-1	32561.2	100	FALSE	0	6	0.226	0.226	0.226	HSB1_09800, J3EYF8	6	6	6	HSB1_09800, J3EYF8	6	6	6	HSB1_09800, J3EYF8	8034.5	1144.8	5643.4	HSB1_09800, J3EYF8	44919.1	5966.86	24459.2	HSB1_09800, J3EYF8	28429.5	6065.56	19885.9	HSB1_09800, J3EYF8	HSB1_09800, J3EYF8	1	1
J3EYG6	HSB1_09950	PhaD2 protein	>tr|J3EYG6|J3EYG6_9EURY PhaD2 protein OS=Halogranum salarium B-1 OX=1210908 GN=HSB1_09950 PE=4 SV=1		Halogranum salarium B-1	62339.9	100	TRUE	0	1	0.019	0.019	0.019	HSB1_09950, J3EYG6	1	1	1	HSB1_09950, J3EYG6	1	1	1	HSB1_09950, J3EYG6	17.7	8.3	24.7	HSB1_09950, J3EYG6	390.126	182.188	543.032	HSB1_09950, J3EYG6	277.301	254.867	504.557	HSB1_09950, J3EYG6	HSB1_09950, J3EYG6	0	0
J3EYH2	HSB1_10050	Adenylosuccinate lyase	>tr|J3EYH2|J3EYH2_9EURY Adenylosuccinate lyase OS=Halogranum salarium B-1 OX=1210908 GN=HSB1_10050 PE=3 SV=1		Halogranum salarium B-1	52516.6	100	FALSE	0	11	0.217	0.217	0.094	HSB1_10050, J3EYH2	11	11	5	HSB1_10050, J3EYH2	11	11	5	HSB1_10050, J3EYH2	772.8	2232.8	107.5	HSB1_10050, J3EYH2	2984.44	8414.76	1039.86	HSB1_10050, J3EYH2	2358.29	10692.7	760.21	HSB1_10050, J3EYH2	HSB1_10050, J3EYH2	1	1
J3EYH9	HSB1_10250	Cobalamin/Fe3+-siderophore ABC transporter ATPase	>tr|J3EYH9|J3EYH9_9EURY Cobalamin/Fe3+-siderophore ABC transporter ATPase OS=Halogranum salarium B-1 OX=1210908 GN=HSB1_10250 PE=4 SV=1		Halogranum salarium B-1	44982.4	100	FALSE	0	20	0.389	0.328	0.415	HSB1_10250, J3EYH9	18	14	18	HSB1_10250, J3EYH9	18	14	18	HSB1_10250, J3EYH9	15042.5	2097	6039.6	HSB1_10250, J3EYH9	75842.6	10408.2	25855.7	HSB1_10250, J3EYH9	50792.4	10252.5	26036.3	HSB1_10250, J3EYH9	HSB1_10250, J3EYH9	1	1
J3EYI3	dphB	Diphthine synthase	>tr|J3EYI3|J3EYI3_9EURY Diphthine synthase OS=Halogranum salarium B-1 OX=1210908 GN=dphB PE=3 SV=1		Halogranum salarium B-1	27909.3	100	FALSE	0	3	0.128	0.128	0.128	dphB, J3EYI3	3	3	3	dphB, J3EYI3	3	3	3	dphB, J3EYI3	848.6	3988.4	348.3	dphB, J3EYI3	4243.22	17086.3	1754.23	dphB, J3EYI3	3692.64	27226.8	1129.1	dphB, J3EYI3	dphB, J3EYI3	1	1
J3EYI6	HSB1_10400	Lactoylglutathione lyase-like lyase	>tr|J3EYI6|J3EYI6_9EURY Lactoylglutathione lyase-like lyase OS=Halogranum salarium B-1 OX=1210908 GN=HSB1_10400 PE=4 SV=1		Halogranum salarium B-1	30865.2	100	FALSE	0	2	0.102	0.102	0.102	HSB1_10400, J3EYI6	2	2	2	HSB1_10400, J3EYI6	2	2	2	HSB1_10400, J3EYI6	6.6	957	199	HSB1_10400, J3EYI6	106.112	9561.57	1791.38	HSB1_10400, J3EYI6	122.988	18833.8	694.136	HSB1_10400, J3EYI6	HSB1_10400, J3EYI6	1	1
J3EYI9	HSB1_10450	Cox cluster protein	>tr|J3EYI9|J3EYI9_9EURY Cox cluster protein OS=Halogranum salarium B-1 OX=1210908 GN=HSB1_10450 PE=4 SV=1		Halogranum salarium B-1	13062.5	100	TRUE	0	1	0.094	0.094	0.094	HSB1_10450, J3EYI9	1	1	1	HSB1_10450, J3EYI9	1	1	1	HSB1_10450, J3EYI9	4537.5	1163.3	2741.8	HSB1_10450, J3EYI9	22687.7	5816.31	13708.8	HSB1_10450, J3EYI9	16119.9	8151.24	12738.8	HSB1_10450, J3EYI9	HSB1_10450, J3EYI9	0	0
J3EYK8	HSB1_10750	Fes assembly ATPase sufc	>tr|J3EYK8|J3EYK8_9EURY Fes assembly ATPase sufc OS=Halogranum salarium B-1 OX=1210908 GN=HSB1_10750 PE=4 SV=1		Halogranum salarium B-1	33703.3	100	FALSE	0	3	0.122	0.079	0.122	HSB1_10750, J3EYK8	3	2	3	HSB1_10750, J3EYK8	3	2	3	HSB1_10750, J3EYK8	628.1	48.6	790	HSB1_10750, J3EYK8	3498.5	318.117	3349.77	HSB1_10750, J3EYK8	2834.94	422.44	2606.6	HSB1_10750, J3EYK8	HSB1_10750, J3EYK8	1	1
J3EYM0	HSB1_10950	Cytochrome bc1 complex cytochrome b/c subunit	>tr|J3EYM0|J3EYM0_9EURY Cytochrome bc1 complex cytochrome b/c subunit OS=Halogranum salarium B-1 OX=1210908 GN=HSB1_10950 PE=4 SV=1		Halogranum salarium B-1	28899.5	100	FALSE	0	3	0.098	0.098	0.098	HSB1_10950, J3EYM0	3	3	3	HSB1_10950, J3EYM0	3	3	3	HSB1_10950, J3EYM0	312.7	211.7	484.6	HSB1_10950, J3EYM0	1250.64	951.437	2754.71	HSB1_10950, J3EYM0	761.794	966.471	1820.51	HSB1_10950, J3EYM0	HSB1_10950, J3EYM0	1	1
J3EYM6	proS	Proline--tRNA ligase	>tr|J3EYM6|J3EYM6_9EURY Proline--tRNA ligase OS=Halogranum salarium B-1 OX=1210908 GN=proS PE=3 SV=1		Halogranum salarium B-1	55667.3	100	FALSE	0	4	0.035	0.073	0.073	proS, J3EYM6	2	4	4	proS, J3EYM6	2	4	4	proS, J3EYM6	32.4	619.3	107.9	proS, J3EYM6	863.284	5880.68	707.582	proS, J3EYM6	509.172	6391.73	756.104	proS, J3EYM6	proS, J3EYM6	1	1
J3EYN1	HSB1_11150	Phosphoserine phosphatase	>tr|J3EYN1|J3EYN1_9EURY Phosphoserine phosphatase OS=Halogranum salarium B-1 OX=1210908 GN=HSB1_11150 PE=4 SV=1		Halogranum salarium B-1	35812.1	100	FALSE	0	8	0.254	0.03	0.228	HSB1_11150, J3EYN1	8	1	7	HSB1_11150, J3EYN1	8	1	7	HSB1_11150, J3EYN1	869.7	10.7	748.3	HSB1_11150, J3EYN1	2761.84	221.47	2502.61	HSB1_11150, J3EYN1	2119.42	347.725	2311.04	HSB1_11150, J3EYN1	HSB1_11150, J3EYN1	0	0
J3EYQ0	HSB1_11450	AMP-dependent synthetase and ligase	>tr|J3EYQ0|J3EYQ0_9EURY AMP-dependent synthetase and ligase OS=Halogranum salarium B-1 OX=1210908 GN=HSB1_11450 PE=4 SV=1		Halogranum salarium B-1	59952.1	100	FALSE	0	8	0.14	0.153	0.153	HSB1_11450, J3EYQ0	7	8	8	HSB1_11450, J3EYQ0	7	8	8	HSB1_11450, J3EYQ0	339	2307.8	440.7	HSB1_11450, J3EYQ0	2047.6	12178.9	2595.43	HSB1_11450, J3EYQ0	1908.34	20726	2177.49	HSB1_11450, J3EYQ0	HSB1_11450, J3EYQ0	1	1
J3EYQ5	HSB1_11550	Glycosyltransferase	>tr|J3EYQ5|J3EYQ5_9EURY Glycosyltransferase OS=Halogranum salarium B-1 OX=1210908 GN=HSB1_11550 PE=4 SV=1		Halogranum salarium B-1	38729.3	100	FALSE	0	4	0.1	0.028	0.134	HSB1_11550, J3EYQ5	3	1	4	HSB1_11550, J3EYQ5	3	1	4	HSB1_11550, J3EYQ5	352.6	62.2	1077.8	HSB1_11550, J3EYQ5	1998.02	1050.58	11681.8	HSB1_11550, J3EYQ5	1288.05	660.234	4946.61	HSB1_11550, J3EYQ5	HSB1_11550, J3EYQ5	0	0
J3EYR2	egsA	Glycerol-1-phosphate dehydrogenase [NAD(P)+]	>tr|J3EYR2|J3EYR2_9EURY Glycerol-1-phosphate dehydrogenase [NAD(P)+] OS=Halogranum salarium B-1 OX=1210908 GN=egsA PE=3 SV=1		Halogranum salarium B-1	36970.4	66.7	FALSE	0	2	0.026	0.046	0	egsA, J3EYR2	1	2	0	egsA, J3EYR2	1	2	0	egsA, J3EYR2	75.5	265.5	0	egsA, J3EYR2	1737.36	1284.01	0	egsA, J3EYR2	838.602	1093.82	0	egsA, J3EYR2	egsA, J3EYR2	0	0
J3EYU6	ppa	Inorganic pyrophosphatase	>tr|J3EYU6|J3EYU6_9EURY Inorganic pyrophosphatase OS=Halogranum salarium B-1 OX=1210908 GN=ppa PE=3 SV=1		Halogranum salarium B-1	20434.5	100	FALSE	0	8	0.367	0.367	0.26	ppa, J3EYU6	8	8	5	ppa, J3EYU6	8	8	5	ppa, J3EYU6	81224.6	68069.3	6788.2	ppa, J3EYU6	281032	200779	21715.6	ppa, J3EYU6	195585	214384	13804.5	ppa, J3EYU6	ppa, J3EYU6	1	1
J3EYV3	HSB1_12300	DNA polymerase beta	>tr|J3EYV3|J3EYV3_9EURY DNA polymerase beta OS=Halogranum salarium B-1 OX=1210908 GN=HSB1_12300 PE=4 SV=1		Halogranum salarium B-1	63584.8	100	FALSE	0	3	0.046	0.065	0.015	HSB1_12300, J3EYV3	2	3	1	HSB1_12300, J3EYV3	2	3	1	HSB1_12300, J3EYV3	106.4	763	24.8	HSB1_12300, J3EYV3	1383.66	8116.31	381.112	HSB1_12300, J3EYV3	1122.12	8900.76	341.979	HSB1_12300, J3EYV3	HSB1_12300, J3EYV3	0	0
J3EYV6	cetZ	Tubulin-like protein CetZ	>tr|J3EYV6|J3EYV6_9EURY Tubulin-like protein CetZ OS=Halogranum salarium B-1 OX=1210908 GN=cetZ PE=3 SV=1		Halogranum salarium B-1	37747.3	100	FALSE	0	17	0.521	0.343	0.521	cetZ, J3EYV6	14	10	17	cetZ, J3EYV6	14	10	17	cetZ, J3EYV6	68930.8	13543.1	101004	cetZ, J3EYV6	172757	31945.7	235693	cetZ, J3EYV6	142903	49954.1	139508	cetZ, J3EYV6	cetZ, J3EYV6	1	1
J3EYX5	HSB1_12600	Abortive infection protein	>tr|J3EYX5|J3EYX5_9EURY Abortive infection protein OS=Halogranum salarium B-1 OX=1210908 GN=HSB1_12600 PE=4 SV=1		Halogranum salarium B-1	37728.1	66.7	TRUE	0	1	0.029	0	0.029	HSB1_12600, J3EYX5	1	0	1	HSB1_12600, J3EYX5	1	0	1	HSB1_12600, J3EYX5	9.6	0	461.3	HSB1_12600, J3EYX5	86.2497	0	4151.36	HSB1_12600, J3EYX5	97.426	0	1730.68	HSB1_12600, J3EYX5	HSB1_12600, J3EYX5	0	0
J3EYZ5	HSB1_12750	Tim-barrel fold metal-dependent hydrolase	>tr|J3EYZ5|J3EYZ5_9EURY Tim-barrel fold metal-dependent hydrolase OS=Halogranum salarium B-1 OX=1210908 GN=HSB1_12750 PE=4 SV=1		Halogranum salarium B-1	30364	66.7	TRUE	0	1	0.04	0	0.04	HSB1_12750, J3EYZ5	1	0	1	HSB1_12750, J3EYZ5	1	0	1	HSB1_12750, J3EYZ5	110.1	0	60	HSB1_12750, J3EYZ5	1650.75	0	900.265	HSB1_12750, J3EYZ5	959.615	0	1133.52	HSB1_12750, J3EYZ5	HSB1_12750, J3EYZ5	0	0
J3EZ03	aroA'	2-amino-3,7-dideoxy-D-threo-hept-6-ulosonate synthase	>tr|J3EZ03|J3EZ03_9EURY 2-amino-3,7-dideoxy-D-threo-hept-6-ulosonate synthase OS=Halogranum salarium B-1 OX=1210908 GN=aroA' PE=3 SV=1		Halogranum salarium B-1	27746.8	100	FALSE	0	3	0.038	0.121	0.042	aroA', J3EZ03	1	3	1	aroA', J3EZ03	1	3	1	aroA', J3EZ03	4.2	456.2	9.4	aroA', J3EZ03	159.101	4734.75	159.734	aroA', J3EZ03	119.271	6488.86	151.838	aroA', J3EZ03	aroA', J3EZ03	0	0
J3EZ05	aroD	3-dehydroquinate dehydratase	>tr|J3EZ05|J3EZ05_9EURY 3-dehydroquinate dehydratase OS=Halogranum salarium B-1 OX=1210908 GN=aroD PE=3 SV=1		Halogranum salarium B-1	24607	66.7	FALSE	0	6	0.264	0.264	0.06	aroD, J3EZ05	6	6	1	aroD, J3EZ05	6	6	0	aroD, J3EZ05	317.6	1354.9	0	aroD, J3EZ05	906.598	3975.38	0	aroD, J3EZ05	549.425	5556.2	0	aroD, J3EZ05	aroD, J3EZ05	0	0
J3EZ11	HSB1_13050	Pyruvate kinase	>tr|J3EZ11|J3EZ11_9EURY Pyruvate kinase OS=Halogranum salarium B-1 OX=1210908 GN=HSB1_13050 PE=3 SV=1		Halogranum salarium B-1	61482.9	100	FALSE	0	2	0.029	0.029	0.029	HSB1_13050, J3EZ11	2	2	2	HSB1_13050, J3EZ11	2	2	2	HSB1_13050, J3EZ11	172.5	340.8	61.4	HSB1_13050, J3EZ11	2557.47	2415.13	586.036	HSB1_13050, J3EZ11	1527.03	2928.71	495.6	HSB1_13050, J3EZ11	HSB1_13050, J3EZ11	1	1
J3EZ20	HSB1_13200	Phosphoribosyltransferase	>tr|J3EZ20|J3EZ20_9EURY Phosphoribosyltransferase OS=Halogranum salarium B-1 OX=1210908 GN=HSB1_13200 PE=4 SV=1		Halogranum salarium B-1	27225.4	100	FALSE	0	3	0.097	0.097	0.063	HSB1_13200, J3EZ20	3	3	2	HSB1_13200, J3EZ20	3	3	2	HSB1_13200, J3EZ20	129.9	384.8	52.6	HSB1_13200, J3EZ20	865.865	5204.08	26.0352	HSB1_13200, J3EZ20	668.625	8791.86	41.6005	HSB1_13200, J3EZ20	HSB1_13200, J3EZ20	1	1
J3EZ57	HSB1_13900	Moxr-like ATPase	>tr|J3EZ57|J3EZ57_9EURY Moxr-like ATPase OS=Halogranum salarium B-1 OX=1210908 GN=HSB1_13900 PE=4 SV=1		Halogranum salarium B-1	34707.3	100	FALSE	0	6	0.196	0.079	0.142	HSB1_13900, J3EZ57	6	3	5	HSB1_13900, J3EZ57	6	3	5	HSB1_13900, J3EZ57	772.6	103.3	727.4	HSB1_13900, J3EZ57	2978.04	736.074	2769.55	HSB1_13900, J3EZ57	2354.94	964.771	2272.13	HSB1_13900, J3EZ57	HSB1_13900, J3EZ57	1	1
J3EZ59	HSB1_13950	DUF4129 domain-containing protein	>tr|J3EZ59|J3EZ59_9EURY DUF4129 domain-containing protein OS=Halogranum salarium B-1 OX=1210908 GN=HSB1_13950 PE=4 SV=1		Halogranum salarium B-1	31929.5	100	FALSE	0	3	0.108	0.108	0.108	HSB1_13950, J3EZ59	3	3	3	HSB1_13950, J3EZ59	3	3	3	HSB1_13950, J3EZ59	746	85.4	311.3	HSB1_13950, J3EZ59	2806.4	362.187	1245.19	HSB1_13950, J3EZ59	1794.05	553.241	1462.78	HSB1_13950, J3EZ59	HSB1_13950, J3EZ59	1	1
J3EZ82	HSB1_14400	HlyC/CorC family transporter	>tr|J3EZ82|J3EZ82_9EURY HlyC/CorC family transporter OS=Halogranum salarium B-1 OX=1210908 GN=HSB1_14400 PE=4 SV=1		Halogranum salarium B-1	47132.8	100	FALSE	0	4	0.101	0.021	0.101	HSB1_14400, J3EZ82	4	1	4	HSB1_14400, J3EZ82	4	1	4	HSB1_14400, J3EZ82	35.8	3.5	397	HSB1_14400, J3EZ82	159.978	43.8646	1185.88	HSB1_14400, J3EZ82	142.257	61.1628	989.535	HSB1_14400, J3EZ82	HSB1_14400, J3EZ82	0	0
J3EZ85	HSB1_14450	2-keto-3-deoxygluconate kinase	>tr|J3EZ85|J3EZ85_9EURY 2-keto-3-deoxygluconate kinase OS=Halogranum salarium B-1 OX=1210908 GN=HSB1_14450 PE=4 SV=1		Halogranum salarium B-1	33936.2	100	FALSE	0	2	0.066	0.066	0.025	HSB1_14450, J3EZ85	2	2	1	HSB1_14450, J3EZ85	2	2	1	HSB1_14450, J3EZ85	264.7	426.7	2	HSB1_14450, J3EZ85	2117.78	3374.59	17.7561	HSB1_14450, J3EZ85	1324.58	3538.59	22.6458	HSB1_14450, J3EZ85	HSB1_14450, J3EZ85	0	0
J3EZC0	ftsZ	Cell division protein FtsZ	>tr|J3EZC0|J3EZC0_9EURY Cell division protein FtsZ OS=Halogranum salarium B-1 OX=1210908 GN=ftsZ PE=3 SV=1		Halogranum salarium B-1	41494.5	100	FALSE	0	5	0.186	0.11	0.186	ftsZ, J3EZC0	5	3	5	ftsZ, J3EZC0	5	3	5	ftsZ, J3EZC0	452.5	62.3	398.4	ftsZ, J3EZC0	5353.83	357.95	2561.48	ftsZ, J3EZC0	3601.31	435.827	2163.2	ftsZ, J3EZC0	ftsZ, J3EZC0	1	1
J3EZC8	HSB1_15300	Pyrrolo-quinoline quinone	>tr|J3EZC8|J3EZC8_9EURY Pyrrolo-quinoline quinone OS=Halogranum salarium B-1 OX=1210908 GN=HSB1_15300 PE=4 SV=1		Halogranum salarium B-1	44272.7	100	FALSE	0	7	0.213	0.213	0.229	HSB1_15300, J3EZC8	6	6	7	HSB1_15300, J3EZC8	6	6	7	HSB1_15300, J3EZC8	4705.4	2065.3	9531.4	HSB1_15300, J3EZC8	18478.2	8744.37	23125.7	HSB1_15300, J3EZC8	15815.4	12612.9	18377.2	HSB1_15300, J3EZC8	HSB1_15300, J3EZC8	1	1
J3EZF3	HSB1_15750	DUF4352 domain-containing protein	>tr|J3EZF3|J3EZF3_9EURY DUF4352 domain-containing protein OS=Halogranum salarium B-1 OX=1210908 GN=HSB1_15750 PE=4 SV=1		Halogranum salarium B-1	19169.6	66.7	TRUE	0	1	0.085	0	0.085	HSB1_15750, J3EZF3	1	0	1	HSB1_15750, J3EZF3	1	0	1	HSB1_15750, J3EZF3	1273.6	0	442.4	HSB1_15750, J3EZF3	7641.38	0	2654.37	HSB1_15750, J3EZF3	5522.71	0	1736.95	HSB1_15750, J3EZF3	HSB1_15750, J3EZF3	0	0
J3EZF7	HSB1_15800	Formyl transferase N-terminal domain-containing protein	>tr|J3EZF7|J3EZF7_9EURY Formyl transferase N-terminal domain-containing protein OS=Halogranum salarium B-1 OX=1210908 GN=HSB1_15800 PE=4 SV=1		Halogranum salarium B-1	28933	66.7	FALSE	0	2	0.086	0	0.086	HSB1_15800, J3EZF7	2	0	2	HSB1_15800, J3EZF7	2	0	2	HSB1_15800, J3EZF7	13.8	0	151.2	HSB1_15800, J3EZF7	83.0696	0	654.343	HSB1_15800, J3EZF7	66.3165	0	448.884	HSB1_15800, J3EZF7	HSB1_15800, J3EZF7	0	0
J3EZG6	HSB1_00330	Glycosyl hydrolase	>tr|J3EZG6|J3EZG6_9EURY Glycosyl hydrolase OS=Halogranum salarium B-1 OX=1210908 GN=HSB1_00330 PE=4 SV=1		Halogranum salarium B-1	164314	100	FALSE	0	7	0.045	0.045	0.045	HSB1_00330, J3EZG6	7	7	7	HSB1_00330, J3EZG6	7	7	7	HSB1_00330, J3EZG6	209.7	261.4	67.5	HSB1_00330, J3EZG6	2836.8	3209	781.335	HSB1_00330, J3EZG6	1684.95	3715.4	643.312	HSB1_00330, J3EZG6	HSB1_00330, J3EZG6	1	1
J3EZJ0	HSB1_00680	Aminotransferase	>tr|J3EZJ0|J3EZJ0_9EURY Aminotransferase OS=Halogranum salarium B-1 OX=1210908 GN=HSB1_00680 PE=3 SV=1		Halogranum salarium B-1	39523	100	FALSE	0	3	0.079	0.079	0.079	HSB1_00680, J3EZJ0	3	3	3	HSB1_00680, J3EZJ0	3	3	3	HSB1_00680, J3EZJ0	334.8	895.7	135.9	HSB1_00680, J3EZJ0	2120.09	5268.64	729.224	HSB1_00680, J3EZJ0	1783.51	7709.79	674.322	HSB1_00680, J3EZJ0	HSB1_00680, J3EZJ0	1	1
J3EZJ6	HSB1_00780	Lipoprotein	>tr|J3EZJ6|J3EZJ6_9EURY Lipoprotein OS=Halogranum salarium B-1 OX=1210908 GN=HSB1_00780 PE=4 SV=1		Halogranum salarium B-1	20940.6	100	FALSE	0	7	0.472	0.284	0.472	HSB1_00780, J3EZJ6	7	4	7	HSB1_00780, J3EZJ6	7	4	7	HSB1_00780, J3EZJ6	30456.2	1836	20716.2	HSB1_00780, J3EZJ6	240608	6758.25	64703.3	HSB1_00780, J3EZJ6	127772	6319.18	33379.6	HSB1_00780, J3EZJ6	HSB1_00780, J3EZJ6	1	1
J3EZL3	gshA	Glutamate--cysteine ligase	>tr|J3EZL3|J3EZL3_9EURY Glutamate--cysteine ligase OS=Halogranum salarium B-1 OX=1210908 GN=gshA PE=3 SV=1		Halogranum salarium B-1	40322.6	100	TRUE	0	1	0.02	0.02	0.02	gshA, J3EZL3	1	1	1	gshA, J3EZL3	1	1	1	gshA, J3EZL3	206.5	132.1	10.4	gshA, J3EZL3	4542.67	2905.96	229.644	gshA, J3EZL3	2598.7	3470.62	283.519	gshA, J3EZL3	gshA, J3EZL3	0	0
J3EZN0	HSB1_01380	peptidylprolyl isomerase	>tr|J3EZN0|J3EZN0_9EURY peptidylprolyl isomerase OS=Halogranum salarium B-1 OX=1210908 GN=HSB1_01380 PE=4 SV=1		Halogranum salarium B-1	39016.1	100	FALSE	0	5	0.078	0.078	0.132	HSB1_01380, J3EZN0	4	3	4	HSB1_01380, J3EZN0	4	3	4	HSB1_01380, J3EZN0	358.2	234.9	545.9	HSB1_01380, J3EZN0	1047.75	1272.48	1279.4	HSB1_01380, J3EZN0	561.887	1361.97	1373.03	HSB1_01380, J3EZN0	HSB1_01380, J3EZN0	1	1
J3EZQ8	HSB1_01780	Lipoprotein	>tr|J3EZQ8|J3EZQ8_9EURY Lipoprotein OS=Halogranum salarium B-1 OX=1210908 GN=HSB1_01780 PE=4 SV=1		Halogranum salarium B-1	27806.4	100	FALSE	0	2	0.064	0.064	0.042	HSB1_01780, J3EZQ8	2	2	1	HSB1_01780, J3EZQ8	2	2	1	HSB1_01780, J3EZQ8	3153.2	295.4	747	HSB1_01780, J3EZQ8	14339.2	1244.1	5228.79	HSB1_01780, J3EZQ8	11455.5	1590.35	4573.47	HSB1_01780, J3EZQ8	HSB1_01780, J3EZQ8	0	0
J3EZS1	HSB1_01980	Glycerophosphoryl diester phosphodiesterase	>tr|J3EZS1|J3EZS1_9EURY Glycerophosphoryl diester phosphodiesterase OS=Halogranum salarium B-1 OX=1210908 GN=HSB1_01980 PE=4 SV=1		Halogranum salarium B-1	41327.7	100	FALSE	0	4	0.147	0.147	0.147	HSB1_01980, J3EZS1	4	4	4	HSB1_01980, J3EZS1	4	4	4	HSB1_01980, J3EZS1	5378.3	21254.9	30282.6	HSB1_01980, J3EZS1	49756.9	116939	168313	HSB1_01980, J3EZS1	24537.7	82615.6	82472.9	HSB1_01980, J3EZS1	HSB1_01980, J3EZS1	1	1
J3EZU0	HSB1_02080	Alcohol dehydrogenase GroES domain protein	>tr|J3EZU0|J3EZU0_9EURY Alcohol dehydrogenase GroES domain protein OS=Halogranum salarium B-1 OX=1210908 GN=HSB1_02080 PE=3 SV=1		Halogranum salarium B-1	41665.5	100	FALSE	0	6	0.023	0.135	0.117	HSB1_02080, J3EZU0	1	6	4	HSB1_02080, J3EZU0	1	6	4	HSB1_02080, J3EZU0	2	6421.2	430.4	HSB1_02080, J3EZU0	128.319	37797.5	2490.48	HSB1_02080, J3EZU0	47.0444	24099.7	1812.11	HSB1_02080, J3EZU0	HSB1_02080, J3EZU0	0	0
J3EZU6	HSB1_02180	cytidine deaminase	>tr|J3EZU6|J3EZU6_9EURY cytidine deaminase OS=Halogranum salarium B-1 OX=1210908 GN=HSB1_02180 PE=3 SV=1		Halogranum salarium B-1	15076.5	100	FALSE	0	2	0.122	0.122	0.122	HSB1_02180, J3EZU6	2	2	2	HSB1_02180, J3EZU6	2	2	2	HSB1_02180, J3EZU6	5182.6	25415.8	6632.4	HSB1_02180, J3EZU6	21667.1	104277	26529.7	HSB1_02180, J3EZU6	13871	151296	25100.1	HSB1_02180, J3EZU6	HSB1_02180, J3EZU6	1	1
J3EZU9	HSB1_02230	Nucleoside-diphosphate-sugar epimerase	>tr|J3EZU9|J3EZU9_9EURY Nucleoside-diphosphate-sugar epimerase OS=Halogranum salarium B-1 OX=1210908 GN=HSB1_02230 PE=4 SV=1		Halogranum salarium B-1	34198.4	100	FALSE	0	5	0.122	0.122	0.122	HSB1_02230, J3EZU9	3	5	3	HSB1_02230, J3EZU9	3	5	3	HSB1_02230, J3EZU9	322.6	7717.8	353.7	HSB1_02230, J3EZU9	1180.28	18168.6	1039.4	HSB1_02230, J3EZU9	1108.16	34525.8	1172.03	HSB1_02230, J3EZU9	HSB1_02230, J3EZU9	1	1
J3EZV9	psmB	Proteasome subunit beta	>tr|J3EZV9|J3EZV9_9EURY Proteasome subunit beta OS=Halogranum salarium B-1 OX=1210908 GN=psmB PE=3 SV=1		Halogranum salarium B-1	25675.7	100	FALSE	0	3	0.12	0.12	0.12	psmB, J3EZV9	3	3	3	psmB, J3EZV9	3	3	3	psmB, J3EZV9	2900.7	2811	1167.5	psmB, J3EZV9	9369.88	11743	3536.79	psmB, J3EZV9	6659.22	13734.4	4797.86	psmB, J3EZV9	psmB, J3EZV9	1	1
J3EZW1	purM	Phosphoribosylformylglycinamidine cyclo-ligase	>tr|J3EZW1|J3EZW1_9EURY Phosphoribosylformylglycinamidine cyclo-ligase OS=Halogranum salarium B-1 OX=1210908 GN=purM PE=3 SV=1		Halogranum salarium B-1	33876.2	100	FALSE	0	2	0.08	0.08	0.08	purM, J3EZW1	2	2	2	purM, J3EZW1	2	2	2	purM, J3EZW1	1535.6	2176.1	1629.5	purM, J3EZW1	11406.6	15591.8	7871.28	purM, J3EZW1	8786.44	23683.8	4891.78	purM, J3EZW1	purM, J3EZW1	1	1
J3EZW4	HSB1_02530	Peptidase m50	>tr|J3EZW4|J3EZW4_9EURY Peptidase m50 OS=Halogranum salarium B-1 OX=1210908 GN=HSB1_02530 PE=4 SV=1		Halogranum salarium B-1	22101.3	33.3	FALSE	0	2	0.038	0	0.077	HSB1_02530, J3EZW4	1	0	2	HSB1_02530, J3EZW4	0	0	2	HSB1_02530, J3EZW4	0	0	249.1	HSB1_02530, J3EZW4	0	0	0.349754	HSB1_02530, J3EZW4	0	0	1	HSB1_02530, J3EZW4	HSB1_02530, J3EZW4	0	0
J3EZW9	HSB1_02630	Serine protease HtrA	>tr|J3EZW9|J3EZW9_9EURY Serine protease HtrA OS=Halogranum salarium B-1 OX=1210908 GN=HSB1_02630 PE=4 SV=1		Halogranum salarium B-1	37619.7	100	FALSE	0	3	0.106	0.044	0.071	HSB1_02630, J3EZW9	3	1	2	HSB1_02630, J3EZW9	3	1	2	HSB1_02630, J3EZW9	628.8	73.9	289.3	HSB1_02630, J3EZW9	5377.6	749.876	1590.95	HSB1_02630, J3EZW9	3274.72	619.115	1073.36	HSB1_02630, J3EZW9	HSB1_02630, J3EZW9	0	0
J3EZX7	HSB1_02780	Lipoprotein	>tr|J3EZX7|J3EZX7_9EURY Lipoprotein OS=Halogranum salarium B-1 OX=1210908 GN=HSB1_02780 PE=4 SV=1		Halogranum salarium B-1	28249.3	66.7	TRUE	0	1	0.064	0	0.064	HSB1_02780, J3EZX7	1	0	1	HSB1_02780, J3EZX7	1	0	1	HSB1_02780, J3EZX7	58.5	0	122.9	HSB1_02780, J3EZX7	818.34	0	1721.01	HSB1_02780, J3EZX7	826.69	0	1050.86	HSB1_02780, J3EZX7	HSB1_02780, J3EZX7	0	0
J3EZY8	HSB1_02980	Heparinase II/III-like protein	>tr|J3EZY8|J3EZY8_9EURY Heparinase II/III-like protein OS=Halogranum salarium B-1 OX=1210908 GN=HSB1_02980 PE=4 SV=1		Halogranum salarium B-1	143217	100	FALSE	0	81	0.563	0.55	0.542	HSB1_02980, J3EZY8	77	73	75	HSB1_02980, J3EZY8	77	73	75	HSB1_02980, J3EZY8	487196	594812	483707	HSB1_02980, J3EZY8	1.03588e+06	1.33498e+06	1.18127e+06	HSB1_02980, J3EZY8	795093	1.66499e+06	946415	HSB1_02980, J3EZY8	HSB1_02980, J3EZY8	1	1
J3F001	HSB1_03230	3-isopropylmalate dehydrogenase	>tr|J3F001|J3F001_9EURY 3-isopropylmalate dehydrogenase OS=Halogranum salarium B-1 OX=1210908 GN=HSB1_03230 PE=4 SV=1		Halogranum salarium B-1	34239.8	100	FALSE	0	2	0.067	0.067	0.031	HSB1_03230, J3F001	2	2	1	HSB1_03230, J3F001	2	2	1	HSB1_03230, J3F001	146.2	328.2	58.9	HSB1_03230, J3F001	1169.68	2245.44	487.666	HSB1_03230, J3F001	944.658	3333.91	317.189	HSB1_03230, J3F001	HSB1_03230, J3F001	0	0
J3F004	HSB1_03280	Uncharacterized protein	>tr|J3F004|J3F004_9EURY Uncharacterized protein OS=Halogranum salarium B-1 OX=1210908 GN=HSB1_03280 PE=4 SV=1		Halogranum salarium B-1	16573.1	100	FALSE	0	3	0.131	0.131	0.131	HSB1_03280, J3F004	3	3	3	HSB1_03280, J3F004	3	3	3	HSB1_03280, J3F004	2738.4	54.9	2158.7	HSB1_03280, J3F004	5666.01	113.186	4401.43	HSB1_03280, J3F004	4112.11	219.444	2865.75	HSB1_03280, J3F004	HSB1_03280, J3F004	1	1
J3F010	HSB1_03380	Uncharacterized protein	>tr|J3F010|J3F010_9EURY Uncharacterized protein OS=Halogranum salarium B-1 OX=1210908 GN=HSB1_03380 PE=4 SV=1		Halogranum salarium B-1	41545.5	33.3	TRUE	0	1	0	0	0.03	HSB1_03380, J3F010	0	0	1	HSB1_03380, J3F010	0	0	1	HSB1_03380, J3F010	0	0	57.5	HSB1_03380, J3F010	0	0	690.154	HSB1_03380, J3F010	0	0	328.032	HSB1_03380, J3F010	HSB1_03380, J3F010	0	0
J3F018	HSB1_03530	Acyl-CoA synthetase (Amp-forming)/amp-acid ligase ii	>tr|J3F018|J3F018_9EURY Acyl-CoA synthetase (Amp-forming)/amp-acid ligase ii OS=Halogranum salarium B-1 OX=1210908 GN=HSB1_03530 PE=4 SV=1		Halogranum salarium B-1	62324.2	100	FALSE	0	8	0.118	0.118	0.143	HSB1_03530, J3F018	6	7	8	HSB1_03530, J3F018	6	7	8	HSB1_03530, J3F018	549.5	3492.9	1649.4	HSB1_03530, J3F018	3379.86	29895.2	8673.44	HSB1_03530, J3F018	2339.87	35760.4	5877.63	HSB1_03530, J3F018	HSB1_03530, J3F018	1	1
J3F028	moaC	Probable cyclic pyranopterin monophosphate synthase	>tr|J3F028|J3F028_9EURY Probable cyclic pyranopterin monophosphate synthase OS=Halogranum salarium B-1 OX=1210908 GN=moaC PE=3 SV=1		Halogranum salarium B-1	18730.8	100	TRUE	0	1	0.057	0.057	0.057	moaC, J3F028	1	1	1	moaC, J3F028	1	1	1	moaC, J3F028	49	1380.4	281.3	moaC, J3F028	441.073	11657	2531.47	moaC, J3F028	268.579	11284.9	3287.79	moaC, J3F028	moaC, J3F028	0	0
J3F034	HSB1_03830	Thioredoxin	>tr|J3F034|J3F034_9EURY Thioredoxin OS=Halogranum salarium B-1 OX=1210908 GN=HSB1_03830 PE=4 SV=1		Halogranum salarium B-1	12188.6	100	TRUE	0	1	0.072	0.072	0.072	HSB1_03830, J3F034	1	1	1	HSB1_03830, J3F034	1	1	1	HSB1_03830, J3F034	865.9	162.8	262.1	HSB1_03830, J3F034	6061.65	1139.84	1834.45	HSB1_03830, J3F034	3498.38	1204.9	2416.37	HSB1_03830, J3F034	HSB1_03830, J3F034	0	0
J3F042	HSB1_03980	Uncharacterized protein	>tr|J3F042|J3F042_9EURY Uncharacterized protein OS=Halogranum salarium B-1 OX=1210908 GN=HSB1_03980 PE=4 SV=1		Halogranum salarium B-1	15109.7	100	FALSE	0	5	0.246	0.131	0.246	HSB1_03980, J3F042	5	3	5	HSB1_03980, J3F042	5	3	5	HSB1_03980, J3F042	1003.3	279.7	991.6	HSB1_03980, J3F042	2433.23	1104.27	2287.79	HSB1_03980, J3F042	1338.28	1800.82	2045.1	HSB1_03980, J3F042	HSB1_03980, J3F042	1	1
J3F072	HSB1_04530	Uncharacterized protein	>tr|J3F072|J3F072_9EURY Uncharacterized protein OS=Halogranum salarium B-1 OX=1210908 GN=HSB1_04530 PE=4 SV=1		Halogranum salarium B-1	35668.3	100	FALSE	0	3	0.086	0.086	0.086	HSB1_04530, J3F072	3	3	3	HSB1_04530, J3F072	3	3	3	HSB1_04530, J3F072	61.5	1652.7	329.5	HSB1_04530, J3F072	1867.26	5765.32	894.809	HSB1_04530, J3F072	1250.14	8603.96	927.866	HSB1_04530, J3F072	HSB1_04530, J3F072	1	1
J3F082	HSB1_04780	Trehalose utilization protein	>tr|J3F082|J3F082_9EURY Trehalose utilization protein OS=Halogranum salarium B-1 OX=1210908 GN=HSB1_04780 PE=4 SV=1		Halogranum salarium B-1	27110.1	100	FALSE	0	3	0.063	0.063	0.063	HSB1_04780, J3F082	3	3	2	HSB1_04780, J3F082	3	3	2	HSB1_04780, J3F082	506.3	2216	992.8	HSB1_04780, J3F082	4964.03	17991.8	2320.6	HSB1_04780, J3F082	3486.27	22914.4	3105.94	HSB1_04780, J3F082	HSB1_04780, J3F082	1	1
J3F084	HSB1_04830	Glycosyltransferase RgtA/B/C/D-like domain-containing protein	>tr|J3F084|J3F084_9EURY Glycosyltransferase RgtA/B/C/D-like domain-containing protein OS=Halogranum salarium B-1 OX=1210908 GN=HSB1_04830 PE=4 SV=1		Halogranum salarium B-1	59253	100	FALSE	0	3	0.046	0.013	0.085	HSB1_04830, J3F084	2	1	3	HSB1_04830, J3F084	2	1	3	HSB1_04830, J3F084	81.9	9.1	75.6	HSB1_04830, J3F084	1332.63	160.899	655.435	HSB1_04830, J3F084	1106.17	158.96	535.508	HSB1_04830, J3F084	HSB1_04830, J3F084	0	0
J3F0B1	HSB1_05280	Uncharacterized protein	>tr|J3F0B1|J3F0B1_9EURY Uncharacterized protein OS=Halogranum salarium B-1 OX=1210908 GN=HSB1_05280 PE=4 SV=1		Halogranum salarium B-1	30821.5	100	TRUE	0.000856164	1	0.028	0.028	0.028	HSB1_05280, J3F0B1	1	1	1	HSB1_05280, J3F0B1	1	1	1	HSB1_05280, J3F0B1	267.7	73.6	14.9	HSB1_05280, J3F0B1	1873.68	515.091	104.295	HSB1_05280, J3F0B1	1177.14	532.68	123.858	HSB1_05280, J3F0B1	HSB1_05280, J3F0B1	0	0
J3F0B4	HSB1_05330	Nucleoside ABC transporter ATP-binding protein	>tr|J3F0B4|J3F0B4_9EURY Nucleoside ABC transporter ATP-binding protein OS=Halogranum salarium B-1 OX=1210908 GN=HSB1_05330 PE=4 SV=1		Halogranum salarium B-1	56692.3	100	FALSE	0	12	0.2	0.131	0.249	HSB1_05330, J3F0B4	10	6	11	HSB1_05330, J3F0B4	10	6	11	HSB1_05330, J3F0B4	4027.3	974.1	3872.7	HSB1_05330, J3F0B4	19428.6	5166.3	14081.2	HSB1_05330, J3F0B4	14609.8	6598.94	16681.3	HSB1_05330, J3F0B4	HSB1_05330, J3F0B4	1	1
J3F0B8	HSB1_05380	Amino acid/amide ABC transporter ATP-binding protein 2, haat family	>tr|J3F0B8|J3F0B8_9EURY Amino acid/amide ABC transporter ATP-binding protein 2, haat family OS=Halogranum salarium B-1 OX=1210908 GN=HSB1_05380 PE=4 SV=1		Halogranum salarium B-1	25850.1	100	FALSE	0	6	0.221	0.033	0.25	HSB1_05380, J3F0B8	5	1	6	HSB1_05380, J3F0B8	5	1	6	HSB1_05380, J3F0B8	1125.2	167.8	1249.3	HSB1_05380, J3F0B8	3887.01	1166.55	3766.02	HSB1_05380, J3F0B8	3196.05	1805.44	3157.65	HSB1_05380, J3F0B8	HSB1_05380, J3F0B8	0	0
J3F0F4	HSB1_05980	Sugar phosphatase of had superfamily	>tr|J3F0F4|J3F0F4_9EURY Sugar phosphatase of had superfamily OS=Halogranum salarium B-1 OX=1210908 GN=HSB1_05980 PE=4 SV=1		Halogranum salarium B-1	27841.7	100	FALSE	0	3	0.034	0.115	0.069	HSB1_05980, J3F0F4	1	3	2	HSB1_05980, J3F0F4	1	3	2	HSB1_05980, J3F0F4	12.2	645.1	36.9	HSB1_05980, J3F0F4	149.81	4777.79	184.524	HSB1_05980, J3F0F4	73.4769	3874.66	181.982	HSB1_05980, J3F0F4	HSB1_05980, J3F0F4	0	0
J3F0I3	HSB1_06480	Deacylase-like protein	>tr|J3F0I3|J3F0I3_9EURY Deacylase-like protein OS=Halogranum salarium B-1 OX=1210908 GN=HSB1_06480 PE=4 SV=1		Halogranum salarium B-1	33950.1	100	FALSE	0	10	0.201	0.195	0.195	HSB1_06480, J3F0I3	10	8	7	HSB1_06480, J3F0I3	10	8	7	HSB1_06480, J3F0I3	102827	10521.6	14041.6	HSB1_06480, J3F0I3	271436	22489.7	31799.6	HSB1_06480, J3F0I3	221327	34992.1	34399.7	HSB1_06480, J3F0I3	HSB1_06480, J3F0I3	1	1
J3F0J4	HSB1_06630	UDP-glucose 4-epimerase	>tr|J3F0J4|J3F0J4_9EURY UDP-glucose 4-epimerase OS=Halogranum salarium B-1 OX=1210908 GN=HSB1_06630 PE=4 SV=1		Halogranum salarium B-1	34015.6	100	FALSE	0	2	0.032	0.058	0.032	HSB1_06630, J3F0J4	1	2	1	HSB1_06630, J3F0J4	1	2	1	HSB1_06630, J3F0J4	171.6	271.8	35.7	HSB1_06630, J3F0J4	1902.64	2312.13	395.471	HSB1_06630, J3F0J4	1931.44	3665.1	367.291	HSB1_06630, J3F0J4	HSB1_06630, J3F0J4	0	0
J3JCU9	HSB1_47460	Uncharacterized protein	>tr|J3JCU9|J3JCU9_9EURY Uncharacterized protein OS=Halogranum salarium B-1 OX=1210908 GN=HSB1_47460 PE=4 SV=1		Halogranum salarium B-1	44362.7	66.7	TRUE	0	1	0.048	0	0.048	HSB1_47460, J3JCU9	1	0	1	HSB1_47460, J3JCU9	1	0	1	HSB1_47460, J3JCU9	18.1	0	24.2	HSB1_47460, J3JCU9	271.845	0	362.838	HSB1_47460, J3JCU9	219.921	0	191.847	HSB1_47460, J3JCU9	HSB1_47460, J3JCU9	0	0
J3JCW2	HSB1_47780	SHOCT domain-containing protein	>tr|J3JCW2|J3JCW2_9EURY SHOCT domain-containing protein OS=Halogranum salarium B-1 OX=1210908 GN=HSB1_47780 PE=4 SV=1		Halogranum salarium B-1	13204.4	66.7	TRUE	0.000856164	1	0.089	0	0.089	HSB1_47780, J3JCW2	1	0	1	HSB1_47780, J3JCW2	1	0	1	HSB1_47780, J3JCW2	237.2	0	151.8	HSB1_47780, J3JCW2	474.412	0	303.562	HSB1_47780, J3JCW2	361.346	0	239.38	HSB1_47780, J3JCW2	HSB1_47780, J3JCW2	0	0
J3JCX3	HSB1_48080	Halocyanin-like protein	>tr|J3JCX3|J3JCX3_9EURY Halocyanin-like protein OS=Halogranum salarium B-1 OX=1210908 GN=HSB1_48080 PE=4 SV=1		Halogranum salarium B-1	4465.97	100	FALSE	0	5	0.907	0.907	0.907	HSB1_48080, J3JCX3	5	4	5	HSB1_48080, J3JCX3	5	4	5	HSB1_48080, J3JCX3	648561	1.02479e+06	988954	HSB1_48080, J3JCX3	306261	493670	510560	HSB1_48080, J3JCX3	273031	943175	436639	HSB1_48080, J3JCX3	HSB1_48080, J3JCX3	1	1
J3JCX9	HSB1_48210	FG-GAP repeat protein	>tr|J3JCX9|J3JCX9_9EURY FG-GAP repeat protein OS=Halogranum salarium B-1 OX=1210908 GN=HSB1_48210 PE=4 SV=1		Halogranum salarium B-1	44704.4	100	FALSE	0	4	0.057	0.057	0.057	HSB1_48210, J3JCX9	4	4	4	HSB1_48210, J3JCX9	4	4	4	HSB1_48210, J3JCX9	3590.4	772.3	7151.4	HSB1_48210, J3JCX9	41440.2	9681.73	19365.3	HSB1_48210, J3JCX9	16518.9	7611.91	13944.7	HSB1_48210, J3JCX9	HSB1_48210, J3JCX9	1	1
J3JCY0	HSB1_48230	Arylsulfotransferase (Asst)	>tr|J3JCY0|J3JCY0_9EURY Arylsulfotransferase (Asst) OS=Halogranum salarium B-1 OX=1210908 GN=HSB1_48230 PE=4 SV=1		Halogranum salarium B-1	54732.5	100	FALSE	0	9	0.241	0.154	0.272	HSB1_48230, J3JCY0	8	6	9	HSB1_48230, J3JCY0	8	6	9	HSB1_48230, J3JCY0	3796.1	184.9	1175.3	HSB1_48230, J3JCY0	23938.3	2038.36	7948.88	HSB1_48230, J3JCY0	11481.3	1779.13	6216.78	HSB1_48230, J3JCY0	HSB1_48230, J3JCY0	1	1
J3JCY5	HSB1_44070	Nucleoside-diphosphate-sugar epimerase	>tr|J3JCY5|J3JCY5_9EURY Nucleoside-diphosphate-sugar epimerase OS=Halogranum salarium B-1 OX=1210908 GN=HSB1_44070 PE=4 SV=1		Halogranum salarium B-1	35025.6	100	FALSE	0	3	0.025	0.085	0.035	HSB1_44070, J3JCY5	1	3	1	HSB1_44070, J3JCY5	1	3	1	HSB1_44070, J3JCY5	26.6	264.2	4	HSB1_44070, J3JCY5	559.319	3914.86	285.743	HSB1_44070, J3JCY5	295.417	5307.25	267.008	HSB1_44070, J3JCY5	HSB1_44070, J3JCY5	0	0
J3JCZ4	HSB1_44270	PGF-pre-PGF domain-containing protein	>tr|J3JCZ4|J3JCZ4_9EURY PGF-pre-PGF domain-containing protein OS=Halogranum salarium B-1 OX=1210908 GN=HSB1_44270 PE=4 SV=1		Halogranum salarium B-1	168662	33.3	TRUE	0.000856164	1	0.005	0.005	0	HSB1_44270, J3JCZ4	1	1	0	HSB1_44270, J3JCZ4	1	0	0	HSB1_44270, J3JCZ4	3.4	0	0	HSB1_44270, J3JCZ4	0.653046	0	0	HSB1_44270, J3JCZ4	1	0	0	HSB1_44270, J3JCZ4	HSB1_44270, J3JCZ4	0	0
J3JCZ7	HSB1_44350	beta-galactosidase	>tr|J3JCZ7|J3JCZ7_9EURY beta-galactosidase OS=Halogranum salarium B-1 OX=1210908 GN=HSB1_44350 PE=3 SV=1		Halogranum salarium B-1	75402.3	33.3	TRUE	0	1	0	0.021	0	HSB1_44350, J3JCZ7	0	1	0	HSB1_44350, J3JCZ7	0	1	0	HSB1_44350, J3JCZ7	0	5.5	0	HSB1_44350, J3JCZ7	0	176.056	0	HSB1_44350, J3JCZ7	0	236.533	0	HSB1_44350, J3JCZ7	HSB1_44350, J3JCZ7	0	0
J3JD07	HSB1_44600	Right handed beta helix domain-containing protein	>tr|J3JD07|J3JD07_9EURY Right handed beta helix domain-containing protein OS=Halogranum salarium B-1 OX=1210908 GN=HSB1_44600 PE=4 SV=1		Halogranum salarium B-1	40815	100	FALSE	0	8	0.188	0.116	0.217	HSB1_44600, J3JD07	7	5	8	HSB1_44600, J3JD07	7	5	8	HSB1_44600, J3JD07	1049.7	964.8	1461.9	HSB1_44600, J3JD07	7107	5776	5351.23	HSB1_44600, J3JD07	2978.22	4993.61	4819.06	HSB1_44600, J3JD07	HSB1_44600, J3JD07	1	1
J3JD09	HSB1_44650	D-glucuronyl C5-epimerase C-terminal domain-containing protein	>tr|J3JD09|J3JD09_9EURY D-glucuronyl C5-epimerase C-terminal domain-containing protein OS=Halogranum salarium B-1 OX=1210908 GN=HSB1_44650 PE=4 SV=1		Halogranum salarium B-1	40988.7	66.7	TRUE	0	1	0.033	0	0.033	HSB1_44650, J3JD09	1	0	1	HSB1_44650, J3JD09	1	0	1	HSB1_44650, J3JD09	477.5	0	521.4	HSB1_44650, J3JD09	6207.1	0	6778.77	HSB1_44650, J3JD09	6123.79	0	4001.63	HSB1_44650, J3JD09	HSB1_44650, J3JD09	0	0
J3JD11	HSB1_44700	Sugar phosphotransferase system IIC component	>tr|J3JD11|J3JD11_9EURY Sugar phosphotransferase system IIC component OS=Halogranum salarium B-1 OX=1210908 GN=HSB1_44700 PE=4 SV=1		Halogranum salarium B-1	39843	100	TRUE	0	1	0.026	0.026	0.026	HSB1_44700, J3JD11	1	1	1	HSB1_44700, J3JD11	1	1	1	HSB1_44700, J3JD11	266.5	55.9	274.9	HSB1_44700, J3JD11	3730.6	782.342	3848.5	HSB1_44700, J3JD11	1948.65	1084.57	4347.8	HSB1_44700, J3JD11	HSB1_44700, J3JD11	0	0
J3JD13	fbp	Fructose-1,6-bisphosphatase class 1	>tr|J3JD13|J3JD13_9EURY Fructose-1,6-bisphosphatase class 1 OS=Halogranum salarium B-1 OX=1210908 GN=fbp PE=3 SV=1		Halogranum salarium B-1	29889	100	FALSE	0	2	0.051	0.051	0.051	fbp, J3JD13	2	2	2	fbp, J3JD13	2	2	2	fbp, J3JD13	1835	1491.9	737.9	fbp, J3JD13	22409.4	9697.29	4489.84	fbp, J3JD13	14578.1	9135.75	3374.7	fbp, J3JD13	fbp, J3JD13	1	1
J3JD14	msrA	Peptide methionine sulfoxide reductase MsrA	>tr|J3JD14|J3JD14_9EURY Peptide methionine sulfoxide reductase MsrA OS=Halogranum salarium B-1 OX=1210908 GN=msrA PE=3 SV=1		Halogranum salarium B-1	19972.8	33.3	TRUE	0	1	0.056	0	0	msrA, J3JD14	1	0	0	msrA, J3JD14	1	0	0	msrA, J3JD14	324.4	0	0	msrA, J3JD14	2595.53	0	0	msrA, J3JD14	1372.74	0	0	msrA, J3JD14	msrA, J3JD14	0	0
J3JD18	HSB1_44870	Permease	>tr|J3JD18|J3JD18_9EURY Permease OS=Halogranum salarium B-1 OX=1210908 GN=HSB1_44870 PE=3 SV=1		Halogranum salarium B-1	37249.2	66.7	FALSE	0	4	0.075	0.041	0.107	HSB1_44870, J3JD18	3	1	4	HSB1_44870, J3JD18	3	0	4	HSB1_44870, J3JD18	711.8	0	916.9	HSB1_44870, J3JD18	2967.63	0	2372.59	HSB1_44870, J3JD18	1345.83	0	1415.89	HSB1_44870, J3JD18	HSB1_44870, J3JD18	0	0
J3JD19	HSB1_44900	ABC transporter domain-containing protein	>tr|J3JD19|J3JD19_9EURY ABC transporter domain-containing protein OS=Halogranum salarium B-1 OX=1210908 GN=HSB1_44900 PE=4 SV=1		Halogranum salarium B-1	27000.4	100	FALSE	0	7	0.224	0.143	0.278	HSB1_44900, J3JD19	6	4	7	HSB1_44900, J3JD19	6	4	7	HSB1_44900, J3JD19	1265.7	203.2	1157.2	HSB1_44900, J3JD19	5193.79	533.429	3378.23	HSB1_44900, J3JD19	3530.02	812.007	4059.47	HSB1_44900, J3JD19	HSB1_44900, J3JD19	1	1
J3JD23	HSB1_45000	Uncharacterized protein	>tr|J3JD23|J3JD23_9EURY Uncharacterized protein OS=Halogranum salarium B-1 OX=1210908 GN=HSB1_45000 PE=4 SV=1		Halogranum salarium B-1	21600.2	100	FALSE	0	8	0.373	0.316	0.316	HSB1_45000, J3JD23	8	7	7	HSB1_45000, J3JD23	8	7	7	HSB1_45000, J3JD23	8192.5	1560	2347.8	HSB1_45000, J3JD23	18166.2	4572.65	5445.36	HSB1_45000, J3JD23	8084.9	3899.89	2893.06	HSB1_45000, J3JD23	HSB1_45000, J3JD23	1	1
J3JD26	tfb	Transcription initiation factor IIB	>tr|J3JD26|J3JD26_9EURY Transcription initiation factor IIB OS=Halogranum salarium B-1 OX=1210908 GN=tfb PE=3 SV=1		Halogranum salarium B-1	36171.5	33.3	FALSE	0.000856164	2	0.053	0	0.053	tfb, J3JD26	2	0	2	tfb, J3JD26	0	0	2	tfb, J3JD26	0.1	0	48.2	tfb, J3JD26	0	0	0.42786	tfb, J3JD26	0	0	1	tfb, J3JD26	tfb, J3JD26	0	0
J3JD30	HSB1_45170	ABC-type transport system periplasmic substrate-binding protein	>tr|J3JD30|J3JD30_9EURY ABC-type transport system periplasmic substrate-binding protein OS=Halogranum salarium B-1 OX=1210908 GN=HSB1_45170 PE=4 SV=1		Halogranum salarium B-1	61030.1	100	FALSE	0	22	0.332	0.325	0.365	HSB1_45170, J3JD30	20	21	21	HSB1_45170, J3JD30	20	21	21	HSB1_45170, J3JD30	29724.3	41195.6	54586.4	HSB1_45170, J3JD30	158586	207824	339947	HSB1_45170, J3JD30	84130.3	185581	248850	HSB1_45170, J3JD30	HSB1_45170, J3JD30	1	1
J3JD33	HSB1_45250	TatD family hydrolase	>tr|J3JD33|J3JD33_9EURY TatD family hydrolase OS=Halogranum salarium B-1 OX=1210908 GN=HSB1_45250 PE=4 SV=1		Halogranum salarium B-1	38039.1	100	FALSE	0	2	0.05	0.05	0.026	HSB1_45250, J3JD33	2	2	1	HSB1_45250, J3JD33	2	2	1	HSB1_45250, J3JD33	17.7	155.5	30.1	HSB1_45250, J3JD33	246.422	1782.68	541.115	HSB1_45250, J3JD33	230.322	2794.74	329.725	HSB1_45250, J3JD33	HSB1_45250, J3JD33	0	0
J3JD34	HSB1_45270	VOC domain-containing protein	>tr|J3JD34|J3JD34_9EURY VOC domain-containing protein OS=Halogranum salarium B-1 OX=1210908 GN=HSB1_45270 PE=4 SV=1		Halogranum salarium B-1	35692.6	33.3	FALSE	0	2	0	0.069	0.038	HSB1_45270, J3JD34	0	2	1	HSB1_45270, J3JD34	0	2	0	HSB1_45270, J3JD34	0	519.5	0	HSB1_45270, J3JD34	0	0.243668	0	HSB1_45270, J3JD34	0	1	0	HSB1_45270, J3JD34	HSB1_45270, J3JD34	0	0
J3JD56	HSB1_45820	Type I phosphodiesterase/nucleotide pyrophosphatase	>tr|J3JD56|J3JD56_9EURY Type I phosphodiesterase/nucleotide pyrophosphatase OS=Halogranum salarium B-1 OX=1210908 GN=HSB1_45820 PE=4 SV=1		Halogranum salarium B-1	62778.3	66.7	FALSE	0	3	0.037	0	0.053	HSB1_45820, J3JD56	2	0	3	HSB1_45820, J3JD56	2	0	3	HSB1_45820, J3JD56	10.7	0	19.7	HSB1_45820, J3JD56	303.294	0	171.152	HSB1_45820, J3JD56	160.721	0	120.05	HSB1_45820, J3JD56	HSB1_45820, J3JD56	0	0
J3JD71	HSB1_46200	Phosphoglucosamine mutase	>tr|J3JD71|J3JD71_9EURY Phosphoglucosamine mutase OS=Halogranum salarium B-1 OX=1210908 GN=HSB1_46200 PE=3 SV=1		Halogranum salarium B-1	46956.5	100	FALSE	0	6	0.122	0.154	0.114	HSB1_46200, J3JD71	5	6	5	HSB1_46200, J3JD71	5	6	5	HSB1_46200, J3JD71	459.2	1472.4	71.9	HSB1_46200, J3JD71	2749.76	10388.9	546.355	HSB1_46200, J3JD71	1771.06	11828.6	453.857	HSB1_46200, J3JD71	HSB1_46200, J3JD71	1	1
J3JD78	HSB1_46400	NodB homology domain-containing protein	>tr|J3JD78|J3JD78_9EURY NodB homology domain-containing protein OS=Halogranum salarium B-1 OX=1210908 GN=HSB1_46400 PE=4 SV=1		Halogranum salarium B-1	46043.7	100	FALSE	0	9	0.114	0.114	0.116	HSB1_46400, J3JD78	8	8	6	HSB1_46400, J3JD78	8	8	6	HSB1_46400, J3JD78	60518	17327.2	4983.5	HSB1_46400, J3JD78	284313	82262.2	18390.2	HSB1_46400, J3JD78	228316	142220	12753.4	HSB1_46400, J3JD78	HSB1_46400, J3JD78	1	1
J3JD96	HSB1_42620	Amidase	>tr|J3JD96|J3JD96_9EURY Amidase OS=Halogranum salarium B-1 OX=1210908 GN=HSB1_42620 PE=4 SV=1		Halogranum salarium B-1	53609.3	100	FALSE	0	3	0.079	0.1	0.1	HSB1_42620, J3JD96	2	3	3	HSB1_42620, J3JD96	2	3	3	HSB1_42620, J3JD96	19.3	340.4	42.4	HSB1_42620, J3JD96	311.099	1351.49	55.7588	HSB1_42620, J3JD96	232.008	1358.32	47.5788	HSB1_42620, J3JD96	HSB1_42620, J3JD96	1	1
J3JDC2	HSB1_43270	Cyclase family protein	>tr|J3JDC2|J3JDC2_9EURY Cyclase family protein OS=Halogranum salarium B-1 OX=1210908 GN=HSB1_43270 PE=4 SV=1		Halogranum salarium B-1	25629.5	100	FALSE	0	5	0.103	0.211	0.211	HSB1_43270, J3JDC2	3	5	5	HSB1_43270, J3JDC2	3	5	5	HSB1_43270, J3JDC2	449.2	6493.7	3541.3	HSB1_43270, J3JDC2	908.25	11558.9	3590.63	HSB1_43270, J3JDC2	516.466	14972.3	3589.22	HSB1_43270, J3JDC2	HSB1_43270, J3JDC2	1	1
J3JDE7	HSB1_41120	Glycoside hydrolase family 3 domain protein	>tr|J3JDE7|J3JDE7_9EURY Glycoside hydrolase family 3 domain protein OS=Halogranum salarium B-1 OX=1210908 GN=HSB1_41120 PE=3 SV=1		Halogranum salarium B-1	83356.7	66.7	TRUE	0	1	0.014	0.014	0	HSB1_41120, J3JDE7	1	1	0	HSB1_41120, J3JDE7	1	1	0	HSB1_41120, J3JDE7	15.9	10.4	0	HSB1_41120, J3JDE7	538.903	352.137	0	HSB1_41120, J3JDE7	286.481	481.936	0	HSB1_41120, J3JDE7	HSB1_41120, J3JDE7	0	0
J3JDF9	HSB1_41420	SHOCT domain-containing protein	>tr|J3JDF9|J3JDF9_9EURY SHOCT domain-containing protein OS=Halogranum salarium B-1 OX=1210908 GN=HSB1_41420 PE=4 SV=1		Halogranum salarium B-1	12739.8	100	FALSE	0	2	0.162	0.094	0.162	HSB1_41420, J3JDF9	2	1	2	HSB1_41420, J3JDF9	2	1	2	HSB1_41420, J3JDF9	3031.3	126.1	1839.1	HSB1_41420, J3JDF9	6389.53	276.57	2758.61	HSB1_41420, J3JDF9	5330.43	344.915	2263.28	HSB1_41420, J3JDF9	HSB1_41420, J3JDF9	0	0
J3JDH8	HSB1_41890	DUF2795 domain-containing protein	>tr|J3JDH8|J3JDH8_9EURY DUF2795 domain-containing protein OS=Halogranum salarium B-1 OX=1210908 GN=HSB1_41890 PE=4 SV=1		Halogranum salarium B-1	12036.8	66.7	TRUE	0	1	0.084	0.084	0	HSB1_41890, J3JDH8	1	1	0	HSB1_41890, J3JDH8	1	1	0	HSB1_41890, J3JDH8	104.2	56.6	0	HSB1_41890, J3JDH8	833.985	453.039	0	HSB1_41890, J3JDH8	494.289	470.855	0	HSB1_41890, J3JDH8	HSB1_41890, J3JDH8	0	0
J3JDI9	HSB1_42170	Uncharacterized protein	>tr|J3JDI9|J3JDI9_9EURY Uncharacterized protein OS=Halogranum salarium B-1 OX=1210908 GN=HSB1_42170 PE=4 SV=1		Halogranum salarium B-1	41521.5	100	FALSE	0	10	0.248	0.3	0.3	HSB1_42170, J3JDI9	9	10	10	HSB1_42170, J3JDI9	9	10	10	HSB1_42170, J3JDI9	8204.1	3598.6	10243.9	HSB1_42170, J3JDI9	31082.9	14257.9	31290.4	HSB1_42170, J3JDI9	19340.7	21800.5	26403.8	HSB1_42170, J3JDI9	HSB1_42170, J3JDI9	1	1
J3JDJ7	HSB1_39100	Uncharacterized protein	>tr|J3JDJ7|J3JDJ7_9EURY Uncharacterized protein OS=Halogranum salarium B-1 OX=1210908 GN=HSB1_39100 PE=4 SV=1		Halogranum salarium B-1	72340.9	33.3	TRUE	0	1	0.012	0	0.012	HSB1_39100, J3JDJ7	1	0	1	HSB1_39100, J3JDJ7	0	0	1	HSB1_39100, J3JDJ7	0	0	54.5	HSB1_39100, J3JDJ7	0	0	0.239508	HSB1_39100, J3JDJ7	0	0	1	HSB1_39100, J3JDJ7	HSB1_39100, J3JDJ7	0	0
J3JDK9	HSB1_39400	ABC transporter	>tr|J3JDK9|J3JDK9_9EURY ABC transporter OS=Halogranum salarium B-1 OX=1210908 GN=HSB1_39400 PE=4 SV=1		Halogranum salarium B-1	33362.3	100	FALSE	0	5	0.167	0.118	0.209	HSB1_39400, J3JDK9	4	3	5	HSB1_39400, J3JDK9	4	3	5	HSB1_39400, J3JDK9	181.5	114.2	429.6	HSB1_39400, J3JDK9	1128.18	633.91	1048.88	HSB1_39400, J3JDK9	780.151	600.501	866.442	HSB1_39400, J3JDK9	HSB1_39400, J3JDK9	1	1
J3JDL9	HSB1_39650	Extracellular solute-binding protein family 5	>tr|J3JDL9|J3JDL9_9EURY Extracellular solute-binding protein family 5 OS=Halogranum salarium B-1 OX=1210908 GN=HSB1_39650 PE=4 SV=1		Halogranum salarium B-1	62340.6	100	FALSE	0	4	0.092	0.092	0.092	HSB1_39650, J3JDL9	4	4	4	HSB1_39650, J3JDL9	4	4	4	HSB1_39650, J3JDL9	2426.1	1678.3	3592	HSB1_39650, J3JDL9	12072.8	8820.78	33505.6	HSB1_39650, J3JDL9	6372.5	11163.2	13813.6	HSB1_39650, J3JDL9	HSB1_39650, J3JDL9	1	1
J3JDM7	HSB1_39850	Alpha-ketoglutarate semialdehyde dehydrogenase	>tr|J3JDM7|J3JDM7_9EURY Alpha-ketoglutarate semialdehyde dehydrogenase OS=Halogranum salarium B-1 OX=1210908 GN=HSB1_39850 PE=4 SV=1		Halogranum salarium B-1	50877.7	66.7	TRUE	0.000856164	1	0.023	0.023	0	HSB1_39850, J3JDM7	1	1	0	HSB1_39850, J3JDM7	1	1	0	HSB1_39850, J3JDM7	58.5	70.1	0	HSB1_39850, J3JDM7	1286.53	1541.94	0	HSB1_39850, J3JDM7	1021.51	2154.77	0	HSB1_39850, J3JDM7	HSB1_39850, J3JDM7	0	0
J3JDP4	HSB1_40270	Fe/B12 periplasmic-binding domain-containing protein	>tr|J3JDP4|J3JDP4_9EURY Fe/B12 periplasmic-binding domain-containing protein OS=Halogranum salarium B-1 OX=1210908 GN=HSB1_40270 PE=4 SV=1		Halogranum salarium B-1	46062.2	100	FALSE	0	12	0.259	0.177	0.259	HSB1_40270, J3JDP4	12	10	12	HSB1_40270, J3JDP4	12	10	12	HSB1_40270, J3JDP4	250723	104685	170650	HSB1_40270, J3JDP4	564366	278528	399633	HSB1_40270, J3JDP4	380523	356905	281073	HSB1_40270, J3JDP4	HSB1_40270, J3JDP4	1	1
J3JDP7	HSB1_40350	Solute-binding protein family 5 domain-containing protein	>tr|J3JDP7|J3JDP7_9EURY Solute-binding protein family 5 domain-containing protein OS=Halogranum salarium B-1 OX=1210908 GN=HSB1_40350 PE=4 SV=1		Halogranum salarium B-1	66483.2	100	FALSE	0	18	0.257	0.257	0.278	HSB1_40350, J3JDP7	17	17	18	HSB1_40350, J3JDP7	17	17	18	HSB1_40350, J3JDP7	53434.3	21663	34631.3	HSB1_40350, J3JDP7	134191	47706.8	84663.8	HSB1_40350, J3JDP7	94483.3	69362.4	88715.3	HSB1_40350, J3JDP7	HSB1_40350, J3JDP7	1	1
J3JDQ6	HSB1_40570	Extracellular solute-binding protein family 1	>tr|J3JDQ6|J3JDQ6_9EURY Extracellular solute-binding protein family 1 OS=Halogranum salarium B-1 OX=1210908 GN=HSB1_40570 PE=4 SV=1		Halogranum salarium B-1	50541.9	100	FALSE	0	9	0.157	0.124	0.172	HSB1_40570, J3JDQ6	8	6	9	HSB1_40570, J3JDQ6	8	6	9	HSB1_40570, J3JDQ6	380.6	470.4	2524.7	HSB1_40570, J3JDQ6	2097.62	3366.39	17490.7	HSB1_40570, J3JDQ6	2225.45	5015.56	11922.2	HSB1_40570, J3JDQ6	HSB1_40570, J3JDQ6	1	1
J3JDS9	HSB1_39020	Restriction endonuclease type IV Mrr domain-containing protein	>tr|J3JDS9|J3JDS9_9EURY Restriction endonuclease type IV Mrr domain-containing protein OS=Halogranum salarium B-1 OX=1210908 GN=HSB1_39020 PE=4 SV=1		Halogranum salarium B-1	121243	66.7	FALSE	0	2	0.021	0	0.021	HSB1_39020, J3JDS9	2	0	2	HSB1_39020, J3JDS9	2	0	2	HSB1_39020, J3JDS9	448.3	0	413.9	HSB1_39020, J3JDS9	17004	0	10762.5	HSB1_39020, J3JDS9	21989.2	0	5022.88	HSB1_39020, J3JDS9	HSB1_39020, J3JDS9	0	0
J3JDU5	HSB1_38790	DUF262 domain-containing protein	>tr|J3JDU5|J3JDU5_9EURY DUF262 domain-containing protein OS=Halogranum salarium B-1 OX=1210908 GN=HSB1_38790 PE=4 SV=1		Halogranum salarium B-1	82255.7	100	FALSE	0	3	0.031	0.031	0.049	HSB1_38790, J3JDU5	2	2	3	HSB1_38790, J3JDU5	2	2	3	HSB1_38790, J3JDU5	5.1	14.6	52	HSB1_38790, J3JDU5	141.463	401.611	321.21	HSB1_38790, J3JDU5	82.997	256.004	338.98	HSB1_38790, J3JDU5	HSB1_38790, J3JDU5	1	1
J3JDV1	HSB1_38940	Uncharacterized protein	>tr|J3JDV1|J3JDV1_9EURY Uncharacterized protein OS=Halogranum salarium B-1 OX=1210908 GN=HSB1_38940 PE=4 SV=1		Halogranum salarium B-1	36993.4	33.3	TRUE	0	1	0.03	0	0.03	HSB1_38940, J3JDV1	1	0	1	HSB1_38940, J3JDV1	1	0	0	HSB1_38940, J3JDV1	40.7	0	0	HSB1_38940, J3JDV1	0.426384	0	0	HSB1_38940, J3JDV1	1	0	0	HSB1_38940, J3JDV1	HSB1_38940, J3JDV1	0	0
J3JDZ0	HSB1_33230	Sialidase	>tr|J3JDZ0|J3JDZ0_9EURY Sialidase OS=Halogranum salarium B-1 OX=1210908 GN=HSB1_33230 PE=4 SV=1		Halogranum salarium B-1	55523.2	100	FALSE	0	4	0.015	0.036	0.07	HSB1_33230, J3JDZ0	1	2	4	HSB1_33230, J3JDZ0	1	2	4	HSB1_33230, J3JDZ0	1.5	15.2	281.4	HSB1_33230, J3JDZ0	27.4208	175.312	550.734	HSB1_33230, J3JDZ0	15.6336	222.185	625.085	HSB1_33230, J3JDZ0	HSB1_33230, J3JDZ0	0	0
J3JE11	HSB1_33780	Acetate/CoA ligase	>tr|J3JE11|J3JE11_9EURY Acetate/CoA ligase OS=Halogranum salarium B-1 OX=1210908 GN=HSB1_33780 PE=4 SV=1		Halogranum salarium B-1	73802.3	100	FALSE	0	7	0.081	0.1	0.1	HSB1_33780, J3JE11	6	7	7	HSB1_33780, J3JE11	6	7	7	HSB1_33780, J3JE11	592.4	6383.7	393.7	HSB1_33780, J3JE11	3451.26	21254.2	1124.45	HSB1_33780, J3JE11	2718.63	36979.4	1573.24	HSB1_33780, J3JE11	HSB1_33780, J3JE11	1	1
J3JE13	HSB1_33830	DoxX family protein	>tr|J3JE13|J3JE13_9EURY DoxX family protein OS=Halogranum salarium B-1 OX=1210908 GN=HSB1_33830 PE=4 SV=1		Halogranum salarium B-1	15825.8	100	FALSE	0	5	0.282	0.192	0.282	HSB1_33830, J3JE13	5	4	4	HSB1_33830, J3JE13	5	4	4	HSB1_33830, J3JE13	46787.1	5147.4	22366.3	HSB1_33830, J3JE13	124376	15088.5	38863.7	HSB1_33830, J3JE13	54700.4	15789.4	25909.7	HSB1_33830, J3JE13	HSB1_33830, J3JE13	1	1
J3JE14	HSB1_33810	UspA domain protein	>tr|J3JE14|J3JE14_9EURY UspA domain protein OS=Halogranum salarium B-1 OX=1210908 GN=HSB1_33810 PE=4 SV=1		Halogranum salarium B-1	16665.4	100	FALSE	0	2	0.058	0.058	0.155	HSB1_33810, J3JE14	1	1	2	HSB1_33810, J3JE14	1	1	2	HSB1_33810, J3JE14	14.2	113.9	669.1	HSB1_33810, J3JE14	70.852	569.641	2285.07	HSB1_33810, J3JE14	53.9629	861.753	1933.2	HSB1_33810, J3JE14	HSB1_33810, J3JE14	0	0
J3JE15	HSB1_33880	Uncharacterized protein	>tr|J3JE15|J3JE15_9EURY Uncharacterized protein OS=Halogranum salarium B-1 OX=1210908 GN=HSB1_33880 PE=4 SV=1		Halogranum salarium B-1	12527.7	100	FALSE	0	2	0.128	0.072	0.128	HSB1_33880, J3JE15	2	1	2	HSB1_33880, J3JE15	2	1	2	HSB1_33880, J3JE15	3319.2	193.8	1319.1	HSB1_33880, J3JE15	8960.33	868.829	3024.41	HSB1_33880, J3JE15	4817.57	777.551	3222.39	HSB1_33880, J3JE15	HSB1_33880, J3JE15	0	0
J3JE24	HSB1_34060	Oxidoreductase domain protein	>tr|J3JE24|J3JE24_9EURY Oxidoreductase domain protein OS=Halogranum salarium B-1 OX=1210908 GN=HSB1_34060 PE=4 SV=1		Halogranum salarium B-1	39498.1	100	FALSE	0	2	0.051	0.051	0.028	HSB1_34060, J3JE24	2	2	1	HSB1_34060, J3JE24	2	2	1	HSB1_34060, J3JE24	132.4	179.8	69.6	HSB1_34060, J3JE24	1044.09	2225.14	861.702	HSB1_34060, J3JE24	902.167	3760.51	833.832	HSB1_34060, J3JE24	HSB1_34060, J3JE24	0	0
J3JE41	HSB1_34530	Putative cell surface protein	>tr|J3JE41|J3JE41_9EURY Putative cell surface protein OS=Halogranum salarium B-1 OX=1210908 GN=HSB1_34530 PE=4 SV=1		Halogranum salarium B-1	77893.6	100	FALSE	0	21	0.234	0.244	0.255	HSB1_34530, J3JE41	18	20	20	HSB1_34530, J3JE41	18	20	20	HSB1_34530, J3JE41	17629.4	28172.7	36249	HSB1_34530, J3JE41	62124.3	121851	126115	HSB1_34530, J3JE41	64774.2	230436	136242	HSB1_34530, J3JE41	HSB1_34530, J3JE41	1	1
J3JE46	HSB1_34610	Gluconate permease gntP	>tr|J3JE46|J3JE46_9EURY Gluconate permease gntP OS=Halogranum salarium B-1 OX=1210908 GN=HSB1_34610 PE=4 SV=1		Halogranum salarium B-1	49401.8	66.7	FALSE	0	4	0.063	0.038	0.088	HSB1_34610, J3JE46	3	2	4	HSB1_34610, J3JE46	2	0	2	HSB1_34610, J3JE46	104.2	10	677.5	HSB1_34610, J3JE46	81.4398	0	451.054	HSB1_34610, J3JE46	66.0389	0	401.673	HSB1_34610, J3JE46	HSB1_34610, J3JE46	1	0
J3JE53	HSB1_34830	Peptidase S45 penicillin amidase	>tr|J3JE53|J3JE53_9EURY Peptidase S45 penicillin amidase OS=Halogranum salarium B-1 OX=1210908 GN=HSB1_34830 PE=3 SV=1		Halogranum salarium B-1	89067.6	100	FALSE	0	11	0.136	0.104	0.136	HSB1_34830, J3JE53	11	9	11	HSB1_34830, J3JE53	11	9	11	HSB1_34830, J3JE53	1522.9	555.7	1644.5	HSB1_34830, J3JE53	11190.2	4164.89	8082.79	HSB1_34830, J3JE53	6870.07	4277.42	9925.78	HSB1_34830, J3JE53	HSB1_34830, J3JE53	1	1
J3JE60	HSB1_35030	Membrane protein 6-pyruvoyl-tetrahydropterin synthase-related domain-containing protein	>tr|J3JE60|J3JE60_9EURY Membrane protein 6-pyruvoyl-tetrahydropterin synthase-related domain-containing protein OS=Halogranum salarium B-1 OX=1210908 GN=HSB1_35030 PE=4 SV=1		Halogranum salarium B-1	102842	100	FALSE	0	5	0.046	0.016	0.055	HSB1_35030, J3JE60	4	2	5	HSB1_35030, J3JE60	4	2	5	HSB1_35030, J3JE60	325.7	174.8	747	HSB1_35030, J3JE60	3958.32	2924.82	7871.69	HSB1_35030, J3JE60	3155.49	4111.7	8013.48	HSB1_35030, J3JE60	HSB1_35030, J3JE60	1	1
J3JE63	HSB1_35010	NodB homology domain-containing protein	>tr|J3JE63|J3JE63_9EURY NodB homology domain-containing protein OS=Halogranum salarium B-1 OX=1210908 GN=HSB1_35010 PE=4 SV=1		Halogranum salarium B-1	47450.7	100	FALSE	0	19	0.336	0.336	0.387	HSB1_35010, J3JE63	16	16	18	HSB1_35010, J3JE63	11	11	13	HSB1_35010, J3JE63	27243.6	20641.4	27515.9	HSB1_35010, J3JE63	40466.5	43633.9	91335.7	HSB1_35010, J3JE63	24409.4	37446.1	43149.2	HSB1_35010, J3JE63	HSB1_35010, J3JE63	1	1
J3JE64	HSB1_35060	Sulfatase N-terminal domain-containing protein	>tr|J3JE64|J3JE64_9EURY Sulfatase N-terminal domain-containing protein OS=Halogranum salarium B-1 OX=1210908 GN=HSB1_35060 PE=4 SV=1		Halogranum salarium B-1	51877.4	100	FALSE	0	8	0.121	0.126	0.143	HSB1_35060, J3JE64	7	7	8	HSB1_35060, J3JE64	7	7	8	HSB1_35060, J3JE64	345.7	58.3	552	HSB1_35060, J3JE64	1620.57	324.771	2068.04	HSB1_35060, J3JE64	1214.81	407.112	2090.7	HSB1_35060, J3JE64	HSB1_35060, J3JE64	1	1
J3JE65	HSB1_35130	Superoxide dismutase	>tr|J3JE65|J3JE65_9EURY Superoxide dismutase OS=Halogranum salarium B-1 OX=1210908 GN=HSB1_35130 PE=3 SV=1		Halogranum salarium B-1	22625.2	100	FALSE	0	4	0.22	0.22	0.125	HSB1_35130, J3JE65	4	4	3	HSB1_35130, J3JE65	4	4	3	HSB1_35130, J3JE65	83562.5	68372.3	5170.5	HSB1_35130, J3JE65	195806	158642	11706.9	HSB1_35130, J3JE65	142525	249061	6923.18	HSB1_35130, J3JE65	HSB1_35130, J3JE65	1	1
J3JE72	HSB1_35330	UspA domain-containing protein	>tr|J3JE72|J3JE72_9EURY UspA domain-containing protein OS=Halogranum salarium B-1 OX=1210908 GN=HSB1_35330 PE=4 SV=1		Halogranum salarium B-1	15742.8	100	TRUE	0	1	0.054	0.054	0.054	HSB1_35330, J3JE72	1	1	1	HSB1_35330, J3JE72	1	1	1	HSB1_35330, J3JE72	171.5	24.2	37.9	HSB1_35330, J3JE72	1200.7	169.286	265.026	HSB1_35330, J3JE72	665.215	225.437	300.769	HSB1_35330, J3JE72	HSB1_35330, J3JE72	0	0
J3JE80	HSB1_35530	Membrane-bound metal-dependent hydrolase	>tr|J3JE80|J3JE80_9EURY Membrane-bound metal-dependent hydrolase OS=Halogranum salarium B-1 OX=1210908 GN=HSB1_35530 PE=4 SV=1		Halogranum salarium B-1	12634.8	66.7	TRUE	0	1	0.088	0	0.088	HSB1_35530, J3JE80	1	0	1	HSB1_35530, J3JE80	1	0	1	HSB1_35530, J3JE80	15	0	146.1	HSB1_35530, J3JE80	75.0481	0	730.307	HSB1_35530, J3JE80	63.1104	0	536.279	HSB1_35530, J3JE80	HSB1_35530, J3JE80	0	0
J3JE84	HSB1_35630	DUF58 domain-containing protein	>tr|J3JE84|J3JE84_9EURY DUF58 domain-containing protein OS=Halogranum salarium B-1 OX=1210908 GN=HSB1_35630 PE=4 SV=1		Halogranum salarium B-1	46266.2	100	FALSE	0	7	0.205	0.057	0.221	HSB1_35630, J3JE84	6	2	7	HSB1_35630, J3JE84	6	2	7	HSB1_35630, J3JE84	62022.8	4556	1422.6	HSB1_35630, J3JE84	53599.7	50115.8	24116.3	HSB1_35630, J3JE84	56065.6	56008.3	14314.1	HSB1_35630, J3JE84	HSB1_35630, J3JE84	1	1
J3JE86	HSB1_35610	MoxR-like ATPase	>tr|J3JE86|J3JE86_9EURY MoxR-like ATPase OS=Halogranum salarium B-1 OX=1210908 GN=HSB1_35610 PE=4 SV=1		Halogranum salarium B-1	37971	100	FALSE	0	8	0.171	0.105	0.202	HSB1_35610, J3JE86	7	4	7	HSB1_35610, J3JE86	7	4	7	HSB1_35610, J3JE86	2842.3	534.7	3209	HSB1_35610, J3JE86	15109	3023.86	12027.8	HSB1_35610, J3JE86	9631.91	3480.05	9542.75	HSB1_35610, J3JE86	HSB1_35610, J3JE86	1	1
J3JE88	HSB1_35660	Transglutaminase-like domain-containing protein	>tr|J3JE88|J3JE88_9EURY Transglutaminase-like domain-containing protein OS=Halogranum salarium B-1 OX=1210908 GN=HSB1_35660 PE=4 SV=1		Halogranum salarium B-1	102038	100	FALSE	0	9	0.089	0.079	0.108	HSB1_35660, J3JE88	8	7	9	HSB1_35660, J3JE88	8	7	9	HSB1_35660, J3JE88	775.1	308.4	330.9	HSB1_35660, J3JE88	9380.53	2692.2	3151.05	HSB1_35660, J3JE88	7767.08	4295.01	4427.24	HSB1_35660, J3JE88	HSB1_35660, J3JE88	1	1
J3JE89	HSB1_35730	Phosphate ABC transporter ATP-binding protein	>tr|J3JE89|J3JE89_9EURY Phosphate ABC transporter ATP-binding protein OS=Halogranum salarium B-1 OX=1210908 GN=HSB1_35730 PE=4 SV=1		Halogranum salarium B-1	34201.9	100	FALSE	0	2	0.052	0.052	0.052	HSB1_35730, J3JE89	2	2	2	HSB1_35730, J3JE89	1	1	1	HSB1_35730, J3JE89	843.4	316.9	547.9	HSB1_35730, J3JE89	5879.83	3379.16	3928.34	HSB1_35730, J3JE89	4207.17	4791.98	3642.47	HSB1_35730, J3JE89	HSB1_35730, J3JE89	1	0
J3JE90	HSB1_35710	Uncharacterized protein	>tr|J3JE90|J3JE90_9EURY Uncharacterized protein OS=Halogranum salarium B-1 OX=1210908 GN=HSB1_35710 PE=4 SV=1		Halogranum salarium B-1	19245.1	100	TRUE	0	1	0.132	0.132	0.132	HSB1_35710, J3JE90	1	1	1	HSB1_35710, J3JE90	1	1	1	HSB1_35710, J3JE90	297435	3862.4	8896.3	HSB1_35710, J3JE90	892305	11587.3	26689	HSB1_35710, J3JE90	952004	13272.6	10189.1	HSB1_35710, J3JE90	HSB1_35710, J3JE90	0	0
J3JE91	HSB1_35760	Phosphate ABC transporter substrate-binding protein	>tr|J3JE91|J3JE91_9EURY Phosphate ABC transporter substrate-binding protein OS=Halogranum salarium B-1 OX=1210908 GN=HSB1_35760 PE=4 SV=1		Halogranum salarium B-1	40870.3	100	FALSE	0	3	0.109	0.109	0.109	HSB1_35760, J3JE91	3	3	3	HSB1_35760, J3JE91	3	3	3	HSB1_35760, J3JE91	4902.5	4454.5	3122.6	HSB1_35760, J3JE91	18770.8	10918.1	10780.2	HSB1_35760, J3JE91	9467.6	13091.9	6722.22	HSB1_35760, J3JE91	HSB1_35760, J3JE91	1	1
J3JE99	secF	Protein-export membrane protein SecF	>tr|J3JE99|J3JE99_9EURY Protein-export membrane protein SecF OS=Halogranum salarium B-1 OX=1210908 GN=secF PE=3 SV=1		Halogranum salarium B-1	31788.8	100	FALSE	0	3	0.132	0.132	0.132	secF, J3JE99	3	3	3	secF, J3JE99	3	3	3	secF, J3JE99	9651.7	1895.9	5393.4	secF, J3JE99	27221.6	2663.86	14382.3	secF, J3JE99	20979.9	4444.3	11045	secF, J3JE99	secF, J3JE99	1	1
J3JEA0	infB	Probable translation initiation factor IF-2	>tr|J3JEA0|J3JEA0_9EURY Probable translation initiation factor IF-2 OS=Halogranum salarium B-1 OX=1210908 GN=infB PE=3 SV=1		Halogranum salarium B-1	65778.8	66.7	FALSE	0	2	0.03	0	0.03	infB, J3JEA0	2	0	2	infB, J3JEA0	2	0	2	infB, J3JEA0	68.7	0	92.2	infB, J3JEA0	1377.04	0	1030.22	infB, J3JEA0	678.18	0	1039.11	infB, J3JEA0	infB, J3JEA0	0	0
J3JEA2	HSB1_36010	Nucleic acid-binding protein consists of a PIN domain and a Zn-ribbon module-like protein	>tr|J3JEA2|J3JEA2_9EURY Nucleic acid-binding protein consists of a PIN domain and a Zn-ribbon module-like protein OS=Halogranum salarium B-1 OX=1210908 GN=HSB1_36010 PE=4 SV=1		Halogranum salarium B-1	16514.2	100	TRUE	0	1	0.112	0.112	0.112	HSB1_36010, J3JEA2	1	1	1	HSB1_36010, J3JEA2	1	1	1	HSB1_36010, J3JEA2	32.3	290.9	93.7	HSB1_36010, J3JEA2	226.342	2036.53	656.211	HSB1_36010, J3JEA2	174.756	2983.68	526.697	HSB1_36010, J3JEA2	HSB1_36010, J3JEA2	0	0
J3JEA5	HSB1_36130	Molybdopterin synthase subunit moae	>tr|J3JEA5|J3JEA5_9EURY Molybdopterin synthase subunit moae OS=Halogranum salarium B-1 OX=1210908 GN=HSB1_36130 PE=4 SV=1		Halogranum salarium B-1	29178.1	100	TRUE	0	1	0.03	0.03	0.03	HSB1_36130, J3JEA5	1	1	1	HSB1_36130, J3JEA5	1	1	1	HSB1_36130, J3JEA5	124.7	93.2	31.3	HSB1_36130, J3JEA5	2120.16	1584.46	531.986	HSB1_36130, J3JEA5	1281.06	1530.66	697.763	HSB1_36130, J3JEA5	HSB1_36130, J3JEA5	0	0
J3JEA6	lysS	Lysine--tRNA ligase	>tr|J3JEA6|J3JEA6_9EURY Lysine--tRNA ligase OS=Halogranum salarium B-1 OX=1210908 GN=lysS PE=3 SV=1		Halogranum salarium B-1	63476.7	100	FALSE	0	2	0.028	0.028	0.028	lysS, J3JEA6	2	2	2	lysS, J3JEA6	2	2	2	lysS, J3JEA6	36.7	371.8	46.3	lysS, J3JEA6	532.519	5132.92	179.618	lysS, J3JEA6	628.544	12983.9	489.688	lysS, J3JEA6	lysS, J3JEA6	1	1
J3JEA7	thiL	Thiamine-monophosphate kinase	>tr|J3JEA7|J3JEA7_9EURY Thiamine-monophosphate kinase OS=Halogranum salarium B-1 OX=1210908 GN=thiL PE=3 SV=1		Halogranum salarium B-1	30696.4	33.3	TRUE	0	1	0	0.031	0	thiL, J3JEA7	0	1	0	thiL, J3JEA7	0	1	0	thiL, J3JEA7	0	60.4	0	thiL, J3JEA7	0	664.332	0	thiL, J3JEA7	0	801.9	0	thiL, J3JEA7	thiL, J3JEA7	0	0
J3JEA8	HSB1_36160	Peptidase M50 domain-containing protein	>tr|J3JEA8|J3JEA8_9EURY Peptidase M50 domain-containing protein OS=Halogranum salarium B-1 OX=1210908 GN=HSB1_36160 PE=4 SV=1		Halogranum salarium B-1	44045.5	100	FALSE	0	4	0.098	0.025	0.098	HSB1_36160, J3JEA8	4	1	4	HSB1_36160, J3JEA8	4	1	4	HSB1_36160, J3JEA8	2589.7	45.3	1827.3	HSB1_36160, J3JEA8	9673.1	586.652	4312.35	HSB1_36160, J3JEA8	6353.65	688.865	3136.81	HSB1_36160, J3JEA8	HSB1_36160, J3JEA8	0	0
J3JEB4	HSB1_36310	Aminopeptidase	>tr|J3JEB4|J3JEB4_9EURY Aminopeptidase OS=Halogranum salarium B-1 OX=1210908 GN=HSB1_36310 PE=4 SV=1		Halogranum salarium B-1	47571.7	100	FALSE	0	5	0.083	0.144	0.115	HSB1_36310, J3JEB4	3	5	4	HSB1_36310, J3JEB4	3	5	4	HSB1_36310, J3JEB4	226.7	2050.8	222	HSB1_36310, J3JEB4	255.539	15813.9	1738.26	HSB1_36310, J3JEB4	247.775	20085.2	1266.98	HSB1_36310, J3JEB4	HSB1_36310, J3JEB4	1	1
J3JEB5	HSB1_36380	ABM domain-containing protein	>tr|J3JEB5|J3JEB5_9EURY ABM domain-containing protein OS=Halogranum salarium B-1 OX=1210908 GN=HSB1_36380 PE=4 SV=1		Halogranum salarium B-1	55348.8	100	FALSE	0	3	0.018	0.034	0.056	HSB1_36380, J3JEB5	1	2	3	HSB1_36380, J3JEB5	1	2	3	HSB1_36380, J3JEB5	19.9	5.5	179	HSB1_36380, J3JEB5	680.933	31.0853	438.503	HSB1_36380, J3JEB5	262.966	89.3466	373.192	HSB1_36380, J3JEB5	HSB1_36380, J3JEB5	0	0
J3JEB7	HSB1_36430	Oxidoreductase, aryl-alcohol dehydrogenase like protein	>tr|J3JEB7|J3JEB7_9EURY Oxidoreductase, aryl-alcohol dehydrogenase like protein OS=Halogranum salarium B-1 OX=1210908 GN=HSB1_36430 PE=4 SV=1		Halogranum salarium B-1	39533.2	100	TRUE	0.0017094	1	0.099	0.099	0.099	HSB1_36430, J3JEB7	1	1	1	HSB1_36430, J3JEB7	1	1	1	HSB1_36430, J3JEB7	251	71.3	509	HSB1_36430, J3JEB7	4266.61	1212.8	8653.59	HSB1_36430, J3JEB7	3132	965.547	11410.2	HSB1_36430, J3JEB7	HSB1_36430, J3JEB7	0	0
J3JEB8	HSB1_36410	Uncharacterized protein	>tr|J3JEB8|J3JEB8_9EURY Uncharacterized protein OS=Halogranum salarium B-1 OX=1210908 GN=HSB1_36410 PE=4 SV=1		Halogranum salarium B-1	5405.43	100	TRUE	0	1	0.167	0.167	0.167	HSB1_36410, J3JEB8	1	1	1	HSB1_36410, J3JEB8	1	1	1	HSB1_36410, J3JEB8	1953.5	259.1	1331.8	HSB1_36410, J3JEB8	5860.53	777.321	3995.31	HSB1_36410, J3JEB8	3709.27	822.462	4755.83	HSB1_36410, J3JEB8	HSB1_36410, J3JEB8	0	0
J3JEC3	HSB1_36580	Membrane-spanning protein	>tr|J3JEC3|J3JEC3_9EURY Membrane-spanning protein OS=Halogranum salarium B-1 OX=1210908 GN=HSB1_36580 PE=4 SV=1		Halogranum salarium B-1	21363.8	100	TRUE	0	1	0.051	0.051	0.051	HSB1_36580, J3JEC3	1	1	1	HSB1_36580, J3JEC3	1	1	1	HSB1_36580, J3JEC3	166.1	30.4	90.9	HSB1_36580, J3JEC3	1162.52	213.01	636.049	HSB1_36580, J3JEC3	677.938	210.922	842.926	HSB1_36580, J3JEC3	HSB1_36580, J3JEC3	0	0
J3JEC5	HSB1_36630	Binding-protein-dependent transport systems inner membrane component	>tr|J3JEC5|J3JEC5_9EURY Binding-protein-dependent transport systems inner membrane component OS=Halogranum salarium B-1 OX=1210908 GN=HSB1_36630 PE=3 SV=1		Halogranum salarium B-1	38233.7	100	TRUE	0	1	0.024	0.024	0.024	HSB1_36630, J3JEC5	1	1	1	HSB1_36630, J3JEC5	1	1	1	HSB1_36630, J3JEC5	87.2	23.1	59.7	HSB1_36630, J3JEC5	1134.05	299.712	775.737	HSB1_36630, J3JEC5	712.793	310.026	913.527	HSB1_36630, J3JEC5	HSB1_36630, J3JEC5	0	0
J3JED5	HSB1_36880	Metal-dependent hydrolase	>tr|J3JED5|J3JED5_9EURY Metal-dependent hydrolase OS=Halogranum salarium B-1 OX=1210908 GN=HSB1_36880 PE=4 SV=1		Halogranum salarium B-1	30149.4	33.3	TRUE	0.000856164	1	0	0	0.051	HSB1_36880, J3JED5	0	0	1	HSB1_36880, J3JED5	0	0	1	HSB1_36880, J3JED5	0	0	62.7	HSB1_36880, J3JED5	0	0	752.056	HSB1_36880, J3JED5	0	0	304.507	HSB1_36880, J3JED5	HSB1_36880, J3JED5	0	0
J3JEE0	HSB1_36960	Acetyl-CoA acetyltransferase	>tr|J3JEE0|J3JEE0_9EURY Acetyl-CoA acetyltransferase OS=Halogranum salarium B-1 OX=1210908 GN=HSB1_36960 PE=3 SV=1		Halogranum salarium B-1	40021.3	66.7	FALSE	0	2	0	0.045	0.021	HSB1_36960, J3JEE0	0	2	1	HSB1_36960, J3JEE0	0	2	1	HSB1_36960, J3JEE0	0	406.6	31.8	HSB1_36960, J3JEE0	0	6790.22	604.871	HSB1_36960, J3JEE0	0	9894.83	571.974	HSB1_36960, J3JEE0	HSB1_36960, J3JEE0	0	0
J3JEE2	HSB1_37010	Amp-forming long-chain acyl-CoA synthetase	>tr|J3JEE2|J3JEE2_9EURY Amp-forming long-chain acyl-CoA synthetase OS=Halogranum salarium B-1 OX=1210908 GN=HSB1_37010 PE=4 SV=1		Halogranum salarium B-1	73170.8	100	FALSE	0	2	0.014	0.014	0.032	HSB1_37010, J3JEE2	1	1	2	HSB1_37010, J3JEE2	1	1	2	HSB1_37010, J3JEE2	14	10.5	79.9	HSB1_37010, J3JEE2	475.381	356.709	1654.91	HSB1_37010, J3JEE2	280.024	378.633	2090.14	HSB1_37010, J3JEE2	HSB1_37010, J3JEE2	0	0
J3JEE5	serS	Serine--tRNA ligase	>tr|J3JEE5|J3JEE5_9EURY Serine--tRNA ligase OS=Halogranum salarium B-1 OX=1210908 GN=serS PE=3 SV=1		Halogranum salarium B-1	51829	100	FALSE	0	3	0.046	0.046	0.046	serS, J3JEE5	3	3	3	serS, J3JEE5	3	3	3	serS, J3JEE5	315.5	518.6	199.9	serS, J3JEE5	2523.64	3871.05	1413.07	serS, J3JEE5	1673.61	3981.7	1538.82	serS, J3JEE5	serS, J3JEE5	1	1
J3JEF3	mer	5,10-methylenetetrahydromethanopterin reductase	>tr|J3JEF3|J3JEF3_9EURY 5,10-methylenetetrahydromethanopterin reductase OS=Halogranum salarium B-1 OX=1210908 GN=mer PE=3 SV=1		Halogranum salarium B-1	34416.2	100	FALSE	0	3	0.111	0.111	0.058	mer, J3JEF3	3	3	2	mer, J3JEF3	3	3	2	mer, J3JEF3	167.8	318.6	61.1	mer, J3JEF3	1062.5	2916.66	373.316	mer, J3JEF3	686.9	2317.22	371.214	mer, J3JEF3	mer, J3JEF3	1	1
J3JEF7	HSB1_37430	Uncharacterized protein	>tr|J3JEF7|J3JEF7_9EURY Uncharacterized protein OS=Halogranum salarium B-1 OX=1210908 GN=HSB1_37430 PE=3 SV=1		Halogranum salarium B-1	27955.3	100	FALSE	0	7	0.246	0.23	0.311	HSB1_37430, J3JEF7	6	5	7	HSB1_37430, J3JEF7	6	5	7	HSB1_37430, J3JEF7	1279.4	397.3	1331.7	HSB1_37430, J3JEF7	4440.4	1074.06	2630.58	HSB1_37430, J3JEF7	2579.32	1257.5	2763.44	HSB1_37430, J3JEF7	HSB1_37430, J3JEF7	1	1
J3JEG0	HSB1_37460	Moxr-like ATPase	>tr|J3JEG0|J3JEG0_9EURY Moxr-like ATPase OS=Halogranum salarium B-1 OX=1210908 GN=HSB1_37460 PE=4 SV=1		Halogranum salarium B-1	34900.2	100	FALSE	0	4	0.14	0.062	0.14	HSB1_37460, J3JEG0	4	2	4	HSB1_37460, J3JEG0	4	2	4	HSB1_37460, J3JEG0	408.9	93.6	353.2	HSB1_37460, J3JEG0	6955.25	347.274	1319.59	HSB1_37460, J3JEG0	6660.56	377.749	1323.38	HSB1_37460, J3JEG0	HSB1_37460, J3JEG0	1	1
J3JEG3	HSB1_37580	Uncharacterized protein	>tr|J3JEG3|J3JEG3_9EURY Uncharacterized protein OS=Halogranum salarium B-1 OX=1210908 GN=HSB1_37580 PE=4 SV=1		Halogranum salarium B-1	15646	100	TRUE	0	1	0.071	0.071	0.071	HSB1_37580, J3JEG3	1	1	1	HSB1_37580, J3JEG3	1	1	1	HSB1_37580, J3JEG3	206.5	229.5	35	HSB1_37580, J3JEG3	1238.77	1376.8	209.965	HSB1_37580, J3JEG3	756.831	1421.64	263.524	HSB1_37580, J3JEG3	HSB1_37580, J3JEG3	0	0
J3JEG9	HSB1_37730	Uncharacterized protein	>tr|J3JEG9|J3JEG9_9EURY Uncharacterized protein OS=Halogranum salarium B-1 OX=1210908 GN=HSB1_37730 PE=4 SV=1		Halogranum salarium B-1	12687.2	100	TRUE	0	1	0.061	0.061	0.061	HSB1_37730, J3JEG9	1	1	1	HSB1_37730, J3JEG9	1	1	1	HSB1_37730, J3JEG9	109.2	14.2	45.1	HSB1_37730, J3JEG9	873.574	113.844	360.917	HSB1_37730, J3JEG9	588.117	156.124	343.111	HSB1_37730, J3JEG9	HSB1_37730, J3JEG9	0	0
J3JEI0	HSB1_37960	AMMECR1 domain-containing protein	>tr|J3JEI0|J3JEI0_9EURY AMMECR1 domain-containing protein OS=Halogranum salarium B-1 OX=1210908 GN=HSB1_37960 PE=4 SV=1		Halogranum salarium B-1	22253	66.7	TRUE	0	1	0.039	0.039	0.039	HSB1_37960, J3JEI0	1	1	1	HSB1_37960, J3JEI0	1	0	1	HSB1_37960, J3JEI0	69.7	0	59.8	HSB1_37960, J3JEI0	836.414	0	717.033	HSB1_37960, J3JEI0	461.626	0	814.354	HSB1_37960, J3JEI0	HSB1_37960, J3JEI0	0	0
J3JEI1	HSB1_38030	Isochorismatase-like domain-containing protein	>tr|J3JEI1|J3JEI1_9EURY Isochorismatase-like domain-containing protein OS=Halogranum salarium B-1 OX=1210908 GN=HSB1_38030 PE=4 SV=1		Halogranum salarium B-1	21442.5	100	FALSE	0	4	0.145	0.181	0.181	HSB1_38030, J3JEI1	3	4	4	HSB1_38030, J3JEI1	3	4	4	HSB1_38030, J3JEI1	1103.7	4876.7	962.9	HSB1_38030, J3JEI1	3678.95	15114.9	2255.69	HSB1_38030, J3JEI1	2732.72	17578.4	2285.66	HSB1_38030, J3JEI1	HSB1_38030, J3JEI1	1	1
J3JEI2	HSB1_38010	PGF-CTERM sorting domain-containing protein	>tr|J3JEI2|J3JEI2_9EURY PGF-CTERM sorting domain-containing protein OS=Halogranum salarium B-1 OX=1210908 GN=HSB1_38010 PE=4 SV=1		Halogranum salarium B-1	56182.2	100	FALSE	0	4	0.104	0.082	0.104	HSB1_38010, J3JEI2	4	3	4	HSB1_38010, J3JEI2	4	3	4	HSB1_38010, J3JEI2	6376	245.7	2234.2	HSB1_38010, J3JEI2	34669.7	1009.58	8977.77	HSB1_38010, J3JEI2	30702.8	1693.87	5979.2	HSB1_38010, J3JEI2	HSB1_38010, J3JEI2	1	1
J3JEI8	HSB1_38160	Oligopeptide/dipeptide ABC transporter ATP-binding protein	>tr|J3JEI8|J3JEI8_9EURY Oligopeptide/dipeptide ABC transporter ATP-binding protein OS=Halogranum salarium B-1 OX=1210908 GN=HSB1_38160 PE=4 SV=1		Halogranum salarium B-1	89288.8	100	FALSE	0	5	0.05	0.018	0.061	HSB1_38160, J3JEI8	4	2	5	HSB1_38160, J3JEI8	4	2	5	HSB1_38160, J3JEI8	138.4	6.5	162.2	HSB1_38160, J3JEI8	3202.72	251.13	1315.7	HSB1_38160, J3JEI8	1705.86	220.437	1233.09	HSB1_38160, J3JEI8	HSB1_38160, J3JEI8	1	1
J3JEJ0	HSB1_38210	Acetyltransferase (Gnat) family protein	>tr|J3JEJ0|J3JEJ0_9EURY Acetyltransferase (Gnat) family protein OS=Halogranum salarium B-1 OX=1210908 GN=HSB1_38210 PE=4 SV=1		Halogranum salarium B-1	20085.3	66.7	TRUE	0	1	0.056	0	0.056	HSB1_38210, J3JEJ0	1	0	1	HSB1_38210, J3JEJ0	1	0	1	HSB1_38210, J3JEJ0	9.6	0	308.4	HSB1_38210, J3JEJ0	86.2348	0	2775.42	HSB1_38210, J3JEJ0	98.0928	0	1147.85	HSB1_38210, J3JEJ0	HSB1_38210, J3JEJ0	0	0
J3JEJ1	rps6e	30S ribosomal protein S6e	>tr|J3JEJ1|J3JEJ1_9EURY 30S ribosomal protein S6e OS=Halogranum salarium B-1 OX=1210908 GN=rps6e PE=3 SV=1		Halogranum salarium B-1	14369.6	100	FALSE	0	3	0.331	0.228	0.162	rps6e, J3JEJ1	3	2	2	rps6e, J3JEJ1	3	2	2	rps6e, J3JEJ1	2285.3	2532.6	2072.8	rps6e, J3JEJ1	6218.54	7008.93	4128.86	rps6e, J3JEJ1	5080.42	10749	4397.79	rps6e, J3JEJ1	rps6e, J3JEJ1	1	1
J3JEJ4	HSB1_38310	2Fe-2S ferredoxin-type domain-containing protein	>tr|J3JEJ4|J3JEJ4_9EURY 2Fe-2S ferredoxin-type domain-containing protein OS=Halogranum salarium B-1 OX=1210908 GN=HSB1_38310 PE=4 SV=1		Halogranum salarium B-1	20651.6	66.7	FALSE	0	2	0.077	0	0.165	HSB1_38310, J3JEJ4	1	0	2	HSB1_38310, J3JEJ4	1	0	2	HSB1_38310, J3JEJ4	124	0	679.8	HSB1_38310, J3JEJ4	1116.23	0	2318.83	HSB1_38310, J3JEJ4	927.772	0	1706.19	HSB1_38310, J3JEJ4	HSB1_38310, J3JEJ4	0	0
J3JEJ6	HSB1_38360	Phage-related replication protein	>tr|J3JEJ6|J3JEJ6_9EURY Phage-related replication protein OS=Halogranum salarium B-1 OX=1210908 GN=HSB1_38360 PE=4 SV=1		Halogranum salarium B-1	33231.7	100	FALSE	0	4	0.129	0.129	0.093	HSB1_38360, J3JEJ6	4	4	3	HSB1_38360, J3JEJ6	4	4	3	HSB1_38360, J3JEJ6	5270.3	721	317.3	HSB1_38360, J3JEJ6	26563.5	4068.83	2101.13	HSB1_38360, J3JEJ6	17729.1	5226.39	2858.03	HSB1_38360, J3JEJ6	HSB1_38360, J3JEJ6	1	1
J3JEK1	HSB1_29140	Vitamin B12-dependent ribonucleotide reductase	>tr|J3JEK1|J3JEK1_9EURY Vitamin B12-dependent ribonucleotide reductase OS=Halogranum salarium B-1 OX=1210908 GN=HSB1_29140 PE=3 SV=1		Halogranum salarium B-1	113829	100	FALSE	0	6	0.023	0.017	0.057	HSB1_29140, J3JEK1	3	2	6	HSB1_29140, J3JEK1	3	2	6	HSB1_29140, J3JEK1	90.7	35.6	170.2	HSB1_29140, J3JEK1	1899.22	706.038	1481.11	HSB1_29140, J3JEK1	1099.19	751.175	1682.12	HSB1_29140, J3JEK1	HSB1_29140, J3JEK1	1	1
J3JEL2	HSB1_29440	CARDB domain-containing protein	>tr|J3JEL2|J3JEL2_9EURY CARDB domain-containing protein OS=Halogranum salarium B-1 OX=1210908 GN=HSB1_29440 PE=4 SV=1		Halogranum salarium B-1	55190.7	100	FALSE	0	4	0.065	0.029	0.065	HSB1_29440, J3JEL2	4	2	4	HSB1_29440, J3JEL2	4	2	4	HSB1_29440, J3JEL2	215.7	17.9	274.3	HSB1_29440, J3JEL2	1621.96	671.575	1565.42	HSB1_29440, J3JEL2	1072.53	726.04	2003.22	HSB1_29440, J3JEL2	HSB1_29440, J3JEL2	1	1
J3JEL7	HSB1_29470	Alpha/beta hydrolase fold protein	>tr|J3JEL7|J3JEL7_9EURY Alpha/beta hydrolase fold protein OS=Halogranum salarium B-1 OX=1210908 GN=HSB1_29470 PE=4 SV=1		Halogranum salarium B-1	33918.9	100	FALSE	0.000856164	2	0.081	0.081	0.081	HSB1_29470, J3JEL7	2	2	2	HSB1_29470, J3JEL7	2	2	2	HSB1_29470, J3JEL7	41.9	211.1	32.4	HSB1_29470, J3JEL7	335.6	2072.92	140.778	HSB1_29470, J3JEL7	293.371	2319.14	126.119	HSB1_29470, J3JEL7	HSB1_29470, J3JEL7	1	1
J3JEL8	HSB1_29590	NUDIX hydrolase	>tr|J3JEL8|J3JEL8_9EURY NUDIX hydrolase OS=Halogranum salarium B-1 OX=1210908 GN=HSB1_29590 PE=4 SV=1		Halogranum salarium B-1	20363	100	FALSE	0	3	0.081	0.081	0.249	HSB1_29590, J3JEL8	1	1	3	HSB1_29590, J3JEL8	1	1	3	HSB1_29590, J3JEL8	211	228	366.3	HSB1_29590, J3JEL8	2110.29	2280.38	1402.46	HSB1_29590, J3JEL8	1774.79	2843.09	1051.55	HSB1_29590, J3JEL8	HSB1_29590, J3JEL8	0	0
J3JEM1	HSB1_29570	Alcohol dehydrogenase zinc-binding domain protein	>tr|J3JEM1|J3JEM1_9EURY Alcohol dehydrogenase zinc-binding domain protein OS=Halogranum salarium B-1 OX=1210908 GN=HSB1_29570 PE=4 SV=1		Halogranum salarium B-1	36007.6	66.7	TRUE	0	1	0.029	0.029	0	HSB1_29570, J3JEM1	1	1	0	HSB1_29570, J3JEM1	1	1	0	HSB1_29570, J3JEM1	57.5	127.1	0	HSB1_29570, J3JEM1	804.963	1779.74	0	HSB1_29570, J3JEM1	567.353	2534.62	0	HSB1_29570, J3JEM1	HSB1_29570, J3JEM1	0	0
J3JEN3	HSB1_29940	Uncharacterized protein	>tr|J3JEN3|J3JEN3_9EURY Uncharacterized protein OS=Halogranum salarium B-1 OX=1210908 GN=HSB1_29940 PE=4 SV=1		Halogranum salarium B-1	42846.9	100	FALSE	0	4	0.115	0.079	0.115	HSB1_29940, J3JEN3	4	3	4	HSB1_29940, J3JEN3	4	3	4	HSB1_29940, J3JEN3	1579.1	322	632.3	HSB1_29940, J3JEN3	11212	2593.53	4197.81	HSB1_29940, J3JEN3	7428.12	2661.35	3611.41	HSB1_29940, J3JEN3	HSB1_29940, J3JEN3	1	1
J3JEN4	HSB1_29920	VanZ-like domain-containing protein	>tr|J3JEN4|J3JEN4_9EURY VanZ-like domain-containing protein OS=Halogranum salarium B-1 OX=1210908 GN=HSB1_29920 PE=4 SV=1		Halogranum salarium B-1	15936.5	100	FALSE	0	2	0.123	0.065	0.123	HSB1_29920, J3JEN4	2	1	2	HSB1_29920, J3JEN4	2	1	2	HSB1_29920, J3JEN4	1091.1	126.1	402.5	HSB1_29920, J3JEN4	7345.95	1354.09	1811.36	HSB1_29920, J3JEN4	3386.72	1121.01	1585.12	HSB1_29920, J3JEN4	HSB1_29920, J3JEN4	0	0
J3JEN5	purS	Phosphoribosylformylglycinamidine synthase subunit PurS	>tr|J3JEN5|J3JEN5_9EURY Phosphoribosylformylglycinamidine synthase subunit PurS OS=Halogranum salarium B-1 OX=1210908 GN=purS PE=3 SV=1		Halogranum salarium B-1	9513.45	66.7	TRUE	0	1	0	0.129	0.129	purS, J3JEN5	0	1	1	purS, J3JEN5	0	1	1	purS, J3JEN5	0	27.5	76.4	purS, J3JEN5	0	192.415	534.555	purS, J3JEN5	0	241.686	454.853	purS, J3JEN5	purS, J3JEN5	0	0
J3JEP1	HSB1_30140	RCK C-terminal domain-containing protein	>tr|J3JEP1|J3JEP1_9EURY RCK C-terminal domain-containing protein OS=Halogranum salarium B-1 OX=1210908 GN=HSB1_30140 PE=4 SV=1		Halogranum salarium B-1	43507.8	33.3	FALSE	0	2	0.031	0	0.07	HSB1_30140, J3JEP1	1	0	2	HSB1_30140, J3JEP1	0	0	2	HSB1_30140, J3JEP1	0	0	58.2	HSB1_30140, J3JEP1	0	0	0.244881	HSB1_30140, J3JEP1	0	0	1	HSB1_30140, J3JEP1	HSB1_30140, J3JEP1	0	0
J3JEP5	HSB1_30170	Uncharacterized protein	>tr|J3JEP5|J3JEP5_9EURY Uncharacterized protein OS=Halogranum salarium B-1 OX=1210908 GN=HSB1_30170 PE=4 SV=1		Halogranum salarium B-1	11063.7	100	FALSE	0	2	0.245	0.245	0.245	HSB1_30170, J3JEP5	2	2	2	HSB1_30170, J3JEP5	2	2	2	HSB1_30170, J3JEP5	211.5	1135.3	139.6	HSB1_30170, J3JEP5	634.631	3139.16	309.723	HSB1_30170, J3JEP5	500.888	3887.73	229.604	HSB1_30170, J3JEP5	HSB1_30170, J3JEP5	1	1
J3JEP7	guaAB	GMP synthase [glutamine-hydrolyzing] subunit B	>tr|J3JEP7|J3JEP7_9EURY GMP synthase [glutamine-hydrolyzing] subunit B OS=Halogranum salarium B-1 OX=1210908 GN=guaAB PE=3 SV=1		Halogranum salarium B-1	33906.8	100	FALSE	0	5	0.144	0.18	0.18	guaAB, J3JEP7	4	5	5	guaAB, J3JEP7	4	5	5	guaAB, J3JEP7	110.2	195	466.4	guaAB, J3JEP7	1137.82	883.718	1774.09	guaAB, J3JEP7	569.116	1121.14	872.644	guaAB, J3JEP7	guaAB, J3JEP7	1	1
J3JEP8	HSB1_30270	Uncharacterized protein	>tr|J3JEP8|J3JEP8_9EURY Uncharacterized protein OS=Halogranum salarium B-1 OX=1210908 GN=HSB1_30270 PE=4 SV=1		Halogranum salarium B-1	28603.4	100	FALSE	0	6	0.214	0.054	0.214	HSB1_30270, J3JEP8	6	2	6	HSB1_30270, J3JEP8	6	2	6	HSB1_30270, J3JEP8	980.6	170	1374.6	HSB1_30270, J3JEP8	5877.98	1900.35	4889.31	HSB1_30270, J3JEP8	3051.92	1847.54	4881.02	HSB1_30270, J3JEP8	HSB1_30270, J3JEP8	1	1
J3JEQ2	HSB1_30370	HTR-like protein	>tr|J3JEQ2|J3JEQ2_9EURY HTR-like protein OS=Halogranum salarium B-1 OX=1210908 GN=HSB1_30370 PE=4 SV=1		Halogranum salarium B-1	30776.5	66.7	FALSE	0	2	0.083	0	0.083	HSB1_30370, J3JEQ2	2	0	2	HSB1_30370, J3JEQ2	2	0	2	HSB1_30370, J3JEQ2	129.1	0	1078.5	HSB1_30370, J3JEQ2	903.467	0	6904.87	HSB1_30370, J3JEQ2	930.985	0	4283.12	HSB1_30370, J3JEQ2	HSB1_30370, J3JEQ2	0	0
J3JEQ5	HSB1_30490	peptidylprolyl isomerase	>tr|J3JEQ5|J3JEQ5_9EURY peptidylprolyl isomerase OS=Halogranum salarium B-1 OX=1210908 GN=HSB1_30490 PE=4 SV=1		Halogranum salarium B-1	19388.2	100	FALSE	0	5	0.35	0.288	0.35	HSB1_30490, J3JEQ5	5	4	5	HSB1_30490, J3JEQ5	5	4	5	HSB1_30490, J3JEQ5	6087.5	3139.5	3485.2	HSB1_30490, J3JEQ5	9302.27	1778.66	12373.2	HSB1_30490, J3JEQ5	23047.2	10107.4	12236.4	HSB1_30490, J3JEQ5	HSB1_30490, J3JEQ5	1	1
J3JEQ6	HSB1_30470	Actinobacteria/chloroflexi VLRF1 release factor domain-containing protein	>tr|J3JEQ6|J3JEQ6_9EURY Actinobacteria/chloroflexi VLRF1 release factor domain-containing protein OS=Halogranum salarium B-1 OX=1210908 GN=HSB1_30470 PE=4 SV=1		Halogranum salarium B-1	33475.7	33.3	TRUE	0	1	0	0	0.037	HSB1_30470, J3JEQ6	0	0	1	HSB1_30470, J3JEQ6	0	0	1	HSB1_30470, J3JEQ6	0	0	25.4	HSB1_30470, J3JEQ6	0	0	431.981	HSB1_30470, J3JEQ6	0	0	343.606	HSB1_30470, J3JEQ6	HSB1_30470, J3JEQ6	0	0
J3JEQ7	HSB1_30540	Anthranilate phosphoribosyltransferase	>tr|J3JEQ7|J3JEQ7_9EURY Anthranilate phosphoribosyltransferase OS=Halogranum salarium B-1 OX=1210908 GN=HSB1_30540 PE=4 SV=1		Halogranum salarium B-1	39315.1	100	FALSE	0	3	0.087	0.056	0.087	HSB1_30540, J3JEQ7	3	2	3	HSB1_30540, J3JEQ7	3	2	3	HSB1_30540, J3JEQ7	618.6	1084.6	119.5	HSB1_30540, J3JEQ7	3298.99	5219.81	125.941	HSB1_30540, J3JEQ7	2428.64	6476.28	68.9924	HSB1_30540, J3JEQ7	HSB1_30540, J3JEQ7	1	1
J3JER8	cetZ	Tubulin-like protein CetZ	>tr|J3JER8|J3JER8_9EURY Tubulin-like protein CetZ OS=Halogranum salarium B-1 OX=1210908 GN=cetZ PE=3 SV=1		Halogranum salarium B-1	41865.8	100	FALSE	0	22	0.45	0.331	0.453	cetZ, J3JER8	19	16	21	cetZ, J3JER8	19	16	21	cetZ, J3JER8	398650	76566.4	225243	cetZ, J3JER8	529931	124440	322801	cetZ, J3JER8	387752	147798	246593	cetZ, J3JER8	cetZ, J3JER8	1	1
J3JES0	HSB1_30820	EthD domain-containing protein	>tr|J3JES0|J3JES0_9EURY EthD domain-containing protein OS=Halogranum salarium B-1 OX=1210908 GN=HSB1_30820 PE=4 SV=1		Halogranum salarium B-1	11838.1	100	FALSE	0	4	0.434	0.434	0.255	HSB1_30820, J3JES0	4	4	3	HSB1_30820, J3JES0	4	4	3	HSB1_30820, J3JES0	19331.9	60661.3	11333.3	HSB1_30820, J3JES0	37864.5	82858.8	18589.3	HSB1_30820, J3JES0	30046	77504.9	13080.6	HSB1_30820, J3JES0	HSB1_30820, J3JES0	1	1
J3JES2	HSB1_30870	MscS Mechanosensitive ion channel	>tr|J3JES2|J3JES2_9EURY MscS Mechanosensitive ion channel OS=Halogranum salarium B-1 OX=1210908 GN=HSB1_30870 PE=3 SV=1		Halogranum salarium B-1	32436.2	100	FALSE	0	3	0.08	0.08	0.08	HSB1_30870, J3JES2	3	3	3	HSB1_30870, J3JES2	3	3	3	HSB1_30870, J3JES2	529.9	992	910.5	HSB1_30870, J3JES2	2841.51	5222.63	4552.37	HSB1_30870, J3JES2	2032.81	7102.73	4235.02	HSB1_30870, J3JES2	HSB1_30870, J3JES2	1	1
J3JES3	deoC	Deoxyribose-phosphate aldolase	>tr|J3JES3|J3JES3_9EURY Deoxyribose-phosphate aldolase OS=Halogranum salarium B-1 OX=1210908 GN=deoC PE=3 SV=1		Halogranum salarium B-1	22444.8	100	TRUE	0	1	0.061	0.061	0.061	deoC, J3JES3	1	1	1	deoC, J3JES3	1	1	1	deoC, J3JES3	28.7	661.8	1359.8	deoC, J3JES3	258.516	5956.24	12238.4	deoC, J3JES3	277.01	9154.14	4499.01	deoC, J3JES3	deoC, J3JES3	0	0
J3JES9	HSB1_31090	isocitrate dehydrogenase (NADP(+))	>tr|J3JES9|J3JES9_9EURY isocitrate dehydrogenase (NADP(+)) OS=Halogranum salarium B-1 OX=1210908 GN=HSB1_31090 PE=4 SV=1		Halogranum salarium B-1	46226.5	100	FALSE	0	28	0.518	0.518	0.532	HSB1_31090, J3JES9	26	27	22	HSB1_31090, J3JES9	26	27	22	HSB1_31090, J3JES9	67540.8	150708	16674.4	HSB1_31090, J3JES9	257672	706722	63692.3	HSB1_31090, J3JES9	194072	967396	60585.3	HSB1_31090, J3JES9	HSB1_31090, J3JES9	1	1
J3JET3	HSB1_31190	3-hydroxy-3-methylglutaryl coenzyme A reductase	>tr|J3JET3|J3JET3_9EURY 3-hydroxy-3-methylglutaryl coenzyme A reductase OS=Halogranum salarium B-1 OX=1210908 GN=HSB1_31190 PE=3 SV=1		Halogranum salarium B-1	41494.4	100	FALSE	0	4	0.042	0.084	0.042	HSB1_31190, J3JET3	2	4	2	HSB1_31190, J3JET3	2	4	2	HSB1_31190, J3JET3	9.1	277.6	17.7	HSB1_31190, J3JET3	176.682	1392.59	147.312	HSB1_31190, J3JET3	138.596	1631.63	74.9025	HSB1_31190, J3JET3	HSB1_31190, J3JET3	1	1
J3JET9	HSB1_31340	Membrane protein	>tr|J3JET9|J3JET9_9EURY Membrane protein OS=Halogranum salarium B-1 OX=1210908 GN=HSB1_31340 PE=4 SV=1		Halogranum salarium B-1	38223	100	FALSE	0	2	0.05	0.05	0.05	HSB1_31340, J3JET9	2	2	2	HSB1_31340, J3JET9	2	2	2	HSB1_31340, J3JET9	59.6	17	162.3	HSB1_31340, J3JET9	327.927	66.7489	388.067	HSB1_31340, J3JET9	264.064	101.553	493.213	HSB1_31340, J3JET9	HSB1_31340, J3JET9	1	1
J3JEU1	HSB1_31370	Nucleic acid methylase	>tr|J3JEU1|J3JEU1_9EURY Nucleic acid methylase OS=Halogranum salarium B-1 OX=1210908 GN=HSB1_31370 PE=4 SV=1		Halogranum salarium B-1	29841.5	66.7	TRUE	0.000856164	1	0.043	0.043	0.043	HSB1_31370, J3JEU1	1	1	1	HSB1_31370, J3JEU1	0	1	1	HSB1_31370, J3JEU1	0	0.1	1779	HSB1_31370, J3JEU1	0	1.14619	24906.6	HSB1_31370, J3JEU1	0	1.45173	26584.6	HSB1_31370, J3JEU1	HSB1_31370, J3JEU1	0	0
J3JEU2	rpl4	50S ribosomal protein L4	>tr|J3JEU2|J3JEU2_9EURY 50S ribosomal protein L4 OS=Halogranum salarium B-1 OX=1210908 GN=rpl4 PE=3 SV=1		Halogranum salarium B-1	26997.4	100	FALSE	0	5	0.234	0.173	0.234	rpl4, J3JEU2	5	4	5	rpl4, J3JEU2	5	4	5	rpl4, J3JEU2	18794.1	1549.4	1559.1	rpl4, J3JEU2	82676.8	5985.28	3898.46	rpl4, J3JEU2	71490.8	7390.85	4718.64	rpl4, J3JEU2	rpl4, J3JEU2	1	1
J3JEU3	rps3	30S ribosomal protein S3	>tr|J3JEU3|J3JEU3_9EURY 30S ribosomal protein S3 OS=Halogranum salarium B-1 OX=1210908 GN=rps3 PE=3 SV=1		Halogranum salarium B-1	33774.7	66.7	TRUE	0.000856164	1	0.029	0	0.029	rps3, J3JEU3	1	0	1	rps3, J3JEU3	1	0	1	rps3, J3JEU3	19	0	52.8	rps3, J3JEU3	247.421	0	686.681	rps3, J3JEU3	205.264	0	625.166	rps3, J3JEU3	rps3, J3JEU3	0	0
J3JEU4	rps19p	30S ribosomal protein S19P	>tr|J3JEU4|J3JEU4_9EURY 30S ribosomal protein S19P OS=Halogranum salarium B-1 OX=1210908 GN=rps19p PE=3 SV=1		Halogranum salarium B-1	16034.2	100	FALSE	0	2	0.129	0.129	0.129	rps19p, J3JEU4	2	2	2	rps19p, J3JEU4	2	2	2	rps19p, J3JEU4	2237.4	4148.1	1375.6	rps19p, J3JEU4	7831.02	14438.9	3595.94	rps19p, J3JEU4	5479.19	16512.9	5198.62	rps19p, J3JEU4	rps19p, J3JEU4	1	1
J3JEU5	rpl24	50S ribosomal protein L24	>tr|J3JEU5|J3JEU5_9EURY 50S ribosomal protein L24 OS=Halogranum salarium B-1 OX=1210908 GN=rpl24 PE=3 SV=1		Halogranum salarium B-1	13433.8	100	FALSE	0	5	0.483	0.254	0.483	rpl24, J3JEU5	5	3	5	rpl24, J3JEU5	5	3	5	rpl24, J3JEU5	29591.7	9441.9	5670.2	rpl24, J3JEU5	74752.3	25178.5	12699.2	rpl24, J3JEU5	50537.6	30895.4	11639.8	rpl24, J3JEU5	rpl24, J3JEU5	1	1
J3JEU7	rpl6	50S ribosomal protein L6	>tr|J3JEU7|J3JEU7_9EURY 50S ribosomal protein L6 OS=Halogranum salarium B-1 OX=1210908 GN=rpl6 PE=3 SV=1		Halogranum salarium B-1	19600.7	66.7	TRUE	0.000856164	1	0	0.084	0.084	rpl6, J3JEU7	0	1	1	rpl6, J3JEU7	0	1	1	rpl6, J3JEU7	0	50.8	566.8	rpl6, J3JEU7	0	406.583	4534.5	rpl6, J3JEU7	0	798.419	1966.88	rpl6, J3JEU7	rpl6, J3JEU7	0	0
J3JEU9	rpl30	50S ribosomal protein L30	>tr|J3JEU9|J3JEU9_9EURY 50S ribosomal protein L30 OS=Halogranum salarium B-1 OX=1210908 GN=rpl30 PE=3 SV=1		Halogranum salarium B-1	17161.2	100	FALSE	0	5	0.214	0.214	0.279	rpl30, J3JEU9	4	4	5	rpl30, J3JEU9	4	4	5	rpl30, J3JEU9	19928.8	8116.2	3687.1	rpl30, J3JEU9	58019.3	22289.7	9006.3	rpl30, J3JEU9	41328.2	24310.5	8128.19	rpl30, J3JEU9	rpl30, J3JEU9	1	1
J3JEV4	HSB1_31670	Lysophospholipase	>tr|J3JEV4|J3JEV4_9EURY Lysophospholipase OS=Halogranum salarium B-1 OX=1210908 GN=HSB1_31670 PE=4 SV=1		Halogranum salarium B-1	34363.3	33.3	TRUE	0.000856164	1	0.047	0.047	0	HSB1_31670, J3JEV4	1	1	0	HSB1_31670, J3JEV4	0	1	0	HSB1_31670, J3JEV4	0	75.2	0	HSB1_31670, J3JEV4	0	0.319733	0	HSB1_31670, J3JEV4	0	1	0	HSB1_31670, J3JEV4	HSB1_31670, J3JEV4	0	0
J3JEV7	HSB1_31790	Phosphate transport system permease protein	>tr|J3JEV7|J3JEV7_9EURY Phosphate transport system permease protein OS=Halogranum salarium B-1 OX=1210908 GN=HSB1_31790 PE=3 SV=1		Halogranum salarium B-1	31380.8	100	TRUE	0	2	0.034	0.034	0.034	HSB1_31790, J3JEV7	2	2	2	HSB1_31790, J3JEV7	2	2	2	HSB1_31790, J3JEV7	900.5	48.8	648.4	HSB1_31790, J3JEV7	2419.26	127.386	1620.98	HSB1_31790, J3JEV7	1232.54	155.728	1785.23	HSB1_31790, J3JEV7	HSB1_31790, J3JEV7	1	1
J3JEW0	HSB1_31820	Phosphate-specific transport system accessory protein PhoU	>tr|J3JEW0|J3JEW0_9EURY Phosphate-specific transport system accessory protein PhoU OS=Halogranum salarium B-1 OX=1210908 GN=HSB1_31820 PE=3 SV=1		Halogranum salarium B-1	25333.3	100	FALSE	0	5	0.259	0.259	0.259	HSB1_31820, J3JEW0	5	5	5	HSB1_31820, J3JEW0	5	5	5	HSB1_31820, J3JEW0	9189.4	5489.8	5131	HSB1_31820, J3JEW0	34434.9	17812.5	17452.5	HSB1_31820, J3JEW0	26858.2	26141	13474.9	HSB1_31820, J3JEW0	HSB1_31820, J3JEW0	1	1
J3JEW9	HSB1_32090	3-oxoacyl-ACP reductase	>tr|J3JEW9|J3JEW9_9EURY 3-oxoacyl-ACP reductase OS=Halogranum salarium B-1 OX=1210908 GN=HSB1_32090 PE=4 SV=1		Halogranum salarium B-1	26549.5	66.7	FALSE	0	2	0.032	0.032	0.081	HSB1_32090, J3JEW9	1	1	2	HSB1_32090, J3JEW9	1	0	2	HSB1_32090, J3JEW9	0.2	0	133.6	HSB1_32090, J3JEW9	1.94767	0	220.139	HSB1_32090, J3JEW9	1.55164	0	167.255	HSB1_32090, J3JEW9	HSB1_32090, J3JEW9	0	0
J3JEY3	HSB1_28450	DUF5673 domain-containing protein	>tr|J3JEY3|J3JEY3_9EURY DUF5673 domain-containing protein OS=Halogranum salarium B-1 OX=1210908 GN=HSB1_28450 PE=4 SV=1		Halogranum salarium B-1	28467.2	100	TRUE	0	1	0.038	0.038	0.038	HSB1_28450, J3JEY3	1	1	1	HSB1_28450, J3JEY3	1	1	1	HSB1_28450, J3JEY3	156.5	592.3	184.1	HSB1_28450, J3JEY3	1408.75	5331.03	1657.09	HSB1_28450, J3JEY3	1244.08	6597.18	1329.03	HSB1_28450, J3JEY3	HSB1_28450, J3JEY3	0	0
J3JEY6	HSB1_28600	ATP/cobalamin adenosyltransferase	>tr|J3JEY6|J3JEY6_9EURY ATP/cobalamin adenosyltransferase OS=Halogranum salarium B-1 OX=1210908 GN=HSB1_28600 PE=4 SV=1		Halogranum salarium B-1	14077.7	100	FALSE	0	5	0.301	0.301	0.301	HSB1_28600, J3JEY6	5	5	5	HSB1_28600, J3JEY6	5	5	5	HSB1_28600, J3JEY6	44259.3	43616.5	2497.8	HSB1_28600, J3JEY6	41268.8	43996.3	2622.77	HSB1_28600, J3JEY6	39063	103832	4263.32	HSB1_28600, J3JEY6	HSB1_28600, J3JEY6	1	1
J3JEZ4	HSB1_28900	HTTM domain-containing protein	>tr|J3JEZ4|J3JEZ4_9EURY HTTM domain-containing protein OS=Halogranum salarium B-1 OX=1210908 GN=HSB1_28900 PE=4 SV=1		Halogranum salarium B-1	55972.4	100	FALSE	0	4	0.048	0.034	0.061	HSB1_28900, J3JEZ4	3	2	4	HSB1_28900, J3JEZ4	3	2	4	HSB1_28900, J3JEZ4	288	36.3	340.7	HSB1_28900, J3JEZ4	4340.46	553.043	1550.2	HSB1_28900, J3JEZ4	1681.44	551.012	1293.89	HSB1_28900, J3JEZ4	HSB1_28900, J3JEZ4	1	1
J3JF01	HSB1_28720	FAD dependent oxidoreductase	>tr|J3JF01|J3JF01_9EURY FAD dependent oxidoreductase OS=Halogranum salarium B-1 OX=1210908 GN=HSB1_28720 PE=4 SV=1		Halogranum salarium B-1	45512.7	100	FALSE	0	4	0.017	0.081	0.04	HSB1_28720, J3JF01	1	4	2	HSB1_28720, J3JF01	1	4	2	HSB1_28720, J3JF01	6.3	357.6	7.2	HSB1_28720, J3JF01	138.397	564.267	42.6891	HSB1_28720, J3JF01	87.4837	661.87	43.9368	HSB1_28720, J3JF01	HSB1_28720, J3JF01	0	0
J3JF02	HSB1_22500	Methyl-accepting chemotaxis sensory transducer with Pas/Pac sensor	>tr|J3JF02|J3JF02_9EURY Methyl-accepting chemotaxis sensory transducer with Pas/Pac sensor OS=Halogranum salarium B-1 OX=1210908 GN=HSB1_22500 PE=3 SV=1		Halogranum salarium B-1	62311.7	100	FALSE	0	3	0.051	0.014	0.051	HSB1_22500, J3JF02	3	1	3	HSB1_22500, J3JF02	3	1	3	HSB1_22500, J3JF02	514.5	16.9	311.6	HSB1_22500, J3JF02	3012.45	2083.59	13821.3	HSB1_22500, J3JF02	2882.51	1939.73	9000.97	HSB1_22500, J3JF02	HSB1_22500, J3JF02	0	0
J3JF04	HSB1_22550	HTH iclR-type domain-containing protein	>tr|J3JF04|J3JF04_9EURY HTH iclR-type domain-containing protein OS=Halogranum salarium B-1 OX=1210908 GN=HSB1_22550 PE=4 SV=1		Halogranum salarium B-1	41878.9	100	FALSE	0	5	0.09	0.023	0.09	HSB1_22550, J3JF04	5	1	4	HSB1_22550, J3JF04	5	1	4	HSB1_22550, J3JF04	1445.1	820.2	1144.2	HSB1_22550, J3JF04	8413.52	6323.08	6350.16	HSB1_22550, J3JF04	4486.4	7703.26	6738.27	HSB1_22550, J3JF04	HSB1_22550, J3JF04	0	0
J3JF05	HSB1_28820	Poly-gamma-glutamate synthesis protein (Capsule biosynthesis protein)	>tr|J3JF05|J3JF05_9EURY Poly-gamma-glutamate synthesis protein (Capsule biosynthesis protein) OS=Halogranum salarium B-1 OX=1210908 GN=HSB1_28820 PE=4 SV=1		Halogranum salarium B-1	38999.6	66.7	TRUE	0	1	0.025	0	0.025	HSB1_28820, J3JF05	1	0	1	HSB1_28820, J3JF05	1	0	1	HSB1_28820, J3JF05	2.8	0	55	HSB1_28820, J3JF05	39.4505	0	770.154	HSB1_28820, J3JF05	32.2835	0	372.621	HSB1_28820, J3JF05	HSB1_28820, J3JF05	0	0
J3JF10	HSB1_22700	Solute-binding protein family 5 domain-containing protein	>tr|J3JF10|J3JF10_9EURY Solute-binding protein family 5 domain-containing protein OS=Halogranum salarium B-1 OX=1210908 GN=HSB1_22700 PE=4 SV=1		Halogranum salarium B-1	68727	100	FALSE	0	9	0.161	0.099	0.161	HSB1_22700, J3JF10	9	6	9	HSB1_22700, J3JF10	9	6	9	HSB1_22700, J3JF10	2938.8	285.2	827.4	HSB1_22700, J3JF10	11478.5	1324.72	2158.28	HSB1_22700, J3JF10	7994.01	1880.32	2791.28	HSB1_22700, J3JF10	HSB1_22700, J3JF10	1	1
J3JF21	psmA	Proteasome subunit alpha	>tr|J3JF21|J3JF21_9EURY Proteasome subunit alpha OS=Halogranum salarium B-1 OX=1210908 GN=psmA PE=3 SV=1		Halogranum salarium B-1	26483.1	100	FALSE	0	6	0.254	0.221	0.221	psmA, J3JF21	6	5	5	psmA, J3JF21	6	5	5	psmA, J3JF21	1153.1	1747.7	908.7	psmA, J3JF21	4825.79	6067.48	4645.09	psmA, J3JF21	2886.8	7507.7	3965.64	psmA, J3JF21	psmA, J3JF21	1	1
J3JF24	HSB1_23050	Calcineurin-like phosphoesterase domain-containing protein	>tr|J3JF24|J3JF24_9EURY Calcineurin-like phosphoesterase domain-containing protein OS=Halogranum salarium B-1 OX=1210908 GN=HSB1_23050 PE=4 SV=1		Halogranum salarium B-1	63871	100	FALSE	0	5	0.07	0.07	0.095	HSB1_23050, J3JF24	4	4	5	HSB1_23050, J3JF24	4	4	5	HSB1_23050, J3JF24	7659.6	4016.5	4728.6	HSB1_23050, J3JF24	47081.8	32452.2	37787.5	HSB1_23050, J3JF24	53423.9	43962	33005.2	HSB1_23050, J3JF24	HSB1_23050, J3JF24	1	1
J3JF26	HSB1_23100	DUF4013 domain-containing protein	>tr|J3JF26|J3JF26_9EURY DUF4013 domain-containing protein OS=Halogranum salarium B-1 OX=1210908 GN=HSB1_23100 PE=4 SV=1		Halogranum salarium B-1	23060.3	100	FALSE	0	3	0.096	0.096	0.096	HSB1_23100, J3JF26	2	2	3	HSB1_23100, J3JF26	2	2	3	HSB1_23100, J3JF26	42373.4	4512.7	28083.4	HSB1_23100, J3JF26	373810	45050	46805.6	HSB1_23100, J3JF26	126562	28096	15643.2	HSB1_23100, J3JF26	HSB1_23100, J3JF26	1	1
J3JF27	HSB1_22770	Superoxide dismutase	>tr|J3JF27|J3JF27_9EURY Superoxide dismutase OS=Halogranum salarium B-1 OX=1210908 GN=HSB1_22770 PE=3 SV=1		Halogranum salarium B-1	22513.2	100	FALSE	0	6	0.266	0.266	0.266	HSB1_22770, J3JF27	6	6	5	HSB1_22770, J3JF27	5	5	4	HSB1_22770, J3JF27	66753.5	60834.9	5110	HSB1_22770, J3JF27	76684.8	78575.4	10077.1	HSB1_22770, J3JF27	53460.6	66162.1	7267.34	HSB1_22770, J3JF27	HSB1_22770, J3JF27	1	1
J3JF30	HSB1_23200	S1 motif domain-containing protein	>tr|J3JF30|J3JF30_9EURY S1 motif domain-containing protein OS=Halogranum salarium B-1 OX=1210908 GN=HSB1_23200 PE=4 SV=1		Halogranum salarium B-1	77092.3	100	FALSE	0	5	0.069	0.024	0.069	HSB1_23200, J3JF30	5	2	5	HSB1_23200, J3JF30	5	2	5	HSB1_23200, J3JF30	283.8	59.3	218.3	HSB1_23200, J3JF30	2202.89	935.669	1905.5	HSB1_23200, J3JF30	1502.96	938.181	1910.92	HSB1_23200, J3JF30	HSB1_23200, J3JF30	1	1
J3JF32	HSB1_23250	Molybdenum-pterin binding protein	>tr|J3JF32|J3JF32_9EURY Molybdenum-pterin binding protein OS=Halogranum salarium B-1 OX=1210908 GN=HSB1_23250 PE=4 SV=1		Halogranum salarium B-1	7323.23	100	FALSE	0	5	0.246	0.246	0.246	HSB1_23250, J3JF32	5	5	4	HSB1_23250, J3JF32	5	5	4	HSB1_23250, J3JF32	3600.3	14774.5	2655.5	HSB1_23250, J3JF32	2043.78	8700.1	1499.77	HSB1_23250, J3JF32	1616.67	12913.2	2470.38	HSB1_23250, J3JF32	HSB1_23250, J3JF32	1	1
J3JF35	HSB1_22970	Sugar ABC transporter substrate-binding protein	>tr|J3JF35|J3JF35_9EURY Sugar ABC transporter substrate-binding protein OS=Halogranum salarium B-1 OX=1210908 GN=HSB1_22970 PE=4 SV=1		Halogranum salarium B-1	48502	100	FALSE	0	12	0.234	0.183	0.234	HSB1_22970, J3JF35	12	10	12	HSB1_22970, J3JF35	12	10	12	HSB1_22970, J3JF35	78304	16168.4	44080.6	HSB1_22970, J3JF35	214718	48277.3	118707	HSB1_22970, J3JF35	139176	70543.9	80205.1	HSB1_22970, J3JF35	HSB1_22970, J3JF35	1	1
J3JF41	HSB1_23120	DUF4013 domain-containing protein	>tr|J3JF41|J3JF41_9EURY DUF4013 domain-containing protein OS=Halogranum salarium B-1 OX=1210908 GN=HSB1_23120 PE=4 SV=1		Halogranum salarium B-1	26006.3	100	TRUE	0	1	0.033	0.033	0.033	HSB1_23120, J3JF41	1	1	1	HSB1_23120, J3JF41	1	1	1	HSB1_23120, J3JF41	129	32.4	88.9	HSB1_23120, J3JF41	903.049	226.744	622.422	HSB1_23120, J3JF41	592.755	240.615	732.715	HSB1_23120, J3JF41	HSB1_23120, J3JF41	0	0
J3JF47	HSB1_23270	4-aminobutyrate aminotransferase	>tr|J3JF47|J3JF47_9EURY 4-aminobutyrate aminotransferase OS=Halogranum salarium B-1 OX=1210908 GN=HSB1_23270 PE=3 SV=1		Halogranum salarium B-1	48489.2	100	FALSE	0	5	0.086	0.111	0.111	HSB1_23270, J3JF47	4	5	5	HSB1_23270, J3JF47	4	5	5	HSB1_23270, J3JF47	95	3690.4	151.6	HSB1_23270, J3JF47	910.425	29671.6	483.542	HSB1_23270, J3JF47	604.463	39043.9	418.738	HSB1_23270, J3JF47	HSB1_23270, J3JF47	1	1
J3JF48	HSB1_23650	Transcriptional regulator	>tr|J3JF48|J3JF48_9EURY Transcriptional regulator OS=Halogranum salarium B-1 OX=1210908 GN=HSB1_23650 PE=4 SV=1		Halogranum salarium B-1	20486.3	100	TRUE	0	1	0.059	0.059	0.059	HSB1_23650, J3JF48	1	1	1	HSB1_23650, J3JF48	1	1	1	HSB1_23650, J3JF48	677.6	62.9	622.3	HSB1_23650, J3JF48	5421	503.388	4978.06	HSB1_23650, J3JF48	4333.43	634.11	3697.25	HSB1_23650, J3JF48	HSB1_23650, J3JF48	0	0
J3JF51	HSB1_23700	enoyl-CoA hydratase	>tr|J3JF51|J3JF51_9EURY enoyl-CoA hydratase OS=Halogranum salarium B-1 OX=1210908 GN=HSB1_23700 PE=3 SV=1		Halogranum salarium B-1	71456.5	100	FALSE	0	5	0.056	0.056	0.071	HSB1_23700, J3JF51	4	4	5	HSB1_23700, J3JF51	4	4	5	HSB1_23700, J3JF51	299.4	430.2	93	HSB1_23700, J3JF51	3124.91	5238.43	820.621	HSB1_23700, J3JF51	2334.97	7354.39	936.702	HSB1_23700, J3JF51	HSB1_23700, J3JF51	1	1
J3JF52	glyA	Serine hydroxymethyltransferase	>tr|J3JF52|J3JF52_9EURY Serine hydroxymethyltransferase OS=Halogranum salarium B-1 OX=1210908 GN=glyA PE=3 SV=1		Halogranum salarium B-1	44870.2	100	FALSE	0	8	0.147	0.207	0.207	glyA, J3JF52	6	8	8	glyA, J3JF52	6	8	8	glyA, J3JF52	511.5	9547.5	947.2	glyA, J3JF52	2470.41	32777.2	3535.82	glyA, J3JF52	1332.46	34826	2897.71	glyA, J3JF52	glyA, J3JF52	1	1
J3JF53	HSB1_23750	SdhD protein	>tr|J3JF53|J3JF53_9EURY SdhD protein OS=Halogranum salarium B-1 OX=1210908 GN=HSB1_23750 PE=4 SV=1		Halogranum salarium B-1	13681.1	100	TRUE	0	1	0.081	0.081	0.081	HSB1_23750, J3JF53	1	1	1	HSB1_23750, J3JF53	1	1	1	HSB1_23750, J3JF53	1511.8	209.5	379.5	HSB1_23750, J3JF53	7558.9	1047.55	1897.69	HSB1_23750, J3JF53	4470.35	1028.72	2511.3	HSB1_23750, J3JF53	HSB1_23750, J3JF53	0	0
J3JF57	HSB1_23850	Branched-chain amino acid ABC transporter permease	>tr|J3JF57|J3JF57_9EURY Branched-chain amino acid ABC transporter permease OS=Halogranum salarium B-1 OX=1210908 GN=HSB1_23850 PE=4 SV=1		Halogranum salarium B-1	46777.6	100	FALSE	0	4	0.076	0.076	0.076	HSB1_23850, J3JF57	4	4	4	HSB1_23850, J3JF57	4	4	4	HSB1_23850, J3JF57	10688.4	2932.8	7662	HSB1_23850, J3JF57	45054.9	13316.8	30514.4	HSB1_23850, J3JF57	29326.7	16176.7	29019.5	HSB1_23850, J3JF57	HSB1_23850, J3JF57	1	1
J3JF58	HSB1_23570	Succinylglutamate desuccinylase	>tr|J3JF58|J3JF58_9EURY Succinylglutamate desuccinylase OS=Halogranum salarium B-1 OX=1210908 GN=HSB1_23570 PE=4 SV=1		Halogranum salarium B-1	27742.7	100	TRUE	0	1	0.032	0.032	0.032	HSB1_23570, J3JF58	1	1	1	HSB1_23570, J3JF58	1	1	1	HSB1_23570, J3JF58	141.5	9	94	HSB1_23570, J3JF58	2263.48	144.495	1503.38	HSB1_23570, J3JF58	1820.79	184.627	1303.18	HSB1_23570, J3JF58	HSB1_23570, J3JF58	0	0
J3JF61	HSB1_23950	Lipoprotein	>tr|J3JF61|J3JF61_9EURY Lipoprotein OS=Halogranum salarium B-1 OX=1210908 GN=HSB1_23950 PE=4 SV=1		Halogranum salarium B-1	22553.9	100	TRUE	0	1	0.033	0.033	0.033	HSB1_23950, J3JF61	1	1	1	HSB1_23950, J3JF61	1	1	1	HSB1_23950, J3JF61	1400.7	216	748.8	HSB1_23950, J3JF61	11205.8	1728.17	5990.63	HSB1_23950, J3JF61	7853.77	2396.47	5571.98	HSB1_23950, J3JF61	HSB1_23950, J3JF61	0	0
J3JF63	HSB1_24000	Arylesterase	>tr|J3JF63|J3JF63_9EURY Arylesterase OS=Halogranum salarium B-1 OX=1210908 GN=HSB1_24000 PE=4 SV=1		Halogranum salarium B-1	29788.9	66.7	TRUE	0.00935374	1	0.034	0.034	0	HSB1_24000, J3JF63	1	1	0	HSB1_24000, J3JF63	1	1	0	HSB1_24000, J3JF63	80.4	202.6	0	HSB1_24000, J3JF63	1286.66	3242.14	0	HSB1_24000, J3JF63	874.641	4256.95	0	HSB1_24000, J3JF63	HSB1_24000, J3JF63	0	0
J3JF66	HSB1_23770	succinate dehydrogenase	>tr|J3JF66|J3JF66_9EURY succinate dehydrogenase OS=Halogranum salarium B-1 OX=1210908 GN=HSB1_23770 PE=3 SV=1		Halogranum salarium B-1	67133.5	100	FALSE	0	8	0.138	0.089	0.151	HSB1_23770, J3JF66	7	5	8	HSB1_23770, J3JF66	7	5	8	HSB1_23770, J3JF66	919.8	609.8	1262.1	HSB1_23770, J3JF66	7809.87	5334.51	9782.08	HSB1_23770, J3JF66	6379.36	7332.05	10049.5	HSB1_23770, J3JF66	HSB1_23770, J3JF66	1	1
J3JF70	HSB1_23870	Branched-chain amino acid ABC transporter ATPase	>tr|J3JF70|J3JF70_9EURY Branched-chain amino acid ABC transporter ATPase OS=Halogranum salarium B-1 OX=1210908 GN=HSB1_23870 PE=4 SV=1		Halogranum salarium B-1	25347.5	66.7	TRUE	0	2	0.03	0	0.03	HSB1_23870, J3JF70	2	0	1	HSB1_23870, J3JF70	2	0	1	HSB1_23870, J3JF70	82.8	0	4.4	HSB1_23870, J3JF70	322.18	0	44.267	HSB1_23870, J3JF70	197.977	0	54.7745	HSB1_23870, J3JF70	HSB1_23870, J3JF70	0	0
J3JF73	HSB1_24250	Acyl-CoA dehydrogenase	>tr|J3JF73|J3JF73_9EURY Acyl-CoA dehydrogenase OS=Halogranum salarium B-1 OX=1210908 GN=HSB1_24250 PE=3 SV=1		Halogranum salarium B-1	41190.7	100	FALSE	0	3	0.066	0.087	0.034	HSB1_24250, J3JF73	2	3	1	HSB1_24250, J3JF73	2	3	1	HSB1_24250, J3JF73	4	296.2	11.8	HSB1_24250, J3JF73	84.295	2869.46	247.689	HSB1_24250, J3JF73	76.3105	3698.48	198.647	HSB1_24250, J3JF73	HSB1_24250, J3JF73	0	0
J3JF74	rnj	Ribonuclease J	>tr|J3JF74|J3JF74_9EURY Ribonuclease J OS=Halogranum salarium B-1 OX=1210908 GN=rnj PE=3 SV=1		Halogranum salarium B-1	50166.8	100	FALSE	0	6	0.111	0.111	0.14	rnj, J3JF74	5	5	6	rnj, J3JF74	5	5	6	rnj, J3JF74	485.2	1200.1	1255	rnj, J3JF74	3836.26	10367.6	8269.08	rnj, J3JF74	2633.89	11213.7	8553.43	rnj, J3JF74	rnj, J3JF74	1	1
J3JF75	HSB1_24300	Siderophore biosynthesis protein, conserved region	>tr|J3JF75|J3JF75_9EURY Siderophore biosynthesis protein, conserved region OS=Halogranum salarium B-1 OX=1210908 GN=HSB1_24300 PE=4 SV=1		Halogranum salarium B-1	24539.3	100	TRUE	0	1	0.038	0.038	0.038	HSB1_24300, J3JF75	1	1	1	HSB1_24300, J3JF75	1	1	1	HSB1_24300, J3JF75	471.6	174.7	238	HSB1_24300, J3JF75	5659.75	2096.81	2856.22	HSB1_24300, J3JF75	3475.21	2164.52	3583.98	HSB1_24300, J3JF75	HSB1_24300, J3JF75	0	0
J3JF77	HSB1_24350	Hydrolase or acyltransferase of alpha/beta superfamily	>tr|J3JF77|J3JF77_9EURY Hydrolase or acyltransferase of alpha/beta superfamily OS=Halogranum salarium B-1 OX=1210908 GN=HSB1_24350 PE=4 SV=1		Halogranum salarium B-1	28139.2	100	FALSE	0	3	0.108	0.108	0.108	HSB1_24350, J3JF77	3	3	2	HSB1_24350, J3JF77	3	3	2	HSB1_24350, J3JF77	1161.2	6485	562.7	HSB1_24350, J3JF77	3562.04	20742.6	1160.3	HSB1_24350, J3JF77	3158.69	38552.4	1629.24	HSB1_24350, J3JF77	HSB1_24350, J3JF77	1	1
J3JF85	HSB1_24550	Uncharacterized protein	>tr|J3JF85|J3JF85_9EURY Uncharacterized protein OS=Halogranum salarium B-1 OX=1210908 GN=HSB1_24550 PE=4 SV=1		Halogranum salarium B-1	46055.9	100	FALSE	0	11	0.179	0.152	0.21	HSB1_24550, J3JF85	10	8	9	HSB1_24550, J3JF85	10	8	9	HSB1_24550, J3JF85	10084.7	4220.9	11823.1	HSB1_24550, J3JF85	14370.1	5025.86	15552.9	HSB1_24550, J3JF85	14404.9	11500.4	11703.6	HSB1_24550, J3JF85	HSB1_24550, J3JF85	1	1
J3JF87	rpl10	50S ribosomal protein L10	>tr|J3JF87|J3JF87_9EURY 50S ribosomal protein L10 OS=Halogranum salarium B-1 OX=1210908 GN=rpl10 PE=3 SV=1		Halogranum salarium B-1	36587.1	33.3	FALSE	0	2	0	0	0.072	rpl10, J3JF87	0	0	2	rpl10, J3JF87	0	0	2	rpl10, J3JF87	0	0	259.2	rpl10, J3JF87	0	0	1684.57	rpl10, J3JF87	0	0	874.962	rpl10, J3JF87	rpl10, J3JF87	0	0
J3JF88	HSB1_24320	L-2,4-diaminobutyrate decarboxylase	>tr|J3JF88|J3JF88_9EURY L-2,4-diaminobutyrate decarboxylase OS=Halogranum salarium B-1 OX=1210908 GN=HSB1_24320 PE=3 SV=1		Halogranum salarium B-1	53377.1	100	FALSE	0	8	0.154	0.112	0.174	HSB1_24320, J3JF88	7	5	8	HSB1_24320, J3JF88	7	5	8	HSB1_24320, J3JF88	1607.9	282.9	911.9	HSB1_24320, J3JF88	5437.98	1144.31	2946.62	HSB1_24320, J3JF88	3708.15	1440.42	2630.48	HSB1_24320, J3JF88	HSB1_24320, J3JF88	1	1
J3JF89	ef1b	Elongation factor 1-beta	>tr|J3JF89|J3JF89_9EURY Elongation factor 1-beta OS=Halogranum salarium B-1 OX=1210908 GN=ef1b PE=3 SV=1		Halogranum salarium B-1	9238.5	100	FALSE	0	2	0.114	0.114	0.295	ef1b, J3JF89	1	1	2	ef1b, J3JF89	1	1	2	ef1b, J3JF89	4072.9	2130	5788	ef1b, J3JF89	13445.3	7031.63	8681.99	ef1b, J3JF89	8580.45	8826.73	7341.91	ef1b, J3JF89	ef1b, J3JF89	0	0
J3JF90	HSB1_24370	ATPase AAA	>tr|J3JF90|J3JF90_9EURY ATPase AAA OS=Halogranum salarium B-1 OX=1210908 GN=HSB1_24370 PE=3 SV=1		Halogranum salarium B-1	82856.1	100	FALSE	0	2	0.027	0.011	0.027	HSB1_24370, J3JF90	2	1	2	HSB1_24370, J3JF90	2	1	2	HSB1_24370, J3JF90	62.1	16.2	112.2	HSB1_24370, J3JF90	2014.48	656.573	1398.03	HSB1_24370, J3JF90	1100.38	704.171	1007.94	HSB1_24370, J3JF90	HSB1_24370, J3JF90	0	0
J3JF97	ndk	Nucleoside diphosphate kinase	>tr|J3JF97|J3JF97_9EURY Nucleoside diphosphate kinase OS=Halogranum salarium B-1 OX=1210908 GN=ndk PE=3 SV=1		Halogranum salarium B-1	18007.7	100	FALSE	0	4	0.164	0.164	0.164	ndk, J3JF97	4	4	2	ndk, J3JF97	4	4	2	ndk, J3JF97	4654.7	2487.2	889.4	ndk, J3JF97	11928.7	3253.92	1359.58	ndk, J3JF97	8596.31	4318.3	1145.23	ndk, J3JF97	ndk, J3JF97	1	1
J3JF99	HSB1_24900	Snf family na+-dependent transporter	>tr|J3JF99|J3JF99_9EURY Snf family na+-dependent transporter OS=Halogranum salarium B-1 OX=1210908 GN=HSB1_24900 PE=4 SV=1		Halogranum salarium B-1	47981.3	100	TRUE	0.000856164	1	0.024	0.024	0.024	HSB1_24900, J3JF99	1	1	1	HSB1_24900, J3JF99	1	1	1	HSB1_24900, J3JF99	136.9	46.6	594.7	HSB1_24900, J3JF99	1232.46	419.04	5352.08	HSB1_24900, J3JF99	886.089	807.355	3478.59	HSB1_24900, J3JF99	HSB1_24900, J3JF99	0	0
J3JFA1	HSB1_24950	Propionyl-CoA carboxylase carboxyltransferase subunit	>tr|J3JFA1|J3JFA1_9EURY Propionyl-CoA carboxylase carboxyltransferase subunit OS=Halogranum salarium B-1 OX=1210908 GN=HSB1_24950 PE=4 SV=1		Halogranum salarium B-1	56656.3	66.7	TRUE	0	1	0.021	0	0.021	HSB1_24950, J3JFA1	1	0	1	HSB1_24950, J3JFA1	1	0	1	HSB1_24950, J3JFA1	56.6	0	18.2	HSB1_24950, J3JFA1	1472.46	0	473.316	HSB1_24950, J3JFA1	895.03	0	594.446	HSB1_24950, J3JFA1	HSB1_24950, J3JFA1	0	0
J3JFA2	HSB1_24670	Uncharacterized protein	>tr|J3JFA2|J3JFA2_9EURY Uncharacterized protein OS=Halogranum salarium B-1 OX=1210908 GN=HSB1_24670 PE=4 SV=1		Halogranum salarium B-1	6716.15	66.7	TRUE	0	1	0.115	0	0.115	HSB1_24670, J3JFA2	1	0	1	HSB1_24670, J3JFA2	1	0	1	HSB1_24670, J3JFA2	2434.6	0	1374.1	HSB1_24670, J3JFA2	4869.11	0	2748.1	HSB1_24670, J3JFA2	4028.12	0	2502.51	HSB1_24670, J3JFA2	HSB1_24670, J3JFA2	0	0
J3JFA3	rps2	30S ribosomal protein S2	>tr|J3JFA3|J3JFA3_9EURY 30S ribosomal protein S2 OS=Halogranum salarium B-1 OX=1210908 GN=rps2 PE=3 SV=1		Halogranum salarium B-1	28843.5	100	TRUE	0	1	0.03	0.03	0.03	rps2, J3JFA3	1	1	1	rps2, J3JFA3	1	1	1	rps2, J3JFA3	1983.6	808.6	1024.9	rps2, J3JFA3	13885.4	5660.1	7174.03	rps2, J3JFA3	8966.66	8035.2	6799.57	rps2, J3JFA3	rps2, J3JFA3	0	0
J3JFA4	rpo4	DNA-directed RNA polymerase subunit Rpo4	>tr|J3JFA4|J3JFA4_9EURY DNA-directed RNA polymerase subunit Rpo4 OS=Halogranum salarium B-1 OX=1210908 GN=rpo4 PE=3 SV=1		Halogranum salarium B-1	13674.4	66.7	TRUE	0.000856164	1	0.085	0	0.085	rpo4, J3JFA4	1	0	1	rpo4, J3JFA4	1	0	1	rpo4, J3JFA4	182.2	0	145.3	rpo4, J3JFA4	1457.74	0	1162.71	rpo4, J3JFA4	1098.65	0	741.911	rpo4, J3JFA4	rpo4, J3JFA4	0	0
J3JFA5	rpl13	50S ribosomal protein L13	>tr|J3JFA5|J3JFA5_9EURY 50S ribosomal protein L13 OS=Halogranum salarium B-1 OX=1210908 GN=rpl13 PE=3 SV=1		Halogranum salarium B-1	16082.3	100	FALSE	0	3	0.172	0.172	0.172	rpl13, J3JFA5	3	3	3	rpl13, J3JFA5	3	3	3	rpl13, J3JFA5	8564.5	3209.7	3546.4	rpl13, J3JFA5	26596.2	10639.3	3334.41	rpl13, J3JFA5	19037.5	13139.7	4497.24	rpl13, J3JFA5	rpl13, J3JFA5	1	1
J3JFA7	rps13	30S ribosomal protein S13	>tr|J3JFA7|J3JFA7_9EURY 30S ribosomal protein S13 OS=Halogranum salarium B-1 OX=1210908 GN=rps13 PE=3 SV=1		Halogranum salarium B-1	19648.6	100	FALSE	0	3	0.114	0.114	0.171	rps13, J3JFA7	2	2	3	rps13, J3JFA7	2	2	3	rps13, J3JFA7	1531.7	1666.1	1231	rps13, J3JFA7	6892.43	7238.47	4683.76	rps13, J3JFA7	3529.99	6057.67	4282.38	rps13, J3JFA7	rps13, J3JFA7	1	1
J3JFA8	HSB1_24820	Methanethiol oxidase	>tr|J3JFA8|J3JFA8_9EURY Methanethiol oxidase OS=Halogranum salarium B-1 OX=1210908 GN=HSB1_24820 PE=3 SV=1		Halogranum salarium B-1	53381.8	100	FALSE	0	2	0.059	0.023	0.083	HSB1_24820, J3JFA8	1	1	2	HSB1_24820, J3JFA8	1	1	2	HSB1_24820, J3JFA8	248.3	237.6	181	HSB1_24820, J3JFA8	4751.92	27342.5	2969.86	HSB1_24820, J3JFA8	4529.29	45443.9	3565.02	HSB1_24820, J3JFA8	HSB1_24820, J3JFA8	0	0
J3JFB4	HSB1_25250	Carbohydrate ABC transporter ATP-binding protein, cut1 family	>tr|J3JFB4|J3JFB4_9EURY Carbohydrate ABC transporter ATP-binding protein, cut1 family OS=Halogranum salarium B-1 OX=1210908 GN=HSB1_25250 PE=4 SV=1		Halogranum salarium B-1	43524.8	100	FALSE	0	4	0.132	0.132	0.107	HSB1_25250, J3JFB4	4	4	3	HSB1_25250, J3JFB4	4	4	3	HSB1_25250, J3JFB4	7043.5	2065.1	9965.8	HSB1_25250, J3JFB4	30303.2	7812.19	48090.3	HSB1_25250, J3JFB4	24958	8627.47	24142.1	HSB1_25250, J3JFB4	HSB1_25250, J3JFB4	1	1
J3JFB8	HSB1_25350	Dodecin	>tr|J3JFB8|J3JFB8_9EURY Dodecin OS=Halogranum salarium B-1 OX=1210908 GN=HSB1_25350 PE=4 SV=1		Halogranum salarium B-1	7730.52	100	FALSE	0	3	0.391	0.391	0.391	HSB1_25350, J3JFB8	2	3	2	HSB1_25350, J3JFB8	2	3	2	HSB1_25350, J3JFB8	6386.1	25117.5	3846.2	HSB1_25350, J3JFB8	12772.2	34194.4	4328.94	HSB1_25350, J3JFB8	11100.8	47672.9	4000.02	HSB1_25350, J3JFB8	HSB1_25350, J3JFB8	1	1
J3JFC3	HSB1_25220	Xylose isomerase	>tr|J3JFC3|J3JFC3_9EURY Xylose isomerase OS=Halogranum salarium B-1 OX=1210908 GN=HSB1_25220 PE=4 SV=1		Halogranum salarium B-1	35545.8	100	FALSE	0	3	0.115	0.071	0.071	HSB1_25220, J3JFC3	3	2	2	HSB1_25220, J3JFC3	3	2	2	HSB1_25220, J3JFC3	13016.7	4542.7	929.4	HSB1_25220, J3JFC3	83224	24983.1	4970.04	HSB1_25220, J3JFC3	70734.8	33718.2	2715.29	HSB1_25220, J3JFC3	HSB1_25220, J3JFC3	1	1
J3JFC6	HSB1_25270	Carbohydrate ABC transporter membrane protein 1, cut1 family	>tr|J3JFC6|J3JFC6_9EURY Carbohydrate ABC transporter membrane protein 1, cut1 family OS=Halogranum salarium B-1 OX=1210908 GN=HSB1_25270 PE=3 SV=1		Halogranum salarium B-1	33617.9	100	FALSE	0	2	0.058	0.022	0.058	HSB1_25270, J3JFC6	2	1	2	HSB1_25270, J3JFC6	2	1	2	HSB1_25270, J3JFC6	4419.5	1246.1	5220.6	HSB1_25270, J3JFC6	16674.3	5381.59	15468.1	HSB1_25270, J3JFC6	13742.8	6726.65	12954.1	HSB1_25270, J3JFC6	HSB1_25270, J3JFC6	0	0
J3JFD1	HSB1_25420	GNAT family acetyltransferase	>tr|J3JFD1|J3JFD1_9EURY GNAT family acetyltransferase OS=Halogranum salarium B-1 OX=1210908 GN=HSB1_25420 PE=4 SV=1		Halogranum salarium B-1	9250.16	66.7	TRUE	0.00255754	1	0.222	0	0.222	HSB1_25420, J3JFD1	1	0	1	HSB1_25420, J3JFD1	1	0	1	HSB1_25420, J3JFD1	4144.8	0	546.7	HSB1_25420, J3JFD1	20723.9	0	2733.31	HSB1_25420, J3JFD1	19892.7	0	1187.06	HSB1_25420, J3JFD1	HSB1_25420, J3JFD1	0	0
J3JFD2	HSB1_25700	Glycosyltransferase RgtA/B/C/D-like domain-containing protein	>tr|J3JFD2|J3JFD2_9EURY Glycosyltransferase RgtA/B/C/D-like domain-containing protein OS=Halogranum salarium B-1 OX=1210908 GN=HSB1_25700 PE=4 SV=1		Halogranum salarium B-1	78109.7	33.3	TRUE	0	1	0	0	0.016	HSB1_25700, J3JFD2	0	0	1	HSB1_25700, J3JFD2	0	0	1	HSB1_25700, J3JFD2	0	0	26.1	HSB1_25700, J3JFD2	0	0	836.367	HSB1_25700, J3JFD2	0	0	713.444	HSB1_25700, J3JFD2	HSB1_25700, J3JFD2	0	0
J3JFD4	HSB1_25750	4Fe-4S ferredoxin-type domain-containing protein	>tr|J3JFD4|J3JFD4_9EURY 4Fe-4S ferredoxin-type domain-containing protein OS=Halogranum salarium B-1 OX=1210908 GN=HSB1_25750 PE=4 SV=1		Halogranum salarium B-1	58941.3	100	FALSE	0	7	0.11	0.055	0.152	HSB1_25750, J3JFD4	5	3	7	HSB1_25750, J3JFD4	5	3	7	HSB1_25750, J3JFD4	416.6	121	636	HSB1_25750, J3JFD4	2543.17	1799.62	2406.57	HSB1_25750, J3JFD4	1451.01	2014.95	1826.75	HSB1_25750, J3JFD4	HSB1_25750, J3JFD4	1	1
J3JFD5	HSB1_25520	Glyoxalase/bleomycin resistance protein/dioxygenase	>tr|J3JFD5|J3JFD5_9EURY Glyoxalase/bleomycin resistance protein/dioxygenase OS=Halogranum salarium B-1 OX=1210908 GN=HSB1_25520 PE=4 SV=1		Halogranum salarium B-1	22688.9	100	TRUE	0	1	0.034	0.034	0.034	HSB1_25520, J3JFD5	1	1	1	HSB1_25520, J3JFD5	1	1	1	HSB1_25520, J3JFD5	176.1	145	40.1	HSB1_25520, J3JFD5	2466.06	2030.45	561.301	HSB1_25520, J3JFD5	1752.86	2720.93	516.754	HSB1_25520, J3JFD5	HSB1_25520, J3JFD5	0	0
J3JFD6	HSB1_25800	Aspartate semialdehyde dehydrogenase	>tr|J3JFD6|J3JFD6_9EURY Aspartate semialdehyde dehydrogenase OS=Halogranum salarium B-1 OX=1210908 GN=HSB1_25800 PE=4 SV=1		Halogranum salarium B-1	36681.8	66.7	TRUE	0	1	0.02	0.02	0	HSB1_25800, J3JFD6	1	1	0	HSB1_25800, J3JFD6	1	1	0	HSB1_25800, J3JFD6	27.6	81.2	0	HSB1_25800, J3JFD6	358.548	1056.16	0	HSB1_25800, J3JFD6	224.403	1176.5	0	HSB1_25800, J3JFD6	HSB1_25800, J3JFD6	0	0
J3JFD8	HSB1_25620	Ferritin	>tr|J3JFD8|J3JFD8_9EURY Ferritin OS=Halogranum salarium B-1 OX=1210908 GN=HSB1_25620 PE=3 SV=1		Halogranum salarium B-1	46674.8	100	TRUE	0	1	0.022	0.022	0.022	HSB1_25620, J3JFD8	1	1	1	HSB1_25620, J3JFD8	1	1	1	HSB1_25620, J3JFD8	24.5	59.2	16.5	HSB1_25620, J3JFD8	710.84	1717.27	479.74	HSB1_25620, J3JFD8	574.276	2089.75	425.43	HSB1_25620, J3JFD8	HSB1_25620, J3JFD8	0	0
J3JFE0	HSB1_25720	ABC transmembrane type-1 domain-containing protein	>tr|J3JFE0|J3JFE0_9EURY ABC transmembrane type-1 domain-containing protein OS=Halogranum salarium B-1 OX=1210908 GN=HSB1_25720 PE=3 SV=1		Halogranum salarium B-1	57273.4	33.3	TRUE	0.000856164	1	0.028	0	0.028	HSB1_25720, J3JFE0	1	0	1	HSB1_25720, J3JFE0	0	0	1	HSB1_25720, J3JFE0	0	0	231.5	HSB1_25720, J3JFE0	0	0	0.518829	HSB1_25720, J3JFE0	0	0	1	HSB1_25720, J3JFE0	HSB1_25720, J3JFE0	0	0
J3JFE2	HSB1_25850	Phosphoglycerate dehydrogenase-like oxidoreductase	>tr|J3JFE2|J3JFE2_9EURY Phosphoglycerate dehydrogenase-like oxidoreductase OS=Halogranum salarium B-1 OX=1210908 GN=HSB1_25850 PE=3 SV=1		Halogranum salarium B-1	34497.6	100	FALSE	0	2	0.072	0.072	0.072	HSB1_25850, J3JFE2	2	2	2	HSB1_25850, J3JFE2	2	2	2	HSB1_25850, J3JFE2	94.3	207.6	25	HSB1_25850, J3JFE2	612.896	1330.88	156.287	HSB1_25850, J3JFE2	605.969	2012.16	95.1561	HSB1_25850, J3JFE2	HSB1_25850, J3JFE2	1	1
J3JFF0	HSB1_26200	Short-chain dehydrogenase/reductase SDR	>tr|J3JFF0|J3JFF0_9EURY Short-chain dehydrogenase/reductase SDR OS=Halogranum salarium B-1 OX=1210908 GN=HSB1_26200 PE=4 SV=1		Halogranum salarium B-1	27485.5	100	FALSE	0	2	0.081	0.081	0.05	HSB1_26200, J3JFF0	2	2	1	HSB1_26200, J3JFF0	2	2	1	HSB1_26200, J3JFF0	64.1	597.9	18.1	HSB1_26200, J3JFF0	384.304	3399.53	126.856	HSB1_26200, J3JFF0	277.687	4228.37	110.36	HSB1_26200, J3JFF0	HSB1_26200, J3JFF0	0	0
J3JFF7	HSB1_26020	Glyoxalase-like domain-containing protein	>tr|J3JFF7|J3JFF7_9EURY Glyoxalase-like domain-containing protein OS=Halogranum salarium B-1 OX=1210908 GN=HSB1_26020 PE=4 SV=1		Halogranum salarium B-1	30724.6	33.3	TRUE	0.000856164	1	0	0.028	0.028	HSB1_26020, J3JFF7	0	1	1	HSB1_26020, J3JFF7	0	1	0	HSB1_26020, J3JFF7	0	267.5	0	HSB1_26020, J3JFF7	0	0.24147	0	HSB1_26020, J3JFF7	0	1	0	HSB1_26020, J3JFF7	HSB1_26020, J3JFF7	0	0
J3JFG2	HSB1_26500	MoxR1 protein	>tr|J3JFG2|J3JFG2_9EURY MoxR1 protein OS=Halogranum salarium B-1 OX=1210908 GN=HSB1_26500 PE=4 SV=1		Halogranum salarium B-1	36338	100	FALSE	0	13	0.388	0.147	0.394	HSB1_26500, J3JFG2	12	5	13	HSB1_26500, J3JFG2	11	4	12	HSB1_26500, J3JFG2	7525.5	863.8	5042.9	HSB1_26500, J3JFG2	29023.8	3811.92	12508	HSB1_26500, J3JFG2	16775.6	3800.67	8947.84	HSB1_26500, J3JFG2	HSB1_26500, J3JFG2	1	1
J3JFG3	HSB1_26170	Alcohol dehydrogenase GroES domain protein	>tr|J3JFG3|J3JFG3_9EURY Alcohol dehydrogenase GroES domain protein OS=Halogranum salarium B-1 OX=1210908 GN=HSB1_26170 PE=4 SV=1		Halogranum salarium B-1	33130.7	100	FALSE	0	2	0.094	0.094	0.094	HSB1_26170, J3JFG3	2	2	2	HSB1_26170, J3JFG3	2	2	2	HSB1_26170, J3JFG3	946.6	9510.1	789.7	HSB1_26170, J3JFG3	4732.79	43464.2	3538.54	HSB1_26170, J3JFG3	4653.39	56391.8	1938.84	HSB1_26170, J3JFG3	HSB1_26170, J3JFG3	1	1
J3JFG5	sucC	Succinate--CoA ligase [ADP-forming] subunit beta	>tr|J3JFG5|J3JFG5_9EURY Succinate--CoA ligase [ADP-forming] subunit beta OS=Halogranum salarium B-1 OX=1210908 GN=sucC PE=3 SV=1		Halogranum salarium B-1	41038.8	100	FALSE	0	9	0.239	0.239	0.239	sucC, J3JFG5	9	9	9	sucC, J3JFG5	9	9	9	sucC, J3JFG5	2620.3	6576.3	2592.9	sucC, J3JFG5	13047.1	27645.5	12643.5	sucC, J3JFG5	10722.1	33498.2	10253.1	sucC, J3JFG5	sucC, J3JFG5	1	1
J3JFH2	HSB1_26750	Molybdenum cofactor synthesis domain protein	>tr|J3JFH2|J3JFH2_9EURY Molybdenum cofactor synthesis domain protein OS=Halogranum salarium B-1 OX=1210908 GN=HSB1_26750 PE=3 SV=1		Halogranum salarium B-1	23832.5	100	TRUE	0	1	0.041	0.041	0.041	HSB1_26750, J3JFH2	1	1	1	HSB1_26750, J3JFH2	1	1	1	HSB1_26750, J3JFH2	169.4	12.9	24.9	HSB1_26750, J3JFH2	2032.25	154.631	299.206	HSB1_26750, J3JFH2	1464.65	302.691	195.851	HSB1_26750, J3JFH2	HSB1_26750, J3JFH2	0	0
J3JFH6	HSB1_26850	Membrane protein	>tr|J3JFH6|J3JFH6_9EURY Membrane protein OS=Halogranum salarium B-1 OX=1210908 GN=HSB1_26850 PE=4 SV=1		Halogranum salarium B-1	33568.5	100	FALSE	0	4	0.148	0.148	0.148	HSB1_26850, J3JFH6	4	4	4	HSB1_26850, J3JFH6	4	4	4	HSB1_26850, J3JFH6	11161.5	2184.1	8258.4	HSB1_26850, J3JFH6	50486	7607.63	27489.3	HSB1_26850, J3JFH6	48313	8147.11	24062.1	HSB1_26850, J3JFH6	HSB1_26850, J3JFH6	1	1
J3JFH7	HSB1_26520	Chromosome partitioning protein	>tr|J3JFH7|J3JFH7_9EURY Chromosome partitioning protein OS=Halogranum salarium B-1 OX=1210908 GN=HSB1_26520 PE=4 SV=1		Halogranum salarium B-1	22765.7	66.7	FALSE	0	5	0.283	0	0.283	HSB1_26520, J3JFH7	5	0	5	HSB1_26520, J3JFH7	5	0	5	HSB1_26520, J3JFH7	1936.4	0	401.4	HSB1_26520, J3JFH7	5883.21	0	1047.98	HSB1_26520, J3JFH7	4230.2	0	927.549	HSB1_26520, J3JFH7	HSB1_26520, J3JFH7	0	0
J3JFH9	HSB1_26570	glycine dehydrogenase (aminomethyl-transferring)	>tr|J3JFH9|J3JFH9_9EURY glycine dehydrogenase (aminomethyl-transferring) OS=Halogranum salarium B-1 OX=1210908 GN=HSB1_26570 PE=4 SV=1		Halogranum salarium B-1	47925.2	100	TRUE	0	1	0.023	0.023	0.023	HSB1_26570, J3JFH9	1	1	1	HSB1_26570, J3JFH9	1	1	1	HSB1_26570, J3JFH9	337.8	756.3	128.4	HSB1_26570, J3JFH9	3716.35	8319.78	1412.03	HSB1_26570, J3JFH9	4248.8	14720.7	579.177	HSB1_26570, J3JFH9	HSB1_26570, J3JFH9	0	0
J3JFI0	HSB1_26620	Pyrrolo-quinoline quinone	>tr|J3JFI0|J3JFI0_9EURY Pyrrolo-quinoline quinone OS=Halogranum salarium B-1 OX=1210908 GN=HSB1_26620 PE=4 SV=1		Halogranum salarium B-1	40953	100	FALSE	0	4	0.105	0.018	0.105	HSB1_26620, J3JFI0	4	1	4	HSB1_26620, J3JFI0	4	1	4	HSB1_26620, J3JFI0	647.5	23.5	760.2	HSB1_26620, J3JFI0	3399.25	244.249	4444.05	HSB1_26620, J3JFI0	2445.19	236.536	2729.06	HSB1_26620, J3JFI0	HSB1_26620, J3JFI0	0	0
J3JFI1	HSB1_26950	Amino acid permease	>tr|J3JFI1|J3JFI1_9EURY Amino acid permease OS=Halogranum salarium B-1 OX=1210908 GN=HSB1_26950 PE=4 SV=1		Halogranum salarium B-1	77608.4	66.7	FALSE	0	3	0.038	0	0.038	HSB1_26950, J3JFI1	3	0	3	HSB1_26950, J3JFI1	3	0	3	HSB1_26950, J3JFI1	39.8	0	175.9	HSB1_26950, J3JFI1	345.221	0	1568.95	HSB1_26950, J3JFI1	321.083	0	928.954	HSB1_26950, J3JFI1	HSB1_26950, J3JFI1	0	0
[truncated: 269 more rows]
