# Supplementary material for: Archaea produce peptidoglycan hydrolases that kill bacteria
Source: PLoS Biol. 2025 Aug 14;23(8):e3003235. doi: 10.1371/journal.pbio.3003235 (PMC12352652; doi:10.1371/journal.pbio.3003235)
Supplement: S8 Table — (XLSX) [file pbio.3003235.s012.xlsx]

## Sheet: S8 Table – Mgnify enrichments
biome	enriched	total	enriched_percent	likelihood	likelihood_null	likelihood_ratio
Rumen Microbiome	1	1	100	18.9	1.7	11.1
Biogas Plant	1	1	100	18	3	6
Fermented Beverages	1	1	100	6.5	1.1	5.9
Hydrothermal Environment	23	26	88	7.6	2.4	3.2
Human Microbiome	2	2	100	43.2	14.6	3
Oil-Contaminated Environment	14	29	48	3.9	1.6	2.5
Mammals Microbiome	1	1	100	12.9	6.6	2
Marine Sediments	14	19	74	7.6	4.1	1.8
Wastewater	2	3	67	25.3	19.4	1.3
Hypersaline Environment	1	13	8	0.9	0.8	1.2
Plant Microbiome	1	1	100	5.7	5.1	1.1
Freshwater Sediments	8	19	42	4.3	3.8	1.1
Marine Environment	26	63	41	19.3	19.3	1
Freshwater Environment	10	32	31	6.2	8.6	0.7
