# Supplementary material for: Archaea produce peptidoglycan hydrolases that kill bacteria
Source: PLoS Biol. 2025 Aug 14;23(8):e3003235. doi: 10.1371/journal.pbio.3003235 (PMC12352652; doi:10.1371/journal.pbio.3003235)
Supplement: S9 Table — (XLSX) [file pbio.3003235.s013.xlsx]

## Sheet: tableSX_bacteriocins
assembly_accession	protein_id	display_name	amp_id	amp_desc	evalue	bitscore	domain	gtdb_phylum	gtdb_class	gtdb_order	gtdb_family	gtdb_genus	gtdb_species	ncbi_organism_name
GCA_000007325.1	AAL94370.1	Peptidoglycan hydrolase	pg_hydrolase	Amidase_2+PG_binding_1	1.15e-08	61.95	Bacteria	Fusobacteriota	Fusobacteriia	Fusobacteriales	Fusobacteriaceae	Fusobacterium	Fusobacterium nucleatum	Fusobacterium nucleatum subsp. nucleatum ATCC 25586
GCA_000007325.1	AAL94673.1	Peptidoglycan hydrolase	pg_hydrolase	Peptidase_M23+LysM	6.5e-08	64	Bacteria	Fusobacteriota	Fusobacteriia	Fusobacteriales	Fusobacteriaceae	Fusobacterium	Fusobacterium nucleatum	Fusobacterium nucleatum subsp. nucleatum ATCC 25586
GCA_000008885.1	BAC24414.1	Peptidoglycan hydrolase	pg_hydrolase	Amidase_3+AMIN	3.9e-15	106.7	Bacteria	Pseudomonadota	Gammaproteobacteria	Enterobacterales	Enterobacteriaceae	Wigglesworthia	Wigglesworthia glossinidia_A	Wigglesworthia glossinidia endosymbiont of Glossina brevipalpis
GCA_000010565.1	BAF58967.1	Peptidoglycan hydrolase	pg_hydrolase	Amidase_3+AMIN	6e-15	121.55	Bacteria	Bacillota_B	Desulfotomaculia	Desulfotomaculales	Pelotomaculaceae	Pelotomaculum	Pelotomaculum thermopropionicum	Pelotomaculum thermopropionicum SI
GCA_000010565.1	BAF60354.1	Peptidoglycan hydrolase	pg_hydrolase	Amidase_2+LysM	6.00013e-15	59.45	Bacteria	Bacillota_B	Desulfotomaculia	Desulfotomaculales	Pelotomaculaceae	Pelotomaculum	Pelotomaculum thermopropionicum	Pelotomaculum thermopropionicum SI
GCA_000010565.1	BAF60466.1	PoyA	PoyA		1.389e-12	61	Bacteria	Bacillota_B	Desulfotomaculia	Desulfotomaculales	Pelotomaculaceae	Pelotomaculum	Pelotomaculum thermopropionicum	Pelotomaculum thermopropionicum SI
GCA_000010565.1	BAF60467.1	PoyA	PoyA		2.75e-10	55	Bacteria	Bacillota_B	Desulfotomaculia	Desulfotomaculales	Pelotomaculaceae	Pelotomaculum	Pelotomaculum thermopropionicum	Pelotomaculum thermopropionicum SI
GCA_000010565.1	BAF60468.1	PoyA	PoyA		1.296e-09	53	Bacteria	Bacillota_B	Desulfotomaculia	Desulfotomaculales	Pelotomaculaceae	Pelotomaculum	Pelotomaculum thermopropionicum	Pelotomaculum thermopropionicum SI
GCA_000010565.1	BAF60489.1	Bacteriocin IIc	Bacteriocin_IIc	PF10439	9.3e-08	29.5	Bacteria	Bacillota_B	Desulfotomaculia	Desulfotomaculales	Pelotomaculaceae	Pelotomaculum	Pelotomaculum thermopropionicum	Pelotomaculum thermopropionicum SI
GCA_000010565.1	BAF60509.1	PoyA	PoyA		3.282e-09	51	Bacteria	Bacillota_B	Desulfotomaculia	Desulfotomaculales	Pelotomaculaceae	Pelotomaculum	Pelotomaculum thermopropionicum	Pelotomaculum thermopropionicum SI
GCA_000010565.1	BAF60515.1	PoyA	PoyA		2.75e-10	55	Bacteria	Bacillota_B	Desulfotomaculia	Desulfotomaculales	Pelotomaculaceae	Pelotomaculum	Pelotomaculum thermopropionicum	Pelotomaculum thermopropionicum SI
GCA_000010565.1	BAF60521.1	PoyA	PoyA		6.594e-12	59	Bacteria	Bacillota_B	Desulfotomaculia	Desulfotomaculales	Pelotomaculaceae	Pelotomaculum	Pelotomaculum thermopropionicum	Pelotomaculum thermopropionicum SI
GCA_000010565.1	BAF60527.1	PoyA	PoyA		3.887e-08	48	Bacteria	Bacillota_B	Desulfotomaculia	Desulfotomaculales	Pelotomaculaceae	Pelotomaculum	Pelotomaculum thermopropionicum	Pelotomaculum thermopropionicum SI
GCA_000010565.1	BAF60545.1	PoyA	PoyA		7.443e-13	62	Bacteria	Bacillota_B	Desulfotomaculia	Desulfotomaculales	Pelotomaculaceae	Pelotomaculum	Pelotomaculum thermopropionicum	Pelotomaculum thermopropionicum SI
GCA_000010565.1	BAF61015.1	Peptidoglycan hydrolase	pg_hydrolase	Peptidase_M23+LysM	9.5e-14	78.85	Bacteria	Bacillota_B	Desulfotomaculia	Desulfotomaculales	Pelotomaculaceae	Pelotomaculum	Pelotomaculum thermopropionicum	Pelotomaculum thermopropionicum SI
GCA_000010565.1	BAF61042.1	Peptidoglycan hydrolase	pg_hydrolase	Peptidase_M23+LysM	7e-14	79.65	Bacteria	Bacillota_B	Desulfotomaculia	Desulfotomaculales	Pelotomaculaceae	Pelotomaculum	Pelotomaculum thermopropionicum	Pelotomaculum thermopropionicum SI
GCA_000010645.1	BAG83382.1	Peptidoglycan hydrolase	pg_hydrolase	Peptidase_M23+LysM	7e-15	74.05	Bacteria	Bacteroidota	Bacteroidia	Bacteroidales	Azobacteroidaceae	Azobacteroides	Azobacteroides pseudotrichonymphae_B	Candidatus Azobacteroides pseudotrichonymphae genomovar. CFP2
GCA_000012145.1	AAY62235.1	Peptidoglycan hydrolase	pg_hydrolase	Amidase_2+PG_binding_1	1.25e-08	60.15	Bacteria	Pseudomonadota	Alphaproteobacteria	Rickettsiales	Rickettsiaceae	Rickettsia	Rickettsia felis	Rickettsia felis URRWXCal2
GCA_000013185.1	ABF13959.1	Peptidoglycan hydrolase	pg_hydrolase	Amidase_3+AMIN	6.5e-09	84.7	Bacteria	Pseudomonadota	Gammaproteobacteria	Enterobacterales	Enterobacteriaceae	Baumannia	Baumannia cicadellinicola	Baumannia cicadellinicola str. Hc (Homalodisca coagulata)
GCA_000014225.1	ABG39042.1	Peptidoglycan hydrolase	pg_hydrolase	Peptidase_M23+OapA	2.2e-10	72.5	Bacteria	Pseudomonadota	Gammaproteobacteria	Enterobacterales_A	Alteromonadaceae	Paraglaciecola	Paraglaciecola atlantica_A	Pseudoalteromonas atlantica T6c
GCA_000014225.1	ABG40414.1	Peptidoglycan hydrolase	pg_hydrolase	SLT+LysM	4.85e-08	59.8	Bacteria	Pseudomonadota	Gammaproteobacteria	Enterobacterales_A	Alteromonadaceae	Paraglaciecola	Paraglaciecola atlantica_A	Pseudoalteromonas atlantica T6c
GCA_000014225.1	ABG41938.1	Peptidoglycan hydrolase	pg_hydrolase	SLT_2+PG_binding_1	5.5e-09	199.45	Bacteria	Pseudomonadota	Gammaproteobacteria	Enterobacterales_A	Alteromonadaceae	Paraglaciecola	Paraglaciecola atlantica_A	Pseudoalteromonas atlantica T6c
GCA_000014225.1	ABG42363.1	Peptidoglycan hydrolase	pg_hydrolase	Peptidase_M23+LysM	2.5e-14	74.45	Bacteria	Pseudomonadota	Gammaproteobacteria	Enterobacterales_A	Alteromonadaceae	Paraglaciecola	Paraglaciecola atlantica_A	Pseudoalteromonas atlantica T6c
GCA_000014225.1	ABG42475.1	Peptidoglycan hydrolase	pg_hydrolase	Amidase_3+AMIN	1.3e-19	111.9	Bacteria	Pseudomonadota	Gammaproteobacteria	Enterobacterales_A	Alteromonadaceae	Paraglaciecola	Paraglaciecola atlantica_A	Pseudoalteromonas atlantica T6c
GCA_000014225.1	ABG42659.1	Peptidoglycan hydrolase	pg_hydrolase	Amidase_2+PG_binding_1	2.25e-08	52.3	Bacteria	Pseudomonadota	Gammaproteobacteria	Enterobacterales_A	Alteromonadaceae	Paraglaciecola	Paraglaciecola atlantica_A	Pseudoalteromonas atlantica T6c
GCA_000014225.1	ABG42670.1	Peptidoglycan hydrolase	pg_hydrolase	NLPC_P60+SH3_6	1.335e-12	45.5	Bacteria	Pseudomonadota	Gammaproteobacteria	Enterobacterales_A	Alteromonadaceae	Paraglaciecola	Paraglaciecola atlantica_A	Pseudoalteromonas atlantica T6c
GCA_000016325.1	ABP59431.1	Peptidoglycan hydrolase	pg_hydrolase	SLT+LysM	3.2e-14	73.8	Bacteria	Pseudomonadota	Gammaproteobacteria	Enterobacterales	Enterobacteriaceae	Lelliottia	Lelliottia sp000016325	Enterobacter sp. 638
GCA_000016325.1	ABP59709.1	Peptidoglycan hydrolase	pg_hydrolase	Glyco_hydro_108+PG_binding_3	2.49e-25	87.95	Bacteria	Pseudomonadota	Gammaproteobacteria	Enterobacterales	Enterobacteriaceae	Lelliottia	Lelliottia sp000016325	Enterobacter sp. 638
GCA_000016325.1	ABP60889.1	Colicin A	Colicin_A		1.12e-61	207	Bacteria	Pseudomonadota	Gammaproteobacteria	Enterobacterales	Enterobacteriaceae	Lelliottia	Lelliottia sp000016325	Enterobacter sp. 638
GCA_000016325.1	ABP61094.1	Peptidoglycan hydrolase	pg_hydrolase	Peptidase_M23+LysM	7e-07	68.35	Bacteria	Pseudomonadota	Gammaproteobacteria	Enterobacterales	Enterobacteriaceae	Lelliottia	Lelliottia sp000016325	Enterobacter sp. 638
GCA_000016325.1	ABP61248.1	Colicin A	Colicin_A		8.517e-53	181	Bacteria	Pseudomonadota	Gammaproteobacteria	Enterobacterales	Enterobacteriaceae	Lelliottia	Lelliottia sp000016325	Enterobacter sp. 638
GCA_000016325.1	ABP61877.1	Peptidoglycan hydrolase	pg_hydrolase	Peptidase_M23+LysM	5e-10	71.95	Bacteria	Pseudomonadota	Gammaproteobacteria	Enterobacterales	Enterobacteriaceae	Lelliottia	Lelliottia sp000016325	Enterobacter sp. 638
GCA_000016325.1	ABP61924.1	Peptidoglycan hydrolase	pg_hydrolase	Amidase_3+AMIN	1.65e-26	128.25	Bacteria	Pseudomonadota	Gammaproteobacteria	Enterobacterales	Enterobacteriaceae	Lelliottia	Lelliottia sp000016325	Enterobacter sp. 638
GCA_000016325.1	ABP61970.1	Peptidoglycan hydrolase	pg_hydrolase	Peptidase_M23+LysM	1.7e-16	82.1	Bacteria	Pseudomonadota	Gammaproteobacteria	Enterobacterales	Enterobacteriaceae	Lelliottia	Lelliottia sp000016325	Enterobacter sp. 638
GCA_000016765.1	ABQ66468.1	Peptidoglycan hydrolase	pg_hydrolase	NLPC_P60+SH3_16	5.50265e-13	51.35	Bacteria	Pseudomonadota	Alphaproteobacteria	Sphingomonadales	Sphingomonadaceae	Rhizorhabdus	Rhizorhabdus wittichii	Rhizorhabdus wittichii RW1
GCA_000016765.1	ABQ67007.1	Peptidoglycan hydrolase	pg_hydrolase	Peptidase_M23+LysM	2.25e-12	66.95	Bacteria	Pseudomonadota	Alphaproteobacteria	Sphingomonadales	Sphingomonadaceae	Rhizorhabdus	Rhizorhabdus wittichii	Rhizorhabdus wittichii RW1
GCA_000016765.1	ABQ70192.1	Peptidoglycan hydrolase	pg_hydrolase	Amidase_3+AMIN	4.15e-08	90.7	Bacteria	Pseudomonadota	Alphaproteobacteria	Sphingomonadales	Sphingomonadaceae	Rhizorhabdus	Rhizorhabdus wittichii	Rhizorhabdus wittichii RW1
GCA_000017245.1	ABR73934.1	Peptidoglycan hydrolase	pg_hydrolase	Peptidase_M23+LysM	2.3e-13	75.4	Bacteria	Pseudomonadota	Gammaproteobacteria	Enterobacterales_A	Pasteurellaceae	Basfia_A	Basfia_A succinogenes	Actinobacillus succinogenes 130Z
GCA_000017245.1	ABR74358.1	Peptidoglycan hydrolase	pg_hydrolase	Amidase_3+LysM	2.65e-13	98.65	Bacteria	Pseudomonadota	Gammaproteobacteria	Enterobacterales_A	Pasteurellaceae	Basfia_A	Basfia_A succinogenes	Actinobacillus succinogenes 130Z
GCA_000017645.1	ABS65538.1	Peptidoglycan hydrolase	pg_hydrolase	NLPC_P60+SH3_16	2.15001e-16	65.15	Bacteria	Pseudomonadota	Alphaproteobacteria	Rhizobiales	Xanthobacteraceae	Xanthobacter	Xanthobacter autotrophicus	Xanthobacter autotrophicus Py2
GCA_000017645.1	ABS65646.1	Peptidoglycan hydrolase	pg_hydrolase	SLT_2+PG_binding_1	6.5e-11	180	Bacteria	Pseudomonadota	Alphaproteobacteria	Rhizobiales	Xanthobacteraceae	Xanthobacter	Xanthobacter autotrophicus	Xanthobacter autotrophicus Py2
GCA_000017645.1	ABS67141.1	Peptidoglycan hydrolase	pg_hydrolase	Amidase_2+PG_binding_1	3.45e-12	72.85	Bacteria	Pseudomonadota	Alphaproteobacteria	Rhizobiales	Xanthobacteraceae	Xanthobacter	Xanthobacter autotrophicus	Xanthobacter autotrophicus Py2
GCA_000017645.1	ABS67723.1	Peptidoglycan hydrolase	pg_hydrolase	CHAP+PG_binding_1	7.355e-08	32.1	Bacteria	Pseudomonadota	Alphaproteobacteria	Rhizobiales	Xanthobacteraceae	Xanthobacter	Xanthobacter autotrophicus	Xanthobacter autotrophicus Py2
GCA_000017645.1	ABS68405.1	Peptidoglycan hydrolase	pg_hydrolase	Glyco_hydro_108+PG_binding_3	3e-07	59.95	Bacteria	Pseudomonadota	Alphaproteobacteria	Rhizobiales	Xanthobacteraceae	Xanthobacter	Xanthobacter autotrophicus	Xanthobacter autotrophicus Py2
GCA_000017645.1	ABS68622.1	Peptidoglycan hydrolase	pg_hydrolase	SLT_2+PG_binding_1	4.4e-10	163.1	Bacteria	Pseudomonadota	Alphaproteobacteria	Rhizobiales	Xanthobacteraceae	Xanthobacter	Xanthobacter autotrophicus	Xanthobacter autotrophicus Py2
GCA_000017645.1	ABS69070.1	Peptidoglycan hydrolase	pg_hydrolase	SLT_2+PG_binding_1	4.8e-11	177.45	Bacteria	Pseudomonadota	Alphaproteobacteria	Rhizobiales	Xanthobacteraceae	Xanthobacter	Xanthobacter autotrophicus	Xanthobacter autotrophicus Py2
GCA_000017645.1	ABS69633.1	Peptidoglycan hydrolase	pg_hydrolase	Peptidase_M23+LysM	3.2e-09	69.65	Bacteria	Pseudomonadota	Alphaproteobacteria	Rhizobiales	Xanthobacteraceae	Xanthobacter	Xanthobacter autotrophicus	Xanthobacter autotrophicus Py2
GCA_000017645.1	ABS69760.1	Peptidoglycan hydrolase	pg_hydrolase	Peptidase_S11+SPOR	4.65e-08	115	Bacteria	Pseudomonadota	Alphaproteobacteria	Rhizobiales	Xanthobacteraceae	Xanthobacter	Xanthobacter autotrophicus	Xanthobacter autotrophicus Py2
GCA_000017645.1	ABS69887.1	Peptidoglycan hydrolase	pg_hydrolase	Amidase_3+AMIN	1.15e-14	104.6	Bacteria	Pseudomonadota	Alphaproteobacteria	Rhizobiales	Xanthobacteraceae	Xanthobacter	Xanthobacter autotrophicus	Xanthobacter autotrophicus Py2
GCA_000018565.1	ABX04791.1	Peptidoglycan hydrolase	pg_hydrolase	Peptidase_M74+PG_binding_1	2.355e-11	43.65	Bacteria	Chloroflexota	Chloroflexia	Chloroflexales	Herpetosiphonaceae	Herpetosiphon	Herpetosiphon aurantiacus	Herpetosiphon aurantiacus DSM 785
GCA_000018565.1	ABX04792.1	Peptidoglycan hydrolase	pg_hydrolase	Amidase_2+PG_binding_1	5.005e-15	56.3	Bacteria	Chloroflexota	Chloroflexia	Chloroflexales	Herpetosiphonaceae	Herpetosiphon	Herpetosiphon aurantiacus	Herpetosiphon aurantiacus DSM 785
GCA_000018565.1	ABX06228.1	Peptidoglycan hydrolase	pg_hydrolase	NLPC_P60+SH3_16	2.85e-09	55.7	Bacteria	Chloroflexota	Chloroflexia	Chloroflexales	Herpetosiphonaceae	Herpetosiphon	Herpetosiphon aurantiacus	Herpetosiphon aurantiacus DSM 785
GCA_000018565.1	ABX06284.1	Peptidoglycan hydrolase	pg_hydrolase	NLPC_P60+SH3_3	1.2e-13	71.8	Bacteria	Chloroflexota	Chloroflexia	Chloroflexales	Herpetosiphonaceae	Herpetosiphon	Herpetosiphon aurantiacus	Herpetosiphon aurantiacus DSM 785
GCA_000018565.1	ABX06376.1	Bicereucin BsjA2	Bicereucin_BsjA2		0.0006371	35	Bacteria	Chloroflexota	Chloroflexia	Chloroflexales	Herpetosiphonaceae	Herpetosiphon	Herpetosiphon aurantiacus	Herpetosiphon aurantiacus DSM 785
GCA_000018565.1	ABX06658.1	Peptidoglycan hydrolase	pg_hydrolase	Peptidase_M23+LysM	1.3e-06	64.35	Bacteria	Chloroflexota	Chloroflexia	Chloroflexales	Herpetosiphonaceae	Herpetosiphon	Herpetosiphon aurantiacus	Herpetosiphon aurantiacus DSM 785
GCA_000018565.1	ABX07016.1	Peptidoglycan hydrolase	pg_hydrolase	NLPC_P60+GW	0.125	48.1	Bacteria	Chloroflexota	Chloroflexia	Chloroflexales	Herpetosiphonaceae	Herpetosiphon	Herpetosiphon aurantiacus	Herpetosiphon aurantiacus DSM 785
GCA_000018565.1	ABX07820.1	Peptidoglycan hydrolase	pg_hydrolase	Amidase_2+PG_binding_1	1.4016e-14	56.35	Bacteria	Chloroflexota	Chloroflexia	Chloroflexales	Herpetosiphonaceae	Herpetosiphon	Herpetosiphon aurantiacus	Herpetosiphon aurantiacus DSM 785
GCA_000018565.1	ABX07821.1	Peptidoglycan hydrolase	pg_hydrolase	Peptidase_M74+PG_binding_1	3.10125e-11	46	Bacteria	Chloroflexota	Chloroflexia	Chloroflexales	Herpetosiphonaceae	Herpetosiphon	Herpetosiphon aurantiacus	Herpetosiphon aurantiacus DSM 785
GCA_000020605.1	ACR74496.1	Peptidoglycan hydrolase	pg_hydrolase	NLPC_P60+SH3_3	6e-11	56.65	Bacteria	Bacillota_A	Clostridia	Lachnospirales	Lachnospiraceae	Agathobacter	Agathobacter rectalis	[Eubacterium] rectale ATCC 33656
GCA_000020605.1	ACR75680.1	Peptidoglycan hydrolase	pg_hydrolase	NLPC_P60+SH3_3	1.15e-12	66.85	Bacteria	Bacillota_A	Clostridia	Lachnospirales	Lachnospiraceae	Agathobacter	Agathobacter rectalis	[Eubacterium] rectale ATCC 33656
GCA_000020605.1	ACR75820.1	Peptidoglycan hydrolase	pg_hydrolase	Glyco_hydro_25+LysM	1.85e-14	76.65	Bacteria	Bacillota_A	Clostridia	Lachnospirales	Lachnospiraceae	Agathobacter	Agathobacter rectalis	[Eubacterium] rectale ATCC 33656
GCA_000020605.1	ACR76367.1	Peptidoglycan hydrolase	pg_hydrolase	Glyco_hydro_25+Choline_bind_1	0.000195	63.25	Bacteria	Bacillota_A	Clostridia	Lachnospirales	Lachnospiraceae	Agathobacter	Agathobacter rectalis	[Eubacterium] rectale ATCC 33656
GCA_000024525.1	ADB36538.1	Peptidoglycan hydrolase	pg_hydrolase	SLT+LysM	4.75e-07	42.1	Bacteria	Bacteroidota	Bacteroidia	Cytophagales	Spirosomaceae	Spirosoma	Spirosoma linguale	Spirosoma linguale DSM 74
GCA_000024525.1	ADB37824.1	Peptidoglycan hydrolase	pg_hydrolase	Peptidase_M23+LysM	2.4e-13	73.85	Bacteria	Bacteroidota	Bacteroidia	Cytophagales	Spirosomaceae	Spirosoma	Spirosoma linguale	Spirosoma linguale DSM 74
GCA_000024525.1	ADB40480.1	Peptidoglycan hydrolase	pg_hydrolase	SLT+LysM	6e-12	66.15	Bacteria	Bacteroidota	Bacteroidia	Cytophagales	Spirosomaceae	Spirosoma	Spirosoma linguale	Spirosoma linguale DSM 74
GCA_000026125.1	CAL60628.1	Peptidoglycan hydrolase	pg_hydrolase	Amidase_3+AMIN	2.85e-27	129.6	Bacteria	Pseudomonadota	Gammaproteobacteria	Burkholderiales	Burkholderiaceae	Herminiimonas	Herminiimonas arsenicoxydans	Herminiimonas arsenicoxydans
GCA_000026125.1	CAL61431.1	Peptidoglycan hydrolase	pg_hydrolase	Peptidase_M23+LysM	2.3e-13	71.25	Bacteria	Pseudomonadota	Gammaproteobacteria	Burkholderiales	Burkholderiaceae	Herminiimonas	Herminiimonas arsenicoxydans	Herminiimonas arsenicoxydans
GCA_000026125.1	CAL62453.1	Peptidoglycan hydrolase	pg_hydrolase	SLT+LysM	0.00021	50.45	Bacteria	Pseudomonadota	Gammaproteobacteria	Burkholderiales	Burkholderiaceae	Herminiimonas	Herminiimonas arsenicoxydans	Herminiimonas arsenicoxydans
GCA_000027065.2	CBA27659.1	Carocin D	Carocin_D		4.967e-22	100	Bacteria	Pseudomonadota	Gammaproteobacteria	Enterobacterales	Enterobacteriaceae	Cronobacter	Cronobacter turicensis	Cronobacter turicensis z3032
GCA_000027065.2	CBA27740.1	Enterocin L50a	Enterocin_L50a		0.0008265	32	Bacteria	Pseudomonadota	Gammaproteobacteria	Enterobacterales	Enterobacteriaceae	Cronobacter	Cronobacter turicensis	Cronobacter turicensis z3032
GCA_000027065.2	CBA27868.1	Peptidoglycan hydrolase	pg_hydrolase	Glyco_hydro_108+PG_binding_3	6.50007e-21	79.4	Bacteria	Pseudomonadota	Gammaproteobacteria	Enterobacterales	Enterobacteriaceae	Cronobacter	Cronobacter turicensis	Cronobacter turicensis z3032
GCA_000027065.2	CBA28250.1	Peptidoglycan hydrolase	pg_hydrolase	SLT+LysM	1.45e-14	74.35	Bacteria	Pseudomonadota	Gammaproteobacteria	Enterobacterales	Enterobacteriaceae	Cronobacter	Cronobacter turicensis	Cronobacter turicensis z3032
GCA_000027065.2	CBA31681.1	Peptidoglycan hydrolase	pg_hydrolase	Peptidase_M23+LysM	1e-07	72.8	Bacteria	Pseudomonadota	Gammaproteobacteria	Enterobacterales	Enterobacteriaceae	Cronobacter	Cronobacter turicensis	Cronobacter turicensis z3032
GCA_000027065.2	CBA33242.1	Peptidoglycan hydrolase	pg_hydrolase	Peptidase_M23+LysM	1.4e-10	72.85	Bacteria	Pseudomonadota	Gammaproteobacteria	Enterobacterales	Enterobacteriaceae	Cronobacter	Cronobacter turicensis	Cronobacter turicensis z3032
GCA_000027065.2	CBA33343.1	Peptidoglycan hydrolase	pg_hydrolase	Amidase_3+AMIN	1.05e-26	131	Bacteria	Pseudomonadota	Gammaproteobacteria	Enterobacterales	Enterobacteriaceae	Cronobacter	Cronobacter turicensis	Cronobacter turicensis z3032
GCA_000027065.2	CBA33487.1	Peptidoglycan hydrolase	pg_hydrolase	Peptidase_M23+LysM	1e-15	80.75	Bacteria	Pseudomonadota	Gammaproteobacteria	Enterobacterales	Enterobacteriaceae	Cronobacter	Cronobacter turicensis	Cronobacter turicensis z3032
GCA_000043285.1	CAD83601.1	Peptidoglycan hydrolase	pg_hydrolase	Amidase_3+AMIN	4.8e-08	88.2	Bacteria	Pseudomonadota	Gammaproteobacteria	Enterobacterales	Enterobacteriaceae	Blochmannia	Blochmannia floridanus	Candidatus Blochmannia floridanus
GCA_000043285.1	CAD83688.1	Peptidoglycan hydrolase	pg_hydrolase	Peptidase_M23+LysM	6e-08	60.25	Bacteria	Pseudomonadota	Gammaproteobacteria	Enterobacterales	Enterobacteriaceae	Blochmannia	Blochmannia floridanus	Candidatus Blochmannia floridanus
GCA_000063505.1	CAK22768.1	Prochlorosin	Prochlorosin		5.876e-11	53	Bacteria	Cyanobacteriota	Cyanobacteriia	PCC-6307	Cyanobiaceae	Synechococcus_C	Synechococcus_C sp000063505	Synechococcus sp. WH 7803
GCA_000063505.1	CAK22827.1	Peptidoglycan hydrolase	pg_hydrolase	NLPC_P60+SH3_16	2.35e-15	63.5	Bacteria	Cyanobacteriota	Cyanobacteriia	PCC-6307	Cyanobiaceae	Synechococcus_C	Synechococcus_C sp000063505	Synechococcus sp. WH 7803
GCA_000063525.1	CAK29053.1	Peptidoglycan hydrolase	pg_hydrolase	NLPC_P60+SH3_16	2e-12	63.45	Bacteria	Cyanobacteriota	Cyanobacteriia	PCC-6307	Cyanobiaceae	RCC307	RCC307 sp000063525	Synechococcus sp. RCC307
GCA_000091165.1	CBE69844.1	Peptidoglycan hydrolase	pg_hydrolase	SLT+LysM	9e-06	58.75	Bacteria	Methylomirabilota	Methylomirabilia	Methylomirabilales	Methylomirabilaceae	Methylomirabilis	Methylomirabilis oxyfera	Candidatus Methylomirabilis oxyfera
GCA_000145985.1	ADM28042.1	Linocin M18	Linocin_M18	PF04454	9.8e-39	130	Archaea	Thermoproteota	Thermoprotei_A	Sulfolobales	Ignisphaeraceae	Ignisphaera	Ignisphaera aggregans	Ignisphaera aggregans DSM 17230
GCA_000146855.1	EFM38744.1	Peptidoglycan hydrolase	pg_hydrolase	Amidase_3+AMIN	1.3e-06	95.9	Bacteria	Bacillota_A	Clostridia	Peptostreptococcales	Filifactoraceae	Peptoanaerobacter	Peptoanaerobacter margaretiae	[Eubacterium] yurii subsp. margaretiae ATCC 43715
GCA_000153445.1	EAS46905.1	Peptidoglycan hydrolase	pg_hydrolase	Amidase_3+AMIN	1.2e-18	107.1	Bacteria	Pseudomonadota	Gammaproteobacteria	Pseudomonadales	Porticoccaceae	HTCC2207	HTCC2207 sp000153445	gamma proteobacterium HTCC2207
GCA_000153445.1	EAS47136.1	Peptidoglycan hydrolase	pg_hydrolase	Peptidase_M23+LysM	1.9e-11	56.3	Bacteria	Pseudomonadota	Gammaproteobacteria	Pseudomonadales	Porticoccaceae	HTCC2207	HTCC2207 sp000153445	gamma proteobacterium HTCC2207
GCA_000153445.1	EAS47692.1	Peptidoglycan hydrolase	pg_hydrolase	SLT+LysM	1.5e-09	60.8	Bacteria	Pseudomonadota	Gammaproteobacteria	Pseudomonadales	Porticoccaceae	HTCC2207	HTCC2207 sp000153445	gamma proteobacterium HTCC2207
GCA_000153445.1	EAS47695.1	Peptidoglycan hydrolase	pg_hydrolase	Peptidase_M23+OapA	1.85e-07	67.7	Bacteria	Pseudomonadota	Gammaproteobacteria	Pseudomonadales	Porticoccaceae	HTCC2207	HTCC2207 sp000153445	gamma proteobacterium HTCC2207
GCA_000153745.1	EAU49260.1	Peptidoglycan hydrolase	pg_hydrolase	Amidase_3+AMIN	5e-12	101.1	Bacteria	Pseudomonadota	Alphaproteobacteria	Rhodobacterales	Rhodobacteraceae	Amylibacter	Amylibacter sp000153745	Rhodobacterales bacterium HTCC2255
GCA_000153745.1	EAU50553.1	Peptidoglycan hydrolase	pg_hydrolase	Peptidase_M23+LysM	2.1e-05	39.45	Bacteria	Pseudomonadota	Alphaproteobacteria	Rhodobacterales	Rhodobacteraceae	Amylibacter	Amylibacter sp000153745	Rhodobacterales bacterium HTCC2255
GCA_000153745.1	EAU51125.1	Peptidoglycan hydrolase	pg_hydrolase	Peptidase_S11+SPOR	1.15e-08	125.45	Bacteria	Pseudomonadota	Alphaproteobacteria	Rhodobacterales	Rhodobacteraceae	Amylibacter	Amylibacter sp000153745	Rhodobacterales bacterium HTCC2255
GCA_000153745.1	EAU52199.1	Peptidoglycan hydrolase	pg_hydrolase	SLT_2+PG_binding_1	2e-08	194.05	Bacteria	Pseudomonadota	Alphaproteobacteria	Rhodobacterales	Rhodobacteraceae	Amylibacter	Amylibacter sp000153745	Rhodobacterales bacterium HTCC2255
GCA_000153745.1	EAU52412.1	Peptidoglycan hydrolase	pg_hydrolase	NLPC_P60+SH3_16	5.5e-08	46.85	Bacteria	Pseudomonadota	Alphaproteobacteria	Rhodobacterales	Rhodobacteraceae	Amylibacter	Amylibacter sp000153745	Rhodobacterales bacterium HTCC2255
GCA_000154345.1	EDO61193.1	Peptidoglycan hydrolase	pg_hydrolase	Amidase_3+SH3_3	6.3e-17	60	Bacteria	Bacillota_A	Clostridia	Oscillospirales	Acutalibacteraceae	Clostridium_A	Clostridium_A leptum	[Clostridium] leptum DSM 753
GCA_000154345.1	EDO61444.1	Peptidoglycan hydrolase	pg_hydrolase	Glyco_hydro_25+SH3_3	4.75e-16	79.55	Bacteria	Bacillota_A	Clostridia	Oscillospirales	Acutalibacteraceae	Clostridium_A	Clostridium_A leptum	[Clostridium] leptum DSM 753
GCA_000154345.1	EDO61912.1	Peptidoglycan hydrolase	pg_hydrolase	Amidase_2+CW_7	1.75e-09	50.45	Bacteria	Bacillota_A	Clostridia	Oscillospirales	Acutalibacteraceae	Clostridium_A	Clostridium_A leptum	[Clostridium] leptum DSM 753
GCA_000154345.1	EDO62677.1	Peptidoglycan hydrolase	pg_hydrolase	NLPC_P60+PG_binding_1	2.3e-06	39.6	Bacteria	Bacillota_A	Clostridia	Oscillospirales	Acutalibacteraceae	Clostridium_A	Clostridium_A leptum	[Clostridium] leptum DSM 753
GCA_000154345.1	EDO62746.1	Peptidoglycan hydrolase	pg_hydrolase	Glyco_hydro_25+SH3_3	1.2e-11	80.25	Bacteria	Bacillota_A	Clostridia	Oscillospirales	Acutalibacteraceae	Clostridium_A	Clostridium_A leptum	[Clostridium] leptum DSM 753
GCA_000155435.1	EEQ56595.1	Peptidoglycan hydrolase	pg_hydrolase	NLPC_P60+SH3_3	9.5e-11	64.05	Bacteria	Bacillota_A	Clostridia	Lachnospirales	Lachnospiraceae	Enterocloster	Enterocloster pacaense	Clostridiales bacterium 1_7_47FAA
GCA_000155435.1	EEQ57457.1	Peptidoglycan hydrolase	pg_hydrolase	Amidase_3+Choline_bind_1	0.0315	33.35	Bacteria	Bacillota_A	Clostridia	Lachnospirales	Lachnospiraceae	Enterocloster	Enterocloster pacaense	Clostridiales bacterium 1_7_47FAA
GCA_000155435.1	EEQ57690.1	Peptidoglycan hydrolase	pg_hydrolase	Amidase_3+SPOR	5.5e-12	94.5	Bacteria	Bacillota_A	Clostridia	Lachnospirales	Lachnospiraceae	Enterocloster	Enterocloster pacaense	Clostridiales bacterium 1_7_47FAA
GCA_000155435.1	EEQ58708.1	Peptidoglycan hydrolase	pg_hydrolase	Glyco_hydro_25+Choline_bind_1	0.065	62.1	Bacteria	Bacillota_A	Clostridia	Lachnospirales	Lachnospiraceae	Enterocloster	Enterocloster pacaense	Clostridiales bacterium 1_7_47FAA
GCA_000155435.1	EEQ59104.1	Peptidoglycan hydrolase	pg_hydrolase	Amidase_5+PG_binding_1	8e-06	41.25	Bacteria	Bacillota_A	Clostridia	Lachnospirales	Lachnospiraceae	Enterocloster	Enterocloster pacaense	Clostridiales bacterium 1_7_47FAA
GCA_000155435.1	EEQ59685.1	Peptidoglycan hydrolase	pg_hydrolase	Peptidase_S11+Choline_bind_1	3.75e-05	108.4	Bacteria	Bacillota_A	Clostridia	Lachnospirales	Lachnospiraceae	Enterocloster	Enterocloster pacaense	Clostridiales bacterium 1_7_47FAA
GCA_000155435.1	EEQ62233.1	Peptidoglycan hydrolase	pg_hydrolase	NLPC_P60+SH3_3	7.5e-10	60.05	Bacteria	Bacillota_A	Clostridia	Lachnospirales	Lachnospiraceae	Enterocloster	Enterocloster pacaense	Clostridiales bacterium 1_7_47FAA
GCA_000155435.1	EEQ62306.1	Peptidoglycan hydrolase	pg_hydrolase	Glyco_hydro_25+Choline_bind_1	0.00065	51.15	Bacteria	Bacillota_A	Clostridia	Lachnospirales	Lachnospiraceae	Enterocloster	Enterocloster pacaense	Clostridiales bacterium 1_7_47FAA
GCA_000155695.1	EDY82050.1	Peptidoglycan hydrolase	pg_hydrolase	Amidase_2+LysM	1.40002e-15	62.5	Bacteria	Verrucomicrobiota	Verrucomicrobiae	Opitutales	Opitutaceae	Pelagicoccus	Pelagicoccus sp000155695	Verrucomicrobiae bacterium DG1235
GCA_000155715.1	EDY85432.1	Peptidoglycan hydrolase	pg_hydrolase	Peptidase_M23+LysM	1.55e-15	73.65	Bacteria	Pseudomonadota	Gammaproteobacteria	HTCC5015	HTCC5015	HTCC5015	HTCC5015 sp000155715	gamma proteobacterium HTCC5015
GCA_000155715.1	EDY85872.1	Peptidoglycan hydrolase	pg_hydrolase	SLT+LysM	2.5e-14	68.55	Bacteria	Pseudomonadota	Gammaproteobacteria	HTCC5015	HTCC5015	HTCC5015	HTCC5015 sp000155715	gamma proteobacterium HTCC5015
GCA_000155715.1	EDY86160.1	Peptidoglycan hydrolase	pg_hydrolase	Peptidase_M23+LysM	0.00055	67.15	Bacteria	Pseudomonadota	Gammaproteobacteria	HTCC5015	HTCC5015	HTCC5015	HTCC5015 sp000155715	gamma proteobacterium HTCC5015
GCA_000155715.1	EDY86490.1	Peptidoglycan hydrolase	pg_hydrolase	Amidase_3+AMIN	1.05e-07	97.55	Bacteria	Pseudomonadota	Gammaproteobacteria	HTCC5015	HTCC5015	HTCC5015	HTCC5015 sp000155715	gamma proteobacterium HTCC5015
GCA_000156035.2	EEA81842.1	Peptidoglycan hydrolase	pg_hydrolase	NLPC_P60+SH3_3	1.6e-07	53	Bacteria	Bacillota_A	Clostridia	Lachnospirales	Lachnospiraceae	Faecalimonas	Faecalimonas phoceensis	Tyzzerella nexilis DSM 1787
GCA_000156035.2	EEA82931.1	Peptidoglycan hydrolase	pg_hydrolase	Amidase_3+SPOR	2.85e-17	96.45	Bacteria	Bacillota_A	Clostridia	Lachnospirales	Lachnospiraceae	Faecalimonas	Faecalimonas phoceensis	Tyzzerella nexilis DSM 1787
GCA_000156035.2	EEA83887.1	Peptidoglycan hydrolase	pg_hydrolase	Amidase_3+Choline_bind_1	0.027	51.95	Bacteria	Bacillota_A	Clostridia	Lachnospirales	Lachnospiraceae	Faecalimonas	Faecalimonas phoceensis	Tyzzerella nexilis DSM 1787
GCA_000156115.1	EDZ40564.1	Peptidoglycan hydrolase	pg_hydrolase	Glyco_hydro_108+PG_binding_3	1.80003e-19	74.55	Bacteria	Pseudomonadota	Alphaproteobacteria	Rhodobacterales	Rhodobacteraceae	Planktotalea	Planktotalea sp000156115	Rhodobacteraceae bacterium HTCC2083
GCA_000156115.1	EDZ41468.1	Peptidoglycan hydrolase	pg_hydrolase	SLT_2+PG_binding_1	6e-12	157.7	Bacteria	Pseudomonadota	Alphaproteobacteria	Rhodobacterales	Rhodobacteraceae	Planktotalea	Planktotalea sp000156115	Rhodobacteraceae bacterium HTCC2083
GCA_000156115.1	EDZ41597.1	Peptidoglycan hydrolase	pg_hydrolase	SLT_2+PG_binding_1	3.5e-11	151.6	Bacteria	Pseudomonadota	Alphaproteobacteria	Rhodobacterales	Rhodobacteraceae	Planktotalea	Planktotalea sp000156115	Rhodobacteraceae bacterium HTCC2083
GCA_000156115.1	EDZ42269.1	Peptidoglycan hydrolase	pg_hydrolase	Peptidase_M23+LysM	0.000195	40.35	Bacteria	Pseudomonadota	Alphaproteobacteria	Rhodobacterales	Rhodobacteraceae	Planktotalea	Planktotalea sp000156115	Rhodobacteraceae bacterium HTCC2083
GCA_000156115.1	EDZ42811.1	Peptidoglycan hydrolase	pg_hydrolase	Amidase_3+AMIN	3.35e-07	94.3	Bacteria	Pseudomonadota	Alphaproteobacteria	Rhodobacterales	Rhodobacteraceae	Planktotalea	Planktotalea sp000156115	Rhodobacteraceae bacterium HTCC2083
GCA_000156115.1	EDZ43116.1	Peptidoglycan hydrolase	pg_hydrolase	NLPC_P60+SH3_16	1.56e-16	58.35	Bacteria	Pseudomonadota	Alphaproteobacteria	Rhodobacterales	Rhodobacteraceae	Planktotalea	Planktotalea sp000156115	Rhodobacteraceae bacterium HTCC2083
GCA_000156115.1	EDZ43691.1	Peptidoglycan hydrolase	pg_hydrolase	SLT_2+PG_binding_1	3.15e-06	186.5	Bacteria	Pseudomonadota	Alphaproteobacteria	Rhodobacterales	Rhodobacteraceae	Planktotalea	Planktotalea sp000156115	Rhodobacteraceae bacterium HTCC2083
GCA_000156295.1	EEB78577.1	Peptidoglycan hydrolase	pg_hydrolase	Peptidase_M23+LysM	2.65e-14	71	Bacteria	Pseudomonadota	Gammaproteobacteria	Pseudomonadales	Halieaceae	Halioglobus	Halioglobus sp000156295	marine gamma proteobacterium HTCC2148
GCA_000156295.1	EEB79504.1	Peptidoglycan hydrolase	pg_hydrolase	Amidase_3+AMIN	1.05e-18	112.25	Bacteria	Pseudomonadota	Gammaproteobacteria	Pseudomonadales	Halieaceae	Halioglobus	Halioglobus sp000156295	marine gamma proteobacterium HTCC2148
GCA_000156295.1	EEB79674.1	Peptidoglycan hydrolase	pg_hydrolase	SLT+LysM	7.5e-11	60.8	Bacteria	Pseudomonadota	Gammaproteobacteria	Pseudomonadales	Halieaceae	Halioglobus	Halioglobus sp000156295	marine gamma proteobacterium HTCC2148
GCA_000158155.1	EED30511.1	Peptidoglycan hydrolase	pg_hydrolase	SLT+SPOR	6.00275e-09	38.05	Bacteria	Pseudomonadota	Gammaproteobacteria	Pseudomonadales	Halieaceae	Congregibacter	Congregibacter sp000158155	gamma proteobacterium NOR5-3
GCA_000158155.1	EED30626.1	Peptidoglycan hydrolase	pg_hydrolase	Peptidase_M23+OapA	4.3e-08	69.4	Bacteria	Pseudomonadota	Gammaproteobacteria	Pseudomonadales	Halieaceae	Congregibacter	Congregibacter sp000158155	gamma proteobacterium NOR5-3
GCA_000158155.1	EED30679.1	Peptidoglycan hydrolase	pg_hydrolase	Amidase_3+AMIN	1.15e-14	101.1	Bacteria	Pseudomonadota	Gammaproteobacteria	Pseudomonadales	Halieaceae	Congregibacter	Congregibacter sp000158155	gamma proteobacterium NOR5-3
GCA_000158155.1	EED32979.1	Peptidoglycan hydrolase	pg_hydrolase	SLT+LysM	4.8e-11	61.3	Bacteria	Pseudomonadota	Gammaproteobacteria	Pseudomonadales	Halieaceae	Congregibacter	Congregibacter sp000158155	gamma proteobacterium NOR5-3
GCA_000158155.1	EED33484.1	Peptidoglycan hydrolase	pg_hydrolase	Peptidase_M23+LysM	1.6e-14	69.95	Bacteria	Pseudomonadota	Gammaproteobacteria	Pseudomonadales	Halieaceae	Congregibacter	Congregibacter sp000158155	gamma proteobacterium NOR5-3
GCA_000158155.1	EED33677.1	Peptidoglycan hydrolase	pg_hydrolase	SLT_2+PG_binding_1	2.6e-15	205	Bacteria	Pseudomonadota	Gammaproteobacteria	Pseudomonadales	Halieaceae	Congregibacter	Congregibacter sp000158155	gamma proteobacterium NOR5-3
GCA_000158655.1	EEG28587.1	Peptidoglycan hydrolase	pg_hydrolase	Glyco_hydro_25+SH3_3	7e-11	56.7	Bacteria	Bacillota_A	Clostridia	Oscillospirales	Ruminococcaceae	Massilioclostridium	Massilioclostridium methylpentosum	[Clostridium] methylpentosum DSM 5476
GCA_000158655.1	EEG28941.1	Peptidoglycan hydrolase	pg_hydrolase	Glyco_hydro_25+SH3_3	1.55e-10	78.35	Bacteria	Bacillota_A	Clostridia	Oscillospirales	Ruminococcaceae	Massilioclostridium	Massilioclostridium methylpentosum	[Clostridium] methylpentosum DSM 5476
GCA_000158655.1	EEG30687.1	Peptidoglycan hydrolase	pg_hydrolase	Glyco_hydro_25+LysM	3.15e-14	78	Bacteria	Bacillota_A	Clostridia	Oscillospirales	Ruminococcaceae	Massilioclostridium	Massilioclostridium methylpentosum	[Clostridium] methylpentosum DSM 5476
GCA_000158655.1	EEG31978.1	Peptidoglycan hydrolase	pg_hydrolase	Peptidase_M23+LysM	1.6e-09	75.3	Bacteria	Bacillota_A	Clostridia	Oscillospirales	Ruminococcaceae	Massilioclostridium	Massilioclostridium methylpentosum	[Clostridium] methylpentosum DSM 5476
GCA_000161975.1	EEU03406.1	Lactococcin 972	Lactococcin_972	PF09683	7.9e-09	31.8	Bacteria	Bacillota_A	Clostridia	Peptostreptococcales	Anaerovoracaceae	Eubacterium_N	Eubacterium_N saphenum	Eubacterium saphenum ATCC 49989
GCA_000163695.1	EFI16798.1	Peptidoglycan hydrolase	pg_hydrolase	SLT+LysM	2.15e-17	77.1	Bacteria	Bacteroidota	Bacteroidia	Bacteroidales	Paludibacteraceae	F0058	F0058 sp000163695	Bacteroidetes oral taxon 274 str. F0058
GCA_000163695.1	EFI17241.1	Peptidoglycan hydrolase	pg_hydrolase	Glucosaminidase+LysM	1.15e-07	53.3	Bacteria	Bacteroidota	Bacteroidia	Bacteroidales	Paludibacteraceae	F0058	F0058 sp000163695	Bacteroidetes oral taxon 274 str. F0058
GCA_000163695.1	EFI17573.1	Peptidoglycan hydrolase	pg_hydrolase	Peptidase_M23+LysM	1.1e-12	69.95	Bacteria	Bacteroidota	Bacteroidia	Bacteroidales	Paludibacteraceae	F0058	F0058 sp000163695	Bacteroidetes oral taxon 274 str. F0058
GCA_000163695.1	EFI17677.1	Peptidoglycan hydrolase	pg_hydrolase	NLPC_P60+LysM	6e-15	70.15	Bacteria	Bacteroidota	Bacteroidia	Bacteroidales	Paludibacteraceae	F0058	F0058 sp000163695	Bacteroidetes oral taxon 274 str. F0058
GCA_000166735.2	AEMJ01000005.1_41	Peptidoglycan hydrolase	pg_hydrolase	Glucosaminidase+LysM	3.85e-13	59.8	Bacteria	Bacillota	Bacilli	Lactobacillales	Lactobacillaceae	Leuconostoc	Leuconostoc inhae	Leuconostoc inhae KCTC 3774
GCA_000166735.2	AEMJ01000041.1_3	Peptidoglycan hydrolase	pg_hydrolase	CHAP+Choline_bind_3	6.05e-11	40.5	Bacteria	Bacillota	Bacilli	Lactobacillales	Lactobacillaceae	Leuconostoc	Leuconostoc inhae	Leuconostoc inhae KCTC 3774
GCA_000166735.2	AEMJ01000052.1_4	Lactococcin	Lactococcin	PF04369	9.7e-06	23.3	Bacteria	Bacillota	Bacilli	Lactobacillales	Lactobacillaceae	Leuconostoc	Leuconostoc inhae	Leuconostoc inhae KCTC 3774
GCA_000166735.2	AEMJ01000164.1_12	Peptidoglycan hydrolase	pg_hydrolase	NLPC_P60+LysM	6e-15	68.35	Bacteria	Bacillota	Bacilli	Lactobacillales	Lactobacillaceae	Leuconostoc	Leuconostoc inhae	Leuconostoc inhae KCTC 3774
GCA_000166735.2	AEMJ01000405.1_10	Peptidoglycan hydrolase	pg_hydrolase	NLPC_P60+Choline_bind_1	0.055	33.25	Bacteria	Bacillota	Bacilli	Lactobacillales	Lactobacillaceae	Leuconostoc	Leuconostoc inhae	Leuconostoc inhae KCTC 3774
GCA_000166735.2	AEMJ01000428.1_2	Peptidoglycan hydrolase	pg_hydrolase	Amidase_3+SH3_3	1.3e-10	72.95	Bacteria	Bacillota	Bacilli	Lactobacillales	Lactobacillaceae	Leuconostoc	Leuconostoc inhae	Leuconostoc inhae KCTC 3774
GCA_000166735.2	AEMJ01000568.1_44	Plantaricin NC8 alpha	Plantaricin_NC8_alpha		3.415e-10	49	Bacteria	Bacillota	Bacilli	Lactobacillales	Lactobacillaceae	Leuconostoc	Leuconostoc inhae	Leuconostoc inhae KCTC 3774
GCA_000168995.1	EAV47228.1	Peptidoglycan hydrolase	pg_hydrolase	SLT+LysM	8.5e-07	57.35	Bacteria	Pseudomonadota	Gammaproteobacteria	Burkholderiales	Methylophilaceae	BACL14	BACL14 sp000168995	Methylophilales bacterium HTCC2181
GCA_000168995.1	EAV47339.1	Peptidoglycan hydrolase	pg_hydrolase	Amidase_3+AMIN	1.6e-19	115.55	Bacteria	Pseudomonadota	Gammaproteobacteria	Burkholderiales	Methylophilaceae	BACL14	BACL14 sp000168995	Methylophilales bacterium HTCC2181
GCA_000168995.1	EAV47517.1	Peptidoglycan hydrolase	pg_hydrolase	Peptidase_M23+LysM	2.3e-08	56.95	Bacteria	Pseudomonadota	Gammaproteobacteria	Burkholderiales	Methylophilaceae	BACL14	BACL14 sp000168995	Methylophilales bacterium HTCC2181
GCA_000169075.1	EAW30884.1	Peptidoglycan hydrolase	pg_hydrolase	Peptidase_M23+LysM	6.5e-13	71.45	Bacteria	Pseudomonadota	Gammaproteobacteria	Pseudomonadales	DSM-21967	Oceanicoccus	Oceanicoccus sp000169075	marine gamma proteobacterium HTCC2143
GCA_000169075.1	EAW31860.1	Peptidoglycan hydrolase	pg_hydrolase	SLT+LysM	9.5e-12	62	Bacteria	Pseudomonadota	Gammaproteobacteria	Pseudomonadales	DSM-21967	Oceanicoccus	Oceanicoccus sp000169075	marine gamma proteobacterium HTCC2143
GCA_000169075.1	EAW32262.1	Peptidoglycan hydrolase	pg_hydrolase	Amidase_3+AMIN	9e-18	113.95	Bacteria	Pseudomonadota	Gammaproteobacteria	Pseudomonadales	DSM-21967	Oceanicoccus	Oceanicoccus sp000169075	marine gamma proteobacterium HTCC2143
GCA_000169075.1	EAW33224.1	Peptidoglycan hydrolase	pg_hydrolase	Peptidase_M23+OapA	1.7e-09	69.85	Bacteria	Pseudomonadota	Gammaproteobacteria	Pseudomonadales	DSM-21967	Oceanicoccus	Oceanicoccus sp000169075	marine gamma proteobacterium HTCC2143
GCA_000169115.1	EAW40540.1	Peptidoglycan hydrolase	pg_hydrolase	Peptidase_M23+LysM	5e-13	71.2	Bacteria	Pseudomonadota	Gammaproteobacteria	Pseudomonadales	Halieaceae	Luminiphilus	Luminiphilus sp000169115	marine gamma proteobacterium HTCC2080
GCA_000169115.1	EAW42188.1	Peptidoglycan hydrolase	pg_hydrolase	Peptidase_M23+OapA	1.85e-07	71.25	Bacteria	Pseudomonadota	Gammaproteobacteria	Pseudomonadales	Halieaceae	Luminiphilus	Luminiphilus sp000169115	marine gamma proteobacterium HTCC2080
GCA_000169115.1	EAW42225.1	Peptidoglycan hydrolase	pg_hydrolase	Amidase_3+AMIN	2.4e-18	110.75	Bacteria	Pseudomonadota	Gammaproteobacteria	Pseudomonadales	Halieaceae	Luminiphilus	Luminiphilus sp000169115	marine gamma proteobacterium HTCC2080
GCA_000169395.1	EBA02710.1	Peptidoglycan hydrolase	pg_hydrolase	Peptidase_M23+LysM	5.5e-05	40.55	Bacteria	Pseudomonadota	Alphaproteobacteria	Rhodobacterales	Rhodobacteraceae	HTCC2150	HTCC2150 sp000169395	Rhodobacteraceae bacterium HTCC2150
GCA_000169395.1	EBA03316.1	Peptidoglycan hydrolase	pg_hydrolase	Glyco_hydro_108+PG_binding_3	1e-18	74.85	Bacteria	Pseudomonadota	Alphaproteobacteria	Rhodobacterales	Rhodobacteraceae	HTCC2150	HTCC2150 sp000169395	Rhodobacteraceae bacterium HTCC2150
GCA_000169395.1	EBA04412.1	Peptidoglycan hydrolase	pg_hydrolase	SLT_2+PG_binding_1	3.3e-13	162.35	Bacteria	Pseudomonadota	Alphaproteobacteria	Rhodobacterales	Rhodobacteraceae	HTCC2150	HTCC2150 sp000169395	Rhodobacteraceae bacterium HTCC2150
GCA_000169395.1	EBA04638.1	Peptidoglycan hydrolase	pg_hydrolase	NLPC_P60+SH3_16	1.40004e-11	48.25	Bacteria	Pseudomonadota	Alphaproteobacteria	Rhodobacterales	Rhodobacteraceae	HTCC2150	HTCC2150 sp000169395	Rhodobacteraceae bacterium HTCC2150
GCA_000169395.1	EBA04641.1	Peptidoglycan hydrolase	pg_hydrolase	SLT_2+PG_binding_1	7.5e-10	199.3	Bacteria	Pseudomonadota	Alphaproteobacteria	Rhodobacterales	Rhodobacteraceae	HTCC2150	HTCC2150 sp000169395	Rhodobacteraceae bacterium HTCC2150
GCA_000170815.1	EDM43612.1	Peptidoglycan hydrolase	pg_hydrolase	Glucosaminidase+LysM	9.5e-14	65.85	Bacteria	Bacteroidota	Bacteroidia	Flavobacteriales	Flavobacteriaceae	Patiriisocius	Patiriisocius sp000170815	unidentified eubacterium SCB49
GCA_000170815.1	EDM44118.1	Peptidoglycan hydrolase	pg_hydrolase	NLPC_P60+SH3_16	6e-14	59.45	Bacteria	Bacteroidota	Bacteroidia	Flavobacteriales	Flavobacteriaceae	Patiriisocius	Patiriisocius sp000170815	unidentified eubacterium SCB49
GCA_000170815.1	EDM44403.1	Peptidoglycan hydrolase	pg_hydrolase	CHAP+PG_binding_1	9e-09	43.75	Bacteria	Bacteroidota	Bacteroidia	Flavobacteriales	Flavobacteriaceae	Patiriisocius	Patiriisocius sp000170815	unidentified eubacterium SCB49
GCA_000170815.1	EDM45346.1	Peptidoglycan hydrolase	pg_hydrolase	SLT+LysM	1.35e-15	70.85	Bacteria	Bacteroidota	Bacteroidia	Flavobacteriales	Flavobacteriaceae	Patiriisocius	Patiriisocius sp000170815	unidentified eubacterium SCB49
GCA_000171835.1	EDP61414.1	Peptidoglycan hydrolase	pg_hydrolase	Peptidase_S11+SPOR	4.65e-06	105.8	Bacteria	Pseudomonadota	Alphaproteobacteria	Thalassobaculales	Thalassobaculaceae	Thalassobaculum_A	Thalassobaculum_A sp000171835	alpha proteobacterium BAL199
GCA_000171835.1	EDP64078.1	Peptidoglycan hydrolase	pg_hydrolase	Amidase_3+AMIN	1e-12	105.15	Bacteria	Pseudomonadota	Alphaproteobacteria	Thalassobaculales	Thalassobaculaceae	Thalassobaculum_A	Thalassobaculum_A sp000171835	alpha proteobacterium BAL199
GCA_000171835.1	EDP65254.1	Peptidoglycan hydrolase	pg_hydrolase	NLPC_P60+SH3_16	1.40155e-13	52.85	Bacteria	Pseudomonadota	Alphaproteobacteria	Thalassobaculales	Thalassobaculaceae	Thalassobaculum_A	Thalassobaculum_A sp000171835	alpha proteobacterium BAL199
GCA_000171835.1	EDP66296.1	Peptidoglycan hydrolase	pg_hydrolase	Peptidase_M23+LysM	3.7e-11	72.4	Bacteria	Pseudomonadota	Alphaproteobacteria	Thalassobaculales	Thalassobaculaceae	Thalassobaculum_A	Thalassobaculum_A sp000171835	alpha proteobacterium BAL199
GCA_000173115.1	EEG43060.1	Peptidoglycan hydrolase	pg_hydrolase	NLPC_P60+SH3_16	8.50003e-08	36.35	Bacteria	Bacteroidota	Bacteroidia	Flavobacteriales	Flavobacteriaceae	MAG-120531	MAG-120531 sp000173115	Flavobacteria bacterium MS024-3C
GCA_000173115.1	EEG43424.1	Peptidoglycan hydrolase	pg_hydrolase	Glucosaminidase+LysM	4.75e-15	65.7	Bacteria	Bacteroidota	Bacteroidia	Flavobacteriales	Flavobacteriaceae	MAG-120531	MAG-120531 sp000173115	Flavobacteria bacterium MS024-3C
GCA_000173115.1	EEG43770.1	Peptidoglycan hydrolase	pg_hydrolase	SLT+LysM	1.55e-13	72.35	Bacteria	Bacteroidota	Bacteroidia	Flavobacteriales	Flavobacteriaceae	MAG-120531	MAG-120531 sp000173115	Flavobacteria bacterium MS024-3C
GCA_000175855.1	EFA72472.1	Peptidoglycan hydrolase	pg_hydrolase	Amidase_3+PG_binding_1	1.5e-08	69.55	Bacteria	Cyanobacteriota	Cyanobacteriia	Cyanobacteriales	Nostocaceae	Raphidiopsis	Raphidiopsis brookii	Raphidiopsis brookii D9
GCA_000175855.1	EFA73229.1	Peptidoglycan hydrolase	pg_hydrolase	Peptidase_M23+LysM	4.75e-07	67	Bacteria	Cyanobacteriota	Cyanobacteriia	Cyanobacteriales	Nostocaceae	Raphidiopsis	Raphidiopsis brookii	Raphidiopsis brookii D9
GCA_000175855.1	EFA73648.1	Peptidoglycan hydrolase	pg_hydrolase	NLPC_P60+SH3_16	4.1e-18	77.1	Bacteria	Cyanobacteriota	Cyanobacteriia	Cyanobacteriales	Nostocaceae	Raphidiopsis	Raphidiopsis brookii	Raphidiopsis brookii D9
GCA_000175855.1	EFA73771.1	Peptidoglycan hydrolase	pg_hydrolase	Peptidase_M23+LysM	4.95e-14	78.1	Bacteria	Cyanobacteriota	Cyanobacteriia	Cyanobacteriales	Nostocaceae	Raphidiopsis	Raphidiopsis brookii	Raphidiopsis brookii D9
GCA_000175855.1	EFA74267.1	Peptidoglycan hydrolase	pg_hydrolase	Amidase_3+AMIN	2e-21	125.5	Bacteria	Cyanobacteriota	Cyanobacteriia	Cyanobacteriales	Nostocaceae	Raphidiopsis	Raphidiopsis brookii	Raphidiopsis brookii D9
GCA_000179315.1	EFK07631.1	Peptidoglycan hydrolase	pg_hydrolase	NLPC_P60+SPOR	3.4e-13	74.85	Bacteria	Desulfobacterota	DSM-4660	Desulfatiglandales	Desulfatiglandaceae	NaphS2	NaphS2 sp000179315	delta proteobacterium NaphS2
GCA_000179315.1	EFK08186.1	Peptidoglycan hydrolase	pg_hydrolase	Amidase_3+LysM	4.07e-12	46.05	Bacteria	Desulfobacterota	DSM-4660	Desulfatiglandales	Desulfatiglandaceae	NaphS2	NaphS2 sp000179315	delta proteobacterium NaphS2
GCA_000179315.1	EFK11963.1	Peptidoglycan hydrolase	pg_hydrolase	SLT+LysM	2.55029e-13	53.85	Bacteria	Desulfobacterota	DSM-4660	Desulfatiglandales	Desulfatiglandaceae	NaphS2	NaphS2 sp000179315	delta proteobacterium NaphS2
GCA_000182945.1	EAA23541.1	Peptidoglycan hydrolase	pg_hydrolase	Peptidase_M23+LysM	5.5e-09	65.85	Bacteria	Fusobacteriota	Fusobacteriia	Fusobacteriales	Fusobacteriaceae	Fusobacterium	Fusobacterium vincentii	Fusobacterium nucleatum subsp. vincentii ATCC 49256
GCA_000182945.1	EAA24857.1	Peptidoglycan hydrolase	pg_hydrolase	Amidase_2+PG_binding_1	1.25e-08	60.95	Bacteria	Fusobacteriota	Fusobacteriia	Fusobacteriales	Fusobacteriaceae	Fusobacterium	Fusobacterium vincentii	Fusobacterium nucleatum subsp. vincentii ATCC 49256
GCA_000183865.1	EFR86433.1	Lactococcin 972	Lactococcin_972	PF09683	5.1e-07	27.6	Bacteria	Bacillota	Bacilli	Lactobacillales	Listeriaceae	Listeria	Listeria marthii	Listeria marthii FSL S4-120
GCA_000183865.1	EFR86983.1	Peptidoglycan hydrolase	pg_hydrolase	Glucosaminidase+GW	3.5e-17	69.35	Bacteria	Bacillota	Bacilli	Lactobacillales	Listeriaceae	Listeria	Listeria marthii	Listeria marthii FSL S4-120
GCA_000183865.1	EFR87650.1	Peptidoglycan hydrolase	pg_hydrolase	Amidase_3+SH3_3	8e-14	113.85	Bacteria	Bacillota	Bacilli	Lactobacillales	Listeriaceae	Listeria	Listeria marthii	Listeria marthii FSL S4-120
GCA_000183865.1	EFR88003.1	Peptidoglycan hydrolase	pg_hydrolase	Glucosaminidase+GW	4.4e-13	69.3	Bacteria	Bacillota	Bacilli	Lactobacillales	Listeriaceae	Listeria	Listeria marthii	Listeria marthii FSL S4-120
GCA_000183865.1	EFR88004.1	Peptidoglycan hydrolase	pg_hydrolase	Glucosaminidase+GW	1.35e-13	65.9	Bacteria	Bacillota	Bacilli	Lactobacillales	Listeriaceae	Listeria	Listeria marthii	Listeria marthii FSL S4-120
GCA_000183865.1	EFR88135.1	Peptidoglycan hydrolase	pg_hydrolase	Glucosaminidase+GW	2.1e-10	48.5	Bacteria	Bacillota	Bacilli	Lactobacillales	Listeriaceae	Listeria	Listeria marthii	Listeria marthii FSL S4-120
GCA_000183865.1	EFR88834.1	Peptidoglycan hydrolase	pg_hydrolase	NLPC_P60+SH3_3	4.9e-13	72.9	Bacteria	Bacillota	Bacilli	Lactobacillales	Listeriaceae	Listeria	Listeria marthii	Listeria marthii FSL S4-120
GCA_000195205.2	EGF30091.1	Peptidoglycan hydrolase	pg_hydrolase	Amidase_3+AMIN	1.25e-25	128.35	Bacteria	Pseudomonadota	Gammaproteobacteria	Burkholderiales	Burkholderiaceae	CAILRJ01	CAILRJ01 sp010365165	Oxalobacteraceae bacterium IMCC9480
GCA_000195205.2	EGF33946.1	Peptidoglycan hydrolase	pg_hydrolase	SLT+LysM	3.2e-05	52.65	Bacteria	Pseudomonadota	Gammaproteobacteria	Burkholderiales	Burkholderiaceae	CAILRJ01	CAILRJ01 sp010365165	Oxalobacteraceae bacterium IMCC9480
GCA_000196815.1	CBK42668.1	Peptidoglycan hydrolase	pg_hydrolase	Amidase_3+AMIN	5.5e-07	96	Bacteria	Nitrospirota	Nitrospiria	Nitrospirales	Nitrospiraceae	Nitrospira_A	Nitrospira_A defluvii_A	Nitrospira defluvii
GCA_000196815.1	CBK43131.1	Peptidoglycan hydrolase	pg_hydrolase	SLT+LysM	1.45e-12	66.05	Bacteria	Nitrospirota	Nitrospiria	Nitrospirales	Nitrospiraceae	Nitrospira_A	Nitrospira_A defluvii_A	Nitrospira defluvii
GCA_000198515.1	CBL45247.1	Peptidoglycan hydrolase	pg_hydrolase	SLT+LysM	7e-14	65.2	Bacteria	Pseudomonadota	Gammaproteobacteria	Pseudomonadales	Ketobacteraceae	HdN1	HdN1 sp000198515	gamma proteobacterium HdN1
GCA_000198515.1	CBL45479.1	Peptidoglycan hydrolase	pg_hydrolase	Amidase_3+AMIN	1.9e-18	107.3	Bacteria	Pseudomonadota	Gammaproteobacteria	Pseudomonadales	Ketobacteraceae	HdN1	HdN1 sp000198515	gamma proteobacterium HdN1
GCA_000198515.1	CBL46034.1	Peptidoglycan hydrolase	pg_hydrolase	SLT_2+PG_binding_1	2.1e-13	202.8	Bacteria	Pseudomonadota	Gammaproteobacteria	Pseudomonadales	Ketobacteraceae	HdN1	HdN1 sp000198515	gamma proteobacterium HdN1
GCA_000198515.1	CBL46448.1	Peptidoglycan hydrolase	pg_hydrolase	Peptidase_M23+LysM	4.5e-16	77.9	Bacteria	Pseudomonadota	Gammaproteobacteria	Pseudomonadales	Ketobacteraceae	HdN1	HdN1 sp000198515	gamma proteobacterium HdN1
GCA_000205985.2	EEZ79823.1	Peptidoglycan hydrolase	pg_hydrolase	SLT+LysM	7.5e-11	58.35	Bacteria	Pseudomonadota	Gammaproteobacteria	PS1	Thioglobaceae	SUP05	SUP05 sp000205985	uncultured Candidatus Thioglobus sp.
GCA_000205985.2	EEZ79887.1	Peptidoglycan hydrolase	pg_hydrolase	SLT_2+PG_binding_1	1.5039e-15	56.75	Bacteria	Pseudomonadota	Gammaproteobacteria	PS1	Thioglobaceae	SUP05	SUP05 sp000205985	uncultured Candidatus Thioglobus sp.
GCA_000209465.1	EGG89565.1	Peptidoglycan hydrolase	pg_hydrolase	NLPC_P60+PG_binding_1	1.575e-13	48.8	Bacteria	Bacillota_A	Clostridia	Lachnospirales	Lachnospiraceae	Lachnoanaerobaculum	Lachnoanaerobaculum sp000209465	Lachnospiraceae oral taxon 107 str. F0167
GCA_000209465.1	EGG90096.1	Peptidoglycan hydrolase	pg_hydrolase	Glyco_hydro_25+Choline_bind_1	0.0016	59.25	Bacteria	Bacillota_A	Clostridia	Lachnospirales	Lachnospiraceae	Lachnoanaerobaculum	Lachnoanaerobaculum sp000209465	Lachnospiraceae oral taxon 107 str. F0167
GCA_000209465.1	EGG90794.1	Peptidoglycan hydrolase	pg_hydrolase	NLPC_P60+SH3_3	3.55e-08	56.9	Bacteria	Bacillota_A	Clostridia	Lachnospirales	Lachnospiraceae	Lachnoanaerobaculum	Lachnoanaerobaculum sp000209465	Lachnospiraceae oral taxon 107 str. F0167
GCA_000209465.1	EGG91436.1	Peptidoglycan hydrolase	pg_hydrolase	Peptidase_S11+Choline_bind_1	0.00275	95.45	Bacteria	Bacillota_A	Clostridia	Lachnospirales	Lachnospiraceae	Lachnoanaerobaculum	Lachnoanaerobaculum sp000209465	Lachnospiraceae oral taxon 107 str. F0167
GCA_000209515.2	EGG93400.1	Peptidoglycan hydrolase	pg_hydrolase	Amidase_3+AMIN	1.35e-19	114.05	Bacteria	Pseudomonadota	Gammaproteobacteria	Pseudomonadales	Cellvibrionaceae	Endobugula	Endobugula sp000209515	gamma proteobacterium IMCC1989
GCA_000209515.2	EGG94226.1	Peptidoglycan hydrolase	pg_hydrolase	SLT+LysM	4.2e-14	70.2	Bacteria	Pseudomonadota	Gammaproteobacteria	Pseudomonadales	Cellvibrionaceae	Endobugula	Endobugula sp000209515	gamma proteobacterium IMCC1989
GCA_000209515.2	EGG94447.1	Peptidoglycan hydrolase	pg_hydrolase	Peptidase_M23+LysM	5.5e-12	72.95	Bacteria	Pseudomonadota	Gammaproteobacteria	Pseudomonadales	Cellvibrionaceae	Endobugula	Endobugula sp000209515	gamma proteobacterium IMCC1989
GCA_000209815.1	CBK73215.1	Peptidoglycan hydrolase	pg_hydrolase	NLPC_P60+SH3_3	1.45e-07	50.55	Bacteria	Bacillota_A	Clostridia	Lachnospirales	Lachnospiraceae	Pseudobutyrivibrio	Pseudobutyrivibrio fibrisolvens_A	Butyrivibrio fibrisolvens 16/4
GCA_000209815.1	CBK73929.1	GarvieacinQ garQ	GarvieacinQ_garQ		0.0002431	34	Bacteria	Bacillota_A	Clostridia	Lachnospirales	Lachnospiraceae	Pseudobutyrivibrio	Pseudobutyrivibrio fibrisolvens_A	Butyrivibrio fibrisolvens 16/4
GCA_000209815.1	CBK74089.1	Peptidoglycan hydrolase	pg_hydrolase	Glyco_hydro_25+Choline_bind_3	1.2e-07	68.15	Bacteria	Bacillota_A	Clostridia	Lachnospirales	Lachnospiraceae	Pseudobutyrivibrio	Pseudobutyrivibrio fibrisolvens_A	Butyrivibrio fibrisolvens 16/4
GCA_000209815.1	CBK74527.1	Peptidoglycan hydrolase	pg_hydrolase	NLPC_P60+SH3_3	3.45e-09	62.25	Bacteria	Bacillota_A	Clostridia	Lachnospirales	Lachnospiraceae	Pseudobutyrivibrio	Pseudobutyrivibrio fibrisolvens_A	Butyrivibrio fibrisolvens 16/4
GCA_000209815.1	CBK75369.1	Peptidoglycan hydrolase	pg_hydrolase	Glyco_hydro_25+Choline_bind_3	1.85e-07	69.2	Bacteria	Bacillota_A	Clostridia	Lachnospirales	Lachnospiraceae	Pseudobutyrivibrio	Pseudobutyrivibrio fibrisolvens_A	Butyrivibrio fibrisolvens 16/4
GCA_000214705.1	AEG13994.1	Peptidoglycan hydrolase	pg_hydrolase	Amidase_3+AMIN	1.7e-14	112.65	Bacteria	Bacillota_B	Desulfotomaculia	Desulfotomaculales	Desulfovirgulaceae	Desulfofundulus	Desulfofundulus kuznetsovii	Desulfofundulus kuznetsovii DSM 6115
GCA_000214705.1	AEG14685.1	UviB	UviB		7.996e-05	36	Bacteria	Bacillota_B	Desulfotomaculia	Desulfotomaculales	Desulfovirgulaceae	Desulfofundulus	Desulfofundulus kuznetsovii	Desulfofundulus kuznetsovii DSM 6115
GCA_000214705.1	AEG15398.1	Peptidoglycan hydrolase	pg_hydrolase	NLPC_P60+LysM	1.85e-15	78.75	Bacteria	Bacillota_B	Desulfotomaculia	Desulfotomaculales	Desulfovirgulaceae	Desulfofundulus	Desulfofundulus kuznetsovii	Desulfofundulus kuznetsovii DSM 6115
GCA_000214705.1	AEG16937.1	Peptidoglycan hydrolase	pg_hydrolase	Peptidase_M23+LysM	8.5e-16	84.95	Bacteria	Bacillota_B	Desulfotomaculia	Desulfotomaculales	Desulfovirgulaceae	Desulfofundulus	Desulfofundulus kuznetsovii	Desulfofundulus kuznetsovii DSM 6115
GCA_000214705.1	AEG16982.1	Peptidoglycan hydrolase	pg_hydrolase	Peptidase_M23+LysM	1.45e-13	82.95	Bacteria	Bacillota_B	Desulfotomaculia	Desulfotomaculales	Desulfovirgulaceae	Desulfofundulus	Desulfofundulus kuznetsovii	Desulfofundulus kuznetsovii DSM 6115
GCA_000222855.1	GL995198.1_31	Peptidoglycan hydrolase	pg_hydrolase	Peptidase_M23+LysM	0.00215	56.95	Bacteria	Pseudomonadota	Gammaproteobacteria	Enterobacterales_A	Succinivibrionaceae	WG-1	WG-1 sp000222855	Succinivibrionaceae bacterium WG-1
GCA_000222855.1	GL995224.1_26	Peptidoglycan hydrolase	pg_hydrolase	Amidase_3+LysM	1.95e-14	78.2	Bacteria	Pseudomonadota	Gammaproteobacteria	Enterobacterales_A	Succinivibrionaceae	WG-1	WG-1 sp000222855	Succinivibrionaceae bacterium WG-1
GCA_000224765.2	AGAU01000192.1_7	Peptidoglycan hydrolase	pg_hydrolase	SLT+LysM	9e-10	65.45	Bacteria	SAR324	SAR324	SAR324	NAC60-12	JCVI-SCAAA005	JCVI-SCAAA005 sp000224765	SAR324 cluster bacterium JCVI-SC AAA005
GCA_000227525.2	AGIG01000028.1_572	Peptidoglycan hydrolase	pg_hydrolase	Amidase_3+AMIN	4.1e-13	99.55	Bacteria	Pseudomonadota	Gammaproteobacteria	Pseudomonadales	Litoricolaceae	HIMB30	HIMB30 sp000227525	gamma proteobacterium HIMB30
GCA_000227525.2	AGIG01000028.1_8	Peptidoglycan hydrolase	pg_hydrolase	Peptidase_M23+OapA	1.45e-07	66.25	Bacteria	Pseudomonadota	Gammaproteobacteria	Pseudomonadales	Litoricolaceae	HIMB30	HIMB30 sp000227525	gamma proteobacterium HIMB30
GCA_000227525.2	AGIG01000030.1_25	Peptidoglycan hydrolase	pg_hydrolase	Peptidase_M23+LysM	9e-12	68.25	Bacteria	Pseudomonadota	Gammaproteobacteria	Pseudomonadales	Litoricolaceae	HIMB30	HIMB30 sp000227525	gamma proteobacterium HIMB30
GCA_000227525.2	AGIG01000034.1_12	Peptidoglycan hydrolase	pg_hydrolase	SLT+LysM	6e-12	69.75	Bacteria	Pseudomonadota	Gammaproteobacteria	Pseudomonadales	Litoricolaceae	HIMB30	HIMB30 sp000227525	gamma proteobacterium HIMB30
GCA_000237975.1	AEW03707.1	Peptidoglycan hydrolase	pg_hydrolase	NLPC_P60+PG_binding_1	7e-15	77.8	Bacteria	Bacillota_E	Sulfobacillia	Sulfobacillales	Sulfobacillaceae	Sulfobacillus_A	Sulfobacillus_A acidophilus	Sulfobacillus acidophilus DSM 10332
GCA_000237975.1	AEW03920.1	Linocin M18	Linocin_M18	PF04454	5.5e-63	210.3	Bacteria	Bacillota_E	Sulfobacillia	Sulfobacillales	Sulfobacillaceae	Sulfobacillus_A	Sulfobacillus_A acidophilus	Sulfobacillus acidophilus DSM 10332
GCA_000237975.1	AEW04427.1	SSV 2083	SSV_2083		0.0006047	33	Bacteria	Bacillota_E	Sulfobacillia	Sulfobacillales	Sulfobacillaceae	Sulfobacillus_A	Sulfobacillus_A acidophilus	Sulfobacillus acidophilus DSM 10332
GCA_000237975.1	AEW05872.1	Peptidoglycan hydrolase	pg_hydrolase	NLPC_P60+LysM	9.5e-18	73.55	Bacteria	Bacillota_E	Sulfobacillia	Sulfobacillales	Sulfobacillaceae	Sulfobacillus_A	Sulfobacillus_A acidophilus	Sulfobacillus acidophilus DSM 10332
GCA_000238815.2	EHI47990.1	Peptidoglycan hydrolase	pg_hydrolase	Amidase_2+SH3_16	9e-10	47.35	Bacteria	Pseudomonadota	Alphaproteobacteria	Puniceispirillales	Puniceispirillaceae	HIMB100	HIMB100 sp000238815	SAR116 cluster alpha proteobacterium HIMB100
GCA_000238815.2	EHI49318.1	Peptidoglycan hydrolase	pg_hydrolase	Peptidase_S11+SPOR	2e-05	114.95	Bacteria	Pseudomonadota	Alphaproteobacteria	Puniceispirillales	Puniceispirillaceae	HIMB100	HIMB100 sp000238815	SAR116 cluster alpha proteobacterium HIMB100
GCA_000238815.2	EHI49336.1	Peptidoglycan hydrolase	pg_hydrolase	Amidase_3+AMIN	3.95e-10	102.15	Bacteria	Pseudomonadota	Alphaproteobacteria	Puniceispirillales	Puniceispirillaceae	HIMB100	HIMB100 sp000238815	SAR116 cluster alpha proteobacterium HIMB100
GCA_000238815.2	EHI49967.1	Peptidoglycan hydrolase	pg_hydrolase	Peptidase_M23+LysM	3.55e-11	64.4	Bacteria	Pseudomonadota	Alphaproteobacteria	Puniceispirillales	Puniceispirillaceae	HIMB100	HIMB100 sp000238815	SAR116 cluster alpha proteobacterium HIMB100
GCA_000238975.1	AEW44268.1	Peptidoglycan hydrolase	pg_hydrolase	Amidase_3+AMIN	4.5e-07	89.35	Bacteria	Pseudomonadota	Gammaproteobacteria	Enterobacterales	Enterobacteriaceae	Serratia_D	Serratia_D symbiotica_A	Serratia symbiotica str. 'Cinara cedri'
GCA_000238975.1	AEW44345.1	Peptidoglycan hydrolase	pg_hydrolase	Peptidase_M23+LysM	5.5e-08	64.05	Bacteria	Pseudomonadota	Gammaproteobacteria	Enterobacterales	Enterobacteriaceae	Serratia_D	Serratia_D symbiotica_A	Serratia symbiotica str. 'Cinara cedri'
GCA_000238975.1	AEW44505.1	Peptidoglycan hydrolase	pg_hydrolase	Peptidase_M23+LysM	8e-06	65.75	Bacteria	Pseudomonadota	Gammaproteobacteria	Enterobacterales	Enterobacteriaceae	Serratia_D	Serratia_D symbiotica_A	Serratia symbiotica str. 'Cinara cedri'
GCA_000242235.1	EHO15607.1	Peptidoglycan hydrolase	pg_hydrolase	NLPC_P60+PG_binding_1	2.8585e-14	53.1	Bacteria	Bacillota_A	Clostridia	Lachnospirales	Lachnospiraceae	Stomatobaculum	Stomatobaculum longum	Stomatobaculum longum
GCA_000242235.1	EHO15889.1	Peptidoglycan hydrolase	pg_hydrolase	Peptidase_S11+Choline_bind_1	0.009	97.45	Bacteria	Bacillota_A	Clostridia	Lachnospirales	Lachnospiraceae	Stomatobaculum	Stomatobaculum longum	Stomatobaculum longum
GCA_000242235.1	EHO15972.1	Peptidoglycan hydrolase	pg_hydrolase	NLPC_P60+SH3_3	8e-10	62.75	Bacteria	Bacillota_A	Clostridia	Lachnospirales	Lachnospiraceae	Stomatobaculum	Stomatobaculum longum	Stomatobaculum longum
GCA_000242235.1	EHO16504.1	Peptidoglycan hydrolase	pg_hydrolase	Glyco_hydro_25+Choline_bind_1	1.9e-05	62.8	Bacteria	Bacillota_A	Clostridia	Lachnospirales	Lachnospiraceae	Stomatobaculum	Stomatobaculum longum	Stomatobaculum longum
GCA_000242235.1	EHO17408.1	Peptidoglycan hydrolase	pg_hydrolase	CHAP+PG_binding_1	9e-08	44.5	Bacteria	Bacillota_A	Clostridia	Lachnospirales	Lachnospiraceae	Stomatobaculum	Stomatobaculum longum	Stomatobaculum longum
GCA_000242235.1	EHO17608.1	Peptidoglycan hydrolase	pg_hydrolase	Peptidase_M15_4+Choline_bind_1	4.05e-05	36.3	Bacteria	Bacillota_A	Clostridia	Lachnospirales	Lachnospiraceae	Stomatobaculum	Stomatobaculum longum	Stomatobaculum longum
GCA_000242935.3	AHF90092.1	Peptidoglycan hydrolase	pg_hydrolase	Amidase_2+LysM	8.2e-17	59.95	Bacteria	Verrucomicrobiota	Verrucomicrobiae	Opitutales	Opitutaceae	Geminisphaera	Geminisphaera sp000242935	Opitutaceae bacterium TAV5
GCA_000244995.1	EHR69680.1	Peptidoglycan hydrolase	pg_hydrolase	Peptidase_M15_4+PG_binding_1	3.15e-07	38.4	Bacteria	Pseudomonadota	Gammaproteobacteria	Burkholderiales	Burkholderiaceae_B	AHLZ01	AHLZ01 sp000244995	Burkholderiales bacterium JOSHI_001
GCA_000244995.1	EHR70490.1	Peptidoglycan hydrolase	pg_hydrolase	SLT_2+PG_binding_1	1.1e-09	181.05	Bacteria	Pseudomonadota	Gammaproteobacteria	Burkholderiales	Burkholderiaceae_B	AHLZ01	AHLZ01 sp000244995	Burkholderiales bacterium JOSHI_001
GCA_000244995.1	EHR71278.1	Peptidoglycan hydrolase	pg_hydrolase	Peptidase_M23+LysM	6e-11	67.5	Bacteria	Pseudomonadota	Gammaproteobacteria	Burkholderiales	Burkholderiaceae_B	AHLZ01	AHLZ01 sp000244995	Burkholderiales bacterium JOSHI_001
GCA_000244995.1	EHR73316.1	Peptidoglycan hydrolase	pg_hydrolase	Amidase_3+AMIN	8.5e-21	120.8	Bacteria	Pseudomonadota	Gammaproteobacteria	Burkholderiales	Burkholderiaceae_B	AHLZ01	AHLZ01 sp000244995	Burkholderiales bacterium JOSHI_001
GCA_000247545.1	AFA40267.1	Linocin M18	Linocin_M18	PF04454	1.7e-32	110.1	Archaea	Thermoproteota	Thermoprotei	Thermoproteales	Thermoproteaceae	Pyrobaculum	Pyrobaculum oguniense	Pyrobaculum oguniense TE7
GCA_000252485.1	JH610624.1_3	Peptidoglycan hydrolase	pg_hydrolase	Peptidase_M23+LysM	4.85e-12	78.55	Bacteria	Cyanobacteriota	Cyanobacteriia	Cyanobacteriales	Prochloraceae	Prochloron	Prochloron didemni	Prochloron didemni P4-Papua_New_Guinea
GCA_000252485.1	JH610646.1_13	Cyclothiazomycin B	Cyclothiazomycin_B		0.0002897	34	Bacteria	Cyanobacteriota	Cyanobacteriia	Cyanobacteriales	Prochloraceae	Prochloron	Prochloron didemni	Prochloron didemni P4-Papua_New_Guinea
GCA_000252485.1	JH610661.1_3	Carocin D	Carocin_D		8.053e-14	73	Bacteria	Cyanobacteriota	Cyanobacteriia	Cyanobacteriales	Prochloraceae	Prochloron	Prochloron didemni	Prochloron didemni P4-Papua_New_Guinea
GCA_000252485.1	JH610859.1_4	Peptidoglycan hydrolase	pg_hydrolase	NLPC_P60+SH3_16	5.5e-14	69.9	Bacteria	Cyanobacteriota	Cyanobacteriia	Cyanobacteriales	Prochloraceae	Prochloron	Prochloron didemni	Prochloron didemni P4-Papua_New_Guinea
GCA_000252485.1	JH610982.1_8	Colicin E6	Colicin_E6		1.099e-06	46	Bacteria	Cyanobacteriota	Cyanobacteriia	Cyanobacteriales	Prochloraceae	Prochloron	Prochloron didemni	Prochloron didemni P4-Papua_New_Guinea
GCA_000252485.1	JH611015.1_24	Peptidoglycan hydrolase	pg_hydrolase	Amidase_3+AMIN	1.45e-18	114.3	Bacteria	Cyanobacteriota	Cyanobacteriia	Cyanobacteriales	Prochloraceae	Prochloron	Prochloron didemni	Prochloron didemni P4-Papua_New_Guinea
GCA_000252485.1	JH611075.1_1	Lissoclinamide2 3 patE3	Lissoclinamide2_3_patE3		5.13e-12	57	Bacteria	Cyanobacteriota	Cyanobacteriia	Cyanobacteriales	Prochloraceae	Prochloron	Prochloron didemni	Prochloron didemni P4-Papua_New_Guinea
GCA_000252485.1	JH611124.1_18	Carocin D	Carocin_D		2.371e-22	101	Bacteria	Cyanobacteriota	Cyanobacteriia	Cyanobacteriales	Prochloraceae	Prochloron	Prochloron didemni	Prochloron didemni P4-Papua_New_Guinea
GCA_000252525.1	EJP71437.1	Peptidoglycan hydrolase	pg_hydrolase	Amidase_3+AMIN	2.75e-10	94.6	Bacteria	Pseudomonadota	Gammaproteobacteria	SAR86	D2472	SAR86A	SAR86A sp000252525	SAR86 cluster bacterium SAR86A
GCA_000252525.1	EJP72126.1	Peptidoglycan hydrolase	pg_hydrolase	SLT+LysM	1e-10	62.1	Bacteria	Pseudomonadota	Gammaproteobacteria	SAR86	D2472	SAR86A	SAR86A sp000252525	SAR86 cluster bacterium SAR86A
GCA_000263195.1	AFK01582.1	Peptidoglycan hydrolase	pg_hydrolase	Peptidase_M23+LysM	1.95e-11	70.2	Bacteria	Bacteroidota	Bacteroidia	Cytophagales	Spirosomaceae	Emticicia	Emticicia oligotrophica	Emticicia oligotrophica DSM 17448
GCA_000263195.1	AFK02216.1	Peptidoglycan hydrolase	pg_hydrolase	NLPC_P60+SH3_16	1.6e-12	62.8	Bacteria	Bacteroidota	Bacteroidia	Cytophagales	Spirosomaceae	Emticicia	Emticicia oligotrophica	Emticicia oligotrophica DSM 17448
GCA_000263195.1	AFK04546.1	Peptidoglycan hydrolase	pg_hydrolase	SLT+LysM	2e-12	67.25	Bacteria	Bacteroidota	Bacteroidia	Cytophagales	Spirosomaceae	Emticicia	Emticicia oligotrophica	Emticicia oligotrophica DSM 17448
GCA_000263195.1	AFK04657.1	Peptidoglycan hydrolase	pg_hydrolase	SLT+LysM	0.0006	37.65	Bacteria	Bacteroidota	Bacteroidia	Cytophagales	Spirosomaceae	Emticicia	Emticicia oligotrophica	Emticicia oligotrophica DSM 17448
GCA_000263275.1	CCF80847.1	Peptidoglycan hydrolase	pg_hydrolase	NLPC_P60+SH3_6	1.5e-10	52.4	Bacteria	Campylobacterota	Campylobacteria	Campylobacterales	Helicobacteraceae	Helicobacter_E	Helicobacter_E bizzozeronii	Helicobacter bizzozeronii CCUG 35545
GCA_000272025.2	TMS56557.1	Peptidoglycan hydrolase	pg_hydrolase	Amidase_3+AMIN	4.3e-21	117.75	Bacteria	Pseudomonadota	Gammaproteobacteria	Burkholderiales	Burkholderiaceae	AKCV01	AKCV01 sp000272025	Burkholderiaceae bacterium PBA
GCA_000272025.2	TMS57508.1	Peptidoglycan hydrolase	pg_hydrolase	Peptidase_M23+LysM	2.1e-12	71.2	Bacteria	Pseudomonadota	Gammaproteobacteria	Burkholderiales	Burkholderiaceae	AKCV01	AKCV01 sp000272025	Burkholderiaceae bacterium PBA
GCA_000272025.2	TMS58603.1	Peptidoglycan hydrolase	pg_hydrolase	SLT+LysM	0.00195	51.35	Bacteria	Pseudomonadota	Gammaproteobacteria	Burkholderiales	Burkholderiaceae	AKCV01	AKCV01 sp000272025	Burkholderiaceae bacterium PBA
GCA_000272025.2	TMS58684.1	Peptidoglycan hydrolase	pg_hydrolase	Peptidase_M23+LysM	1.5e-10	59.8	Bacteria	Pseudomonadota	Gammaproteobacteria	Burkholderiales	Burkholderiaceae	AKCV01	AKCV01 sp000272025	Burkholderiaceae bacterium PBA
GCA_000272025.2	TMS59714.1	Peptidoglycan hydrolase	pg_hydrolase	Peptidase_M23+LysM	1.8e-12	69	Bacteria	Pseudomonadota	Gammaproteobacteria	Burkholderiales	Burkholderiaceae	AKCV01	AKCV01 sp000272025	Burkholderiaceae bacterium PBA
GCA_000276965.1	EJF07215.1	Peptidoglycan hydrolase	pg_hydrolase	SLT+LysM	3.2e-13	62.8	Bacteria	Campylobacterota	Campylobacteria	Campylobacterales	Thiovulaceae	Thiovulum	Thiovulum sp000276965	Thiovulum sp. ES
GCA_000277545.1	EJF29009.1	Peptidoglycan hydrolase	pg_hydrolase	Peptidase_M23+LysM	1.25e-14	77.25	Bacteria	Pseudomonadota	Gammaproteobacteria	Enterobacterales	Enterobacteriaceae	Cedecea	Cedecea sp000277545	Enterobacter sp. Ag1
GCA_000277545.1	EJF30768.1	Peptidoglycan hydrolase	pg_hydrolase	Peptidase_M23+LysM	2.7e-10	71.45	Bacteria	Pseudomonadota	Gammaproteobacteria	Enterobacterales	Enterobacteriaceae	Cedecea	Cedecea sp000277545	Enterobacter sp. Ag1
GCA_000277545.1	EJF30829.1	Peptidoglycan hydrolase	pg_hydrolase	Amidase_3+AMIN	1.25e-25	131.9	Bacteria	Pseudomonadota	Gammaproteobacteria	Enterobacterales	Enterobacteriaceae	Cedecea	Cedecea sp000277545	Enterobacter sp. Ag1
GCA_000277545.1	EJF31265.1	Peptidoglycan hydrolase	pg_hydrolase	SLT+LysM	9.5e-16	76.35	Bacteria	Pseudomonadota	Gammaproteobacteria	Enterobacterales	Enterobacteriaceae	Cedecea	Cedecea sp000277545	Enterobacter sp. Ag1
GCA_000277545.1	EJF32927.1	Peptidoglycan hydrolase	pg_hydrolase	Peptidase_M23+LysM	2.55e-07	71.8	Bacteria	Pseudomonadota	Gammaproteobacteria	Enterobacterales	Enterobacteriaceae	Cedecea	Cedecea sp000277545	Enterobacter sp. Ag1
GCA_000283575.1	BAK97445.1	Peptidoglycan hydrolase	pg_hydrolase	Peptidase_M23+LysM	3.45e-08	71.05	Bacteria	Bacillota_A	Clostridia	Oscillospirales	Oscillospiraceae	Oscillibacter	Oscillibacter valericigenes	Oscillibacter valericigenes Sjm18-20
GCA_000283575.1	BAK97722.1	GarvieacinQ garQ	GarvieacinQ_garQ		0.000737	33	Bacteria	Bacillota_A	Clostridia	Oscillospirales	Oscillospiraceae	Oscillibacter	Oscillibacter valericigenes	Oscillibacter valericigenes Sjm18-20
GCA_000283575.1	BAK97734.1	Peptidoglycan hydrolase	pg_hydrolase	Amidase_3+SH3_3	1.814e-11	44.95	Bacteria	Bacillota_A	Clostridia	Oscillospirales	Oscillospiraceae	Oscillibacter	Oscillibacter valericigenes	Oscillibacter valericigenes Sjm18-20
GCA_000283575.1	BAK98805.1	Peptidoglycan hydrolase	pg_hydrolase	NLPC_P60+SH3_3	1.7e-14	73.45	Bacteria	Bacillota_A	Clostridia	Oscillospirales	Oscillospiraceae	Oscillibacter	Oscillibacter valericigenes	Oscillibacter valericigenes Sjm18-20
GCA_000293845.2	EJW20900.1	Peptidoglycan hydrolase	pg_hydrolase	NLPC_P60+SH3_16	4.7085e-17	62	Bacteria	Pseudomonadota	Alphaproteobacteria	Parvibaculales	RS24	Micropelagos	Micropelagos sp000293845	alpha proteobacterium IMCC14465
GCA_000293845.2	EJW21745.1	Peptidoglycan hydrolase	pg_hydrolase	Peptidase_M23+LysM	8e-11	70.35	Bacteria	Pseudomonadota	Alphaproteobacteria	Parvibaculales	RS24	Micropelagos	Micropelagos sp000293845	alpha proteobacterium IMCC14465
GCA_000293845.2	EJW21828.1	Peptidoglycan hydrolase	pg_hydrolase	Amidase_3+AMIN	1.4e-15	106.95	Bacteria	Pseudomonadota	Alphaproteobacteria	Parvibaculales	RS24	Micropelagos	Micropelagos sp000293845	alpha proteobacterium IMCC14465
GCA_000293845.2	EJW22026.1	Peptidoglycan hydrolase	pg_hydrolase	Amidase_2+PG_binding_1	1.1e-12	69.15	Bacteria	Pseudomonadota	Alphaproteobacteria	Parvibaculales	RS24	Micropelagos	Micropelagos sp000293845	alpha proteobacterium IMCC14465
GCA_000293845.2	EJW22140.1	Peptidoglycan hydrolase	pg_hydrolase	SLT_2+PG_binding_1	7.5e-15	195.2	Bacteria	Pseudomonadota	Alphaproteobacteria	Parvibaculales	RS24	Micropelagos	Micropelagos sp000293845	alpha proteobacterium IMCC14465
GCA_000296795.1	GAB64220.1	Linocin M18	Linocin_M18	PF04454	3.5e-71	237.2	Bacteria	Planctomycetota	Brocadiia	Brocadiales	Brocadiaceae	Jettenia	Jettenia caeni	Candidatus Jettenia caeni
GCA_000302695.1	AMFN01000001.1_4	Peptidoglycan hydrolase	pg_hydrolase	SLT+LysM	6.5e-16	75.25	Bacteria	Pseudomonadota	Gammaproteobacteria	Enterobacterales	Enterobacteriaceae	Tenebrionibacter	Tenebrionibacter sp000302695	Enterobacteriaceae bacterium LSJC7
GCA_000302695.1	AMFN01000002.1_624	Peptidoglycan hydrolase	pg_hydrolase	Peptidase_M23+LysM	6.5e-06	67.6	Bacteria	Pseudomonadota	Gammaproteobacteria	Enterobacterales	Enterobacteriaceae	Tenebrionibacter	Tenebrionibacter sp000302695	Enterobacteriaceae bacterium LSJC7
GCA_000302695.1	AMFN01000014.1_192	Peptidoglycan hydrolase	pg_hydrolase	Amidase_3+AMIN	7e-26	125.65	Bacteria	Pseudomonadota	Gammaproteobacteria	Enterobacterales	Enterobacteriaceae	Tenebrionibacter	Tenebrionibacter sp000302695	Enterobacteriaceae bacterium LSJC7
GCA_000302695.1	AMFN01000014.1_240	Peptidoglycan hydrolase	pg_hydrolase	Peptidase_M23+LysM	2.15e-11	73.9	Bacteria	Pseudomonadota	Gammaproteobacteria	Enterobacterales	Enterobacteriaceae	Tenebrionibacter	Tenebrionibacter sp000302695	Enterobacteriaceae bacterium LSJC7
GCA_000302695.1	AMFN01000014.1_71	Peptidoglycan hydrolase	pg_hydrolase	Peptidase_M23+LysM	4.15e-16	79.7	Bacteria	Pseudomonadota	Gammaproteobacteria	Enterobacterales	Enterobacteriaceae	Tenebrionibacter	Tenebrionibacter sp000302695	Enterobacteriaceae bacterium LSJC7
GCA_000307305.1	DF158882.1_1046	Peptidoglycan hydrolase	pg_hydrolase	Amidase_2+PG_binding_1	7e-09	59.35	Bacteria	Pseudomonadota	Gammaproteobacteria	Enterobacterales	Enterobacteriaceae	B14	B14 sp000307305	Enterobacteriaceae bacterium B14
GCA_000307305.1	DF158882.1_1218	Peptidoglycan hydrolase	pg_hydrolase	Amidase_3+AMIN	4.05e-27	133.95	Bacteria	Pseudomonadota	Gammaproteobacteria	Enterobacterales	Enterobacteriaceae	B14	B14 sp000307305	Enterobacteriaceae bacterium B14
GCA_000307305.1	DF158882.1_1424	Peptidoglycan hydrolase	pg_hydrolase	Peptidase_M23+LysM	3.95e-10	72	Bacteria	Pseudomonadota	Gammaproteobacteria	Enterobacterales	Enterobacteriaceae	B14	B14 sp000307305	Enterobacteriaceae bacterium B14
GCA_000307305.1	DF158882.1_505	Peptidoglycan hydrolase	pg_hydrolase	Peptidase_M23+OapA	7e-07	70.4	Bacteria	Pseudomonadota	Gammaproteobacteria	Enterobacterales	Enterobacteriaceae	B14	B14 sp000307305	Enterobacteriaceae bacterium B14
GCA_000307305.1	DF158883.1_72	Peptidoglycan hydrolase	pg_hydrolase	Amidase_3+AMIN	9.5e-11	95.7	Bacteria	Pseudomonadota	Gammaproteobacteria	Enterobacterales	Enterobacteriaceae	B14	B14 sp000307305	Enterobacteriaceae bacterium B14
GCA_000307305.1	DF158887.1_146	Peptidoglycan hydrolase	pg_hydrolase	SLT+LysM	6e-14	71.15	Bacteria	Pseudomonadota	Gammaproteobacteria	Enterobacterales	Enterobacteriaceae	B14	B14 sp000307305	Enterobacteriaceae bacterium B14
GCA_000307955.1	EKO38838.1	Peptidoglycan hydrolase	pg_hydrolase	SLT+LysM	9e-07	55.25	Bacteria	Desulfobacterota	Desulfovibrionia	Desulfovibrionales	Desulfovibrionaceae	Solidesulfovibrio	Solidesulfovibrio magneticus_A	Solidesulfovibrio magneticus str. Maddingley MBC34
GCA_000307955.1	EKO39751.1	Peptidoglycan hydrolase	pg_hydrolase	Amidase_3+AMIN	6.5e-08	102.55	Bacteria	Desulfobacterota	Desulfovibrionia	Desulfovibrionales	Desulfovibrionaceae	Solidesulfovibrio	Solidesulfovibrio magneticus_A	Solidesulfovibrio magneticus str. Maddingley MBC34
GCA_000307955.1	EKO39896.1	Peptidoglycan hydrolase	pg_hydrolase	NLPC_P60+SH3_6	1.55e-10	55.95	Bacteria	Desulfobacterota	Desulfovibrionia	Desulfovibrionales	Desulfovibrionaceae	Solidesulfovibrio	Solidesulfovibrio magneticus_A	Solidesulfovibrio magneticus str. Maddingley MBC34
GCA_000307955.1	EKO40165.1	Linocin M18	Linocin_M18	PF04454	9.2e-83	275.3	Bacteria	Desulfobacterota	Desulfovibrionia	Desulfovibrionales	Desulfovibrionaceae	Solidesulfovibrio	Solidesulfovibrio magneticus_A	Solidesulfovibrio magneticus str. Maddingley MBC34
GCA_000309075.1	CANJ01000001.1_76	Peptidoglycan hydrolase	pg_hydrolase	Peptidase_M23+LysM	0.000435	65	Bacteria	Pseudomonadota	Alphaproteobacteria	Rickettsiales	Rickettsiaceae	Occidentia	Occidentia massiliensis	Occidentia massiliensis
GCA_000309075.1	CANJ01000001.1_97	Peptidoglycan hydrolase	pg_hydrolase	Peptidase_M23+LysM	2.35e-09	52.2	Bacteria	Pseudomonadota	Alphaproteobacteria	Rickettsiales	Rickettsiaceae	Occidentia	Occidentia massiliensis	Occidentia massiliensis
GCA_000309075.1	CANJ01000109.1_1	Peptidoglycan hydrolase	pg_hydrolase	Amidase_2+PG_binding_1	3.715e-07	27.55	Bacteria	Pseudomonadota	Alphaproteobacteria	Rickettsiales	Rickettsiaceae	Occidentia	Occidentia massiliensis	Occidentia massiliensis
GCA_000309945.1	EKQ68393.1	Peptidoglycan hydrolase	pg_hydrolase	Amidase_3+AMIN	2.65e-20	121.55	Bacteria	Cyanobacteriota	Cyanobacteriia	Leptolyngbyales	Leptolyngbyaceae	JSC-12	JSC-12 sp000309945	Leptolyngbyaceae cyanobacterium JSC-12
GCA_000309945.1	EKQ68432.1	Peptidoglycan hydrolase	pg_hydrolase	NLPC_P60+SH3_16	1.2e-16	76.95	Bacteria	Cyanobacteriota	Cyanobacteriia	Leptolyngbyales	Leptolyngbyaceae	JSC-12	JSC-12 sp000309945	Leptolyngbyaceae cyanobacterium JSC-12
GCA_000309945.1	EKQ69437.1	Peptidoglycan hydrolase	pg_hydrolase	Amidase_3+AMIN	2.35e-19	120.1	Bacteria	Cyanobacteriota	Cyanobacteriia	Leptolyngbyales	Leptolyngbyaceae	JSC-12	JSC-12 sp000309945	Leptolyngbyaceae cyanobacterium JSC-12
GCA_000309945.1	EKQ70101.1	Peptidoglycan hydrolase	pg_hydrolase	Peptidase_M23+LysM	2.15e-08	67.75	Bacteria	Cyanobacteriota	Cyanobacteriia	Leptolyngbyales	Leptolyngbyaceae	JSC-12	JSC-12 sp000309945	Leptolyngbyaceae cyanobacterium JSC-12
GCA_000309945.1	EKQ71030.1	Peptidoglycan hydrolase	pg_hydrolase	Peptidase_M23+LysM	9.5e-13	82.3	Bacteria	Cyanobacteriota	Cyanobacteriia	Leptolyngbyales	Leptolyngbyaceae	JSC-12	JSC-12 sp000309945	Leptolyngbyaceae cyanobacterium JSC-12
GCA_000310245.1	AFV97221.1	Linocin M18	Linocin_M18	PF04454	6.7e-42	140.7	Bacteria	Campylobacterota	Campylobacteria	Campylobacterales	Sulfurimonadaceae	Sulfuricurvum	Sulfuricurvum sp000310245	Candidatus Sulfuricurvum sp. RIFRC-1
GCA_000310245.1	AFV97434.1	Peptidoglycan hydrolase	pg_hydrolase	NLPC_P60+SH3_6	8.5e-10	57.65	Bacteria	Campylobacterota	Campylobacteria	Campylobacterales	Sulfurimonadaceae	Sulfuricurvum	Sulfuricurvum sp000310245	Candidatus Sulfuricurvum sp. RIFRC-1
GCA_000310245.1	AFV97505.1	Peptidoglycan hydrolase	pg_hydrolase	SLT+LysM	1.6e-05	50.85	Bacteria	Campylobacterota	Campylobacteria	Campylobacterales	Sulfurimonadaceae	Sulfuricurvum	Sulfuricurvum sp000310245	Candidatus Sulfuricurvum sp. RIFRC-1
GCA_000310245.1	AFV98082.1	Peptidoglycan hydrolase	pg_hydrolase	Amidase_3+AMIN	2.15e-06	93.95	Bacteria	Campylobacterota	Campylobacteria	Campylobacterales	Sulfurimonadaceae	Sulfuricurvum	Sulfuricurvum sp000310245	Candidatus Sulfuricurvum sp. RIFRC-1
GCA_000314955.1	GAC08359.1	Peptidoglycan hydrolase	pg_hydrolase	Amidase_3+AMIN	5.5e-20	111.95	Bacteria	Pseudomonadota	Gammaproteobacteria	Enterobacterales_A	Alteromonadaceae	Paraglaciecola	Paraglaciecola chathamensis	Paraglaciecola chathamensis S18K6
GCA_000314955.1	GAC08830.1	Peptidoglycan hydrolase	pg_hydrolase	Peptidase_M23+LysM	7e-15	75.95	Bacteria	Pseudomonadota	Gammaproteobacteria	Enterobacterales_A	Alteromonadaceae	Paraglaciecola	Paraglaciecola chathamensis	Paraglaciecola chathamensis S18K6
GCA_000314955.1	GAC08981.1	Peptidoglycan hydrolase	pg_hydrolase	Amidase_2+PG_binding_1	6.5e-10	55.15	Bacteria	Pseudomonadota	Gammaproteobacteria	Enterobacterales_A	Alteromonadaceae	Paraglaciecola	Paraglaciecola chathamensis	Paraglaciecola chathamensis S18K6
GCA_000314955.1	GAC09082.1	Peptidoglycan hydrolase	pg_hydrolase	NLPC_P60+SH3_6	2.4385e-12	46.55	Bacteria	Pseudomonadota	Gammaproteobacteria	Enterobacterales_A	Alteromonadaceae	Paraglaciecola	Paraglaciecola chathamensis	Paraglaciecola chathamensis S18K6
GCA_000314955.1	GAC10102.1	Peptidoglycan hydrolase	pg_hydrolase	SLT+LysM	5.5e-08	60.05	Bacteria	Pseudomonadota	Gammaproteobacteria	Enterobacterales_A	Alteromonadaceae	Paraglaciecola	Paraglaciecola chathamensis	Paraglaciecola chathamensis S18K6
GCA_000314955.1	GAC10332.1	Peptidoglycan hydrolase	pg_hydrolase	SLT_2+PG_binding_1	6e-10	203.7	Bacteria	Pseudomonadota	Gammaproteobacteria	Enterobacterales_A	Alteromonadaceae	Paraglaciecola	Paraglaciecola chathamensis	Paraglaciecola chathamensis S18K6
GCA_000314955.1	GAC11461.1	Peptidoglycan hydrolase	pg_hydrolase	Peptidase_M23+OapA	1.15e-09	71.35	Bacteria	Pseudomonadota	Gammaproteobacteria	Enterobacterales_A	Alteromonadaceae	Paraglaciecola	Paraglaciecola chathamensis	Paraglaciecola chathamensis S18K6
GCA_000317655.1	AFZ47138.1	Peptidoglycan hydrolase	pg_hydrolase	NLPC_P60+SH3_16	7.5e-16	76.15	Bacteria	Cyanobacteriota	Cyanobacteriia	Cyanobacteriales	Cyanobacteriaceae	Cyanobacterium	Cyanobacterium stanieri	Cyanobacterium stanieri PCC 7202
GCA_000317655.1	AFZ48388.1	Peptidoglycan hydrolase	pg_hydrolase	Amidase_3+AMIN	2.45e-20	123.6	Bacteria	Cyanobacteriota	Cyanobacteriia	Cyanobacteriales	Cyanobacteriaceae	Cyanobacterium	Cyanobacterium stanieri	Cyanobacterium stanieri PCC 7202
GCA_000317655.1	AFZ48443.1	Peptidoglycan hydrolase	pg_hydrolase	Amidase_3+AMIN	1.5e-19	128.2	Bacteria	Cyanobacteriota	Cyanobacteriia	Cyanobacteriales	Cyanobacteriaceae	Cyanobacterium	Cyanobacterium stanieri	Cyanobacterium stanieri PCC 7202
GCA_000318405.1	EKY23532.1	Peptidoglycan hydrolase	pg_hydrolase	Amidase_2+PG_binding_1	2.05e-08	72.05	Bacteria	Pseudomonadota	Alphaproteobacteria	Caulobacterales	Caulobacteraceae	Brevundimonas	Brevundimonas diminuta_B	Brevundimonas diminuta 470-4
GCA_000318405.1	EKY24237.1	Peptidoglycan hydrolase	pg_hydrolase	VanY+PG_binding_1	2.7511e-06	29.55	Bacteria	Pseudomonadota	Alphaproteobacteria	Caulobacterales	Caulobacteraceae	Brevundimonas	Brevundimonas diminuta_B	Brevundimonas diminuta 470-4
GCA_000318405.1	EKY24369.1	Caulonodin I	Caulonodin_I		1.045e-07	42	Bacteria	Pseudomonadota	Alphaproteobacteria	Caulobacterales	Caulobacteraceae	Brevundimonas	Brevundimonas diminuta_B	Brevundimonas diminuta 470-4
GCA_000318405.1	EKY24971.1	Plantaricin F	Plantaricin_F		0.0004887	33	Bacteria	Pseudomonadota	Alphaproteobacteria	Caulobacterales	Caulobacteraceae	Brevundimonas	Brevundimonas diminuta_B	Brevundimonas diminuta 470-4
GCA_000318405.1	EKY27791.1	Peptidoglycan hydrolase	pg_hydrolase	Amidase_5+SH3_16	1.55001e-07	36.2	Bacteria	Pseudomonadota	Alphaproteobacteria	Caulobacterales	Caulobacteraceae	Brevundimonas	Brevundimonas diminuta_B	Brevundimonas diminuta 470-4
GCA_000318405.1	EKY28228.1	Peptidoglycan hydrolase	pg_hydrolase	Peptidase_S11+SPOR	1.2e-11	120.2	Bacteria	Pseudomonadota	Alphaproteobacteria	Caulobacterales	Caulobacteraceae	Brevundimonas	Brevundimonas diminuta_B	Brevundimonas diminuta 470-4
GCA_000318405.1	EKY29596.1	Peptidoglycan hydrolase	pg_hydrolase	SLT_2+PG_binding_1	3.6e-10	174.65	Bacteria	Pseudomonadota	Alphaproteobacteria	Caulobacterales	Caulobacteraceae	Brevundimonas	Brevundimonas diminuta_B	Brevundimonas diminuta 470-4
GCA_000332255.1	KB235926.1_1188	Peptidoglycan hydrolase	pg_hydrolase	Amidase_3+AMIN	3.2e-07	57.7	Bacteria	Cyanobacteriota	Cyanobacteriia	Cyanobacteriales	Nostocaceae	Chlorogloeopsis	Chlorogloeopsis sp000332255	cyanobacterium PCC 7702
GCA_000332255.1	KB235926.1_1419	Peptidoglycan hydrolase	pg_hydrolase	NLPC_P60+SH3_16	3.95e-21	85	Bacteria	Cyanobacteriota	Cyanobacteriia	Cyanobacteriales	Nostocaceae	Chlorogloeopsis	Chlorogloeopsis sp000332255	cyanobacterium PCC 7702
GCA_000332255.1	KB235926.1_1597	PoyA	PoyA		6.217e-13	63	Bacteria	Cyanobacteriota	Cyanobacteriia	Cyanobacteriales	Nostocaceae	Chlorogloeopsis	Chlorogloeopsis sp000332255	cyanobacterium PCC 7702
GCA_000332255.1	KB235926.1_2242	Peptidoglycan hydrolase	pg_hydrolase	Amidase_3+PG_binding_1	1.6e-11	71.45	Bacteria	Cyanobacteriota	Cyanobacteriia	Cyanobacteriales	Nostocaceae	Chlorogloeopsis	Chlorogloeopsis sp000332255	cyanobacterium PCC 7702
GCA_000332255.1	KB235926.1_229	Peptidoglycan hydrolase	pg_hydrolase	Peptidase_M23+LysM	1.25e-14	80.55	Bacteria	Cyanobacteriota	Cyanobacteriia	Cyanobacteriales	Nostocaceae	Chlorogloeopsis	Chlorogloeopsis sp000332255	cyanobacterium PCC 7702
GCA_000332255.1	KB235926.1_2919	Peptidoglycan hydrolase	pg_hydrolase	Peptidase_M23+LysM	1.45e-05	65.15	Bacteria	Cyanobacteriota	Cyanobacteriia	Cyanobacteriales	Nostocaceae	Chlorogloeopsis	Chlorogloeopsis sp000332255	cyanobacterium PCC 7702
GCA_000332255.1	KB235929.1_1	Peptidoglycan hydrolase	pg_hydrolase	Amidase_3+AMIN	1.1e-20	87.4	Bacteria	Cyanobacteriota	Cyanobacteriia	Cyanobacteriales	Nostocaceae	Chlorogloeopsis	Chlorogloeopsis sp000332255	cyanobacterium PCC 7702
GCA_000333335.1	BACX01000236.1_9	Peptidoglycan hydrolase	pg_hydrolase	Glyco_hydro_108+PG_binding_3	6.5e-11	57.2	Bacteria	Pseudomonadota	Alphaproteobacteria	Sphingomonadales	Sphingomonadaceae	Sphingomonas_N	Sphingomonas_N sp000333335	Sphingomonas-like bacterium B12
GCA_000333335.1	BACX01000386.1_14	Peptidoglycan hydrolase	pg_hydrolase	Peptidase_M23+LysM	1.15e-06	61.85	Bacteria	Pseudomonadota	Alphaproteobacteria	Sphingomonadales	Sphingomonadaceae	Sphingomonas_N	Sphingomonas_N sp000333335	Sphingomonas-like bacterium B12
GCA_000333335.1	BACX01000481.1_25	Peptidoglycan hydrolase	pg_hydrolase	Phage_lysozyme2+LysM	4.2e-14	72.15	Bacteria	Pseudomonadota	Alphaproteobacteria	Sphingomonadales	Sphingomonadaceae	Sphingomonas_N	Sphingomonas_N sp000333335	Sphingomonas-like bacterium B12
GCA_000333335.1	BACX01000797.1_19	Sphingonodin I	Sphingonodin_I		3.728e-05	35	Bacteria	Pseudomonadota	Alphaproteobacteria	Sphingomonadales	Sphingomonadaceae	Sphingomonas_N	Sphingomonas_N sp000333335	Sphingomonas-like bacterium B12
GCA_000333335.1	BACX01000802.1_1	Peptidoglycan hydrolase	pg_hydrolase	NLPC_P60+SH3_16	3.05001e-14	59.2	Bacteria	Pseudomonadota	Alphaproteobacteria	Sphingomonadales	Sphingomonadaceae	Sphingomonas_N	Sphingomonas_N sp000333335	Sphingomonas-like bacterium B12
GCA_000333335.1	BACX01000826.1_1	Peptidoglycan hydrolase	pg_hydrolase	Glyco_hydro_108+PG_binding_3	1.9e-14	66.55	Bacteria	Pseudomonadota	Alphaproteobacteria	Sphingomonadales	Sphingomonadaceae	Sphingomonas_N	Sphingomonas_N sp000333335	Sphingomonas-like bacterium B12
GCA_000333335.1	BACX01000882.1_14	Hiracin JM79	Hiracin_JM79		0.0007186	34	Bacteria	Pseudomonadota	Alphaproteobacteria	Sphingomonadales	Sphingomonadaceae	Sphingomonas_N	Sphingomonas_N sp000333335	Sphingomonas-like bacterium B12
GCA_000335715.1	AMYZ01000004.1_132	Peptidoglycan hydrolase	pg_hydrolase	Glyco_hydro_108+PG_binding_3	6.50135e-24	86.75	Bacteria	Pseudomonadota	Gammaproteobacteria	Burkholderiales	Chromobacteriaceae	Vogesella	Vogesella sp000335715	beta proteobacterium L13
GCA_000335715.1	AMYZ01000005.1_168	Peptidoglycan hydrolase	pg_hydrolase	Amidase_3+AMIN	2.9e-26	126.05	Bacteria	Pseudomonadota	Gammaproteobacteria	Burkholderiales	Chromobacteriaceae	Vogesella	Vogesella sp000335715	beta proteobacterium L13
GCA_000335715.1	AMYZ01000007.1_61	Peptidoglycan hydrolase	pg_hydrolase	SLT+LysM	0.0115	50.25	Bacteria	Pseudomonadota	Gammaproteobacteria	Burkholderiales	Chromobacteriaceae	Vogesella	Vogesella sp000335715	beta proteobacterium L13
GCA_000335715.1	AMYZ01000019.1_56	Peptidoglycan hydrolase	pg_hydrolase	Peptidase_M23+LysM	1.35e-12	74.9	Bacteria	Pseudomonadota	Gammaproteobacteria	Burkholderiales	Chromobacteriaceae	Vogesella	Vogesella sp000335715	beta proteobacterium L13
GCA_000347575.1	APCU01000006.1_12	Peptidoglycan hydrolase	pg_hydrolase	Peptidase_M23+LysM	5.5e-12	79.9	Bacteria	Atribacterota	Atribacteria	Atribacterales	Caldatribacteriaceae	Caldatribacterium	Caldatribacterium saccharofermentans	Candidatus Caldatribacterium saccharofermentans OP9-77CS
GCA_000347575.1	APCU01000014.1_11	Linocin M18	Linocin_M18	PF04454	5e-66	219.8	Bacteria	Atribacterota	Atribacteria	Atribacterales	Caldatribacteriaceae	Caldatribacterium	Caldatribacterium saccharofermentans	Candidatus Caldatribacterium saccharofermentans OP9-77CS
GCA_000353875.1	APKF01000034.1_5	Peptidoglycan hydrolase	pg_hydrolase	Peptidase_M23+LysM	1.3e-11	78.35	Bacteria	Atribacterota	Atribacteria	Atribacterales	Caldatribacteriaceae	Caldatribacterium	Caldatribacterium californiense	Candidatus Caldatribacterium californiense OP9-cSCG
GCA_000353875.1	APKF01000083.1_4	Linocin M18	Linocin_M18	PF04454	2.1e-14	50.7	Bacteria	Atribacterota	Atribacteria	Atribacterales	Caldatribacteriaceae	Caldatribacterium	Caldatribacterium californiense	Candidatus Caldatribacterium californiense OP9-cSCG
GCA_000353875.1	APKF01000084.1_1	Linocin M18	Linocin_M18	PF04454	3.7e-10	36.7	Bacteria	Atribacterota	Atribacteria	Atribacterales	Caldatribacteriaceae	Caldatribacterium	Caldatribacterium californiense	Candidatus Caldatribacterium californiense OP9-cSCG
GCA_000372225.1	AQTY01000001.1_99	Peptidoglycan hydrolase	pg_hydrolase	SLT+LysM	4.55e-14	58.8	Bacteria	Nitrospinota	Nitrospinia	Nitrospinales	Nitrospinaceae	Nitromaritima	Nitromaritima sp000372225	Candidatus Nitromaritima sp. SCGC AAA288-L16
GCA_000372225.1	AQTY01000004.1_14	Peptidoglycan hydrolase	pg_hydrolase	Peptidase_M23+LysM	6e-14	80.6	Bacteria	Nitrospinota	Nitrospinia	Nitrospinales	Nitrospinaceae	Nitromaritima	Nitromaritima sp000372225	Candidatus Nitromaritima sp. SCGC AAA288-L16
GCA_000372225.1	AQTY01000018.1_7	Peptidoglycan hydrolase	pg_hydrolase	Amidase_3+AMIN	1.95e-10	103.15	Bacteria	Nitrospinota	Nitrospinia	Nitrospinales	Nitrospinaceae	Nitromaritima	Nitromaritima sp000372225	Candidatus Nitromaritima sp. SCGC AAA288-L16
GCA_000378025.1	KB899087.1_1502	Peptidoglycan hydrolase	pg_hydrolase	Peptidase_S11+SPOR	1.15e-13	122.45	Bacteria	Pseudomonadota	Alphaproteobacteria	Rhizobiales	Xanthobacteraceae	Ancylobacter	Ancylobacter sp000378025	Xanthobacteraceae bacterium 501b
GCA_000378025.1	KB899087.1_1655	Peptidoglycan hydrolase	pg_hydrolase	Amidase_3+AMIN	5.5e-15	99.95	Bacteria	Pseudomonadota	Alphaproteobacteria	Rhizobiales	Xanthobacteraceae	Ancylobacter	Ancylobacter sp000378025	Xanthobacteraceae bacterium 501b
GCA_000378025.1	KB899087.1_208	Peptidoglycan hydrolase	pg_hydrolase	SLT_2+PG_binding_1	4.05e-13	192.25	Bacteria	Pseudomonadota	Alphaproteobacteria	Rhizobiales	Xanthobacteraceae	Ancylobacter	Ancylobacter sp000378025	Xanthobacteraceae bacterium 501b
GCA_000378025.1	KB899087.1_2267	Peptidoglycan hydrolase	pg_hydrolase	Glyco_hydro_108+PG_binding_3	1.9e-07	61.9	Bacteria	Pseudomonadota	Alphaproteobacteria	Rhizobiales	Xanthobacteraceae	Ancylobacter	Ancylobacter sp000378025	Xanthobacteraceae bacterium 501b
GCA_000378025.1	KB899087.1_2864	Peptidoglycan hydrolase	pg_hydrolase	NLPC_P60+SH3_16	1.5e-13	56.9	Bacteria	Pseudomonadota	Alphaproteobacteria	Rhizobiales	Xanthobacteraceae	Ancylobacter	Ancylobacter sp000378025	Xanthobacteraceae bacterium 501b
GCA_000378025.1	KB899087.1_4357	Peptidoglycan hydrolase	pg_hydrolase	Amidase_2+PG_binding_1	9.5e-13	73.1	Bacteria	Pseudomonadota	Alphaproteobacteria	Rhizobiales	Xanthobacteraceae	Ancylobacter	Ancylobacter sp000378025	Xanthobacteraceae bacterium 501b
GCA_000378025.1	KB899087.1_4534	Peptidoglycan hydrolase	pg_hydrolase	SLT_2+PG_binding_1	7e-11	184.95	Bacteria	Pseudomonadota	Alphaproteobacteria	Rhizobiales	Xanthobacteraceae	Ancylobacter	Ancylobacter sp000378025	Xanthobacteraceae bacterium 501b
GCA_000378025.1	KB899087.1_569	Peptidoglycan hydrolase	pg_hydrolase	SLT_2+PG_binding_1	8e-13	165.8	Bacteria	Pseudomonadota	Alphaproteobacteria	Rhizobiales	Xanthobacteraceae	Ancylobacter	Ancylobacter sp000378025	Xanthobacteraceae bacterium 501b
GCA_000378025.1	KB899087.1_710	Peptidoglycan hydrolase	pg_hydrolase	SLT_2+PG_binding_1	3.9e-13	156.65	Bacteria	Pseudomonadota	Alphaproteobacteria	Rhizobiales	Xanthobacteraceae	Ancylobacter	Ancylobacter sp000378025	Xanthobacteraceae bacterium 501b
GCA_000378025.1	KB899087.1_913	Peptidoglycan hydrolase	pg_hydrolase	Peptidase_M23+LysM	1.1e-12	76.8	Bacteria	Pseudomonadota	Alphaproteobacteria	Rhizobiales	Xanthobacteraceae	Ancylobacter	Ancylobacter sp000378025	Xanthobacteraceae bacterium 501b
GCA_000380225.1	KB904821.1_1173	Peptidoglycan hydrolase	pg_hydrolase	Amidase_3+PG_binding_1	3.2e-10	71.2	Bacteria	Cyanobacteriota	Cyanobacteriia	Cyanobacteriales	Spirulinaceae	ESFC-1	ESFC-1 sp000380225	filamentous cyanobacterium ESFC-1
GCA_000380225.1	KB904821.1_1538	Peptidoglycan hydrolase	pg_hydrolase	NLPC_P60+SH3_16	7e-16	75	Bacteria	Cyanobacteriota	Cyanobacteriia	Cyanobacteriales	Spirulinaceae	ESFC-1	ESFC-1 sp000380225	filamentous cyanobacterium ESFC-1
GCA_000380225.1	KB904821.1_4055	Peptidoglycan hydrolase	pg_hydrolase	Peptidase_M23+LysM	2.4e-05	60.85	Bacteria	Cyanobacteriota	Cyanobacteriia	Cyanobacteriales	Spirulinaceae	ESFC-1	ESFC-1 sp000380225	filamentous cyanobacterium ESFC-1
GCA_000380225.1	KB904821.1_4471	Peptidoglycan hydrolase	pg_hydrolase	Amidase_3+AMIN	4.85e-21	126.8	Bacteria	Cyanobacteriota	Cyanobacteriia	Cyanobacteriales	Spirulinaceae	ESFC-1	ESFC-1 sp000380225	filamentous cyanobacterium ESFC-1
GCA_000380225.1	KB904821.1_48	Peptidoglycan hydrolase	pg_hydrolase	Amidase_3+AMIN	4.85e-18	123.55	Bacteria	Cyanobacteriota	Cyanobacteriia	Cyanobacteriales	Spirulinaceae	ESFC-1	ESFC-1 sp000380225	filamentous cyanobacterium ESFC-1
GCA_000380225.1	KB904821.1_847	Peptidoglycan hydrolase	pg_hydrolase	Amidase_3+AMIN	2.6e-18	124.5	Bacteria	Cyanobacteriota	Cyanobacteriia	Cyanobacteriales	Spirulinaceae	ESFC-1	ESFC-1 sp000380225	filamentous cyanobacterium ESFC-1
GCA_000380225.1	KB904821.1_90	Peptidoglycan hydrolase	pg_hydrolase	Peptidase_M23+LysM	6e-11	78	Bacteria	Cyanobacteriota	Cyanobacteriia	Cyanobacteriales	Spirulinaceae	ESFC-1	ESFC-1 sp000380225	filamentous cyanobacterium ESFC-1
GCA_000381565.1	KB906724.1_1309	Peptidoglycan hydrolase	pg_hydrolase	Peptidase_M23+LysM	3.8e-12	70.8	Bacteria	Pseudomonadota	Gammaproteobacteria	Burkholderiales	Burkholderiaceae	Duganella	Duganella sp000381565	Oxalobacteraceae bacterium AB_14
GCA_000381565.1	KB906724.1_587	Peptidoglycan hydrolase	pg_hydrolase	Amidase_3+AMIN	1.65e-26	128.3	Bacteria	Pseudomonadota	Gammaproteobacteria	Burkholderiales	Burkholderiaceae	Duganella	Duganella sp000381565	Oxalobacteraceae bacterium AB_14
GCA_000381565.1	KB906725.1_1982	Peptidoglycan hydrolase	pg_hydrolase	Peptidase_M23+LysM	9.73e-10	38.6	Bacteria	Pseudomonadota	Gammaproteobacteria	Burkholderiales	Burkholderiaceae	Duganella	Duganella sp000381565	Oxalobacteraceae bacterium AB_14
GCA_000381565.1	KB906725.1_2351	Peptidoglycan hydrolase	pg_hydrolase	SLT+LysM	7e-05	51.7	Bacteria	Pseudomonadota	Gammaproteobacteria	Burkholderiales	Burkholderiaceae	Duganella	Duganella sp000381565	Oxalobacteraceae bacterium AB_14
GCA_000381585.1	KB906733.1_97	Peptidoglycan hydrolase	pg_hydrolase	Amidase_3+AMIN	2.75e-13	107.8	Bacteria	Acidobacteriota	Terriglobia	Terriglobales	Acidobacteriaceae	KBS-83	KBS-83 sp000381585	Acidobacteriaceae bacterium KBS 83
GCA_000381585.1	KB906734.1_473	Peptidoglycan hydrolase	pg_hydrolase	SLT+LysM	7e-05	43.9	Bacteria	Acidobacteriota	Terriglobia	Terriglobales	Acidobacteriaceae	KBS-83	KBS-83 sp000381585	Acidobacteriaceae bacterium KBS 83
GCA_000381585.1	KB906738.1_130	Linocin M18	Linocin_M18	PF04454	6.6e-94	312.2	Bacteria	Acidobacteriota	Terriglobia	Terriglobales	Acidobacteriaceae	KBS-83	KBS-83 sp000381585	Acidobacteriaceae bacterium KBS 83
GCA_000381605.1	KB906754.1_1036	Peptidoglycan hydrolase	pg_hydrolase	Amidase_3+AMIN	2.2e-12	105.85	Bacteria	Acidobacteriota	Terriglobia	Terriglobales	Acidobacteriaceae	Edaphobacter	Edaphobacter sp000381605	Acidobacteriaceae bacterium KBS 89
GCA_000381605.1	KB906754.1_846	Peptidoglycan hydrolase	pg_hydrolase	SLT+LysM	8e-06	47.75	Bacteria	Acidobacteriota	Terriglobia	Terriglobales	Acidobacteriaceae	Edaphobacter	Edaphobacter sp000381605	Acidobacteriaceae bacterium KBS 89
GCA_000381625.1	KB906767.1_3500	Peptidoglycan hydrolase	pg_hydrolase	SLT+LysM	2.4e-08	61.8	Bacteria	Acidobacteriota	Terriglobia	Bryobacterales	Bryobacteraceae	KBS-96	KBS-96 sp000381625	Bryobacterales bacterium KBS 96
GCA_000381625.1	KB906767.1_5760	Peptidoglycan hydrolase	pg_hydrolase	Amidase_3+AMIN	3.1e-11	107.9	Bacteria	Acidobacteriota	Terriglobia	Bryobacterales	Bryobacteraceae	KBS-96	KBS-96 sp000381625	Bryobacterales bacterium KBS 96
GCA_000383295.1	KB911066.1_213	Peptidoglycan hydrolase	pg_hydrolase	Amidase_3+SH3_3	1.395e-14	52.85	Bacteria	Bacillota_A	Clostridia	Oscillospirales	Acutalibacteraceae	Clostridium_E	Clostridium_E sporosphaeroides	[Clostridium] sporosphaeroides DSM 1294
GCA_000383295.1	KB911066.1_88	Peptidoglycan hydrolase	pg_hydrolase	Peptidase_M23+LysM	1.05e-09	65	Bacteria	Bacillota_A	Clostridia	Oscillospirales	Acutalibacteraceae	Clostridium_E	Clostridium_E sporosphaeroides	[Clostridium] sporosphaeroides DSM 1294
GCA_000383355.1	KB911099.1_27	Peptidoglycan hydrolase	pg_hydrolase	SLT+LysM	1.4e-14	70.9	Bacteria	Bacteroidota	Bacteroidia	Flavobacteriales	Flavobacteriaceae	SCGC-AAA160-P02	SCGC-AAA160-P02 sp000383355	Flavobacterium sp. SCGC AAA160-P02
GCA_000383355.1	KB911102.1_123	Peptidoglycan hydrolase	pg_hydrolase	Glucosaminidase+LysM	3.6e-14	67.4	Bacteria	Bacteroidota	Bacteroidia	Flavobacteriales	Flavobacteriaceae	SCGC-AAA160-P02	SCGC-AAA160-P02 sp000383355	Flavobacterium sp. SCGC AAA160-P02
GCA_000383355.1	KB911169.1_12	Peptidoglycan hydrolase	pg_hydrolase	NLPC_P60+SH3_16	6e-14	60.25	Bacteria	Bacteroidota	Bacteroidia	Flavobacteriales	Flavobacteriaceae	SCGC-AAA160-P02	SCGC-AAA160-P02 sp000383355	Flavobacterium sp. SCGC AAA160-P02
GCA_000383715.1	KB911981.1_29	PoyA	PoyA		1.963e-15	70	Bacteria	Verrucomicrobiota	Verrucomicrobiae	Pedosphaerales	AAA164-E04	AAA164-E04	AAA164-E04 sp000383715	Verrucomicrobia bacterium SCGC AAA164-E04
GCA_000383895.1	KB912919.1_838	Peptidoglycan hydrolase	pg_hydrolase	Peptidase_M23+LysM	5e-12	70.75	Bacteria	Pseudomonadota	Gammaproteobacteria	Burkholderiales	Burkholderiaceae	Duganella	Duganella zoogloeoides	Duganella zoogloeoides ATCC 25935
GCA_000383895.1	KB912922.1_184	Peptidoglycan hydrolase	pg_hydrolase	SLT+LysM	6.5e-06	52.05	Bacteria	Pseudomonadota	Gammaproteobacteria	Burkholderiales	Burkholderiaceae	Duganella	Duganella zoogloeoides	Duganella zoogloeoides ATCC 25935
GCA_000383895.1	KB912927.1_92	Peptidoglycan hydrolase	pg_hydrolase	Amidase_2+PG_binding_1	8e-09	59.5	Bacteria	Pseudomonadota	Gammaproteobacteria	Burkholderiales	Burkholderiaceae	Duganella	Duganella zoogloeoides	Duganella zoogloeoides ATCC 25935
GCA_000383895.1	KB912931.1_39	Peptidoglycan hydrolase	pg_hydrolase	Amidase_3+AMIN	1.4e-25	127.85	Bacteria	Pseudomonadota	Gammaproteobacteria	Burkholderiales	Burkholderiaceae	Duganella	Duganella zoogloeoides	Duganella zoogloeoides ATCC 25935
GCA_000385055.1	ARRL01000005.1_75	Peptidoglycan hydrolase	pg_hydrolase	SLT+LysM	4.15e-07	53.65	Bacteria	Pseudomonadota	Gammaproteobacteria	SAR86	D2472	SCGC-AAA076-P13	SCGC-AAA076-P13 sp000385055	gamma proteobacterium SCGC AAA168-P09
GCA_000385055.1	ARRL01000025.1_2	Peptidoglycan hydrolase	pg_hydrolase	Amidase_3+LysM	8.4e-12	41.65	Bacteria	Pseudomonadota	Gammaproteobacteria	SAR86	D2472	SCGC-AAA076-P13	SCGC-AAA076-P13 sp000385055	gamma proteobacterium SCGC AAA168-P09
GCA_000398025.1	ASKX01000013.1_7	Peptidoglycan hydrolase	pg_hydrolase	CHAP+LysM	9.2e-12	41.15	Bacteria	Patescibacteria	Paceibacteria	Paceibacterales	Paceibacteraceae	Paceibacter	Paceibacter normanii	Candidatus Paceibacter normanii SCGC AAA255-P19
GCA_000402295.1	AQRW01000052.1_1	Peptidoglycan hydrolase	pg_hydrolase	Peptidase_M23+LysM	3.3e-11	63.5	Bacteria	Aerophobota	Aerophobia	Aerophobales	Aerophobaceae	Aerophobus	Aerophobus profundus	Candidatus Aerophobus profundus SCGC AAA252-L23
GCA_000402295.1	AQRW01000171.1_7	Peptidoglycan hydrolase	pg_hydrolase	Amidase_3+AMIN	8.5e-08	107	Bacteria	Aerophobota	Aerophobia	Aerophobales	Aerophobaceae	Aerophobus	Aerophobus profundus	Candidatus Aerophobus profundus SCGC AAA252-L23
GCA_000402655.1	AQSI01000001.1_388	Peptidoglycan hydrolase	pg_hydrolase	SLT+LysM	7.5e-12	71.05	Bacteria	Marinisomatota	Marinisomatia	Marinisomatales	Marinisomataceae	Marinisoma	Marinisoma sp000402655	Marinimicrobia bacterium SCGC AAA298-D23
GCA_000402755.1	AQSD01000009.1_28	Peptidoglycan hydrolase	pg_hydrolase	SLT+LysM	9e-12	69.25	Bacteria	Marinisomatota	Marinisomatia	Marinisomatales	Marinisomataceae	Marinisoma	Marinisoma sp000402755	Marinimicrobia bacterium SCGC AAA160-B08
GCA_000402815.1	AQSA01000002.1_77	Peptidoglycan hydrolase	pg_hydrolase	SLT+LysM	1.35e-11	70.7	Bacteria	Marinisomatota	Marinisomatia	Marinisomatales	Marinisomataceae	Marinisoma	Marinisoma atlanticum	Marinimicrobia bacterium SCGC AAA160-I06
GCA_000403035.1	AQSL01000130.1_7	Peptidoglycan hydrolase	pg_hydrolase	NLPC_P60+SH3_6	2.15e-07	36.5	Bacteria	Latescibacterota	Latescibacteria	Latescibacterales	Latescibacteraceae	Latescibacter	Latescibacter anaerobius	Candidatus Latescibacter anaerobius SCGC AAA252-E07
GCA_000403035.1	AQSL01000147.1_31	Peptidoglycan hydrolase	pg_hydrolase	NLPC_P60+SH3_6	3.3e-10	38	Bacteria	Latescibacterota	Latescibacteria	Latescibacterales	Latescibacteraceae	Latescibacter	Latescibacter anaerobius	Candidatus Latescibacter anaerobius SCGC AAA252-E07
GCA_000403035.1	AQSL01000159.1_6	Peptidoglycan hydrolase	pg_hydrolase	SLT+LysM	1.1e-13	65.45	Bacteria	Latescibacterota	Latescibacteria	Latescibacterales	Latescibacteraceae	Latescibacter	Latescibacter anaerobius	Candidatus Latescibacter anaerobius SCGC AAA252-E07
GCA_000403215.2	EOS22564.1	Peptidoglycan hydrolase	pg_hydrolase	NLPC_P60+SH3_3	2.65e-09	62.75	Bacteria	Bacillota_A	Clostridia	Lachnospirales	Lachnospiraceae	COE1	COE1 sp000403215	Lachnospiraceae bacterium A4
GCA_000403215.2	EOS25229.1	Peptidoglycan hydrolase	pg_hydrolase	CHAP+PG_binding_1	9.05e-10	37.65	Bacteria	Bacillota_A	Clostridia	Lachnospirales	Lachnospiraceae	COE1	COE1 sp000403215	Lachnospiraceae bacterium A4
GCA_000403215.2	EOS25392.1	Peptidoglycan hydrolase	pg_hydrolase	Glyco_hydro_25+Choline_bind_3	3.65e-08	73.4	Bacteria	Bacillota_A	Clostridia	Lachnospirales	Lachnospiraceae	COE1	COE1 sp000403215	Lachnospiraceae bacterium A4
GCA_000403215.2	EOS27413.1	Peptidoglycan hydrolase	pg_hydrolase	Peptidase_M14+LysM	1.45e-08	67.2	Bacteria	Bacillota_A	Clostridia	Lachnospirales	Lachnospiraceae	COE1	COE1 sp000403215	Lachnospiraceae bacterium A4
GCA_000403215.2	EOS27908.1	Peptidoglycan hydrolase	pg_hydrolase	Amidase_3+SH3_3	3.9e-09	90.05	Bacteria	Bacillota_A	Clostridia	Lachnospirales	Lachnospiraceae	COE1	COE1 sp000403215	Lachnospiraceae bacterium A4
GCA_000403215.2	EOS30814.1	Peptidoglycan hydrolase	pg_hydrolase	Peptidase_M23+LysM	1.85e-07	73	Bacteria	Bacillota_A	Clostridia	Lachnospirales	Lachnospiraceae	COE1	COE1 sp000403215	Lachnospiraceae bacterium A4
GCA_000403215.2	EOS31937.1	Peptidoglycan hydrolase	pg_hydrolase	NLPC_P60+SH3_3	3.35e-08	50.5	Bacteria	Bacillota_A	Clostridia	Lachnospirales	Lachnospiraceae	COE1	COE1 sp000403215	Lachnospiraceae bacterium A4
GCA_000403215.2	EOS33216.1	Peptidoglycan hydrolase	pg_hydrolase	Glyco_hydro_25+Choline_bind_1	0.012	62.55	Bacteria	Bacillota_A	Clostridia	Lachnospirales	Lachnospiraceae	COE1	COE1 sp000403215	Lachnospiraceae bacterium A4
GCA_000403215.2	EOS34983.1	Peptidoglycan hydrolase	pg_hydrolase	Phage_lysozyme+PG_binding_1	6.5e-08	45.65	Bacteria	Bacillota_A	Clostridia	Lachnospirales	Lachnospiraceae	COE1	COE1 sp000403215	Lachnospiraceae bacterium A4
GCA_000403275.2	EOS28266.1	Peptidoglycan hydrolase	pg_hydrolase	NLPC_P60+SH3_3	2.75e-07	50.35	Bacteria	Bacillota_A	Clostridia	Lachnospirales	Lachnospiraceae	Kineothrix	Kineothrix sp000403275	Lachnospiraceae bacterium 28-4
GCA_000403275.2	EOS29287.1	Peptidoglycan hydrolase	pg_hydrolase	Peptidase_M23+LysM	7e-10	72.55	Bacteria	Bacillota_A	Clostridia	Lachnospirales	Lachnospiraceae	Kineothrix	Kineothrix sp000403275	Lachnospiraceae bacterium 28-4
GCA_000403275.2	EOS32123.1	Peptidoglycan hydrolase	pg_hydrolase	NLPC_P60+SH3_3	9.5e-08	64.15	Bacteria	Bacillota_A	Clostridia	Lachnospirales	Lachnospiraceae	Kineothrix	Kineothrix sp000403275	Lachnospiraceae bacterium 28-4
GCA_000403295.2	EOS34412.1	Peptidoglycan hydrolase	pg_hydrolase	Glyco_hydro_25+LysM	1.05e-18	83.45	Bacteria	Bacillota_A	Clostridia	Lachnospirales	Lachnospiraceae	Schaedlerella	Schaedlerella sp000403295	Lachnospiraceae bacterium M18-1
GCA_000403295.2	EOS35888.1	Peptidoglycan hydrolase	pg_hydrolase	NLPC_P60+SH3_3	1.8e-08	52.95	Bacteria	Bacillota_A	Clostridia	Lachnospirales	Lachnospiraceae	Schaedlerella	Schaedlerella sp000403295	Lachnospiraceae bacterium M18-1
GCA_000403295.2	EOS39454.1	Peptidoglycan hydrolase	pg_hydrolase	Amidase_3+SPOR	5e-18	103.65	Bacteria	Bacillota_A	Clostridia	Lachnospirales	Lachnospiraceae	Schaedlerella	Schaedlerella sp000403295	Lachnospiraceae bacterium M18-1
GCA_000403315.2	EOS42711.1	Peptidoglycan hydrolase	pg_hydrolase	NLPC_P60+SH3_3	1.8e-12	57	Bacteria	Bacillota_A	Clostridia	Lachnospirales	Lachnospiraceae	2024-02-14	14-2 sp000403315	Lachnospiraceae bacterium A2
GCA_000403315.2	EOS45944.1	Peptidoglycan hydrolase	pg_hydrolase	Amidase_3+SPOR	1e-10	88.4	Bacteria	Bacillota_A	Clostridia	Lachnospirales	Lachnospiraceae	2024-02-14	14-2 sp000403315	Lachnospiraceae bacterium A2
GCA_000403315.2	EOS46177.1	Peptidoglycan hydrolase	pg_hydrolase	NLPC_P60+SH3_3	8e-08	61.1	Bacteria	Bacillota_A	Clostridia	Lachnospirales	Lachnospiraceae	2024-02-14	14-2 sp000403315	Lachnospiraceae bacterium A2
GCA_000403315.2	EOS46958.1	Peptidoglycan hydrolase	pg_hydrolase	Amidase_2+PG_binding_1	7e-06	40.2	Bacteria	Bacillota_A	Clostridia	Lachnospirales	Lachnospiraceae	2024-02-14	14-2 sp000403315	Lachnospiraceae bacterium A2
GCA_000403315.2	EOS48328.1	Peptidoglycan hydrolase	pg_hydrolase	Peptidase_M15_4+PG_binding_1	4.9e-13	47.7	Bacteria	Bacillota_A	Clostridia	Lachnospirales	Lachnospiraceae	2024-02-14	14-2 sp000403315	Lachnospiraceae bacterium A2
GCA_000403335.2	EOS41594.1	Peptidoglycan hydrolase	pg_hydrolase	Peptidase_M23+LysM	1.05e-07	71.25	Bacteria	Bacillota_A	Clostridia	Lachnospirales	Lachnospiraceae	COE1	COE1 sp000403335	Lachnospiraceae bacterium MD335
GCA_000403335.2	EOS43109.1	GarvieacinQ garQ	GarvieacinQ_garQ		0.0008149	33	Bacteria	Bacillota_A	Clostridia	Lachnospirales	Lachnospiraceae	COE1	COE1 sp000403335	Lachnospiraceae bacterium MD335
GCA_000403335.2	EOS43984.1	Peptidoglycan hydrolase	pg_hydrolase	Glyco_hydro_25+Choline_bind_3	3.75e-10	75.3	Bacteria	Bacillota_A	Clostridia	Lachnospirales	Lachnospiraceae	COE1	COE1 sp000403335	Lachnospiraceae bacterium MD335
GCA_000403335.2	EOS44419.1	Peptidoglycan hydrolase	pg_hydrolase	Glyco_hydro_25+PG_binding_1	1e-11	61.7	Bacteria	Bacillota_A	Clostridia	Lachnospirales	Lachnospiraceae	COE1	COE1 sp000403335	Lachnospiraceae bacterium MD335
GCA_000403335.2	EOS45214.1	Peptidoglycan hydrolase	pg_hydrolase	NLPC_P60+SH3_3	1.35e-10	66.9	Bacteria	Bacillota_A	Clostridia	Lachnospirales	Lachnospiraceae	COE1	COE1 sp000403335	Lachnospiraceae bacterium MD335
GCA_000403335.2	EOS47403.1	Peptidoglycan hydrolase	pg_hydrolase	Glyco_hydro_25+PG_binding_1	1.3e-12	60.5	Bacteria	Bacillota_A	Clostridia	Lachnospirales	Lachnospiraceae	COE1	COE1 sp000403335	Lachnospiraceae bacterium MD335
GCA_000403335.2	EOS48887.1	Peptidoglycan hydrolase	pg_hydrolase	Glyco_hydro_25+PG_binding_1	1.5e-13	61.4	Bacteria	Bacillota_A	Clostridia	Lachnospirales	Lachnospiraceae	COE1	COE1 sp000403335	Lachnospiraceae bacterium MD335
GCA_000403335.2	EOS49080.1	Peptidoglycan hydrolase	pg_hydrolase	Glyco_hydro_25+PG_binding_1	2.15e-12	62.65	Bacteria	Bacillota_A	Clostridia	Lachnospirales	Lachnospiraceae	COE1	COE1 sp000403335	Lachnospiraceae bacterium MD335
GCA_000403335.2	EOS51808.1	Peptidoglycan hydrolase	pg_hydrolase	NLPC_P60+SH3_3	1.5e-08	50.05	Bacteria	Bacillota_A	Clostridia	Lachnospirales	Lachnospiraceae	COE1	COE1 sp000403335	Lachnospiraceae bacterium MD335
GCA_000403335.2	EOS52138.1	Peptidoglycan hydrolase	pg_hydrolase	Peptidase_M14+LysM	2.7e-09	76.05	Bacteria	Bacillota_A	Clostridia	Lachnospirales	Lachnospiraceae	COE1	COE1 sp000403335	Lachnospiraceae bacterium MD335
GCA_000403415.2	EOS60038.1	Peptidoglycan hydrolase	pg_hydrolase	Amidase_5+SH3_5	2.65e-11	119.6	Bacteria	Bacillota	Bacilli	Erysipelotrichales	Erysipelotrichaceae	Dubosiella	Dubosiella sp000403415	Firmicutes bacterium M10-2
GCA_000403415.2	EOS60476.1	Peptidoglycan hydrolase	pg_hydrolase	NLPC_P60+Choline_bind_1	0.01	20.75	Bacteria	Bacillota	Bacilli	Erysipelotrichales	Erysipelotrichaceae	Dubosiella	Dubosiella sp000403415	Firmicutes bacterium M10-2
GCA_000403475.2	EOS70026.1	Peptidoglycan hydrolase	pg_hydrolase	NLPC_P60+SH3_3	1.7e-08	53.2	Bacteria	Bacillota_A	Clostridia	Lachnospirales	Lachnospiraceae	MD308	MD308 sp000403475	Lachnospiraceae bacterium MD308
GCA_000403475.2	EOS70130.1	Peptidoglycan hydrolase	pg_hydrolase	Amidase_3+SPOR	2.3e-13	62.5	Bacteria	Bacillota_A	Clostridia	Lachnospirales	Lachnospiraceae	MD308	MD308 sp000403475	Lachnospiraceae bacterium MD308
GCA_000403475.2	EOS70995.1	Peptidoglycan hydrolase	pg_hydrolase	Amidase_2+CW_7	1.65e-14	64.35	Bacteria	Bacillota_A	Clostridia	Lachnospirales	Lachnospiraceae	MD308	MD308 sp000403475	Lachnospiraceae bacterium MD308
GCA_000403475.2	EOS72003.1	Peptidoglycan hydrolase	pg_hydrolase	Glyco_hydro_25+SH3_3	1.15e-09	82.15	Bacteria	Bacillota_A	Clostridia	Lachnospirales	Lachnospiraceae	MD308	MD308 sp000403475	Lachnospiraceae bacterium MD308
GCA_000404785.1	ASNI01000011.1_7	Peptidoglycan hydrolase	pg_hydrolase	SLT+LysM	2.9655e-15	55.75	Bacteria	Cloacimonadota	Cloacimonadia	JGIOTU-2	JGIOTU-2	JGIOTU-2	JGIOTU-2 sp000404785	Cloacimonetes bacterium SCGC AAA252-N17
GCA_000404785.1	ASNI01000022.1_4	Peptidoglycan hydrolase	pg_hydrolase	Peptidase_M23+LysM	5.5e-15	82.1	Bacteria	Cloacimonadota	Cloacimonadia	JGIOTU-2	JGIOTU-2	JGIOTU-2	JGIOTU-2 sp000404785	Cloacimonetes bacterium SCGC AAA252-N17
GCA_000405605.1	ASPA01000003.1_21	Peptidoglycan hydrolase	pg_hydrolase	Amidase_3+AMIN	1e-14	108.1	Bacteria	Atribacterota	JS1	SB-45	34-128	34-128	34-128 sp000405605	Atribacteria bacterium SCGC AAA255-G05
GCA_000405605.1	ASPA01000011.1_7	Peptidoglycan hydrolase	pg_hydrolase	Peptidase_M23+LysM	1.8e-12	81.85	Bacteria	Atribacterota	JS1	SB-45	34-128	34-128	34-128 sp000405605	Atribacteria bacterium SCGC AAA255-G05
GCA_000405805.1	ASPJ01000004.1_21	Peptidoglycan hydrolase	pg_hydrolase	SLT+LysM	1.55e-13	61.55	Bacteria	Marinisomatota	Marinisomatia	SCGC-AAA003-L08	SCGC-AAA003-L08	SCGC-AAA003-L08	SCGC-AAA003-L08 sp000405805	Marinimicrobia bacterium SCGC AAA003-L08
GCA_000405805.1	ASPJ01000031.1_6	Peptidoglycan hydrolase	pg_hydrolase	NLPC_P60+SH3_16	1.55e-10	62.45	Bacteria	Marinisomatota	Marinisomatia	SCGC-AAA003-L08	SCGC-AAA003-L08	SCGC-AAA003-L08	SCGC-AAA003-L08 sp000405805	Marinimicrobia bacterium SCGC AAA003-L08
GCA_000405945.1	ASOC01000018.1_6	Peptidoglycan hydrolase	pg_hydrolase	Peptidase_S11+PG_binding_1	4.65e-15	112.85	Bacteria	Omnitrophota	Omnitrophia	Omnitrophales	Omnitrophaceae	Omnitrophus	Omnitrophus fodinae	Candidatus Omnitrophus fodinae SCGC AAA011-A17
GCA_000410515.1	AGN84583.1	Peptidoglycan hydrolase	pg_hydrolase	Peptidase_M23+LysM	3.65e-08	73.1	Bacteria	Pseudomonadota	Gammaproteobacteria	Enterobacterales	Enterobacteriaceae	Kosakonia	Kosakonia sp000410515	Enterobacter sp. R4-368
GCA_000410515.1	AGN85515.1	Peptidoglycan hydrolase	pg_hydrolase	Peptidase_M23+LysM	3.95e-11	74.4	Bacteria	Pseudomonadota	Gammaproteobacteria	Enterobacterales	Enterobacteriaceae	Kosakonia	Kosakonia sp000410515	Enterobacter sp. R4-368
GCA_000410515.1	AGN85536.1	Peptidoglycan hydrolase	pg_hydrolase	Amidase_3+AMIN	2.3e-26	128.25	Bacteria	Pseudomonadota	Gammaproteobacteria	Enterobacterales	Enterobacteriaceae	Kosakonia	Kosakonia sp000410515	Enterobacter sp. R4-368
GCA_000410515.1	AGN85622.1	Peptidoglycan hydrolase	pg_hydrolase	Peptidase_M23+LysM	1.05e-15	77.95	Bacteria	Pseudomonadota	Gammaproteobacteria	Enterobacterales	Enterobacteriaceae	Kosakonia	Kosakonia sp000410515	Enterobacter sp. R4-368
GCA_000410515.1	AGN86837.1	Peptidoglycan hydrolase	pg_hydrolase	Amidase_3+AMIN	3.45e-05	91.75	Bacteria	Pseudomonadota	Gammaproteobacteria	Enterobacterales	Enterobacteriaceae	Kosakonia	Kosakonia sp000410515	Enterobacter sp. R4-368
GCA_000410515.1	AGN87287.1	Peptidoglycan hydrolase	pg_hydrolase	SLT+LysM	4.7e-15	73.6	Bacteria	Pseudomonadota	Gammaproteobacteria	Enterobacterales	Enterobacteriaceae	Kosakonia	Kosakonia sp000410515	Enterobacter sp. R4-368
GCA_000411415.1	EPD72205.1	Peptidoglycan hydrolase	pg_hydrolase	NLPC_P60+Choline_bind_1	1.8e-05	36.85	Bacteria	Actinomycetota	Actinomycetia	Actinomycetales	Actinomycetaceae	Pauljensenia	Pauljensenia sp000411415	Actinomyces sp. HPA0247
GCA_000411415.1	EPD74154.1	Peptidoglycan hydrolase	pg_hydrolase	Amidase_3+Choline_bind_1	1e-07	80.7	Bacteria	Actinomycetota	Actinomycetia	Actinomycetales	Actinomycetaceae	Pauljensenia	Pauljensenia sp000411415	Actinomyces sp. HPA0247
GCA_000416275.1	EPJ43834.1	Peptidoglycan hydrolase	pg_hydrolase	Peptidase_M23+LysM	8e-10	61.75	Bacteria	Pseudomonadota	Gammaproteobacteria	Pseudomonadales	Nitrincolaceae	Rs1	Rs1 sp000416275	Osedax symbiont Rs1
GCA_000416275.1	EPJ44360.1	Peptidoglycan hydrolase	pg_hydrolase	SLT+LysM	1.5e-11	63.7	Bacteria	Pseudomonadota	Gammaproteobacteria	Pseudomonadales	Nitrincolaceae	Rs1	Rs1 sp000416275	Osedax symbiont Rs1
GCA_000416275.1	EPJ45887.1	Peptidoglycan hydrolase	pg_hydrolase	Amidase_3+AMIN	2.3e-19	118.95	Bacteria	Pseudomonadota	Gammaproteobacteria	Pseudomonadales	Nitrincolaceae	Rs1	Rs1 sp000416275	Osedax symbiont Rs1
GCA_000416315.1	EPJ43513.1	Peptidoglycan hydrolase	pg_hydrolase	SLT+LysM	6.5e-11	62.45	Bacteria	Pseudomonadota	Gammaproteobacteria	Pseudomonadales	Nitrincolaceae	Rs1	Rs1 sp000416315	Osedax symbiont Rs2
GCA_000416315.1	EPJ48085.1	Peptidoglycan hydrolase	pg_hydrolase	Peptidase_M23+OapA	2.45e-06	64.3	Bacteria	Pseudomonadota	Gammaproteobacteria	Pseudomonadales	Nitrincolaceae	Rs1	Rs1 sp000416315	Osedax symbiont Rs2
GCA_000416315.1	EPJ52692.1	Peptidoglycan hydrolase	pg_hydrolase	Amidase_3+AMIN	4.45e-20	118.7	Bacteria	Pseudomonadota	Gammaproteobacteria	Pseudomonadales	Nitrincolaceae	Rs1	Rs1 sp000416315	Osedax symbiont Rs2
GCA_000420445.1	ATUY01000002.1_136	Peptidoglycan hydrolase	pg_hydrolase	Glyco_hydro_25+CW_7	8e-24	91.5	Bacteria	Actinomycetota	Actinomycetia	Actinomycetales	Actinomycetaceae	Actinotignum	Actinotignum urinale	Actinotignum urinale DSM 15805
GCA_000420445.1	ATUY01000004.1_44	Peptidoglycan hydrolase	pg_hydrolase	Glyco_hydro_25+CW_7	6e-23	90.4	Bacteria	Actinomycetota	Actinomycetia	Actinomycetales	Actinomycetaceae	Actinotignum	Actinotignum urinale	Actinotignum urinale DSM 15805
GCA_000421045.1	ATWC01000002.1_49	Peptidoglycan hydrolase	pg_hydrolase	NLPC_P60+SH3_3	1.95e-09	50.05	Bacteria	Bacillota_A	Clostridia	Lachnospirales	Lachnospiraceae	NK4A136	NK4A136 sp000421045	Lachnospiraceae bacterium NK4A179
GCA_000421045.1	ATWC01000003.1_65	Peptidoglycan hydrolase	pg_hydrolase	Glyco_hydro_25+Choline_bind_3	9e-10	71.5	Bacteria	Bacillota_A	Clostridia	Lachnospirales	Lachnospiraceae	NK4A136	NK4A136 sp000421045	Lachnospiraceae bacterium NK4A179
GCA_000421045.1	ATWC01000009.1_12	Peptidoglycan hydrolase	pg_hydrolase	Glyco_hydro_25+Choline_bind_3	5e-08	73.3	Bacteria	Bacillota_A	Clostridia	Lachnospirales	Lachnospiraceae	NK4A136	NK4A136 sp000421045	Lachnospiraceae bacterium NK4A179
GCA_000421045.1	ATWC01000019.1_11	Peptidoglycan hydrolase	pg_hydrolase	Peptidase_M23+LysM	6e-09	74.4	Bacteria	Bacillota_A	Clostridia	Lachnospirales	Lachnospiraceae	NK4A136	NK4A136 sp000421045	Lachnospiraceae bacterium NK4A179
GCA_000421045.1	ATWC01000038.1_13	Peptidoglycan hydrolase	pg_hydrolase	NLPC_P60+SH3_3	8e-10	64.05	Bacteria	Bacillota_A	Clostridia	Lachnospirales	Lachnospiraceae	NK4A136	NK4A136 sp000421045	Lachnospiraceae bacterium NK4A179
GCA_000423665.1	AUIK01000001.1_544	Peptidoglycan hydrolase	pg_hydrolase	Peptidase_M23+PG_binding_1	3.9e-12	74.95	Bacteria	Actinomycetota	Thermoleophilia	Solirubrobacterales	Solirubrobacteraceae	Solirubrobacter	Solirubrobacter soli	Solirubrobacter soli DSM 22325
GCA_000423665.1	AUIK01000010.1_352	Peptidoglycan hydrolase	pg_hydrolase	Peptidase_M23+PG_binding_1	4.8e-15	79.65	Bacteria	Actinomycetota	Thermoleophilia	Solirubrobacterales	Solirubrobacteraceae	Solirubrobacter	Solirubrobacter soli	Solirubrobacter soli DSM 22325
GCA_000423665.1	AUIK01000010.1_367	Linocin M18	Linocin_M18	PF04454	6.4e-82	273.6	Bacteria	Actinomycetota	Thermoleophilia	Solirubrobacterales	Solirubrobacteraceae	Solirubrobacter	Solirubrobacter soli	Solirubrobacter soli DSM 22325
GCA_000423665.1	KE384069.1_336	Peptidoglycan hydrolase	pg_hydrolase	SLT+LysM	2.7e-09	54.85	Bacteria	Actinomycetota	Thermoleophilia	Solirubrobacterales	Solirubrobacteraceae	Solirubrobacter	Solirubrobacter soli	Solirubrobacter soli DSM 22325
GCA_000423665.1	KE384069.1_428	Peptidoglycan hydrolase	pg_hydrolase	CHAP+PG_binding_1	3.9531e-12	49.35	Bacteria	Actinomycetota	Thermoleophilia	Solirubrobacterales	Solirubrobacteraceae	Solirubrobacter	Solirubrobacter soli	Solirubrobacter soli DSM 22325
GCA_000423665.1	KE384070.1_427	Peptidoglycan hydrolase	pg_hydrolase	Phage_lysozyme+PG_binding_1	8.00014e-13	54.3	Bacteria	Actinomycetota	Thermoleophilia	Solirubrobacterales	Solirubrobacteraceae	Solirubrobacter	Solirubrobacter soli	Solirubrobacter soli DSM 22325
GCA_000431015.1	CCX51385.1	Peptidoglycan hydrolase	pg_hydrolase	Glucosaminidase+LysM	1.5e-06	53.55	Bacteria	Bacteroidota	Bacteroidia	Bacteroidales	UBA932	Cryptobacteroides	Cryptobacteroides sp000431015	Alistipes sp. CAG:514
GCA_000431015.1	CCX51795.1	Peptidoglycan hydrolase	pg_hydrolase	SLT+LysM	2.35e-16	73.5	Bacteria	Bacteroidota	Bacteroidia	Bacteroidales	UBA932	Cryptobacteroides	Cryptobacteroides sp000431015	Alistipes sp. CAG:514
GCA_000431015.1	CCX52650.1	Peptidoglycan hydrolase	pg_hydrolase	Peptidase_M23+LysM	8e-12	74.9	Bacteria	Bacteroidota	Bacteroidia	Bacteroidales	UBA932	Cryptobacteroides	Cryptobacteroides sp000431015	Alistipes sp. CAG:514
GCA_000431015.1	CCX52931.1	Peptidoglycan hydrolase	pg_hydrolase	NLPC_P60+SH3_16	2.25e-08	54.55	Bacteria	Bacteroidota	Bacteroidia	Bacteroidales	UBA932	Cryptobacteroides	Cryptobacteroides sp000431015	Alistipes sp. CAG:514
GCA_000431075.1	CCX71026.1	Peptidoglycan hydrolase	pg_hydrolase	Amidase_3+PG_binding_1	6.22e-15	53.5	Bacteria	Bacillota_A	Clostridia	Oscillospirales	Oscillospiraceae	F23-B02	F23-B02 sp000431075	Firmicutes bacterium CAG:555
GCA_000431075.1	CCX71617.1	Peptidoglycan hydrolase	pg_hydrolase	Peptidase_M14+LysM	2.35e-08	65.75	Bacteria	Bacillota_A	Clostridia	Oscillospirales	Oscillospiraceae	F23-B02	F23-B02 sp000431075	Firmicutes bacterium CAG:555
GCA_000431075.1	CCX72149.1	Peptidoglycan hydrolase	pg_hydrolase	NLPC_P60+SH3_3	1.35e-12	70.2	Bacteria	Bacillota_A	Clostridia	Oscillospirales	Oscillospiraceae	F23-B02	F23-B02 sp000431075	Firmicutes bacterium CAG:555
GCA_000431135.1	CCX85314.1	Peptidoglycan hydrolase	pg_hydrolase	NLPC_P60+SH3_3	6e-08	52.6	Bacteria	Bacillota_A	Clostridia	Lachnospirales	Lachnospiraceae	CAG-590	CAG-590 sp000431135	Clostridium sp. CAG:590
GCA_000431135.1	CCX85621.1	Peptidoglycan hydrolase	pg_hydrolase	Peptidase_M23+LysM	1.95e-08	73.8	Bacteria	Bacillota_A	Clostridia	Lachnospirales	Lachnospiraceae	CAG-590	CAG-590 sp000431135	Clostridium sp. CAG:590
GCA_000431135.1	CCX85752.1	Peptidoglycan hydrolase	pg_hydrolase	Amidase_3+Choline_bind_1	0.00215	45.2	Bacteria	Bacillota_A	Clostridia	Lachnospirales	Lachnospiraceae	CAG-590	CAG-590 sp000431135	Clostridium sp. CAG:590
GCA_000431135.1	CCX87461.1	Peptidoglycan hydrolase	pg_hydrolase	NLPC_P60+SH3_3	1.25e-08	55.5	Bacteria	Bacillota_A	Clostridia	Lachnospirales	Lachnospiraceae	CAG-590	CAG-590 sp000431135	Clostridium sp. CAG:590
GCA_000431135.1	CCX89021.1	Peptidoglycan hydrolase	pg_hydrolase	Glyco_hydro_25+Choline_bind_1	0.015	60.05	Bacteria	Bacillota_A	Clostridia	Lachnospirales	Lachnospiraceae	CAG-590	CAG-590 sp000431135	Clostridium sp. CAG:590
GCA_000431135.1	CCX89285.1	Peptidoglycan hydrolase	pg_hydrolase	Glyco_hydro_25+SH3_3	1.4e-09	82.85	Bacteria	Bacillota_A	Clostridia	Lachnospirales	Lachnospiraceae	CAG-590	CAG-590 sp000431135	Clostridium sp. CAG:590
GCA_000431155.1	CCX47101.1	Peptidoglycan hydrolase	pg_hydrolase	NLPC_P60+SH3_16	3.2e-07	51.05	Bacteria	Bacteroidota	Bacteroidia	Bacteroidales	Muribaculaceae	Paramuribaculum	Paramuribaculum sp000431155	Bacteroides sp. CAG:927
GCA_000431155.1	CCX47904.1	Peptidoglycan hydrolase	pg_hydrolase	SLT+LysM	1.3e-07	62.5	Bacteria	Bacteroidota	Bacteroidia	Bacteroidales	Muribaculaceae	Paramuribaculum	Paramuribaculum sp000431155	Bacteroides sp. CAG:927
GCA_000431215.1	CCX44132.1	Peptidoglycan hydrolase	pg_hydrolase	SLT+LysM	1.8e-08	62.7	Bacteria	Bacteroidota	Bacteroidia	Bacteroidales	Muribaculaceae	CAG-1031	CAG-1031 sp000431215	Prevotella sp. CAG:1031
GCA_000431215.1	CCX45021.1	Peptidoglycan hydrolase	pg_hydrolase	NLPC_P60+SH3_16	7e-12	58.2	Bacteria	Bacteroidota	Bacteroidia	Bacteroidales	Muribaculaceae	CAG-1031	CAG-1031 sp000431215	Prevotella sp. CAG:1031
GCA_000431315.1	CCY23487.1	Peptidoglycan hydrolase	pg_hydrolase	Amidase_3+AMIN	8e-11	107	Bacteria	Cyanobacteriota	Vampirovibrionia	Gastranaerophilales	Gastranaerophilaceae	Scatousia	Scatousia sp000431315	Brachyspira sp. CAG:484
GCA_000431315.1	CCY24978.1	Peptidoglycan hydrolase	pg_hydrolase	Amidase_3+LysM	0.00075	36.15	Bacteria	Cyanobacteriota	Vampirovibrionia	Gastranaerophilales	Gastranaerophilaceae	Scatousia	Scatousia sp000431315	Brachyspira sp. CAG:484
GCA_000431335.1	CDC05996.1	Peptidoglycan hydrolase	pg_hydrolase	Glucosaminidase+SH3_3	8.5007e-09	37.75	Bacteria	Bacillota_A	Clostridia	TANB77	CAG-508	CAG-269	CAG-269 sp000431335	Clostridium sp. CAG:343
GCA_000431335.1	CDC06437.1	Peptidoglycan hydrolase	pg_hydrolase	Glyco_hydro_25+LysM	7.5e-16	103.35	Bacteria	Bacillota_A	Clostridia	TANB77	CAG-508	CAG-269	CAG-269 sp000431335	Clostridium sp. CAG:343
GCA_000431335.1	CDC06512.1	Peptidoglycan hydrolase	pg_hydrolase	Glucosaminidase+SH3_3	1.7e-08	42.7	Bacteria	Bacillota_A	Clostridia	TANB77	CAG-508	CAG-269	CAG-269 sp000431335	Clostridium sp. CAG:343
GCA_000431335.1	CDC07055.1	Peptidoglycan hydrolase	pg_hydrolase	NLPC_P60+SH3_3	2.95e-12	70.45	Bacteria	Bacillota_A	Clostridia	TANB77	CAG-508	CAG-269	CAG-269 sp000431335	Clostridium sp. CAG:343
GCA_000431495.1	CCX65587.1	Peptidoglycan hydrolase	pg_hydrolase	Peptidase_M23+LysM	3.45e-12	80.15	Bacteria	Bacillota_A	Clostridia	Lachnospirales	Lachnospiraceae	CAG-791	CAG-791 sp000431495	Firmicutes bacterium CAG:791
GCA_000431495.1	CCX67075.1	Peptidoglycan hydrolase	pg_hydrolase	NLPC_P60+SH3_3	2.35e-11	59.3	Bacteria	Bacillota_A	Clostridia	Lachnospirales	Lachnospiraceae	CAG-791	CAG-791 sp000431495	Firmicutes bacterium CAG:791
GCA_000431515.1	CCY57654.1	Peptidoglycan hydrolase	pg_hydrolase	NLPC_P60+SH3_3	1e-09	52	Bacteria	Bacillota_A	Clostridia	Lachnospirales	Lachnospiraceae	CAG-632	CAG-632 sp000431515	Clostridium sp. CAG:632
GCA_000431515.1	CCY57986.1	Peptidoglycan hydrolase	pg_hydrolase	Peptidase_M23+LysM	2.2e-08	71.35	Bacteria	Bacillota_A	Clostridia	Lachnospirales	Lachnospiraceae	CAG-632	CAG-632 sp000431515	Clostridium sp. CAG:632
GCA_000431515.1	CCY58049.1	Peptidoglycan hydrolase	pg_hydrolase	Amidase_3+SPOR	1.25e-12	96.45	Bacteria	Bacillota_A	Clostridia	Lachnospirales	Lachnospiraceae	CAG-632	CAG-632 sp000431515	Clostridium sp. CAG:632
GCA_000431515.1	CCY59239.1	Peptidoglycan hydrolase	pg_hydrolase	NLPC_P60+SH3_3	1.25e-10	59.65	Bacteria	Bacillota_A	Clostridia	Lachnospirales	Lachnospiraceae	CAG-632	CAG-632 sp000431515	Clostridium sp. CAG:632
GCA_000431775.1	CDC11408.1	Peptidoglycan hydrolase	pg_hydrolase	Amidase_3+SH3_3	3.1335e-12	46.05	Bacteria	Bacillota_A	Clostridia	Oscillospirales	Acutalibacteraceae	CAG-177	CAG-177 sp000431775	Clostridium sp. CAG:413
GCA_000431775.1	CDC13237.1	Peptidoglycan hydrolase	pg_hydrolase	Peptidase_M23+LysM	2.3e-06	59.45	Bacteria	Bacillota_A	Clostridia	Oscillospirales	Acutalibacteraceae	CAG-177	CAG-177 sp000431775	Clostridium sp. CAG:413
GCA_000431795.1	CDB91586.1	Peptidoglycan hydrolase	pg_hydrolase	Amidase_3+LysM	6.5e-16	74.15	Bacteria	Bacillota	Bacilli	RF39	UBA660	CAG-302	CAG-302 sp000431795	Clostridium sp. CAG:302
GCA_000431795.1	CDB92371.1	Peptidoglycan hydrolase	pg_hydrolase	Peptidase_M23+LysM	4.05e-09	55.35	Bacteria	Bacillota	Bacilli	RF39	UBA660	CAG-302	CAG-302 sp000431795	Clostridium sp. CAG:302
GCA_000431815.1	CDC38408.1	Peptidoglycan hydrolase	pg_hydrolase	Peptidase_M23+LysM	9.5e-08	68.55	Bacteria	Bacillota_A	Clostridia	Lachnospirales	Lachnospiraceae	Butyrivibrio_A	Butyrivibrio_A sp000431815	Butyrivibrio sp. CAG:318
GCA_000431815.1	CDC38733.1	Peptidoglycan hydrolase	pg_hydrolase	Amidase_3+SPOR	4.95e-16	105.05	Bacteria	Bacillota_A	Clostridia	Lachnospirales	Lachnospiraceae	Butyrivibrio_A	Butyrivibrio_A sp000431815	Butyrivibrio sp. CAG:318
GCA_000431835.1	CCX90167.1	Peptidoglycan hydrolase	pg_hydrolase	Peptidase_M23+OapA	9e-12	79.8	Bacteria	Pseudomonadota	Gammaproteobacteria	Enterobacterales_A	Succinivibrionaceae	Succinivibrio	Succinivibrio sp000431835	Succinatimonas sp. CAG:777
GCA_000431835.1	CCX90915.1	Peptidoglycan hydrolase	pg_hydrolase	Amidase_3+LysM	4.85e-14	98.95	Bacteria	Pseudomonadota	Gammaproteobacteria	Enterobacterales_A	Succinivibrionaceae	Succinivibrio	Succinivibrio sp000431835	Succinatimonas sp. CAG:777
GCA_000431835.1	CCX93148.1	Peptidoglycan hydrolase	pg_hydrolase	Peptidase_M23+LysM	7.5e-13	75.2	Bacteria	Pseudomonadota	Gammaproteobacteria	Enterobacterales_A	Succinivibrionaceae	Succinivibrio	Succinivibrio sp000431835	Succinatimonas sp. CAG:777
GCA_000432015.1	CCX41543.1	Peptidoglycan hydrolase	pg_hydrolase	NLPC_P60+PG_binding_1	4.55e-19	78.8	Bacteria	Bacillota_A	Clostridia	Christensenellales	CAG-138	CAG-1024	CAG-1024 sp000432015	Clostridium sp. CAG:1024
GCA_000432015.1	CCX41617.1	Peptidoglycan hydrolase	pg_hydrolase	Amidase_5+PG_binding_1	1.1007e-10	42.55	Bacteria	Bacillota_A	Clostridia	Christensenellales	CAG-138	CAG-1024	CAG-1024 sp000432015	Clostridium sp. CAG:1024
GCA_000432015.1	CCX41948.1	Peptidoglycan hydrolase	pg_hydrolase	Peptidase_M14+LysM	6.5e-09	68.75	Bacteria	Bacillota_A	Clostridia	Christensenellales	CAG-138	CAG-1024	CAG-1024 sp000432015	Clostridium sp. CAG:1024
GCA_000432015.1	CCX42063.1	Peptidoglycan hydrolase	pg_hydrolase	NLPC_P60+PG_binding_1	7.5e-11	55.55	Bacteria	Bacillota_A	Clostridia	Christensenellales	CAG-138	CAG-1024	CAG-1024 sp000432015	Clostridium sp. CAG:1024
GCA_000432015.1	CCX42164.1	Peptidoglycan hydrolase	pg_hydrolase	Amidase_5+PG_binding_1	1.85e-08	45.6	Bacteria	Bacillota_A	Clostridia	Christensenellales	CAG-138	CAG-1024	CAG-1024 sp000432015	Clostridium sp. CAG:1024
GCA_000432135.1	CCY39881.1	Peptidoglycan hydrolase	pg_hydrolase	Amidase_3+SH3_3	7.00002e-10	44.4	Bacteria	Bacillota_A	Clostridia	Oscillospirales	Oscillospiraceae	CAG-170	CAG-170 sp000432135	Firmicutes bacterium CAG:124
GCA_000432155.1	CDC18543.1	Peptidoglycan hydrolase	pg_hydrolase	NLPC_P60+SH3_3	6.5e-09	64.1	Bacteria	Bacillota_A	Clostridia	Lachnospirales	CAG-274	CAG-274	CAG-274 sp000432155	Eubacterium sp. CAG:274
GCA_000432155.1	CDC18544.1	Peptidoglycan hydrolase	pg_hydrolase	NLPC_P60+SH3_3	1.05e-10	67.75	Bacteria	Bacillota_A	Clostridia	Lachnospirales	CAG-274	CAG-274	CAG-274 sp000432155	Eubacterium sp. CAG:274
GCA_000432175.1	CCY18180.1	Peptidoglycan hydrolase	pg_hydrolase	Glyco_hydro_25+CW_7	4.95e-20	78.2	Bacteria	Bacillota_A	Clostridia	Oscillospirales	Ruminococcaceae	CAG-115	CAG-115 sp000432175	Eubacterium sp. CAG:786
GCA_000432175.1	CCY19361.1	Peptidoglycan hydrolase	pg_hydrolase	Peptidase_M23+LysM	2.5e-05	63.9	Bacteria	Bacillota_A	Clostridia	Oscillospirales	Ruminococcaceae	CAG-115	CAG-115 sp000432175	Eubacterium sp. CAG:786
GCA_000432275.1	CCZ29711.1	Peptidoglycan hydrolase	pg_hydrolase	Peptidase_M23+LysM	3.9e-16	81.35	Bacteria	Pseudomonadota	Alphaproteobacteria	RF32	CAG-239	CAZU01	CAZU01 sp000432275	Proteobacteria bacterium CAG:495
GCA_000432275.1	CCZ29930.1	Peptidoglycan hydrolase	pg_hydrolase	SLT_2+PG_binding_1	3.4e-10	184.85	Bacteria	Pseudomonadota	Alphaproteobacteria	RF32	CAG-239	CAZU01	CAZU01 sp000432275	Proteobacteria bacterium CAG:495
GCA_000432275.1	CCZ30564.1	Peptidoglycan hydrolase	pg_hydrolase	Peptidase_S11+SPOR	7e-08	120.4	Bacteria	Pseudomonadota	Alphaproteobacteria	RF32	CAG-239	CAZU01	CAZU01 sp000432275	Proteobacteria bacterium CAG:495
GCA_000432275.1	CCZ31096.1	Peptidoglycan hydrolase	pg_hydrolase	Amidase_3+AMIN	1.85e-15	112.3	Bacteria	Pseudomonadota	Alphaproteobacteria	RF32	CAG-239	CAZU01	CAZU01 sp000432275	Proteobacteria bacterium CAG:495
GCA_000432335.1	CCZ32497.1	Peptidoglycan hydrolase	pg_hydrolase	Peptidase_M23+Choline_bind_1	6.5e-07	61.7	Bacteria	Bacillota_A	Clostridia	Lachnospirales	Lachnospiraceae	Oliverpabstia	Oliverpabstia sp000432335	Firmicutes bacterium CAG:646
GCA_000432335.1	CCZ33723.1	Peptidoglycan hydrolase	pg_hydrolase	Amidase_3+SPOR	8.23e-11	41.15	Bacteria	Bacillota_A	Clostridia	Lachnospirales	Lachnospiraceae	Oliverpabstia	Oliverpabstia sp000432335	Firmicutes bacterium CAG:646
GCA_000432335.1	CCZ33917.1	Peptidoglycan hydrolase	pg_hydrolase	Amidase_3+SH3_3	2.4e-11	54.7	Bacteria	Bacillota_A	Clostridia	Lachnospirales	Lachnospiraceae	Oliverpabstia	Oliverpabstia sp000432335	Firmicutes bacterium CAG:646
GCA_000432335.1	CCZ36145.1	Peptidoglycan hydrolase	pg_hydrolase	Amidase_2+SH3_3	5.5e-10	53.85	Bacteria	Bacillota_A	Clostridia	Lachnospirales	Lachnospiraceae	Oliverpabstia	Oliverpabstia sp000432335	Firmicutes bacterium CAG:646
GCA_000432375.1	CCX46206.1	Peptidoglycan hydrolase	pg_hydrolase	NLPC_P60+SH3_3	1.05e-10	64.85	Bacteria	Bacillota_A	Clostridia	Oscillospirales	Oscillospiraceae	CAG-103	CAG-103 sp000432375	Firmicutes bacterium CAG:103
GCA_000432375.1	CCX46303.1	Peptidoglycan hydrolase	pg_hydrolase	Peptidase_M14+LysM	1.7e-08	52.3	Bacteria	Bacillota_A	Clostridia	Oscillospirales	Oscillospiraceae	CAG-103	CAG-103 sp000432375	Firmicutes bacterium CAG:103
GCA_000432435.1	CCY89933.1	Peptidoglycan hydrolase	pg_hydrolase	Peptidase_M23+LysM	2.85e-10	64.3	Bacteria	Bacillota_A	Clostridia	Oscillospirales	Acutalibacteraceae	Fimenecus	Fimenecus sp000432435	Eubacterium sp. CAG:180
GCA_000432435.1	CCY90003.1	GarvieacinQ garQ	GarvieacinQ_garQ		0.0008325	32	Bacteria	Bacillota_A	Clostridia	Oscillospirales	Acutalibacteraceae	Fimenecus	Fimenecus sp000432435	Eubacterium sp. CAG:180
GCA_000432435.1	CCY90626.1	Peptidoglycan hydrolase	pg_hydrolase	Peptidase_M14+LysM	2.7e-12	75.85	Bacteria	Bacillota_A	Clostridia	Oscillospirales	Acutalibacteraceae	Fimenecus	Fimenecus sp000432435	Eubacterium sp. CAG:180
GCA_000432515.1	CCZ43487.1	Peptidoglycan hydrolase	pg_hydrolase	NLPC_P60+SH3_16	1.8e-08	51.15	Bacteria	Bacteroidota	Bacteroidia	Bacteroidales	UBA932	Cryptobacteroides	Cryptobacteroides sp000432515	Bacteroides sp. CAG:545
GCA_000432515.1	CCZ43506.1	Peptidoglycan hydrolase	pg_hydrolase	SLT+LysM	2.25e-15	71.35	Bacteria	Bacteroidota	Bacteroidia	Bacteroidales	UBA932	Cryptobacteroides	Cryptobacteroides sp000432515	Bacteroides sp. CAG:545
GCA_000432515.1	CCZ43836.1	Peptidoglycan hydrolase	pg_hydrolase	Glucosaminidase+LysM	0.0013	50.2	Bacteria	Bacteroidota	Bacteroidia	Bacteroidales	UBA932	Cryptobacteroides	Cryptobacteroides sp000432515	Bacteroides sp. CAG:545
GCA_000432515.1	CCZ44159.1	Peptidoglycan hydrolase	pg_hydrolase	Peptidase_M23+LysM	5.5e-11	70.95	Bacteria	Bacteroidota	Bacteroidia	Bacteroidales	UBA932	Cryptobacteroides	Cryptobacteroides sp000432515	Bacteroides sp. CAG:545
GCA_000432575.1	CCZ57592.1	Peptidoglycan hydrolase	pg_hydrolase	Peptidase_M23+LysM	2.6e-06	48.45	Bacteria	Bacillota	Bacilli	RF39	UBA660	CAG-762	CAG-762 sp000432575	Clostridium sp. CAG:762
GCA_000432595.1	CCZ60327.1	Peptidoglycan hydrolase	pg_hydrolase	Peptidase_M23+LysM	1e-08	62.15	Bacteria	Bacillota	Bacilli	RF39	UBA660	CAG-710	CAG-710 sp000432595	Clostridium sp. CAG:710
GCA_000432655.1	CCX55090.1	Peptidoglycan hydrolase	pg_hydrolase	Glucosaminidase+LysM	1.8e-07	57.25	Bacteria	Bacteroidota	Bacteroidia	Bacteroidales	UBA932	Cryptobacteroides	Cryptobacteroides sp000432655	Bacteroides sp. CAG:1060
GCA_000432655.1	CCX55409.1	Peptidoglycan hydrolase	pg_hydrolase	Peptidase_M23+LysM	1.4e-12	72.9	Bacteria	Bacteroidota	Bacteroidia	Bacteroidales	UBA932	Cryptobacteroides	Cryptobacteroides sp000432655	Bacteroides sp. CAG:1060
GCA_000432655.1	CCX57124.1	Peptidoglycan hydrolase	pg_hydrolase	SLT+LysM	1.15e-15	70.9	Bacteria	Bacteroidota	Bacteroidia	Bacteroidales	UBA932	Cryptobacteroides	Cryptobacteroides sp000432655	Bacteroides sp. CAG:1060
GCA_000432775.1	CCY34652.1	Peptidoglycan hydrolase	pg_hydrolase	Glucosaminidase+LysM	4.3e-08	56.65	Bacteria	Bacteroidota	Bacteroidia	Bacteroidales	UBA932	Coprenecus	Coprenecus sp000432775	Alistipes sp. CAG:831
GCA_000432775.1	CCY37336.1	Peptidoglycan hydrolase	pg_hydrolase	SLT+LysM	7.5e-13	68.05	Bacteria	Bacteroidota	Bacteroidia	Bacteroidales	UBA932	Coprenecus	Coprenecus sp000432775	Alistipes sp. CAG:831
GCA_000432835.1	CDC62206.1	Peptidoglycan hydrolase	pg_hydrolase	Peptidase_M23+LysM	1.9e-08	52.7	Bacteria	Bacillota	Bacilli	RF39	UBA660	CAG-417	CAG-417 sp000432835	Clostridium sp. CAG:417
GCA_000432855.1	CCY45983.1	Peptidoglycan hydrolase	pg_hydrolase	Amidase_3+LysM	1.45e-16	80.4	Bacteria	Bacillota	Bacilli	RF39	UBA660	Coprosoma	Coprosoma sp000432855	Firmicutes bacterium CAG:822
GCA_000432855.1	CCY46303.1	Peptidoglycan hydrolase	pg_hydrolase	Glucosaminidase+SH3_3	1.85043e-09	39.15	Bacteria	Bacillota	Bacilli	RF39	UBA660	Coprosoma	Coprosoma sp000432855	Firmicutes bacterium CAG:822
GCA_000432855.1	CCY46344.1	Peptidoglycan hydrolase	pg_hydrolase	Peptidase_M23+LysM	8e-09	67.35	Bacteria	Bacillota	Bacilli	RF39	UBA660	Coprosoma	Coprosoma sp000432855	Firmicutes bacterium CAG:822
GCA_000432915.1	CCZ27897.1	Peptidoglycan hydrolase	pg_hydrolase	CHAP+CW_7	3.5e-13	61.4	Bacteria	Bacillota_A	Clostridia	Lachnospirales	Lachnospiraceae	CAG-194	CAG-194 sp000432915	Firmicutes bacterium CAG:194
GCA_000432915.1	CCZ28149.1	Peptidoglycan hydrolase	pg_hydrolase	NLPC_P60+SH3_3	1.85e-12	68.1	Bacteria	Bacillota_A	Clostridia	Lachnospirales	Lachnospiraceae	CAG-194	CAG-194 sp000432915	Firmicutes bacterium CAG:194
GCA_000432915.1	CCZ28258.1	Peptidoglycan hydrolase	pg_hydrolase	Peptidase_M23+LysM	4.95e-09	71.2	Bacteria	Bacillota_A	Clostridia	Lachnospirales	Lachnospiraceae	CAG-194	CAG-194 sp000432915	Firmicutes bacterium CAG:194
GCA_000432915.1	CCZ28466.1	Peptidoglycan hydrolase	pg_hydrolase	NLPC_P60+SH3_3	7.5e-09	52	Bacteria	Bacillota_A	Clostridia	Lachnospirales	Lachnospiraceae	CAG-194	CAG-194 sp000432915	Firmicutes bacterium CAG:194
GCA_000433035.1	CDC68719.1	Peptidoglycan hydrolase	pg_hydrolase	Amidase_3+LysM	6.00001e-15	60.75	Bacteria	Bacillota	Bacilli	ML615J-28	CAG-313	CAG-313	CAG-313 sp000433035	Staphylococcus sp. CAG:324
GCA_000433035.1	CDC70475.1	Peptidoglycan hydrolase	pg_hydrolase	Amidase_2+SPOR	3.05e-18	62.7	Bacteria	Bacillota	Bacilli	ML615J-28	CAG-313	CAG-313	CAG-313 sp000433035	Staphylococcus sp. CAG:324
GCA_000433095.1	CCY62346.1	Peptidoglycan hydrolase	pg_hydrolase	Amidase_3+AMIN	1.45e-07	103.5	Bacteria	Cyanobacteriota	Vampirovibrionia	Gastranaerophilales	Gastranaerophilaceae	Stercorousia	Stercorousia sp000433095	Clostridium sp. CAG:967
GCA_000433115.1	CDD03936.1	Peptidoglycan hydrolase	pg_hydrolase	Amidase_3+SH3_3	2.20004e-13	54.05	Bacteria	Bacillota_A	Clostridia	Oscillospirales	CAG-382	UBA1206	UBA1206 sp000433115	Ruminococcus sp. CAG:382
GCA_000433135.1	CCY71762.1	Peptidoglycan hydrolase	pg_hydrolase	Amidase_3+LysM	2.45e-15	82.4	Bacteria	Bacillota_A	Clostridia	TANB77	CAG-465	CAG-465	CAG-465 sp000433135	Clostridium sp. CAG:921
GCA_000433255.1	CCZ88906.1	Peptidoglycan hydrolase	pg_hydrolase	Peptidase_M23+SH3_3	6e-08	55.65	Bacteria	Bacillota	Bacilli	RF39	UBA660	CAG-605	CAG-605 sp000433255	Coprobacillus sp. CAG:605
GCA_000433255.1	CCZ88969.1	Peptidoglycan hydrolase	pg_hydrolase	Peptidase_M23+LysM	1.65e-07	54.3	Bacteria	Bacillota	Bacilli	RF39	UBA660	CAG-605	CAG-605 sp000433255	Coprobacillus sp. CAG:605
GCA_000433255.1	CCZ89299.1	Peptidoglycan hydrolase	pg_hydrolase	Amidase_3+LysM	1.35e-17	76.2	Bacteria	Bacillota	Bacilli	RF39	UBA660	CAG-605	CAG-605 sp000433255	Coprobacillus sp. CAG:605
GCA_000433335.1	CCZ55735.1	Peptidoglycan hydrolase	pg_hydrolase	Peptidase_M15_3+PG_binding_1	1.4e-06	40.75	Bacteria	Bacillota_A	Clostridia	TANB77	CAG-465	CAG-465	CAG-465 sp000433335	Clostridium sp. CAG:1219
GCA_000433335.1	CCZ56194.1	Peptidoglycan hydrolase	pg_hydrolase	CHAP+LysM	9.5075e-13	48.3	Bacteria	Bacillota_A	Clostridia	TANB77	CAG-465	CAG-465	CAG-465 sp000433335	Clostridium sp. CAG:1219
GCA_000433355.1	CDD15375.1	Peptidoglycan hydrolase	pg_hydrolase	SLT+LysM	1.75e-17	76.15	Bacteria	Bacteroidota	Bacteroidia	Bacteroidales	UBA932	Cryptobacteroides	Cryptobacteroides sp000433355	Alistipes sp. CAG:435
GCA_000433355.1	CDD16073.1	Peptidoglycan hydrolase	pg_hydrolase	NLPC_P60+LysM	1.65e-13	63.4	Bacteria	Bacteroidota	Bacteroidia	Bacteroidales	UBA932	Cryptobacteroides	Cryptobacteroides sp000433355	Alistipes sp. CAG:435
GCA_000433355.1	CDD17029.1	Peptidoglycan hydrolase	pg_hydrolase	NLPC_P60+SH3_16	4.55e-08	53.6	Bacteria	Bacteroidota	Bacteroidia	Bacteroidales	UBA932	Cryptobacteroides	Cryptobacteroides sp000433355	Alistipes sp. CAG:435
GCA_000433355.1	CDD19571.1	Peptidoglycan hydrolase	pg_hydrolase	Glucosaminidase+LysM	1.9e-05	51.1	Bacteria	Bacteroidota	Bacteroidia	Bacteroidales	UBA932	Cryptobacteroides	Cryptobacteroides sp000433355	Alistipes sp. CAG:435
GCA_000433355.1	CDD19655.1	Peptidoglycan hydrolase	pg_hydrolase	Peptidase_M23+LysM	1.15e-11	74.75	Bacteria	Bacteroidota	Bacteroidia	Bacteroidales	UBA932	Cryptobacteroides	Cryptobacteroides sp000433355	Alistipes sp. CAG:435
GCA_000433455.1	CCY78867.1	Peptidoglycan hydrolase	pg_hydrolase	Peptidase_M23+LysM	1.5e-05	50.15	Bacteria	Bacillota	Bacilli	RF39	UBA660	CAG-877	CAG-877 sp000433455	Mycoplasma sp. CAG:877
GCA_000433475.1	CCY87883.1	Peptidoglycan hydrolase	pg_hydrolase	Peptidase_M23+LysM	4.9e-09	55.95	Bacteria	Bacillota	Bacilli	RF39	UBA660	CAG-605	CAG-605 sp000433475	Mycoplasma sp. CAG:956
GCA_000433475.1	CCY88697.1	Peptidoglycan hydrolase	pg_hydrolase	Glyco_hydro_25+LysM	2.53e-12	43.75	Bacteria	Bacillota	Bacilli	RF39	UBA660	CAG-605	CAG-605 sp000433475	Mycoplasma sp. CAG:956
GCA_000433475.1	CCY89362.1	Peptidoglycan hydrolase	pg_hydrolase	Amidase_3+LysM	3.7e-17	76.45	Bacteria	Bacillota	Bacilli	RF39	UBA660	CAG-605	CAG-605 sp000433475	Mycoplasma sp. CAG:956
GCA_000433475.1	CCY89366.1	Peptidoglycan hydrolase	pg_hydrolase	Peptidase_M23+LysM	4.975e-12	43.15	Bacteria	Bacillota	Bacilli	RF39	UBA660	CAG-605	CAG-605 sp000433475	Mycoplasma sp. CAG:956
GCA_000433515.1	CDC73601.1	Peptidoglycan hydrolase	pg_hydrolase	Amidase_2+LysM	2.0006e-09	39.45	Bacteria	Bacillota_A	Clostridia	Oscillospirales	CAG-272	CAG-272	CAG-272 sp000433515	Firmicutes bacterium CAG:272
GCA_000433535.1	CDD06861.1	Peptidoglycan hydrolase	pg_hydrolase	Amidase_3+SPOR	1.9e-12	93.75	Bacteria	Bacillota_A	Clostridia	Lachnospirales	Lachnospiraceae	CAG-317	CAG-317 sp000433535	Dorea sp. CAG:317
GCA_000433535.1	CDD06938.1	Peptidoglycan hydrolase	pg_hydrolase	NLPC_P60+SH3_3	1.8e-08	52.3	Bacteria	Bacillota_A	Clostridia	Lachnospirales	Lachnospiraceae	CAG-317	CAG-317 sp000433535	Dorea sp. CAG:317
GCA_000433535.1	CDD08378.1	Peptidoglycan hydrolase	pg_hydrolase	Amidase_3+SPOR	7e-10	81.45	Bacteria	Bacillota_A	Clostridia	Lachnospirales	Lachnospiraceae	CAG-317	CAG-317 sp000433535	Dorea sp. CAG:317
GCA_000433635.1	CCZ83694.1	Peptidoglycan hydrolase	pg_hydrolase	Amidase_3+SH3_3	5.65e-12	43	Bacteria	Bacillota_A	Clostridia	Oscillospirales	Ruminococcaceae	Ruminococcus_C	Ruminococcus_C sp000433635	Ruminococcus sp. CAG:254
GCA_000433675.1	CDD27945.1	Peptidoglycan hydrolase	pg_hydrolase	Peptidase_M23+LysM	1.65e-07	49.5	Bacteria	Bacillota	Bacilli	RF39	UBA660	CAG-433	CAG-433 sp000433675	Clostridium sp. CAG:433
GCA_000433675.1	CDD28303.1	Peptidoglycan hydrolase	pg_hydrolase	Amidase_3+LysM	3.4e-19	80.75	Bacteria	Bacillota	Bacilli	RF39	UBA660	CAG-433	CAG-433 sp000433675	Clostridium sp. CAG:433
GCA_000433675.1	CDD28442.1	Peptidoglycan hydrolase	pg_hydrolase	Amidase_3+LysM	2.9305e-18	64.65	Bacteria	Bacillota	Bacilli	RF39	UBA660	CAG-433	CAG-433 sp000433675	Clostridium sp. CAG:433
GCA_000433675.1	CDD29878.1	Peptidoglycan hydrolase	pg_hydrolase	Peptidase_M23+PG_binding_1	2.25e-11	62.9	Bacteria	Bacillota	Bacilli	RF39	UBA660	CAG-433	CAG-433 sp000433675	Clostridium sp. CAG:433
GCA_000433735.1	CCZ90934.1	Peptidoglycan hydrolase	pg_hydrolase	NLPC_P60+SH3_3	1.55e-07	51	Bacteria	Bacillota_A	Clostridia	Lachnospirales	Lachnospiraceae	Eubacterium_F	Eubacterium_F sp000433735	Clostridium sp. CAG:167
GCA_000433755.1	CDC78121.1	Peptidoglycan hydrolase	pg_hydrolase	Amidase_3+LysM	1.7e-18	83.95	Bacteria	Bacillota_A	Clostridia	TANB77	CAG-465	CAG-465	CAG-465 sp000433755	Clostridium sp. CAG:465
GCA_000433755.1	CDC80118.1	Peptidoglycan hydrolase	pg_hydrolase	Peptidase_M23+SH3_3	2.65e-08	48.2	Bacteria	Bacillota_A	Clostridia	TANB77	CAG-465	CAG-465	CAG-465 sp000433755	Clostridium sp. CAG:465
GCA_000433755.1	CDC80879.1	Peptidoglycan hydrolase	pg_hydrolase	Peptidase_M15_3+PG_binding_1	7e-07	40.9	Bacteria	Bacillota_A	Clostridia	TANB77	CAG-465	CAG-465	CAG-465 sp000433755	Clostridium sp. CAG:465
GCA_000433915.1	CCY99415.1	Peptidoglycan hydrolase	pg_hydrolase	Glucosaminidase+SH3_3	6.50029e-10	41.5	Bacteria	Bacillota_A	Clostridia	TANB77	CAG-508	CAG-793	CAG-793 sp000433915	Clostridium sp. CAG:793
GCA_000433915.1	CCZ00129.1	Peptidoglycan hydrolase	pg_hydrolase	Glyco_hydro_25+LysM	8e-19	64.55	Bacteria	Bacillota_A	Clostridia	TANB77	CAG-508	CAG-793	CAG-793 sp000433915	Clostridium sp. CAG:793
GCA_000434015.1	CDA15711.1	Peptidoglycan hydrolase	pg_hydrolase	NLPC_P60+SH3_3	2.25e-14	72.45	Bacteria	Bacillota_A	Clostridia	TANB77	CAG-508	CAG-492	CAG-492 sp000434015	Clostridium sp. CAG:571
GCA_000434015.1	CDA15907.1	Peptidoglycan hydrolase	pg_hydrolase	Peptidase_M14+LysM	3.15e-09	73	Bacteria	Bacillota_A	Clostridia	TANB77	CAG-508	CAG-492	CAG-492 sp000434015	Clostridium sp. CAG:571
GCA_000434015.1	CDA16156.1	Peptidoglycan hydrolase	pg_hydrolase	Glyco_hydro_25+LysM	3.65e-13	101.75	Bacteria	Bacillota_A	Clostridia	TANB77	CAG-508	CAG-492	CAG-492 sp000434015	Clostridium sp. CAG:571
GCA_000434035.1	CDD26562.1	Peptidoglycan hydrolase	pg_hydrolase	Peptidase_M14+LysM	2.3e-14	76.95	Bacteria	Bacillota_A	Clostridia	TANB77	CAG-508	CAG-452	CAG-452 sp000434035	Clostridium sp. CAG:452
GCA_000434035.1	CDD26842.1	Peptidoglycan hydrolase	pg_hydrolase	NLPC_P60+SH3_3	2.15e-12	62.25	Bacteria	Bacillota_A	Clostridia	TANB77	CAG-508	CAG-452	CAG-452 sp000434035	Clostridium sp. CAG:452
GCA_000434035.1	CDD28128.1	Peptidoglycan hydrolase	pg_hydrolase	Glyco_hydro_25+LysM	1e-10	100.05	Bacteria	Bacillota_A	Clostridia	TANB77	CAG-508	CAG-452	CAG-452 sp000434035	Clostridium sp. CAG:452
GCA_000434055.1	CDA19376.1	Peptidoglycan hydrolase	pg_hydrolase	Glyco_hydro_25+PG_binding_1	1.9e-06	64.35	Bacteria	Bacillota_A	Clostridia	Oscillospirales	Acutalibacteraceae	CAG-488	CAG-488 sp000434055	Ruminococcus sp. CAG:488
GCA_000434055.1	CDA20668.1	Peptidoglycan hydrolase	pg_hydrolase	Amidase_2+PG_binding_1	2.3e-06	45.05	Bacteria	Bacillota_A	Clostridia	Oscillospirales	Acutalibacteraceae	CAG-488	CAG-488 sp000434055	Ruminococcus sp. CAG:488
GCA_000434115.1	CDD34695.1	Peptidoglycan hydrolase	pg_hydrolase	NLPC_P60+SH3_3	7e-14	66.95	Bacteria	Bacillota_A	Clostridia	Lachnospirales	Lachnospiraceae	Eubacterium_F	Eubacterium_F sp000434115	Roseburia sp. CAG:309
GCA_000434115.1	CDD36043.1	Peptidoglycan hydrolase	pg_hydrolase	NLPC_P60+SH3_3	8.5e-08	54	Bacteria	Bacillota_A	Clostridia	Lachnospirales	Lachnospiraceae	Eubacterium_F	Eubacterium_F sp000434115	Roseburia sp. CAG:309
GCA_000434175.1	CDA23533.1	Peptidoglycan hydrolase	pg_hydrolase	Peptidase_M23+LysM	5.5e-09	65.55	Bacteria	Bacillota	Bacilli	RF39	UBA660	CAG-611	CAG-611 sp000434175	Mycoplasma sp. CAG:611
GCA_000434195.1	CCZ17997.1	Peptidoglycan hydrolase	pg_hydrolase	Glyco_hydro_25+LysM	1.65e-13	106.45	Bacteria	Bacillota_A	Clostridia	TANB77	CAG-508	CAG-245	CAG-245 sp000434195	Clostridium sp. CAG:780
GCA_000434195.1	CCZ18791.1	Peptidoglycan hydrolase	pg_hydrolase	NLPC_P60+SH3_3	3.85e-14	66.8	Bacteria	Bacillota_A	Clostridia	TANB77	CAG-508	CAG-245	CAG-245 sp000434195	Clostridium sp. CAG:780
GCA_000434215.1	CDA20935.1	Peptidoglycan hydrolase	pg_hydrolase	SLT+LysM	9e-12	66.35	Bacteria	Bacteroidota	Bacteroidia	Bacteroidales	UBA11471	UBA11471	UBA11471 sp000434215	Bacteroides sp. CAG:144
GCA_000434215.1	CDA22324.1	Peptidoglycan hydrolase	pg_hydrolase	Peptidase_M23+LysM	9e-14	72.3	Bacteria	Bacteroidota	Bacteroidia	Bacteroidales	UBA11471	UBA11471	UBA11471 sp000434215	Bacteroides sp. CAG:144
GCA_000434215.1	CDA22744.1	Peptidoglycan hydrolase	pg_hydrolase	Glucosaminidase+LysM	1.6e-05	51.65	Bacteria	Bacteroidota	Bacteroidia	Bacteroidales	UBA11471	UBA11471	UBA11471 sp000434215	Bacteroides sp. CAG:144
GCA_000434295.1	CCZ21278.1	Peptidoglycan hydrolase	pg_hydrolase	Amidase_3+AMIN	1.8e-13	105.9	Bacteria	Pseudomonadota	Alphaproteobacteria	RF32	CAG-977	CAG-977	CAG-977 sp000434295	Acetobacter sp. CAG:977
GCA_000434295.1	CCZ23016.1	Peptidoglycan hydrolase	pg_hydrolase	Peptidase_M23+LysM	1e-12	68.9	Bacteria	Pseudomonadota	Alphaproteobacteria	RF32	CAG-977	CAG-977	CAG-977 sp000434295	Acetobacter sp. CAG:977
GCA_000434295.1	CCZ23047.1	Peptidoglycan hydrolase	pg_hydrolase	SLT_2+PG_binding_1	2e-12	196.85	Bacteria	Pseudomonadota	Alphaproteobacteria	RF32	CAG-977	CAG-977	CAG-977 sp000434295	Acetobacter sp. CAG:977
GCA_000434335.1	CDA30470.1	Peptidoglycan hydrolase	pg_hydrolase	Amidase_2+PG_binding_1	7e-15	68.1	Bacteria	Bacillota_A	Clostridia	TANB77	CAG-508	CAG-492	CAG-492 sp000434335	Clostridium sp. CAG:492
GCA_000434475.1	CDA47825.1	Peptidoglycan hydrolase	pg_hydrolase	NLPC_P60+PG_binding_1	5e-17	83.35	Bacteria	Bacillota_C	Negativicutes	Veillonellales	Dialisteraceae	Dialister	Dialister sp000434475	Dialister sp. CAG:486
GCA_000434555.1	CDA60815.1	Peptidoglycan hydrolase	pg_hydrolase	Peptidase_M23+LysM	9.5e-07	55.65	Bacteria	Bacillota	Bacilli	RF39	UBA660	CAG-1000	CAG-1000 sp000434555	Clostridium sp. CAG:524
GCA_000434615.1	CDA67732.1	Peptidoglycan hydrolase	pg_hydrolase	Peptidase_M23+LysM	2.5e-10	75.8	Bacteria	Bacillota_A	Clostridia	Lachnospirales	Lachnospiraceae	CAG-510	CAG-510 sp000434615	Clostridium sp. CAG:510
GCA_000434615.1	CDA68021.1	Peptidoglycan hydrolase	pg_hydrolase	Glyco_hydro_25+Choline_bind_3	6e-09	75.15	Bacteria	Bacillota_A	Clostridia	Lachnospirales	Lachnospiraceae	CAG-510	CAG-510 sp000434615	Clostridium sp. CAG:510
GCA_000434615.1	CDA68357.1	Peptidoglycan hydrolase	pg_hydrolase	NLPC_P60+SH3_3	2.2e-10	54.15	Bacteria	Bacillota_A	Clostridia	Lachnospirales	Lachnospiraceae	CAG-510	CAG-510 sp000434615	Clostridium sp. CAG:510
GCA_000434615.1	CDA68658.1	Peptidoglycan hydrolase	pg_hydrolase	NLPC_P60+SH3_3	4.5e-10	54.75	Bacteria	Bacillota_A	Clostridia	Lachnospirales	Lachnospiraceae	CAG-510	CAG-510 sp000434615	Clostridium sp. CAG:510
GCA_000434615.1	CDA68681.1	Peptidoglycan hydrolase	pg_hydrolase	Amidase_5+SH3_3	8.5001e-06	30.1	Bacteria	Bacillota_A	Clostridia	Lachnospirales	Lachnospiraceae	CAG-510	CAG-510 sp000434615	Clostridium sp. CAG:510
GCA_000434615.1	CDA69349.1	Peptidoglycan hydrolase	pg_hydrolase	Phage_lysozyme2+PG_binding_1	4.95e-14	64.45	Bacteria	Bacillota_A	Clostridia	Lachnospirales	Lachnospiraceae	CAG-510	CAG-510 sp000434615	Clostridium sp. CAG:510
GCA_000434635.1	CCX89824.1	Peptidoglycan hydrolase	pg_hydrolase	Peptidase_M15_3+PG_binding_1	7.8e-14	48.95	Bacteria	Bacillota_A	Clostridia	Oscillospirales	Oscillospiraceae	Faecousia	Faecousia sp000434635	Firmicutes bacterium CAG:110
GCA_000434635.1	CCX90620.1	Peptidoglycan hydrolase	pg_hydrolase	VanY+Choline_bind_1	0.0255	53.75	Bacteria	Bacillota_A	Clostridia	Oscillospirales	Oscillospiraceae	Faecousia	Faecousia sp000434635	Firmicutes bacterium CAG:110
GCA_000434635.1	CCX90853.1	Peptidoglycan hydrolase	pg_hydrolase	Peptidase_M15_3+PG_binding_1	4.45e-14	51.35	Bacteria	Bacillota_A	Clostridia	Oscillospirales	Oscillospiraceae	Faecousia	Faecousia sp000434635	Firmicutes bacterium CAG:110
GCA_000434635.1	CCX91018.1	Peptidoglycan hydrolase	pg_hydrolase	NLPC_P60+SH3_3	3e-09	67.05	Bacteria	Bacillota_A	Clostridia	Oscillospirales	Oscillospiraceae	Faecousia	Faecousia sp000434635	Firmicutes bacterium CAG:110
GCA_000434635.1	CCX92256.1	Peptidoglycan hydrolase	pg_hydrolase	NLPC_P60+SH3_16	3.35e-09	50.55	Bacteria	Bacillota_A	Clostridia	Oscillospirales	Oscillospiraceae	Faecousia	Faecousia sp000434635	Firmicutes bacterium CAG:110
GCA_000434835.1	CDA79882.1	Peptidoglycan hydrolase	pg_hydrolase	Glyco_hydro_25+LysM	1.45e-20	90.6	Bacteria	Bacillota	Bacilli	RF39	UBA660	Aphodocola	Aphodocola sp000434835	Clostridium sp. CAG:594
GCA_000434835.1	CDA80688.1	Peptidoglycan hydrolase	pg_hydrolase	Peptidase_M23+LysM	4.3e-07	61.35	Bacteria	Bacillota	Bacilli	RF39	UBA660	Aphodocola	Aphodocola sp000434835	Clostridium sp. CAG:594
GCA_000434835.1	CDA80844.1	Peptidoglycan hydrolase	pg_hydrolase	Amidase_3+LysM	8e-18	76.2	Bacteria	Bacillota	Bacilli	RF39	UBA660	Aphodocola	Aphodocola sp000434835	Clostridium sp. CAG:594
GCA_000434835.1	CDA80848.1	Peptidoglycan hydrolase	pg_hydrolase	Amidase_3+LysM	1.218e-14	52.55	Bacteria	Bacillota	Bacilli	RF39	UBA660	Aphodocola	Aphodocola sp000434835	Clostridium sp. CAG:594
GCA_000434895.1	CDD10059.1	Peptidoglycan hydrolase	pg_hydrolase	NLPC_P60+PG_binding_1	3.35e-19	85.75	Bacteria	Bacillota_C	Negativicutes	Acidaminococcales	Acidaminococcaceae	Phascolarctobacterium_A	Phascolarctobacterium_A succinatutens_A	Phascolarctobacterium succinatutens CAG:287
GCA_000434895.1	CDD11764.1	Peptidoglycan hydrolase	pg_hydrolase	NLPC_P60+PG_binding_1	6.5e-12	71.2	Bacteria	Bacillota_C	Negativicutes	Acidaminococcales	Acidaminococcaceae	Phascolarctobacterium_A	Phascolarctobacterium_A succinatutens_A	Phascolarctobacterium succinatutens CAG:287
GCA_000434895.1	CDD12187.1	Peptidoglycan hydrolase	pg_hydrolase	NLPC_P60+SH3_6	2.237e-13	48.75	Bacteria	Bacillota_C	Negativicutes	Acidaminococcales	Acidaminococcaceae	Phascolarctobacterium_A	Phascolarctobacterium_A succinatutens_A	Phascolarctobacterium succinatutens CAG:287
GCA_000434915.1	CDA90229.1	Peptidoglycan hydrolase	pg_hydrolase	Amidase_2+PG_binding_1	1e-06	44.4	Bacteria	Bacillota_A	Clostridia	Oscillospirales	Acutalibacteraceae	CAG-488	CAG-488 sp000434915	Ruminococcus sp. CAG:563
GCA_000435055.1	CDA50946.1	Peptidoglycan hydrolase	pg_hydrolase	Amidase_5+PG_binding_1	1.15e-06	37.45	Bacteria	Bacillota_A	Clostridia	Christensenellales	CAG-138	PeH17	PeH17 sp000435055	Clostridium sp. CAG:138
GCA_000435055.1	CDA51155.1	Peptidoglycan hydrolase	pg_hydrolase	Peptidase_M14+LysM	8e-10	71.35	Bacteria	Bacillota_A	Clostridia	Christensenellales	CAG-138	PeH17	PeH17 sp000435055	Clostridium sp. CAG:138
GCA_000435055.1	CDA51214.1	Peptidoglycan hydrolase	pg_hydrolase	NLPC_P60+SH3_6	9.585e-11	40.4	Bacteria	Bacillota_A	Clostridia	Christensenellales	CAG-138	PeH17	PeH17 sp000435055	Clostridium sp. CAG:138
GCA_000435055.1	CDA51754.1	Peptidoglycan hydrolase	pg_hydrolase	Amidase_5+PG_binding_1	5.0085e-08	33.15	Bacteria	Bacillota_A	Clostridia	Christensenellales	CAG-138	PeH17	PeH17 sp000435055	Clostridium sp. CAG:138
GCA_000435175.1	CDA59253.1	Peptidoglycan hydrolase	pg_hydrolase	Amidase_2+PG_binding_1	3.85e-16	67.75	Bacteria	Bacillota_A	Clostridia	TANB77	CAG-508	CAG-245	CAG-245 sp000435175	Clostridium sp. CAG:245
GCA_000435175.1	CDA59531.1	Peptidoglycan hydrolase	pg_hydrolase	NLPC_P60+SH3_3	7.5e-14	66.15	Bacteria	Bacillota_A	Clostridia	TANB77	CAG-508	CAG-245	CAG-245 sp000435175	Clostridium sp. CAG:245
GCA_000435195.1	CDA61340.1	Peptidoglycan hydrolase	pg_hydrolase	Glyco_hydro_25+SPOR	9e-15	79.75	Bacteria	Bacillota_A	Clostridia	Oscillospirales	Ruminococcaceae	Negativibacillus	Negativibacillus sp000435195	Clostridium sp. CAG:169
GCA_000435195.1	CDA62626.1	Peptidoglycan hydrolase	pg_hydrolase	Peptidase_M23+LysM	3.7e-12	70.4	Bacteria	Bacillota_A	Clostridia	Oscillospirales	Ruminococcaceae	Negativibacillus	Negativibacillus sp000435195	Clostridium sp. CAG:169
GCA_000435335.1	CDC79329.1	Peptidoglycan hydrolase	pg_hydrolase	NLPC_P60+PG_binding_1	2.5e-07	41.1	Bacteria	Bacillota_A	Clostridia	Oscillospirales	Acutalibacteraceae	CAG-964	CAG-964 sp000435335	Clostridium sp. CAG:964
GCA_000435335.1	CDC79702.1	Peptidoglycan hydrolase	pg_hydrolase	CHAP+PG_binding_1	1.85003e-06	31.7	Bacteria	Bacillota_A	Clostridia	Oscillospirales	Acutalibacteraceae	CAG-964	CAG-964 sp000435335	Clostridium sp. CAG:964
GCA_000435515.1	CDB27853.1	Peptidoglycan hydrolase	pg_hydrolase	Amidase_3+LysM	1.1255e-18	65.45	Bacteria	Bacillota	Bacilli	RF39	UBA660	CAG-582	CAG-582 sp000435515	Firmicutes bacterium CAG:582
GCA_000435515.1	CDB27876.1	Peptidoglycan hydrolase	pg_hydrolase	Amidase_3+LysM	1.6e-09	45.5	Bacteria	Bacillota	Bacilli	RF39	UBA660	CAG-582	CAG-582 sp000435515	Firmicutes bacterium CAG:582
GCA_000435515.1	CDB28545.1	Peptidoglycan hydrolase	pg_hydrolase	Peptidase_M15_3+PG_binding_1	4.8e-09	42.25	Bacteria	Bacillota	Bacilli	RF39	UBA660	CAG-582	CAG-582 sp000435515	Firmicutes bacterium CAG:582
GCA_000435555.1	CDA81249.1	Peptidoglycan hydrolase	pg_hydrolase	NLPC_P60+SH3_3	1.7e-14	76.85	Bacteria	Bacillota_A	Clostridia	Oscillospirales	Oscillospiraceae	Vescimonas	Vescimonas sp000435555	Firmicutes bacterium CAG:176
GCA_000435555.1	CDA81743.1	Peptidoglycan hydrolase	pg_hydrolase	Peptidase_M23+LysM	5e-12	72.5	Bacteria	Bacillota_A	Clostridia	Oscillospirales	Oscillospiraceae	Vescimonas	Vescimonas sp000435555	Firmicutes bacterium CAG:176
GCA_000435555.1	CDA81805.1	Peptidoglycan hydrolase	pg_hydrolase	Amidase_3+SH3_3	2.1e-11	50.7	Bacteria	Bacillota_A	Clostridia	Oscillospirales	Oscillospiraceae	Vescimonas	Vescimonas sp000435555	Firmicutes bacterium CAG:176
GCA_000435555.1	CDA81850.1	Peptidoglycan hydrolase	pg_hydrolase	Amidase_2+PG_binding_1	2.5e-16	71.7	Bacteria	Bacillota_A	Clostridia	Oscillospirales	Oscillospiraceae	Vescimonas	Vescimonas sp000435555	Firmicutes bacterium CAG:176
GCA_000435555.1	CDA82164.1	Peptidoglycan hydrolase	pg_hydrolase	NLPC_P60+SH3_3	1.85e-10	68.2	Bacteria	Bacillota_A	Clostridia	Oscillospirales	Oscillospiraceae	Vescimonas	Vescimonas sp000435555	Firmicutes bacterium CAG:176
GCA_000435595.1	CDD63466.1	Peptidoglycan hydrolase	pg_hydrolase	Amidase_3+SPOR	3.6e-12	94.95	Bacteria	Bacillota_A	Clostridia	Lachnospirales	Lachnospiraceae	CAG-882	CAG-882 sp000435595	Firmicutes bacterium CAG:882
GCA_000435595.1	CDD64915.1	Peptidoglycan hydrolase	pg_hydrolase	Peptidase_M23+SPOR	2.8e-12	65.45	Bacteria	Bacillota_A	Clostridia	Lachnospirales	Lachnospiraceae	CAG-882	CAG-882 sp000435595	Firmicutes bacterium CAG:882
GCA_000435595.1	CDD66518.1	Peptidoglycan hydrolase	pg_hydrolase	Peptidase_M23+LysM	9.5e-09	68.4	Bacteria	Bacillota_A	Clostridia	Lachnospirales	Lachnospiraceae	CAG-882	CAG-882 sp000435595	Firmicutes bacterium CAG:882
GCA_000435615.1	CDA90205.1	Peptidoglycan hydrolase	pg_hydrolase	Peptidase_M23+LysM	1.65e-07	69.55	Bacteria	Bacillota_A	Clostridia	Peptostreptococcales	Anaerovoracaceae	CAG-238	CAG-238 sp000435615	Firmicutes bacterium CAG:238
GCA_000435615.1	CDA90594.1	Peptidoglycan hydrolase	pg_hydrolase	CHAP+SH3_3	4.30012e-09	39.95	Bacteria	Bacillota_A	Clostridia	Peptostreptococcales	Anaerovoracaceae	CAG-238	CAG-238 sp000435615	Firmicutes bacterium CAG:238
GCA_000435715.1	CDB03066.1	Peptidoglycan hydrolase	pg_hydrolase	Peptidase_M23+LysM	1.45e-08	67.3	Bacteria	Bacillota_A	Clostridia	Peptostreptococcales	Anaerovoracaceae	Fimisoma	Fimisoma sp000435715	Firmicutes bacterium CAG:145
GCA_000435715.1	CDB03391.1	Peptidoglycan hydrolase	pg_hydrolase	Amidase_3+CW_7	4.75e-12	61.15	Bacteria	Bacillota_A	Clostridia	Peptostreptococcales	Anaerovoracaceae	Fimisoma	Fimisoma sp000435715	Firmicutes bacterium CAG:145
GCA_000435755.1	CDC31414.1	Peptidoglycan hydrolase	pg_hydrolase	Glyco_hydro_25+LysM	2.6e-12	99.8	Bacteria	Bacillota_A	Clostridia	TANB77	CAG-508	CAG-273	CAG-273 sp000435755	Clostridium sp. CAG:508
GCA_000435755.1	CDC31730.1	Peptidoglycan hydrolase	pg_hydrolase	Glucosaminidase+SH3_3	1.20004e-09	40.75	Bacteria	Bacillota_A	Clostridia	TANB77	CAG-508	CAG-273	CAG-273 sp000435755	Clostridium sp. CAG:508
GCA_000435755.1	CDC32060.1	Peptidoglycan hydrolase	pg_hydrolase	NLPC_P60+SH3_3	6e-16	65.75	Bacteria	Bacillota_A	Clostridia	TANB77	CAG-508	CAG-273	CAG-273 sp000435755	Clostridium sp. CAG:508
GCA_000435975.1	CDB25069.1	Peptidoglycan hydrolase	pg_hydrolase	Peptidase_M23+LysM	7e-10	67.9	Bacteria	Bacillota_A	Clostridia	Oscillospirales	Oscillospiraceae	Vescimonas	Vescimonas sp000435975	Oscillibacter sp. CAG:241
GCA_000435975.1	CDB25072.1	Peptidoglycan hydrolase	pg_hydrolase	NLPC_P60+SH3_3	4e-08	60.55	Bacteria	Bacillota_A	Clostridia	Oscillospirales	Oscillospiraceae	Vescimonas	Vescimonas sp000435975	Oscillibacter sp. CAG:241
GCA_000435975.1	CDB25269.1	Peptidoglycan hydrolase	pg_hydrolase	Amidase_2+CW_7	1.1e-13	63.5	Bacteria	Bacillota_A	Clostridia	Oscillospirales	Oscillospiraceae	Vescimonas	Vescimonas sp000435975	Oscillibacter sp. CAG:241
GCA_000435975.1	CDB25493.1	Peptidoglycan hydrolase	pg_hydrolase	Amidase_3+SH3_3	2.2528e-13	51	Bacteria	Bacillota_A	Clostridia	Oscillospirales	Oscillospiraceae	Vescimonas	Vescimonas sp000435975	Oscillibacter sp. CAG:241
GCA_000435975.1	CDB26200.1	Peptidoglycan hydrolase	pg_hydrolase	NLPC_P60+SH3_3	1e-15	70.1	Bacteria	Bacillota_A	Clostridia	Oscillospirales	Oscillospiraceae	Vescimonas	Vescimonas sp000435975	Oscillibacter sp. CAG:241
GCA_000436115.1	CDD47146.1	Peptidoglycan hydrolase	pg_hydrolase	NLPC_P60+SH3_3	9e-09	65.15	Bacteria	Bacillota_A	Clostridia	Lachnospirales	Lachnospiraceae	CAG-95	CAG-95 sp000436115	Firmicutes bacterium CAG:534
GCA_000436115.1	CDD47233.1	Peptidoglycan hydrolase	pg_hydrolase	Glyco_hydro_25+Choline_bind_3	1.35e-09	77.8	Bacteria	Bacillota_A	Clostridia	Lachnospirales	Lachnospiraceae	CAG-95	CAG-95 sp000436115	Firmicutes bacterium CAG:534
GCA_000436115.1	CDD47587.1	Peptidoglycan hydrolase	pg_hydrolase	Glyco_hydro_25+Choline_bind_1	0.00065	64.15	Bacteria	Bacillota_A	Clostridia	Lachnospirales	Lachnospiraceae	CAG-95	CAG-95 sp000436115	Firmicutes bacterium CAG:534
GCA_000436115.1	CDD49131.1	Peptidoglycan hydrolase	pg_hydrolase	Peptidase_M23+LysM	1.35e-10	75.25	Bacteria	Bacillota_A	Clostridia	Lachnospirales	Lachnospiraceae	CAG-95	CAG-95 sp000436115	Firmicutes bacterium CAG:534
GCA_000436255.1	CCY45094.1	Peptidoglycan hydrolase	pg_hydrolase	Peptidase_M23+LysM	3.6e-07	53.7	Bacteria	Bacillota	Bacilli	RF39	UBA660	CAG-1193	CAG-1193 sp000436255	Clostridium sp. CAG:1193
GCA_000436375.1	CDB52685.1	Peptidoglycan hydrolase	pg_hydrolase	Peptidase_S11+SPOR	1.65e-09	112.85	Bacteria	Pseudomonadota	Alphaproteobacteria	RF32	CAG-239	Scatacola_A	Scatacola_A faecigallinarum	Azospirillum sp. CAG:239
GCA_000436375.1	CDB53005.1	Peptidoglycan hydrolase	pg_hydrolase	SLT_2+PG_binding_1	3.4e-10	182.95	Bacteria	Pseudomonadota	Alphaproteobacteria	RF32	CAG-239	Scatacola_A	Scatacola_A faecigallinarum	Azospirillum sp. CAG:239
GCA_000436375.1	CDB53038.1	Peptidoglycan hydrolase	pg_hydrolase	Amidase_3+AMIN	8.5e-11	104.95	Bacteria	Pseudomonadota	Alphaproteobacteria	RF32	CAG-239	Scatacola_A	Scatacola_A faecigallinarum	Azospirillum sp. CAG:239
GCA_000436375.1	CDB54073.1	Peptidoglycan hydrolase	pg_hydrolase	Peptidase_M23+LysM	1.45e-14	76.5	Bacteria	Pseudomonadota	Alphaproteobacteria	RF32	CAG-239	Scatacola_A	Scatacola_A faecigallinarum	Azospirillum sp. CAG:239
GCA_000436475.1	CDB66686.1	Peptidoglycan hydrolase	pg_hydrolase	Peptidase_M23+LysM	7e-12	77	Bacteria	Bacillota_A	Clostridia	Lachnospirales	Lachnospiraceae	Lachnospira	Lachnospira sp000436475	Eubacterium sp. CAG:248
GCA_000436475.1	CDB66769.1	Peptidoglycan hydrolase	pg_hydrolase	Amidase_3+SPOR	6.5e-13	97.5	Bacteria	Bacillota_A	Clostridia	Lachnospirales	Lachnospiraceae	Lachnospira	Lachnospira sp000436475	Eubacterium sp. CAG:248
GCA_000436535.1	CDB67316.1	Peptidoglycan hydrolase	pg_hydrolase	Amidase_3+SPOR	7e-13	94.4	Bacteria	Bacillota_A	Clostridia	Lachnospirales	Lachnospiraceae	Lachnospira	Lachnospira sp000436535	Eubacterium sp. CAG:252
GCA_000436535.1	CDB69257.1	Peptidoglycan hydrolase	pg_hydrolase	Peptidase_M23+LysM	2.25e-11	76.35	Bacteria	Bacillota_A	Clostridia	Lachnospirales	Lachnospiraceae	Lachnospira	Lachnospira sp000436535	Eubacterium sp. CAG:252
GCA_000436735.1	CDB87082.1	Peptidoglycan hydrolase	pg_hydrolase	Amidase_5+SH3_3	1.2e-05	32.15	Bacteria	Bacillota_A	Clostridia	Oscillospirales	Oscillospiraceae	CAG-170	CAG-170 sp000436735	Firmicutes bacterium CAG:170
GCA_000436735.1	CDB87223.1	Peptidoglycan hydrolase	pg_hydrolase	NLPC_P60+SH3_3	2.05e-09	65.5	Bacteria	Bacillota_A	Clostridia	Oscillospirales	Oscillospiraceae	CAG-170	CAG-170 sp000436735	Firmicutes bacterium CAG:170
GCA_000436735.1	CDB88365.1	Peptidoglycan hydrolase	pg_hydrolase	Amidase_3+SH3_3	9.7e-13	46.45	Bacteria	Bacillota_A	Clostridia	Oscillospirales	Oscillospiraceae	CAG-170	CAG-170 sp000436735	Firmicutes bacterium CAG:170
GCA_000436755.1	CDB89407.1	Peptidoglycan hydrolase	pg_hydrolase	Amidase_3+SPOR	4.1e-08	84.5	Bacteria	Bacillota_A	Clostridia	Lachnospirales	Lachnospiraceae	Butyribacter	Butyribacter sp000436755	Clostridium sp. CAG:253
GCA_000436755.1	CDB89709.1	Peptidoglycan hydrolase	pg_hydrolase	NLPC_P60+SH3_3	1.2e-09	59.35	Bacteria	Bacillota_A	Clostridia	Lachnospirales	Lachnospiraceae	Butyribacter	Butyribacter sp000436755	Clostridium sp. CAG:253
GCA_000436755.1	CDB89755.1	Peptidoglycan hydrolase	pg_hydrolase	NLPC_P60+SH3_3	2.45e-09	62.05	Bacteria	Bacillota_A	Clostridia	Lachnospirales	Lachnospiraceae	Butyribacter	Butyribacter sp000436755	Clostridium sp. CAG:253
GCA_000436755.1	CDB90712.1	Peptidoglycan hydrolase	pg_hydrolase	NLPC_P60+SH3_3	1.35e-08	59.65	Bacteria	Bacillota_A	Clostridia	Lachnospirales	Lachnospiraceae	Butyribacter	Butyribacter sp000436755	Clostridium sp. CAG:253
GCA_000436975.1	CCX35652.1	Peptidoglycan hydrolase	pg_hydrolase	Peptidase_M23+LysM	3.95e-06	58.1	Bacteria	Bacillota	Bacilli	RF39	UBA660	CAG-1000	CAG-1000 sp000436975	Clostridium sp. CAG:1000
GCA_000436975.1	CCX36384.1	Peptidoglycan hydrolase	pg_hydrolase	Peptidase_M23+LysM	3.85009e-14	55.15	Bacteria	Bacillota	Bacilli	RF39	UBA660	CAG-1000	CAG-1000 sp000436975	Clostridium sp. CAG:1000
GCA_000436975.1	CCX36533.1	Peptidoglycan hydrolase	pg_hydrolase	Amidase_3+LysM	7.5e-21	83.8	Bacteria	Bacillota	Bacilli	RF39	UBA660	CAG-1000	CAG-1000 sp000436975	Clostridium sp. CAG:1000
GCA_000437215.1	CDE25235.1	Peptidoglycan hydrolase	pg_hydrolase	Glyco_hydro_25+LysM	7e-18	99	Bacteria	Bacillota_A	Clostridia	TANB77	CAG-508	CAG-269	CAG-269 sp000437215	Clostridium sp. CAG:440
GCA_000437215.1	CDE25426.1	Peptidoglycan hydrolase	pg_hydrolase	NLPC_P60+SH3_3	3.4e-12	71.55	Bacteria	Bacillota_A	Clostridia	TANB77	CAG-508	CAG-269	CAG-269 sp000437215	Clostridium sp. CAG:440
GCA_000437215.1	CDE25670.1	Peptidoglycan hydrolase	pg_hydrolase	Glucosaminidase+SH3_3	1.659e-11	43.55	Bacteria	Bacillota_A	Clostridia	TANB77	CAG-508	CAG-269	CAG-269 sp000437215	Clostridium sp. CAG:440
GCA_000437255.1	CDE31228.1	Peptidoglycan hydrolase	pg_hydrolase	Amidase_3+SH3_3	6.065e-14	51.45	Bacteria	Bacillota_A	Clostridia	Oscillospirales	Ruminococcaceae	Ruminococcus_C	Ruminococcus_C sp000437255	Ruminococcus sp. CAG:403
GCA_000437275.1	CDE44666.1	Peptidoglycan hydrolase	pg_hydrolase	NLPC_P60+SH3_3	4.85e-13	61.6	Bacteria	Bacillota_A	Clostridia	Lachnospirales	Lachnospiraceae	CAG-411	CAG-411 sp000437275	Clostridium sp. CAG:411
GCA_000437275.1	CDE44970.1	Peptidoglycan hydrolase	pg_hydrolase	NLPC_P60+SH3_3	6e-08	57.8	Bacteria	Bacillota_A	Clostridia	Lachnospirales	Lachnospiraceae	CAG-411	CAG-411 sp000437275	Clostridium sp. CAG:411
GCA_000437275.1	CDE45271.1	Peptidoglycan hydrolase	pg_hydrolase	Phage_lysozyme2+PG_binding_1	6e-10	60.3	Bacteria	Bacillota_A	Clostridia	Lachnospirales	Lachnospiraceae	CAG-411	CAG-411 sp000437275	Clostridium sp. CAG:411
GCA_000437275.1	CDE46090.1	Peptidoglycan hydrolase	pg_hydrolase	Amidase_3+SPOR	1.4e-13	98.65	Bacteria	Bacillota_A	Clostridia	Lachnospirales	Lachnospiraceae	CAG-411	CAG-411 sp000437275	Clostridium sp. CAG:411
GCA_000437275.1	CDE47211.1	Peptidoglycan hydrolase	pg_hydrolase	NLPC_P60+SH3_3	6e-13	67.05	Bacteria	Bacillota_A	Clostridia	Lachnospirales	Lachnospiraceae	CAG-411	CAG-411 sp000437275	Clostridium sp. CAG:411
GCA_000437315.1	CDE38774.1	Peptidoglycan hydrolase	pg_hydrolase	Peptidase_M23+LysM	6e-07	50.45	Bacteria	Bacillota	Bacilli	RF39	UBA660	UBA6448	UBA6448 sp000437315	Mycoplasma sp. CAG:472
GCA_000437355.1	CDE49496.1	Peptidoglycan hydrolase	pg_hydrolase	Amidase_2+PG_binding_1	5.00005e-08	36.55	Bacteria	Bacillota	Bacilli	RF39	UBA660	Onthocola_B	Onthocola_B sp000437355	Firmicutes bacterium CAG:460
GCA_000437355.1	CDE50840.1	Peptidoglycan hydrolase	pg_hydrolase	Amidase_3+LysM	6e-18	78.5	Bacteria	Bacillota	Bacilli	RF39	UBA660	Onthocola_B	Onthocola_B sp000437355	Firmicutes bacterium CAG:460
GCA_000437435.1	CDE42601.1	Peptidoglycan hydrolase	pg_hydrolase	Amidase_3+AMIN	4.75e-09	105	Bacteria	Cyanobacteriota	Vampirovibrionia	Gastranaerophilales	Gastranaerophilaceae	Stercorousia	Stercorousia sp000437435	Clostridium sp. CAG:768
GCA_000437435.1	CDE42870.1	AcdB acidocin B	AcdB_acidocin_B		0.0002198	33	Bacteria	Cyanobacteriota	Vampirovibrionia	Gastranaerophilales	Gastranaerophilaceae	Stercorousia	Stercorousia sp000437435	Clostridium sp. CAG:768
GCA_000437595.1	CDE46529.1	Peptidoglycan hydrolase	pg_hydrolase	VanY+PG_binding_1	1.85e-21	92.9	Bacteria	Bacillota_A	Clostridia	Christensenellales	CAG-74	UBA11524	UBA11524 sp000437595	Faecalibacterium sp. CAG:74
GCA_000437595.1	CDE50439.1	Peptidoglycan hydrolase	pg_hydrolase	CHAP+PG_binding_1	1.50004e-10	45	Bacteria	Bacillota_A	Clostridia	Christensenellales	CAG-74	UBA11524	UBA11524 sp000437595	Faecalibacterium sp. CAG:74
GCA_000437755.1	CDE52763.1	Peptidoglycan hydrolase	pg_hydrolase	Amidase_3+SPOR	1.35e-14	94.05	Bacteria	Bacillota_A	Clostridia	Lachnospirales	Lachnospiraceae	CAG-303	CAG-303 sp000437755	Roseburia sp. CAG:303
GCA_000437755.1	CDE52787.1	Peptidoglycan hydrolase	pg_hydrolase	NLPC_P60+SH3_3	1.45e-12	58.3	Bacteria	Bacillota_A	Clostridia	Lachnospirales	Lachnospiraceae	CAG-303	CAG-303 sp000437755	Roseburia sp. CAG:303
GCA_000437755.1	CDE54813.1	Peptidoglycan hydrolase	pg_hydrolase	NLPC_P60+SH3_3	5.5e-13	61.25	Bacteria	Bacillota_A	Clostridia	Lachnospirales	Lachnospiraceae	CAG-303	CAG-303 sp000437755	Roseburia sp. CAG:303
GCA_000437855.1	CDE96355.1	Peptidoglycan hydrolase	pg_hydrolase	NLPC_P60+SH3_3	2.1e-15	64.45	Bacteria	Bacillota_A	Clostridia	TANB77	CAG-508	CAG-273	CAG-273 sp000437855	Clostridium sp. CAG:567
GCA_000437855.1	CDE96496.1	Peptidoglycan hydrolase	pg_hydrolase	Glyco_hydro_25+LysM	2.7e-13	100.95	Bacteria	Bacillota_A	Clostridia	TANB77	CAG-508	CAG-273	CAG-273 sp000437855	Clostridium sp. CAG:567
GCA_000437855.1	CDE97115.1	Peptidoglycan hydrolase	pg_hydrolase	Glucosaminidase+SH3_3	4.55002e-10	43.75	Bacteria	Bacillota_A	Clostridia	TANB77	CAG-508	CAG-273	CAG-273 sp000437855	Clostridium sp. CAG:567
GCA_000437895.1	CDE95527.1	Peptidoglycan hydrolase	pg_hydrolase	Peptidase_M23+LysM	6e-07	51.1	Bacteria	Bacillota	Bacilli	RF39	UBA660	CAG-914	CAG-914 sp000437895	Clostridium sp. CAG:914
GCA_000437895.1	CDE95606.1	Peptidoglycan hydrolase	pg_hydrolase	Peptidase_M23+CW_7	6.5e-17	72.4	Bacteria	Bacillota	Bacilli	RF39	UBA660	CAG-914	CAG-914 sp000437895	Clostridium sp. CAG:914
GCA_000437895.1	CDE95997.1	Peptidoglycan hydrolase	pg_hydrolase	Amidase_3+LysM	4.15041e-14	54.4	Bacteria	Bacillota	Bacilli	RF39	UBA660	CAG-914	CAG-914 sp000437895	Clostridium sp. CAG:914
GCA_000438075.1	CDF19921.1	Peptidoglycan hydrolase	pg_hydrolase	Amidase_3+LysM	4.4e-17	77	Bacteria	Bacillota	Bacilli	RF39	UBA660	Onthocola_B	Onthocola_B sp000438075	Clostridium sp. CAG:609
GCA_000438075.1	CDF20333.1	Peptidoglycan hydrolase	pg_hydrolase	Peptidase_M23+LysM	2.55e-06	52.6	Bacteria	Bacillota	Bacilli	RF39	UBA660	Onthocola_B	Onthocola_B sp000438075	Clostridium sp. CAG:609
GCA_000438155.1	CDF05892.1	Peptidoglycan hydrolase	pg_hydrolase	Glyco_hydro_25+Choline_bind_3	3.5e-10	82.35	Bacteria	Bacillota_A	Clostridia	Lachnospirales	Lachnospiraceae	CAG-95	CAG-95 sp000438155	Firmicutes bacterium CAG:95
GCA_000438155.1	CDF06200.1	Peptidoglycan hydrolase	pg_hydrolase	Peptidase_M23+LysM	1.05e-09	74.95	Bacteria	Bacillota_A	Clostridia	Lachnospirales	Lachnospiraceae	CAG-95	CAG-95 sp000438155	Firmicutes bacterium CAG:95
GCA_000438155.1	CDF06568.1	Peptidoglycan hydrolase	pg_hydrolase	Glyco_hydro_25+Choline_bind_3	5.5e-10	69.8	Bacteria	Bacillota_A	Clostridia	Lachnospirales	Lachnospiraceae	CAG-95	CAG-95 sp000438155	Firmicutes bacterium CAG:95
GCA_000438155.1	CDF06720.1	Peptidoglycan hydrolase	pg_hydrolase	NLPC_P60+SH3_3	1.15e-09	52.9	Bacteria	Bacillota_A	Clostridia	Lachnospirales	Lachnospiraceae	CAG-95	CAG-95 sp000438155	Firmicutes bacterium CAG:95
GCA_000438155.1	CDF07825.1	Peptidoglycan hydrolase	pg_hydrolase	NLPC_P60+SH3_3	8.5e-11	67.45	Bacteria	Bacillota_A	Clostridia	Lachnospirales	Lachnospiraceae	CAG-95	CAG-95 sp000438155	Firmicutes bacterium CAG:95
GCA_000438155.1	CDF08450.1	Peptidoglycan hydrolase	pg_hydrolase	Glucosaminidase+PG_binding_1	2.35046e-16	62.15	Bacteria	Bacillota_A	Clostridia	Lachnospirales	Lachnospiraceae	CAG-95	CAG-95 sp000438155	Firmicutes bacterium CAG:95
GCA_000438175.1	CDE61060.1	Peptidoglycan hydrolase	pg_hydrolase	Amidase_3+AMIN	6e-09	105.7	Bacteria	Cyanobacteriota	Vampirovibrionia	Gastranaerophilales	Gastranaerophilaceae	Stercorousia	Stercorousia faecigallinarum	Fusobacterium sp. CAG:439
GCA_000438175.1	CDE62436.1	Peptidoglycan hydrolase	pg_hydrolase	Amidase_3+LysM	0.0065	29.2	Bacteria	Cyanobacteriota	Vampirovibrionia	Gastranaerophilales	Gastranaerophilaceae	Stercorousia	Stercorousia faecigallinarum	Fusobacterium sp. CAG:439
GCA_000438195.1	CDF11789.1	Peptidoglycan hydrolase	pg_hydrolase	Amidase_3+LysM	5e-18	76.25	Bacteria	Bacillota	Bacilli	RF39	UBA660	Caccenecus	Caccenecus sp000438195	Mycoplasma sp. CAG:776
GCA_000438195.1	CDF11941.1	Peptidoglycan hydrolase	pg_hydrolase	Peptidase_M23+LysM	1.85e-08	57.45	Bacteria	Bacillota	Bacilli	RF39	UBA660	Caccenecus	Caccenecus sp000438195	Mycoplasma sp. CAG:776
GCA_000438195.1	CDF12302.1	Peptidoglycan hydrolase	pg_hydrolase	Peptidase_M23+PG_binding_1	2.9e-08	52.25	Bacteria	Bacillota	Bacilli	RF39	UBA660	Caccenecus	Caccenecus sp000438195	Mycoplasma sp. CAG:776
GCA_000438255.1	CDE90100.1	Peptidoglycan hydrolase	pg_hydrolase	NLPC_P60+SH3_3	1.7e-11	71.3	Bacteria	Bacillota_A	Clostridia	TANB77	CAG-508	CAG-269	CAG-269 sp000438255	Clostridium sp. CAG:389
GCA_000438255.1	CDE90504.1	Peptidoglycan hydrolase	pg_hydrolase	Glucosaminidase+SH3_3	1.05105e-09	38.9	Bacteria	Bacillota_A	Clostridia	TANB77	CAG-508	CAG-269	CAG-269 sp000438255	Clostridium sp. CAG:389
GCA_000438295.1	CDE74355.1	Peptidoglycan hydrolase	pg_hydrolase	Peptidase_M23+LysM	5.5e-06	57.85	Bacteria	Bacillota	Bacilli	RF39	UBA660	Onthousia	Onthousia sp000438295	Clostridium sp. CAG:451
GCA_000438295.1	CDE74424.1	Peptidoglycan hydrolase	pg_hydrolase	Peptidase_M15+SH3_3	1.4e-08	43.2	Bacteria	Bacillota	Bacilli	RF39	UBA660	Onthousia	Onthousia sp000438295	Clostridium sp. CAG:451
GCA_000438355.1	CDE83623.1	Peptidoglycan hydrolase	pg_hydrolase	Glyco_hydro_25+LysM	1.1e-12	103	Bacteria	Bacillota_A	Clostridia	TANB77	CAG-508	CAG-273	CAG-273 sp000438355	Clostridium sp. CAG:273
GCA_000438355.1	CDE84450.1	Peptidoglycan hydrolase	pg_hydrolase	NLPC_P60+SH3_3	9e-12	62.95	Bacteria	Bacillota_A	Clostridia	TANB77	CAG-508	CAG-273	CAG-273 sp000438355	Clostridium sp. CAG:273
GCA_000438415.1	CDE98355.1	Peptidoglycan hydrolase	pg_hydrolase	Amidase_3+LysM	7e-18	78.25	Bacteria	Bacillota	Bacilli	RF39	UBA660	CAG-628	CAG-628 sp000438415	Clostridium sp. CAG:628
GCA_000445185.1	AVAF01000013.1_2	Bacteriocin IIc	Bacteriocin_IIc	PF10439	7.5e-08	29.7	Bacteria	Bacillota_A	Thermoanaerobacteria	Thermoanaerobacterales	Thermoanaerobacteraceae	Thermoanaerobacter	Thermoanaerobacter sp000445185	Thermoanaerobacter sp. A7A
GCA_000445185.1	AVAF01000045.1_24	Peptidoglycan hydrolase	pg_hydrolase	NLPC_P60+SH3_3	4.55e-17	83.95	Bacteria	Bacillota_A	Thermoanaerobacteria	Thermoanaerobacterales	Thermoanaerobacteraceae	Thermoanaerobacter	Thermoanaerobacter sp000445185	Thermoanaerobacter sp. A7A
GCA_000445185.1	AVAF01000049.1_7	Bacteriocin IIc	Bacteriocin_IIc	PF10439	1.8e-08	31.7	Bacteria	Bacillota_A	Thermoanaerobacteria	Thermoanaerobacterales	Thermoanaerobacteraceae	Thermoanaerobacter	Thermoanaerobacter sp000445185	Thermoanaerobacter sp. A7A
GCA_000445185.1	AVAF01000049.1_9	Enterocin X chain beta	Enterocin_X_chain_beta		1.749e-05	36	Bacteria	Bacillota_A	Thermoanaerobacteria	Thermoanaerobacterales	Thermoanaerobacteraceae	Thermoanaerobacter	Thermoanaerobacter sp000445185	Thermoanaerobacter sp. A7A
GCA_000445185.1	AVAF01000119.1_17	Peptidoglycan hydrolase	pg_hydrolase	Peptidase_M23+LysM	2.7e-12	84.35	Bacteria	Bacillota_A	Thermoanaerobacteria	Thermoanaerobacterales	Thermoanaerobacteraceae	Thermoanaerobacter	Thermoanaerobacter sp000445185	Thermoanaerobacter sp. A7A
GCA_000445185.1	AVAF01000122.1_117	Peptidoglycan hydrolase	pg_hydrolase	Amidase_3+AMIN	1.9e-07	102.75	Bacteria	Bacillota_A	Thermoanaerobacteria	Thermoanaerobacterales	Thermoanaerobacteraceae	Thermoanaerobacter	Thermoanaerobacter sp000445185	Thermoanaerobacter sp. A7A
GCA_000445185.1	AVAF01000171.1_82	Peptidoglycan hydrolase	pg_hydrolase	NLPC_P60+SH3_6	7.56e-14	51.05	Bacteria	Bacillota_A	Thermoanaerobacteria	Thermoanaerobacterales	Thermoanaerobacteraceae	Thermoanaerobacter	Thermoanaerobacter sp000445185	Thermoanaerobacter sp. A7A
GCA_000447245.1	EQB63562.1	Peptidoglycan hydrolase	pg_hydrolase	SLT+LysM	4.4e-11	55.45	Bacteria	Zixibacteria	MSB-5A5	MSB-5A5	RBG-1	RBG-1	RBG-1 sp000447245	candidate division Zixibacteria bacterium RBG-1
GCA_000466585.1	ERI89436.1	Peptidoglycan hydrolase	pg_hydrolase	Amidase_2+PG_binding_1	4.165e-12	46.45	Bacteria	Bacillota_A	Clostridia	Clostridiales	Clostridiaceae	Clostridium_AT	Clostridium_AT sp000466585	Clostridiales bacterium oral taxon 876 str. F0540
GCA_000466585.1	ERI91001.1	Peptidoglycan hydrolase	pg_hydrolase	Amidase_2+PG_binding_1	5.5e-09	56.7	Bacteria	Bacillota_A	Clostridia	Clostridiales	Clostridiaceae	Clostridium_AT	Clostridium_AT sp000466585	Clostridiales bacterium oral taxon 876 str. F0540
GCA_000466585.1	ERI95681.1	Peptidoglycan hydrolase	pg_hydrolase	NLPC_P60+SH3_3	6.5e-18	84.35	Bacteria	Bacillota_A	Clostridia	Clostridiales	Clostridiaceae	Clostridium_AT	Clostridium_AT sp000466585	Clostridiales bacterium oral taxon 876 str. F0540
GCA_000467935.1	ERJ79776.1	Peptidoglycan hydrolase	pg_hydrolase	Glucosaminidase+SH3_3	3.6501e-08	37.2	Bacteria	Bacillota_A	Clostridia	Tissierellales	Peptoniphilaceae	W5053	W5053 sp000467935	Peptostreptococcaceae bacterium oral taxon 113 str. W5053
GCA_000468055.1	ERJ92404.1	Peptidoglycan hydrolase	pg_hydrolase	SLT+LysM	7.5e-14	64.3	Bacteria	Spirochaetota	Spirochaetia	Treponematales	Treponemataceae	Treponema_C	Treponema_C lecithinolyticum	Treponema lecithinolyticum ATCC 700332
GCA_000468055.1	ERJ92591.1	Peptidoglycan hydrolase	pg_hydrolase	Peptidase_M23+LysM	5e-10	70.85	Bacteria	Spirochaetota	Spirochaetia	Treponematales	Treponemataceae	Treponema_C	Treponema_C lecithinolyticum	Treponema lecithinolyticum ATCC 700332
GCA_000468055.1	ERJ93871.1	Peptidoglycan hydrolase	pg_hydrolase	Peptidase_M23+LysM	3.45e-12	68.95	Bacteria	Spirochaetota	Spirochaetia	Treponematales	Treponemataceae	Treponema_C	Treponema_C lecithinolyticum	Treponema lecithinolyticum ATCC 700332
GCA_000468055.1	ERJ94123.1	Peptidoglycan hydrolase	pg_hydrolase	Peptidase_M23+LysM	2.155e-17	61.2	Bacteria	Spirochaetota	Spirochaetia	Treponematales	Treponemataceae	Treponema_C	Treponema_C lecithinolyticum	Treponema lecithinolyticum ATCC 700332
GCA_000472185.1	ERL97319.1	Peptidoglycan hydrolase	pg_hydrolase	Amidase_3+AMIN	4.1e-08	91.25	Bacteria	Pseudomonadota	Alphaproteobacteria	Rhodobacterales	Rhodobacteraceae	HIMB11	HIMB11 sp000472185	Rhodobacteraceae bacterium HIMB11
GCA_000472185.1	ERL97520.1	Peptidoglycan hydrolase	pg_hydrolase	Glyco_hydro_108+PG_binding_3	1.05e-16	71.65	Bacteria	Pseudomonadota	Alphaproteobacteria	Rhodobacterales	Rhodobacteraceae	HIMB11	HIMB11 sp000472185	Rhodobacteraceae bacterium HIMB11
GCA_000472185.1	ERL97760.1	Peptidoglycan hydrolase	pg_hydrolase	SLT_2+PG_binding_1	7e-14	161.45	Bacteria	Pseudomonadota	Alphaproteobacteria	Rhodobacterales	Rhodobacteraceae	HIMB11	HIMB11 sp000472185	Rhodobacteraceae bacterium HIMB11
GCA_000472185.1	ERL98047.1	Peptidoglycan hydrolase	pg_hydrolase	Peptidase_M23+LysM	7e-05	41.4	Bacteria	Pseudomonadota	Alphaproteobacteria	Rhodobacterales	Rhodobacteraceae	HIMB11	HIMB11 sp000472185	Rhodobacteraceae bacterium HIMB11
GCA_000472185.1	ERL99231.1	Peptidoglycan hydrolase	pg_hydrolase	SLT_2+PG_binding_1	1.75e-10	120.7	Bacteria	Pseudomonadota	Alphaproteobacteria	Rhodobacterales	Rhodobacteraceae	HIMB11	HIMB11 sp000472185	Rhodobacteraceae bacterium HIMB11
GCA_000472185.1	ERL99429.1	Peptidoglycan hydrolase	pg_hydrolase	NLPC_P60+SH3_16	5.6e-13	48.15	Bacteria	Pseudomonadota	Alphaproteobacteria	Rhodobacterales	Rhodobacteraceae	HIMB11	HIMB11 sp000472185	Rhodobacteraceae bacterium HIMB11
GCA_000474255.1	BATO01000010.1_87	Peptidoglycan hydrolase	pg_hydrolase	Amidase_3+AMIN	9e-24	119.05	Bacteria	Pseudomonadota	Gammaproteobacteria	Pseudomonadales	Pseudomonadaceae	Pseudomonas_F	Pseudomonas_F alcaligenes_A	Pseudomonas alcaligenes MRY13-0052
GCA_000474255.1	BATO01000020.1_38	Peptidoglycan hydrolase	pg_hydrolase	SLT+LysM	1.5e-13	69.65	Bacteria	Pseudomonadota	Gammaproteobacteria	Pseudomonadales	Pseudomonadaceae	Pseudomonas_F	Pseudomonas_F alcaligenes_A	Pseudomonas alcaligenes MRY13-0052
GCA_000474255.1	BATO01000026.1_27	Peptidoglycan hydrolase	pg_hydrolase	Peptidase_M23+LysM	1.95e-15	80.15	Bacteria	Pseudomonadota	Gammaproteobacteria	Pseudomonadales	Pseudomonadaceae	Pseudomonas_F	Pseudomonas_F alcaligenes_A	Pseudomonas alcaligenes MRY13-0052
GCA_000474255.1	BATO01000029.1_25	Peptidoglycan hydrolase	pg_hydrolase	Amidase_2+PG_binding_1	2.35e-08	66.7	Bacteria	Pseudomonadota	Gammaproteobacteria	Pseudomonadales	Pseudomonadaceae	Pseudomonas_F	Pseudomonas_F alcaligenes_A	Pseudomonas alcaligenes MRY13-0052
GCA_000474255.1	BATO01000054.1_13	Peptidoglycan hydrolase	pg_hydrolase	SLT_2+PG_binding_1	4.85e-13	207.75	Bacteria	Pseudomonadota	Gammaproteobacteria	Pseudomonadales	Pseudomonadaceae	Pseudomonas_F	Pseudomonas_F alcaligenes_A	Pseudomonas alcaligenes MRY13-0052
GCA_000474255.1	BATO01000123.1_14	Peptidoglycan hydrolase	pg_hydrolase	Peptidase_M23+OapA	7e-07	68	Bacteria	Pseudomonadota	Gammaproteobacteria	Pseudomonadales	Pseudomonadaceae	Pseudomonas_F	Pseudomonas_F alcaligenes_A	Pseudomonas alcaligenes MRY13-0052
GCA_000482765.1	AXWR01000009.1_60	Peptidoglycan hydrolase	pg_hydrolase	Peptidase_M23+LysM	2.8e-15	77.35	Bacteria	Deinococcota	Deinococci	Deinococcales	Thermaceae	Meiothermus	Meiothermus taiwanensis	Meiothermus taiwanensis DSM 14542
GCA_000482765.1	AXWR01000016.1_48	Peptidoglycan hydrolase	pg_hydrolase	Peptidase_M23+LysM	1.95e-13	80.2	Bacteria	Deinococcota	Deinococci	Deinococcales	Thermaceae	Meiothermus	Meiothermus taiwanensis	Meiothermus taiwanensis DSM 14542
GCA_000482765.1	KI519497.1_7	Peptidoglycan hydrolase	pg_hydrolase	NLPC_P60+LysM	1.2e-15	70.9	Bacteria	Deinococcota	Deinococci	Deinococcales	Thermaceae	Meiothermus	Meiothermus taiwanensis	Meiothermus taiwanensis DSM 14542
GCA_000488855.1	ESE29911.1	Peptidoglycan hydrolase	pg_hydrolase	Amidase_3+CW_7	4.45e-19	76.85	Bacteria	Bacillota_A	Clostridia	Peptostreptococcales	Anaerovoracaceae	Gallibacter	Gallibacter brachus	Eubacterium brachy ATCC 33089
GCA_000488855.1	ESE31552.1	Peptidoglycan hydrolase	pg_hydrolase	Amidase_3+Choline_bind_3	5e-09	67.65	Bacteria	Bacillota_A	Clostridia	Peptostreptococcales	Anaerovoracaceae	Gallibacter	Gallibacter brachus	Eubacterium brachy ATCC 33089
GCA_000493965.1	AWNV01000010.1_3	Peptidoglycan hydrolase	pg_hydrolase	Amidase_3+AMIN	1.85e-09	101.1	Bacteria	Acidobacteriota	Aminicenantia	Aminicenantales	Aminicenantaceae	Aminicenans	Aminicenans sakinawicola	Candidatus Aminicenans sakinawicola JGI OTU-1
GCA_000494225.1	AWOA01000013.1_42	Peptidoglycan hydrolase	pg_hydrolase	Peptidase_M23+LysM	9e-11	77.85	Bacteria	Calescibacterota	Calescibacteriia	Calescibacteriales	Calescibacteriaceae	Calescibacterium	Calescibacterium nevadense	Candidatus Calescibacterium nevadense OTU 1
GCA_000494225.1	AWOA01000013.1_53	Peptidoglycan hydrolase	pg_hydrolase	SLT+LysM	8.5e-09	56.65	Bacteria	Calescibacterota	Calescibacteriia	Calescibacteriales	Calescibacteriaceae	Calescibacterium	Calescibacterium nevadense	Candidatus Calescibacterium nevadense OTU 1
GCA_000495505.1	AGZ81459.1	Peptidoglycan hydrolase	pg_hydrolase	NLPC_P60+SH3_6	3.75e-13	57.9	Bacteria	Campylobacterota	Campylobacteria	Campylobacterales	Campylobacteraceae	Campylobacter	Campylobacter testudinum	Campylobacter fetus subsp. testudinum 03-427
GCA_000495505.1	AGZ82028.1	Peptidoglycan hydrolase	pg_hydrolase	SLT+LysM	5.5e-09	62.7	Bacteria	Campylobacterota	Campylobacteria	Campylobacterales	Campylobacteraceae	Campylobacter	Campylobacter testudinum	Campylobacter fetus subsp. testudinum 03-427
GCA_000495735.1	ESQ24303.1	Linocin M18	Linocin_M18	PF04454	9.2e-23	77.4	Archaea	Thermoproteota	Thermoprotei_A	Sulfolobales	Acidilobaceae	Acidilobus	Acidilobus sp000495735	uncultured Acidilobus sp. JCHS
GCA_000496235.1	ESS10699.1	SakT beta	SakT_beta		0.0008285	32	Archaea	Halobacteriota	Halobacteria	Halobacteriales	Haloferacaceae	J07HR59	J07HR59 sp000496235	uncultured archaeon A07HR60
GCA_000496475.1	ESS14207.1	Peptidoglycan hydrolase	pg_hydrolase	SLT+LysM	1.15e-14	72.35	Bacteria	Pseudomonadota	Gammaproteobacteria	Burkholderiales	Burkholderiaceae_B	RS62	RS62 sp000496475	Betaproteobacteria bacterium MOLA814
GCA_000496475.1	ESS14439.1	Peptidoglycan hydrolase	pg_hydrolase	Peptidase_M23+LysM	1.5e-12	68.6	Bacteria	Pseudomonadota	Gammaproteobacteria	Burkholderiales	Burkholderiaceae_B	RS62	RS62 sp000496475	Betaproteobacteria bacterium MOLA814
GCA_000496475.1	ESS15017.1	Peptidoglycan hydrolase	pg_hydrolase	Amidase_3+AMIN	9e-21	115	Bacteria	Pseudomonadota	Gammaproteobacteria	Burkholderiales	Burkholderiaceae_B	RS62	RS62 sp000496475	Betaproteobacteria bacterium MOLA814
GCA_000500915.1	ESW59223.1	Peptidoglycan hydrolase	pg_hydrolase	Peptidase_M23+LysM	0.00055	44.3	Bacteria	Pseudomonadota	Alphaproteobacteria	Rhodobacterales	Rhodobacteraceae	Gemmobacter_B	Gemmobacter_B sp000500915	Rhodobacter sp. CACIA14H1
GCA_000500915.1	ESW59416.1	Peptidoglycan hydrolase	pg_hydrolase	NLPC_P60+SH3_16	1.6215e-13	50.2	Bacteria	Pseudomonadota	Alphaproteobacteria	Rhodobacterales	Rhodobacteraceae	Gemmobacter_B	Gemmobacter_B sp000500915	Rhodobacter sp. CACIA14H1
GCA_000500915.1	ESW60454.1	Peptidoglycan hydrolase	pg_hydrolase	Amidase_3+AMIN	2.65e-08	87.45	Bacteria	Pseudomonadota	Alphaproteobacteria	Rhodobacterales	Rhodobacteraceae	Gemmobacter_B	Gemmobacter_B sp000500915	Rhodobacter sp. CACIA14H1
GCA_000500915.1	ESW61176.1	Peptidoglycan hydrolase	pg_hydrolase	SLT_2+PG_binding_1	3.1e-11	205.05	Bacteria	Pseudomonadota	Alphaproteobacteria	Rhodobacterales	Rhodobacteraceae	Gemmobacter_B	Gemmobacter_B sp000500915	Rhodobacter sp. CACIA14H1
GCA_000500915.1	ESW62320.1	Peptidoglycan hydrolase	pg_hydrolase	SLT_2+PG_binding_1	2e-09	151.05	Bacteria	Pseudomonadota	Alphaproteobacteria	Rhodobacterales	Rhodobacteraceae	Gemmobacter_B	Gemmobacter_B sp000500915	Rhodobacter sp. CACIA14H1
GCA_000503195.1	ESZ85568.1	Peptidoglycan hydrolase	pg_hydrolase	Peptidase_M23+LysM	8.5e-13	69.05	Bacteria	Pseudomonadota	Alphaproteobacteria	Sphingomonadales	Sphingomonadaceae	Blastomonas	Blastomonas sp000503195	Blastomonas sp. CACIA14H2
GCA_000503195.1	ESZ86952.1	Peptidoglycan hydrolase	pg_hydrolase	CHAP+PG_binding_1	7.5006e-08	36.05	Bacteria	Pseudomonadota	Alphaproteobacteria	Sphingomonadales	Sphingomonadaceae	Blastomonas	Blastomonas sp000503195	Blastomonas sp. CACIA14H2
GCA_000503195.1	ESZ87192.1	Peptidoglycan hydrolase	pg_hydrolase	Amidase_3+AMIN	3.05e-12	99	Bacteria	Pseudomonadota	Alphaproteobacteria	Sphingomonadales	Sphingomonadaceae	Blastomonas	Blastomonas sp000503195	Blastomonas sp. CACIA14H2
GCA_000503195.1	ESZ89072.1	Nocardithiocin	Nocardithiocin		0.0001184	35	Bacteria	Pseudomonadota	Alphaproteobacteria	Sphingomonadales	Sphingomonadaceae	Blastomonas	Blastomonas sp000503195	Blastomonas sp. CACIA14H2
GCA_000503835.1	AHB40521.1	Peptidoglycan hydrolase	pg_hydrolase	Peptidase_M23+LysM	3.9e-12	72	Bacteria	Patescibacteria	WWE3	UBA101185	UBA10185	UBA8498	UBA8498 sp000503835	candidate division WWE3 bacterium RAAC2_WWE3_1
GCA_000503875.1	AHB40929.1	Peptidoglycan hydrolase	pg_hydrolase	CHAP+LysM	1.50041e-10	42.05	Bacteria	Patescibacteria	JAEDAM01	Absconditabacterales	Absconditicoccaceae	UBA5124	UBA5124 sp000503875	candidate division SR1 bacterium RAAC1_SR1_1
GCA_000503915.1	AHB41920.1	Peptidoglycan hydrolase	pg_hydrolase	CHAP+LysM	4.6e-13	45.7	Bacteria	Patescibacteria	Saccharimonadia	Saccharimonadales	UBA1020	UBA1020	UBA1020 sp000503915	Candidatus Saccharibacteria bacterium RAAC3_TM7_1
GCA_000504425.1	KI632513.1_1247	Peptidoglycan hydrolase	pg_hydrolase	Peptidase_M23+LysM	7.5e-12	74.4	Bacteria	Pseudomonadota	Alphaproteobacteria	Rhizobiales	Xanthobacteraceae	Rhodopseudomonas	Rhodopseudomonas palustris_C	Rhodopseudomonas palustris JSC-3b
GCA_000504425.1	KI632513.1_1634	Peptidoglycan hydrolase	pg_hydrolase	Amidase_2+PG_binding_1	1.8e-15	75.45	Bacteria	Pseudomonadota	Alphaproteobacteria	Rhizobiales	Xanthobacteraceae	Rhodopseudomonas	Rhodopseudomonas palustris_C	Rhodopseudomonas palustris JSC-3b
GCA_000504425.1	KI632513.1_1667	Peptidoglycan hydrolase	pg_hydrolase	SLT_2+PG_binding_1	7e-12	171.75	Bacteria	Pseudomonadota	Alphaproteobacteria	Rhizobiales	Xanthobacteraceae	Rhodopseudomonas	Rhodopseudomonas palustris_C	Rhodopseudomonas palustris JSC-3b
GCA_000504425.1	KI632513.1_2607	Peptidoglycan hydrolase	pg_hydrolase	SLT_2+PG_binding_1	6e-13	192.15	Bacteria	Pseudomonadota	Alphaproteobacteria	Rhizobiales	Xanthobacteraceae	Rhodopseudomonas	Rhodopseudomonas palustris_C	Rhodopseudomonas palustris JSC-3b
GCA_000504425.1	KI632513.1_3121	Peptidoglycan hydrolase	pg_hydrolase	SLT_2+PG_binding_1	1.55e-12	175.3	Bacteria	Pseudomonadota	Alphaproteobacteria	Rhizobiales	Xanthobacteraceae	Rhodopseudomonas	Rhodopseudomonas palustris_C	Rhodopseudomonas palustris JSC-3b
GCA_000504425.1	KI632513.1_39	Peptidoglycan hydrolase	pg_hydrolase	Amidase_2+PG_binding_1	3.2e-06	45.7	Bacteria	Pseudomonadota	Alphaproteobacteria	Rhizobiales	Xanthobacteraceae	Rhodopseudomonas	Rhodopseudomonas palustris_C	Rhodopseudomonas palustris JSC-3b
GCA_000504425.1	KI632513.1_418	Peptidoglycan hydrolase	pg_hydrolase	NLPC_P60+SH3_16	2.449e-17	62.2	Bacteria	Pseudomonadota	Alphaproteobacteria	Rhizobiales	Xanthobacteraceae	Rhodopseudomonas	Rhodopseudomonas palustris_C	Rhodopseudomonas palustris JSC-3b
GCA_000504425.1	KI632513.1_604	Peptidoglycan hydrolase	pg_hydrolase	Peptidase_S11+SPOR	6.5e-10	111.1	Bacteria	Pseudomonadota	Alphaproteobacteria	Rhizobiales	Xanthobacteraceae	Rhodopseudomonas	Rhodopseudomonas palustris_C	Rhodopseudomonas palustris JSC-3b
GCA_000504425.1	KI632513.1_610	Peptidoglycan hydrolase	pg_hydrolase	SLT+SPOR	1.2e-09	49.8	Bacteria	Pseudomonadota	Alphaproteobacteria	Rhizobiales	Xanthobacteraceae	Rhodopseudomonas	Rhodopseudomonas palustris_C	Rhodopseudomonas palustris JSC-3b
GCA_000504425.1	KI632513.1_869	Peptidoglycan hydrolase	pg_hydrolase	Amidase_3+AMIN	1.85e-12	100.9	Bacteria	Pseudomonadota	Alphaproteobacteria	Rhizobiales	Xanthobacteraceae	Rhodopseudomonas	Rhodopseudomonas palustris_C	Rhodopseudomonas palustris JSC-3b
GCA_000504425.1	KI632513.1_906	Peptidoglycan hydrolase	pg_hydrolase	SLT_2+PG_binding_1	2.1e-12	165.4	Bacteria	Pseudomonadota	Alphaproteobacteria	Rhizobiales	Xanthobacteraceae	Rhodopseudomonas	Rhodopseudomonas palustris_C	Rhodopseudomonas palustris JSC-3b
GCA_000504605.1	AZHQ01000001.1_36	Peptidoglycan hydrolase	pg_hydrolase	NLPC_P60+SH3_16	1.3e-11	47.95	Bacteria	Pseudomonadota	Alphaproteobacteria	Pelagibacterales	Pelagibacteraceae	AAA240-E13	AAA240-E13 sp000504605	alpha proteobacterium SCGC AAA288-E13
GCA_000504625.1	AZHR01000003.1_52	Peptidoglycan hydrolase	pg_hydrolase	NLPC_P60+SH3_16	9.50013e-12	48.2	Bacteria	Pseudomonadota	Alphaproteobacteria	Pelagibacterales	Pelagibacteraceae	AAA240-E13	AAA240-E13 sp000504625	alpha proteobacterium SCGC AAA240-E13
GCA_000505065.1	ETB64070.1	Peptidoglycan hydrolase	pg_hydrolase	Peptidase_M23+LysM	1.25e-13	74.95	Bacteria	Patescibacteria	Paceibacteria	UBA9983_A	UBA9973	UBA8515	UBA8515 sp000505065	Parcubacteria bacterium RAAC4_OD1_1
GCA_000508305.1	AHC50736.1	Linocin M18	Linocin_M18	PF04454	3.3e-18	62.9	Archaea	Thermoproteota	Thermoprotei_A	Sulfolobales	Sulfolobaceae	Sulfolobus	Sulfolobus acidocaldarius_A	Sulfolobus acidocaldarius SUSAZ
GCA_000508865.1	BAHP02000062.1_7	Peptidoglycan hydrolase	pg_hydrolase	Amidase_3+PG_binding_1	2.15e-17	74.05	Bacteria	Bacillota	Bacilli	Erysipelotrichales	Coprobacillaceae	Thomasclavelia	Thomasclavelia sp000508865	Clostridiales bacterium VE202-01
GCA_000508865.1	BAHP02000121.1_15	Peptidoglycan hydrolase	pg_hydrolase	Amidase_3+PG_binding_1	1.6e-15	73.4	Bacteria	Bacillota	Bacilli	Erysipelotrichales	Coprobacillaceae	Thomasclavelia	Thomasclavelia sp000508865	Clostridiales bacterium VE202-01
GCA_000509105.1	BAIF02000002.1_71	Peptidoglycan hydrolase	pg_hydrolase	Glyco_hydro_25+LysM	3.3e-19	81.95	Bacteria	Bacillota_A	Clostridia	Lachnospirales	Lachnospiraceae	Muricomes	Muricomes sp000509105	Clostridiales bacterium VE202-21
GCA_000509105.1	BAIF02000003.1_36	Peptidoglycan hydrolase	pg_hydrolase	NLPC_P60+SH3_3	4.55e-12	55.2	Bacteria	Bacillota_A	Clostridia	Lachnospirales	Lachnospiraceae	Muricomes	Muricomes sp000509105	Clostridiales bacterium VE202-21
GCA_000509105.1	BAIF02000026.1_120	Peptidoglycan hydrolase	pg_hydrolase	Amidase_3+SPOR	2.65e-16	102.8	Bacteria	Bacillota_A	Clostridia	Lachnospirales	Lachnospiraceae	Muricomes	Muricomes sp000509105	Clostridiales bacterium VE202-21
GCA_000509225.1	BAOK01000001.1_1114	Peptidoglycan hydrolase	pg_hydrolase	Peptidase_M23+LysM	4.75e-13	69.8	Bacteria	Pseudomonadota	Alphaproteobacteria	Parvibaculales	Parvibaculaceae	Mf105b01	Mf105b01 sp000509225	alpha proteobacterium Mf 1.05b.01
GCA_000509225.1	BAOK01000001.1_1421	Peptidoglycan hydrolase	pg_hydrolase	Amidase_3+AMIN	4e-11	99.3	Bacteria	Pseudomonadota	Alphaproteobacteria	Parvibaculales	Parvibaculaceae	Mf105b01	Mf105b01 sp000509225	alpha proteobacterium Mf 1.05b.01
GCA_000509225.1	BAOK01000001.1_2480	Peptidoglycan hydrolase	pg_hydrolase	NLPC_P60+SH3_16	4.933e-16	58.8	Bacteria	Pseudomonadota	Alphaproteobacteria	Parvibaculales	Parvibaculaceae	Mf105b01	Mf105b01 sp000509225	alpha proteobacterium Mf 1.05b.01
GCA_000509225.1	BAOK01000001.1_410	Peptidoglycan hydrolase	pg_hydrolase	Amidase_2+PG_binding_1	3.65e-13	74.3	Bacteria	Pseudomonadota	Alphaproteobacteria	Parvibaculales	Parvibaculaceae	Mf105b01	Mf105b01 sp000509225	alpha proteobacterium Mf 1.05b.01
GCA_000509225.1	BAOK01000001.1_851	Peptidoglycan hydrolase	pg_hydrolase	Peptidase_S11+SPOR	1.25e-08	111.95	Bacteria	Pseudomonadota	Alphaproteobacteria	Parvibaculales	Parvibaculaceae	Mf105b01	Mf105b01 sp000509225	alpha proteobacterium Mf 1.05b.01
GCA_000509225.1	BAOK01000002.1_738	Peptidoglycan hydrolase	pg_hydrolase	Glyco_hydro_108+PG_binding_3	7.5e-12	63.3	Bacteria	Pseudomonadota	Alphaproteobacteria	Parvibaculales	Parvibaculaceae	Mf105b01	Mf105b01 sp000509225	alpha proteobacterium Mf 1.05b.01
GCA_000509225.1	BAOK01000002.1_925	Peptidoglycan hydrolase	pg_hydrolase	SLT_2+PG_binding_1	5e-12	202.25	Bacteria	Pseudomonadota	Alphaproteobacteria	Parvibaculales	Parvibaculaceae	Mf105b01	Mf105b01 sp000509225	alpha proteobacterium Mf 1.05b.01
GCA_000512675.1	ETO91774.1	Peptidoglycan hydrolase	pg_hydrolase	Peptidase_M23+OapA	1.3e-07	66.85	Bacteria	Pseudomonadota	Alphaproteobacteria	Rickettsiales	Anaplasmataceae	Xenolissoclinum	Xenolissoclinum pacificiensis	Candidatus Xenolissoclinum pacificiensis L6
GCA_000513055.1	AZYB01000013.1_19	Peptidoglycan hydrolase	pg_hydrolase	Peptidase_M23+LysM	2.35e-05	63.3	Bacteria	Pseudomonadota	Alphaproteobacteria	Pelagibacterales	Pelagibacteraceae	AAA240-E13	AAA240-E13 sp000513055	alpha proteobacterium SCGC AAA288-N07
GCA_000513055.1	AZYB01000023.1_6	Peptidoglycan hydrolase	pg_hydrolase	NLPC_P60+SH3_16	5.50003e-11	45.75	Bacteria	Pseudomonadota	Alphaproteobacteria	Pelagibacterales	Pelagibacteraceae	AAA240-E13	AAA240-E13 sp000513055	alpha proteobacterium SCGC AAA288-N07
GCA_000513075.1	AZYC01000011.1_24	Peptidoglycan hydrolase	pg_hydrolase	Peptidase_M23+LysM	1.45e-06	64.2	Bacteria	Pseudomonadota	Alphaproteobacteria	Pelagibacterales	Pelagibacteraceae	AAA240-E13	AAA240-E13 sp000513075	alpha proteobacterium SCGC AAA288-G21
GCA_000517565.1	AHF96921.1	Peptidoglycan hydrolase	pg_hydrolase	Amidase_3+AMIN	6.5e-08	83.05	Bacteria	Campylobacterota	Desulfurellia	Desulfurellales	Desulfurellaceae	Desulfurella	Desulfurella acetivorans	Desulfurella acetivorans A63
GCA_000517565.1	AHF97307.1	Peptidoglycan hydrolase	pg_hydrolase	NLPC_P60+LysM	1.15e-13	70.6	Bacteria	Campylobacterota	Desulfurellia	Desulfurellales	Desulfurellaceae	Desulfurella	Desulfurella acetivorans	Desulfurella acetivorans A63
GCA_000522425.1	ETW92408.1	Peptidoglycan hydrolase	pg_hydrolase	Peptidase_M23+LysM	1.85e-08	75.75	Bacteria	Tectomicrobia	Entotheonellia	Entotheonellales	Entotheonellaceae	Entotheonella	Entotheonella factor	Candidatus Entotheonella factor
GCA_000522425.1	ETW94130.1	Peptidoglycan hydrolase	pg_hydrolase	SLT+LysM	3.6e-11	51.65	Bacteria	Tectomicrobia	Entotheonellia	Entotheonellales	Entotheonellaceae	Entotheonella	Entotheonella factor	Candidatus Entotheonella factor
GCA_000522425.1	ETW99954.1	Linocin M18	Linocin_M18	PF04454	5.8e-12	44.4	Bacteria	Tectomicrobia	Entotheonellia	Entotheonellales	Entotheonellaceae	Entotheonella	Entotheonella factor	Candidatus Entotheonella factor
GCA_000522425.1	ETW99955.1	Linocin M18	Linocin_M18	PF04454	2.7e-12	45.4	Bacteria	Tectomicrobia	Entotheonellia	Entotheonellales	Entotheonellaceae	Entotheonella	Entotheonella factor	Candidatus Entotheonella factor
GCA_000522425.1	ETW99956.1	Linocin M18	Linocin_M18	PF04454	1e-07	30.5	Bacteria	Tectomicrobia	Entotheonellia	Entotheonellales	Entotheonellaceae	Entotheonella	Entotheonella factor	Candidatus Entotheonella factor
GCA_000522425.1	ETW99957.1	Linocin M18	Linocin_M18	PF04454	5.9e-11	41.1	Bacteria	Tectomicrobia	Entotheonellia	Entotheonellales	Entotheonellaceae	Entotheonella	Entotheonella factor	Candidatus Entotheonella factor
GCA_000522425.1	ETX00125.1	Peptidoglycan hydrolase	pg_hydrolase	Peptidase_M23+LysM	1e-14	79.35	Bacteria	Tectomicrobia	Entotheonellia	Entotheonellales	Entotheonellaceae	Entotheonella	Entotheonella factor	Candidatus Entotheonella factor
GCA_000522425.1	ETX01763.1	Peptidoglycan hydrolase	pg_hydrolase	Amidase_3+AMIN	3.25e-14	114.45	Bacteria	Tectomicrobia	Entotheonellia	Entotheonellales	Entotheonellaceae	Entotheonella	Entotheonella factor	Candidatus Entotheonella factor
GCA_000522425.1	ETX03681.1	PoyA	PoyA		1.598e-88	282	Bacteria	Tectomicrobia	Entotheonellia	Entotheonellales	Entotheonellaceae	Entotheonella	Entotheonella factor	Candidatus Entotheonella factor
GCA_000525025.1	EUJ10500.1	Peptidoglycan hydrolase	pg_hydrolase	Amidase_3+AMIN	2.05e-21	115.5	Bacteria	Pseudomonadota	Gammaproteobacteria	Burkholderiales	Methylophilaceae	Methylophilus	Methylophilus sp000525025	Methylophilaceae bacterium 11
GCA_000525025.1	EUJ10533.1	Peptidoglycan hydrolase	pg_hydrolase	SLT+LysM	0.00305	51.65	Bacteria	Pseudomonadota	Gammaproteobacteria	Burkholderiales	Methylophilaceae	Methylophilus	Methylophilus sp000525025	Methylophilaceae bacterium 11
GCA_000525025.1	EUJ10861.1	Peptidoglycan hydrolase	pg_hydrolase	SLT_2+PG_binding_1	3.65e-11	184.3	Bacteria	Pseudomonadota	Gammaproteobacteria	Burkholderiales	Methylophilaceae	Methylophilus	Methylophilus sp000525025	Methylophilaceae bacterium 11
GCA_000525025.1	EUJ11032.1	Peptidoglycan hydrolase	pg_hydrolase	Peptidase_M23+LysM	9.5e-16	78.9	Bacteria	Pseudomonadota	Gammaproteobacteria	Burkholderiales	Methylophilaceae	Methylophilus	Methylophilus sp000525025	Methylophilaceae bacterium 11
GCA_000525675.1	AHI05291.1	Peptidoglycan hydrolase	pg_hydrolase	SLT+LysM	8.5e-10	57.4	Bacteria	Bdellovibrionota	Bdellovibrionia	Bdellovibrionales	Bdellovibrionaceae	Bdellovibrio	Bdellovibrio bacteriovorus_A	Bdellovibrio bacteriovorus W
GCA_000525675.1	AHI06862.1	Astexin 3	Astexin_3		0.0009953	31	Bacteria	Bdellovibrionota	Bdellovibrionia	Bdellovibrionales	Bdellovibrionaceae	Bdellovibrio	Bdellovibrio bacteriovorus_A	Bdellovibrio bacteriovorus W
GCA_000526415.1	JAGA01000001.1_355	Peptidoglycan hydrolase	pg_hydrolase	Amidase_2+PG_binding_1	7.5041e-18	67	Bacteria	Chloroflexota	Chloroflexia	Chloroflexales	Herpetosiphonaceae	JKG1	JKG1 sp000526415	bacterium JKG1
GCA_000526415.1	JAGA01000001.1_356	Peptidoglycan hydrolase	pg_hydrolase	Peptidase_M15_2+PG_binding_1	2.55e-08	44.75	Bacteria	Chloroflexota	Chloroflexia	Chloroflexales	Herpetosiphonaceae	JKG1	JKG1 sp000526415	bacterium JKG1
GCA_000526415.1	JAGA01000002.1_1440	Peptidoglycan hydrolase	pg_hydrolase	Amidase_3+SH3_3	7.50001e-08	39.05	Bacteria	Chloroflexota	Chloroflexia	Chloroflexales	Herpetosiphonaceae	JKG1	JKG1 sp000526415	bacterium JKG1
GCA_000526415.1	JAGA01000002.1_1526	Peptidoglycan hydrolase	pg_hydrolase	NLPC_P60+SH3_16	7e-12	53.95	Bacteria	Chloroflexota	Chloroflexia	Chloroflexales	Herpetosiphonaceae	JKG1	JKG1 sp000526415	bacterium JKG1
GCA_000526415.1	JAGA01000002.1_430	Peptidoglycan hydrolase	pg_hydrolase	Peptidase_M23+LysM	2.35e-10	66.35	Bacteria	Chloroflexota	Chloroflexia	Chloroflexales	Herpetosiphonaceae	JKG1	JKG1 sp000526415	bacterium JKG1
GCA_000526415.1	JAGA01000004.1_80	Peptidoglycan hydrolase	pg_hydrolase	NLPC_P60+GW	0.13	52.25	Bacteria	Chloroflexota	Chloroflexia	Chloroflexales	Herpetosiphonaceae	JKG1	JKG1 sp000526415	bacterium JKG1
GCA_000526435.1	JAGB01000001.1_542	Peptidoglycan hydrolase	pg_hydrolase	Amidase_5+PG_binding_1	3.1e-06	46.65	Bacteria	Bacillota_A	Clostridia	Caldicoprobacterales	Caldicoprobacteraceae	Caldicoprobacter	Caldicoprobacter oshimai	Caldicoprobacter oshimai DSM 21659
GCA_000526435.1	JAGB01000001.1_712	Peptidoglycan hydrolase	pg_hydrolase	Amidase_3+PG_binding_1	3.45001e-16	64.45	Bacteria	Bacillota_A	Clostridia	Caldicoprobacterales	Caldicoprobacteraceae	Caldicoprobacter	Caldicoprobacter oshimai	Caldicoprobacter oshimai DSM 21659
GCA_000526435.1	JAGB01000002.1_478	Bacteriocin IId	Bacteriocin_IId	PF09221	1.2e-12	45.1	Bacteria	Bacillota_A	Clostridia	Caldicoprobacterales	Caldicoprobacteraceae	Caldicoprobacter	Caldicoprobacter oshimai	Caldicoprobacter oshimai DSM 21659
GCA_000526435.1	JAGB01000002.1_710	Peptidoglycan hydrolase	pg_hydrolase	Glyco_hydro_25+LysM	3.95e-19	86.05	Bacteria	Bacillota_A	Clostridia	Caldicoprobacterales	Caldicoprobacteraceae	Caldicoprobacter	Caldicoprobacter oshimai	Caldicoprobacter oshimai DSM 21659
GCA_000526435.1	JAGB01000003.1_119	Peptidoglycan hydrolase	pg_hydrolase	NLPC_P60+LysM	1.65e-13	69.55	Bacteria	Bacillota_A	Clostridia	Caldicoprobacterales	Caldicoprobacteraceae	Caldicoprobacter	Caldicoprobacter oshimai	Caldicoprobacter oshimai DSM 21659
GCA_000526435.1	JAGB01000004.1_15	Peptidoglycan hydrolase	pg_hydrolase	Amidase_2+PG_binding_1	7e-13	59.35	Bacteria	Bacillota_A	Clostridia	Caldicoprobacterales	Caldicoprobacteraceae	Caldicoprobacter	Caldicoprobacter oshimai	Caldicoprobacter oshimai DSM 21659
GCA_000526575.1	JAGI01000001.1_47	Peptidoglycan hydrolase	pg_hydrolase	Phage_lysozyme2+PG_binding_1	1.6e-19	102.45	Bacteria	Bacillota_A	Clostridia	Lachnospirales	Lachnospiraceae	Lacrimispora	Lacrimispora sp000526575	Clostridium sp. 12(A)
GCA_000526575.1	JAGI01000002.1_1294	Peptidoglycan hydrolase	pg_hydrolase	Peptidase_S11+Choline_bind_1	7.5e-05	101.5	Bacteria	Bacillota_A	Clostridia	Lachnospirales	Lachnospiraceae	Lacrimispora	Lacrimispora sp000526575	Clostridium sp. 12(A)
GCA_000526575.1	JAGI01000002.1_2003	Peptidoglycan hydrolase	pg_hydrolase	Amidase_2+Choline_bind_1	0.00215	52.05	Bacteria	Bacillota_A	Clostridia	Lachnospirales	Lachnospiraceae	Lacrimispora	Lacrimispora sp000526575	Clostridium sp. 12(A)
GCA_000526575.1	JAGI01000002.1_2338	Peptidoglycan hydrolase	pg_hydrolase	Glyco_hydro_25+Choline_bind_1	0.085	59.5	Bacteria	Bacillota_A	Clostridia	Lachnospirales	Lachnospiraceae	Lacrimispora	Lacrimispora sp000526575	Clostridium sp. 12(A)
GCA_000526575.1	JAGI01000002.1_2837	Peptidoglycan hydrolase	pg_hydrolase	Amidase_2+Choline_bind_1	0.0065	27.05	Bacteria	Bacillota_A	Clostridia	Lachnospirales	Lachnospiraceae	Lacrimispora	Lacrimispora sp000526575	Clostridium sp. 12(A)
GCA_000526575.1	JAGI01000002.1_2845	Peptidoglycan hydrolase	pg_hydrolase	NLPC_P60+PG_binding_1	2.22e-14	52.05	Bacteria	Bacillota_A	Clostridia	Lachnospirales	Lachnospiraceae	Lacrimispora	Lacrimispora sp000526575	Clostridium sp. 12(A)
GCA_000526575.1	JAGI01000002.1_315	Peptidoglycan hydrolase	pg_hydrolase	Amidase_2+Choline_bind_1	0.000465	36.8	Bacteria	Bacillota_A	Clostridia	Lachnospirales	Lachnospiraceae	Lacrimispora	Lacrimispora sp000526575	Clostridium sp. 12(A)
GCA_000526575.1	JAGI01000002.1_51	Peptidoglycan hydrolase	pg_hydrolase	Amidase_5+PG_binding_1	2.75e-06	35.25	Bacteria	Bacillota_A	Clostridia	Lachnospirales	Lachnospiraceae	Lacrimispora	Lacrimispora sp000526575	Clostridium sp. 12(A)
GCA_000526575.1	JAGI01000002.1_79	Peptidoglycan hydrolase	pg_hydrolase	NLPC_P60+PG_binding_1	4.791e-13	49.4	Bacteria	Bacillota_A	Clostridia	Lachnospirales	Lachnospiraceae	Lacrimispora	Lacrimispora sp000526575	Clostridium sp. 12(A)
GCA_000526575.1	JAGI01000002.1_932	Peptidoglycan hydrolase	pg_hydrolase	NLPC_P60+SH3_3	1.1e-13	70.15	Bacteria	Bacillota_A	Clostridia	Lachnospirales	Lachnospiraceae	Lacrimispora	Lacrimispora sp000526575	Clostridium sp. 12(A)
GCA_000526575.1	JAGI01000003.1_246	Peptidoglycan hydrolase	pg_hydrolase	NLPC_P60+SH3_3	1.3e-11	67.95	Bacteria	Bacillota_A	Clostridia	Lachnospirales	Lachnospiraceae	Lacrimispora	Lacrimispora sp000526575	Clostridium sp. 12(A)
GCA_000526575.1	JAGI01000003.1_503	Peptidoglycan hydrolase	pg_hydrolase	Amidase_3+SH3_3	2.4e-10	94.05	Bacteria	Bacillota_A	Clostridia	Lachnospirales	Lachnospiraceae	Lacrimispora	Lacrimispora sp000526575	Clostridium sp. 12(A)
GCA_000526575.1	JAGI01000003.1_71	Peptidoglycan hydrolase	pg_hydrolase	Amidase_3+SPOR	1.85e-11	87.35	Bacteria	Bacillota_A	Clostridia	Lachnospirales	Lachnospiraceae	Lacrimispora	Lacrimispora sp000526575	Clostridium sp. 12(A)
GCA_000526575.1	JAGI01000003.1_86	Peptidoglycan hydrolase	pg_hydrolase	Glyco_hydro_25+Choline_bind_1	0.003	55.25	Bacteria	Bacillota_A	Clostridia	Lachnospirales	Lachnospiraceae	Lacrimispora	Lacrimispora sp000526575	Clostridium sp. 12(A)
GCA_000564995.1	EWC94318.1	Peptidoglycan hydrolase	pg_hydrolase	Amidase_3+Choline_bind_1	0.000205	43.8	Bacteria	Actinomycetota	Coriobacteriia	Coriobacteriales	Atopobiaceae	Lancefieldella	Lancefieldella sp000564995	Atopobium sp. ICM42b
GCA_000565345.1	AQOF01000037.1_21	Peptidoglycan hydrolase	pg_hydrolase	SLT+LysM	2.35e-14	66.75	Bacteria	Pseudomonadota	Gammaproteobacteria	Enterobacterales_A	Vibrionaceae	Salinivibrio	Salinivibrio costicola	Salinivibrio costicola subsp. costicola ATCC 33508 = LMG 11651
GCA_000565345.1	AQOF01000061.1_9	Peptidoglycan hydrolase	pg_hydrolase	Amidase_3+AMIN	3.5e-17	105.7	Bacteria	Pseudomonadota	Gammaproteobacteria	Enterobacterales_A	Vibrionaceae	Salinivibrio	Salinivibrio costicola	Salinivibrio costicola subsp. costicola ATCC 33508 = LMG 11651
GCA_000565345.1	AQOF01000092.1_6	Peptidoglycan hydrolase	pg_hydrolase	Peptidase_M23+OapA	1e-08	66.95	Bacteria	Pseudomonadota	Gammaproteobacteria	Enterobacterales_A	Vibrionaceae	Salinivibrio	Salinivibrio costicola	Salinivibrio costicola subsp. costicola ATCC 33508 = LMG 11651
GCA_000583135.1	JFBG01000011.1_52	Peptidoglycan hydrolase	pg_hydrolase	SLT+LysM	2.15e-13	66.25	Bacteria	Pseudomonadota	Gammaproteobacteria	HK1	HK1	HK1	HK1 sp000583135	Thioalkalivibrio sp. HK1
GCA_000583135.1	JFBG01000039.1_25	Peptidoglycan hydrolase	pg_hydrolase	Peptidase_M23+LysM	4.05e-12	69.3	Bacteria	Pseudomonadota	Gammaproteobacteria	HK1	HK1	HK1	HK1 sp000583135	Thioalkalivibrio sp. HK1
GCA_000583135.1	JFBG01000065.1_18	Peptidoglycan hydrolase	pg_hydrolase	Amidase_3+AMIN	5.5e-13	103.85	Bacteria	Pseudomonadota	Gammaproteobacteria	HK1	HK1	HK1	HK1 sp000583135	Thioalkalivibrio sp. HK1
GCA_000585015.1	EXI64873.1	Peptidoglycan hydrolase	pg_hydrolase	Amidase_3+AMIN	7.5e-22	122.35	Bacteria	Pseudomonadota	Gammaproteobacteria	Burkholderiales	Rhodocyclaceae	Accumulibacter	Accumulibacter sp000585015	Candidatus Accumulibacter adjunctus
GCA_000585015.1	EXI65549.1	Peptidoglycan hydrolase	pg_hydrolase	Peptidase_M23+LysM	5.5e-16	78.35	Bacteria	Pseudomonadota	Gammaproteobacteria	Burkholderiales	Rhodocyclaceae	Accumulibacter	Accumulibacter sp000585015	Candidatus Accumulibacter adjunctus
GCA_000585015.1	EXI65725.1	Peptidoglycan hydrolase	pg_hydrolase	SLT+LysM	1.9e-06	51.05	Bacteria	Pseudomonadota	Gammaproteobacteria	Burkholderiales	Rhodocyclaceae	Accumulibacter	Accumulibacter sp000585015	Candidatus Accumulibacter adjunctus
GCA_000585015.1	EXI68850.1	Peptidoglycan hydrolase	pg_hydrolase	SLT_2+PG_binding_1	5.5e-09	182.75	Bacteria	Pseudomonadota	Gammaproteobacteria	Burkholderiales	Rhodocyclaceae	Accumulibacter	Accumulibacter sp000585015	Candidatus Accumulibacter adjunctus
GCA_000585015.1	EXI69036.1	Peptidoglycan hydrolase	pg_hydrolase	Amidase_2+SH3_3	2.5e-08	59.95	Bacteria	Pseudomonadota	Gammaproteobacteria	Burkholderiales	Rhodocyclaceae	Accumulibacter	Accumulibacter sp000585015	Candidatus Accumulibacter adjunctus
GCA_000585015.1	EXI69658.1	Lactococcin A	Lactococcin_A		0.0003686	34	Bacteria	Pseudomonadota	Gammaproteobacteria	Burkholderiales	Rhodocyclaceae	Accumulibacter	Accumulibacter sp000585015	Candidatus Accumulibacter adjunctus
GCA_000585075.1	EXI84214.1	Peptidoglycan hydrolase	pg_hydrolase	Peptidase_M23+LysM	4.9e-12	73.2	Bacteria	Pseudomonadota	Gammaproteobacteria	Burkholderiales	Rhodocyclaceae	Accumulibacter	Accumulibacter sp000585075	Candidatus Accumulibacter regalis
GCA_000585075.1	EXI84578.1	Peptidoglycan hydrolase	pg_hydrolase	Amidase_3+AMIN	7e-24	122.35	Bacteria	Pseudomonadota	Gammaproteobacteria	Burkholderiales	Rhodocyclaceae	Accumulibacter	Accumulibacter sp000585075	Candidatus Accumulibacter regalis
GCA_000585075.1	EXI85136.1	Peptidoglycan hydrolase	pg_hydrolase	SLT+LysM	6e-05	47.95	Bacteria	Pseudomonadota	Gammaproteobacteria	Burkholderiales	Rhodocyclaceae	Accumulibacter	Accumulibacter sp000585075	Candidatus Accumulibacter regalis
GCA_000585075.1	EXI87116.1	Peptidoglycan hydrolase	pg_hydrolase	SLT_2+PG_binding_1	4.95e-07	178.95	Bacteria	Pseudomonadota	Gammaproteobacteria	Burkholderiales	Rhodocyclaceae	Accumulibacter	Accumulibacter sp000585075	Candidatus Accumulibacter regalis
GCA_000585075.1	EXI89765.1	Peptidoglycan hydrolase	pg_hydrolase	Amidase_2+SH3_3	1.2e-07	60.7	Bacteria	Pseudomonadota	Gammaproteobacteria	Burkholderiales	Rhodocyclaceae	Accumulibacter	Accumulibacter sp000585075	Candidatus Accumulibacter regalis
GCA_000597885.1	AHM58568.1	Peptidoglycan hydrolase	pg_hydrolase	Peptidase_M23+LysM	1.65e-12	68.2	Bacteria	Bacteroidota	Bacteroidia	Cytophagales	Cyclobacteriaceae	Cesiribacter	Cesiribacter sp000597885	Flammeovirgaceae bacterium 311
GCA_000597885.1	AHM59674.1	Peptidoglycan hydrolase	pg_hydrolase	Peptidase_M23+SH3_3	7.5e-10	59.2	Bacteria	Bacteroidota	Bacteroidia	Cytophagales	Cyclobacteriaceae	Cesiribacter	Cesiribacter sp000597885	Flammeovirgaceae bacterium 311
GCA_000597885.1	AHM62040.1	Peptidoglycan hydrolase	pg_hydrolase	SLT+LysM	0.0028	32.75	Bacteria	Bacteroidota	Bacteroidia	Cytophagales	Cyclobacteriaceae	Cesiribacter	Cesiribacter sp000597885	Flammeovirgaceae bacterium 311
GCA_000597885.1	AHM62205.1	Peptidoglycan hydrolase	pg_hydrolase	NLPC_P60+SH3_16	1e-12	56.6	Bacteria	Bacteroidota	Bacteroidia	Cytophagales	Cyclobacteriaceae	Cesiribacter	Cesiribacter sp000597885	Flammeovirgaceae bacterium 311
GCA_000597885.1	AHM62576.1	Peptidoglycan hydrolase	pg_hydrolase	SLT+LysM	4.25e-14	73.65	Bacteria	Bacteroidota	Bacteroidia	Cytophagales	Cyclobacteriaceae	Cesiribacter	Cesiribacter sp000597885	Flammeovirgaceae bacterium 311
GCA_000597885.1	AHM63082.1	Peptidoglycan hydrolase	pg_hydrolase	NLPC_P60+SH3_16	1.15e-08	55.15	Bacteria	Bacteroidota	Bacteroidia	Cytophagales	Cyclobacteriaceae	Cesiribacter	Cesiribacter sp000597885	Flammeovirgaceae bacterium 311
GCA_000612485.1	AHV91555.1	Peptidoglycan hydrolase	pg_hydrolase	SLT_2+PG_binding_1	2.1e-14	192.1	Bacteria	Pseudomonadota	Gammaproteobacteria	Burkholderiales	Burkholderiaceae_C	Bordetella	Bordetella holmesii	Bordetella holmesii ATCC 51541
GCA_000612485.1	AHV93874.1	Peptidoglycan hydrolase	pg_hydrolase	Amidase_3+AMIN	1.85e-21	116.85	Bacteria	Pseudomonadota	Gammaproteobacteria	Burkholderiales	Burkholderiaceae_C	Bordetella	Bordetella holmesii	Bordetella holmesii ATCC 51541
GCA_000612485.1	AHV94106.1	Peptidoglycan hydrolase	pg_hydrolase	Amidase_2+PG_binding_1	5e-11	66.65	Bacteria	Pseudomonadota	Gammaproteobacteria	Burkholderiales	Burkholderiaceae_C	Bordetella	Bordetella holmesii	Bordetella holmesii ATCC 51541
GCA_000612485.1	AHV94781.1	Peptidoglycan hydrolase	pg_hydrolase	Peptidase_M23+LysM	5.5e-16	80.85	Bacteria	Pseudomonadota	Gammaproteobacteria	Burkholderiales	Burkholderiaceae_C	Bordetella	Bordetella holmesii	Bordetella holmesii ATCC 51541
GCA_000612485.1	AHV94821.1	Peptidoglycan hydrolase	pg_hydrolase	SLT+LysM	2.5e-07	55	Bacteria	Pseudomonadota	Gammaproteobacteria	Burkholderiales	Burkholderiaceae_C	Bordetella	Bordetella holmesii	Bordetella holmesii ATCC 51541
GCA_000613065.1	CDN12554.1	Peptidoglycan hydrolase	pg_hydrolase	Amidase_3+PG_binding_1	9e-11	73.55	Bacteria	Cyanobacteriota	Cyanobacteriia	Cyanobacteriales	Nostocaceae	Richelia	Richelia intracellularis_B	Richelia intracellularis
GCA_000613065.1	CDN13130.1	Peptidoglycan hydrolase	pg_hydrolase	NLPC_P60+SH3_16	1.25e-16	77.45	Bacteria	Cyanobacteriota	Cyanobacteriia	Cyanobacteriales	Nostocaceae	Richelia	Richelia intracellularis_B	Richelia intracellularis
GCA_000613065.1	CDN15914.1	Peptidoglycan hydrolase	pg_hydrolase	Amidase_3+AMIN	3.25e-05	104.6	Bacteria	Cyanobacteriota	Cyanobacteriia	Cyanobacteriales	Nostocaceae	Richelia	Richelia intracellularis_B	Richelia intracellularis
GCA_000613065.1	CDN16794.1	Peptidoglycan hydrolase	pg_hydrolase	Peptidase_M23+LysM	3.05e-06	64.6	Bacteria	Cyanobacteriota	Cyanobacteriia	Cyanobacteriales	Nostocaceae	Richelia	Richelia intracellularis_B	Richelia intracellularis
GCA_000620185.1	JHVO01000016.1_160	Peptidoglycan hydrolase	pg_hydrolase	Amidase_3+PG_binding_1	1.2e-11	83.75	Bacteria	Actinomycetota	Actinomycetia	Mycobacteriales	Geodermatophilaceae	Blastococcus	Blastococcus sp000620185	Geodermatophilaceae bacterium URHB0062
GCA_000620205.1	JHVP01000005.1_125	Peptidoglycan hydrolase	pg_hydrolase	NLPC_P60+PG_binding_1	2.9e-14	51.45	Bacteria	Actinomycetota	Actinomycetia	Mycobacteriales	Geodermatophilaceae	Modestobacter	Modestobacter sp000620205	Geodermatophilaceae bacterium URHA0031
GCA_000620205.1	JHVP01000013.1_69	Peptidoglycan hydrolase	pg_hydrolase	Amidase_3+PG_binding_1	5e-12	84.7	Bacteria	Actinomycetota	Actinomycetia	Mycobacteriales	Geodermatophilaceae	Modestobacter	Modestobacter sp000620205	Geodermatophilaceae bacterium URHA0031
GCA_000620545.1	JIBA01000012.1_174	Peptidoglycan hydrolase	pg_hydrolase	Peptidase_M15_3+PG_binding_1	3.25e-13	66.2	Bacteria	Actinomycetota	Actinomycetia	Actinomycetales	Dermatophilaceae	Terrabacter	Terrabacter sp000620545	Intrasporangiaceae bacterium URHB0013
GCA_000620545.1	JIBA01000013.1_26	Peptidoglycan hydrolase	pg_hydrolase	SLT+LysM	3.3e-11	49.7	Bacteria	Actinomycetota	Actinomycetia	Actinomycetales	Dermatophilaceae	Terrabacter	Terrabacter sp000620545	Intrasporangiaceae bacterium URHB0013
GCA_000620545.1	KK211150.1_117	Peptidoglycan hydrolase	pg_hydrolase	Amidase_3+PG_binding_1	1.8e-10	78.65	Bacteria	Actinomycetota	Actinomycetia	Actinomycetales	Dermatophilaceae	Terrabacter	Terrabacter sp000620545	Intrasporangiaceae bacterium URHB0013
GCA_000621185.1	KK211221.1_808	Peptidoglycan hydrolase	pg_hydrolase	SLT+LysM	2.25e-14	73.75	Bacteria	Pseudomonadota	Gammaproteobacteria	Enterobacterales	Enterobacteriaceae	Franconibacter	Franconibacter pulveris	Franconibacter pulveris DSM 19144
GCA_000621185.1	KK211222.1_197	Peptidoglycan hydrolase	pg_hydrolase	Glyco_hydro_108+PG_binding_3	1.45e-15	66.7	Bacteria	Pseudomonadota	Gammaproteobacteria	Enterobacterales	Enterobacteriaceae	Franconibacter	Franconibacter pulveris	Franconibacter pulveris DSM 19144
GCA_000621185.1	KK211222.1_31	Peptidoglycan hydrolase	pg_hydrolase	Peptidase_M23+LysM	1.3e-07	72.65	Bacteria	Pseudomonadota	Gammaproteobacteria	Enterobacterales	Enterobacteriaceae	Franconibacter	Franconibacter pulveris	Franconibacter pulveris DSM 19144
GCA_000621185.1	KK211223.1_133	Peptidoglycan hydrolase	pg_hydrolase	Amidase_3+AMIN	3.3e-06	93.3	Bacteria	Pseudomonadota	Gammaproteobacteria	Enterobacterales	Enterobacteriaceae	Franconibacter	Franconibacter pulveris	Franconibacter pulveris DSM 19144
GCA_000621185.1	KK211224.1_370	Peptidoglycan hydrolase	pg_hydrolase	Peptidase_M23+LysM	1.65e-14	78.1	Bacteria	Pseudomonadota	Gammaproteobacteria	Enterobacterales	Enterobacteriaceae	Franconibacter	Franconibacter pulveris	Franconibacter pulveris DSM 19144
GCA_000621185.1	KK211224.1_413	Peptidoglycan hydrolase	pg_hydrolase	Amidase_3+AMIN	5.5e-27	128.75	Bacteria	Pseudomonadota	Gammaproteobacteria	Enterobacterales	Enterobacteriaceae	Franconibacter	Franconibacter pulveris	Franconibacter pulveris DSM 19144
GCA_000621185.1	KK211224.1_458	Peptidoglycan hydrolase	pg_hydrolase	Peptidase_M23+LysM	1.05e-10	73.6	Bacteria	Pseudomonadota	Gammaproteobacteria	Enterobacterales	Enterobacteriaceae	Franconibacter	Franconibacter pulveris	Franconibacter pulveris DSM 19144
GCA_000621405.1	JHYK01000010.1_51	Peptidoglycan hydrolase	pg_hydrolase	NLPC_P60+SH3_3	6e-13	70.7	Bacteria	Bacillota_A	Clostridia	Lachnospirales	Lachnospiraceae	NK4A144	NK4A144 sp000621405	Lachnospiraceae bacterium AC3007
GCA_000621405.1	JHYK01000012.1_11	Peptidoglycan hydrolase	pg_hydrolase	NLPC_P60+SH3_3	1.05e-12	58.05	Bacteria	Bacillota_A	Clostridia	Lachnospirales	Lachnospiraceae	NK4A144	NK4A144 sp000621405	Lachnospiraceae bacterium AC3007
GCA_000621905.1	JHXB01000011.1_21	Peptidoglycan hydrolase	pg_hydrolase	NLPC_P60+SH3_3	3.95e-09	59.9	Bacteria	Bacillota_A	Clostridia	Lachnospirales	Lachnospiraceae	NC2004	NC2004 sp000621905	Lachnospiraceae bacterium NC2004
GCA_000621985.1	JHWW01000001.1_158	Peptidoglycan hydrolase	pg_hydrolase	NLPC_P60+SH3_3	1.8e-12	68.05	Bacteria	Bacillota_A	Clostridia	Lachnospirales	Lachnospiraceae	V9D3004	V9D3004 sp000621985	Lachnospiraceae bacterium V9D3004
GCA_000621985.1	JHWW01000002.1_387	Peptidoglycan hydrolase	pg_hydrolase	NLPC_P60+SH3_3	1.1e-07	57.35	Bacteria	Bacillota_A	Clostridia	Lachnospirales	Lachnospiraceae	V9D3004	V9D3004 sp000621985	Lachnospiraceae bacterium V9D3004
GCA_000621985.1	JHWW01000011.1_100	Peptidoglycan hydrolase	pg_hydrolase	Amidase_3+SH3_3	1.85e-09	87.25	Bacteria	Bacillota_A	Clostridia	Lachnospirales	Lachnospiraceae	V9D3004	V9D3004 sp000621985	Lachnospiraceae bacterium V9D3004
GCA_000634515.1	JFNU01000005.1_166	Peptidoglycan hydrolase	pg_hydrolase	Amidase_3+AMIN	6.5e-08	99.75	Bacteria	Cyanobacteriota	Cyanobacteriia	PCC-6307	Cyanobiaceae	Prochlorococcus_A	Prochlorococcus_A sp000634515	Prochlorococcus sp. scB245a_520K10
GCA_000634735.1	JFLG01000066.1_180	Peptidoglycan hydrolase	pg_hydrolase	Amidase_3+AMIN	3e-09	102.5	Bacteria	Cyanobacteriota	Cyanobacteriia	PCC-6307	Cyanobiaceae	Prochlorococcus_A	Prochlorococcus_A sp000634735	Prochlorococcus sp. scB241_528N17
GCA_000648925.1	KAK42405.1	Peptidoglycan hydrolase	pg_hydrolase	Glucosaminidase+LysM	2.095e-13	49.3	Bacteria	Pseudomonadota	Gammaproteobacteria	Burkholderiales	Burkholderiaceae	Caballeronia	Caballeronia jiangsuensis	Caballeronia jiangsuensis
GCA_000648925.1	KAK42837.1	Peptidoglycan hydrolase	pg_hydrolase	Peptidase_M23+LysM	6.5e-14	77.15	Bacteria	Pseudomonadota	Gammaproteobacteria	Burkholderiales	Burkholderiaceae	Caballeronia	Caballeronia jiangsuensis	Caballeronia jiangsuensis
GCA_000648925.1	KAK46928.1	Peptidoglycan hydrolase	pg_hydrolase	SLT+LysM	2e-05	51.85	Bacteria	Pseudomonadota	Gammaproteobacteria	Burkholderiales	Burkholderiaceae	Caballeronia	Caballeronia jiangsuensis	Caballeronia jiangsuensis
GCA_000648925.1	KAK47387.1	Peptidoglycan hydrolase	pg_hydrolase	Peptidase_M23+LysM	5e-12	69.7	Bacteria	Pseudomonadota	Gammaproteobacteria	Burkholderiales	Burkholderiaceae	Caballeronia	Caballeronia jiangsuensis	Caballeronia jiangsuensis
GCA_000648925.1	KAK47430.1	Peptidoglycan hydrolase	pg_hydrolase	Amidase_2+PG_binding_1	2.2e-08	66.1	Bacteria	Pseudomonadota	Gammaproteobacteria	Burkholderiales	Burkholderiaceae	Caballeronia	Caballeronia jiangsuensis	Caballeronia jiangsuensis
GCA_000648925.1	KAK47544.1	Peptidoglycan hydrolase	pg_hydrolase	Amidase_3+AMIN	2.9e-21	117.3	Bacteria	Pseudomonadota	Gammaproteobacteria	Burkholderiales	Burkholderiaceae	Caballeronia	Caballeronia jiangsuensis	Caballeronia jiangsuensis
GCA_000648925.1	KAK47693.1	Linocin M18	Linocin_M18	PF04454	1.2e-88	295.5	Bacteria	Pseudomonadota	Gammaproteobacteria	Burkholderiales	Burkholderiaceae	Caballeronia	Caballeronia jiangsuensis	Caballeronia jiangsuensis
GCA_000648925.1	KAK49759.1	Peptidoglycan hydrolase	pg_hydrolase	Peptidase_M23+LysM	1.45e-09	67.85	Bacteria	Pseudomonadota	Gammaproteobacteria	Burkholderiales	Burkholderiaceae	Caballeronia	Caballeronia jiangsuensis	Caballeronia jiangsuensis
GCA_000681355.2	KFD42463.1	Peptidoglycan hydrolase	pg_hydrolase	NLPC_P60+LysM	7.5e-15	75.45	Bacteria	Bacillota_B	Desulfotomaculia	Desulfotomaculales	Nap2-2B	SCADC1-2-3	SCADC1-2-3 sp000681355	Peptococcaceae bacterium SCADC1_2_3
GCA_000686145.1	JMMB01000007.1_1144	Peptidoglycan hydrolase	pg_hydrolase	NLPC_P60+GW	0.0415	58.95	Bacteria	Bacillota_A	Clostridia	Peptostreptococcales	Peptostreptococcaceae	Romboutsia_D	Romboutsia_D sp000686145	Peptostreptococcaceae bacterium VA2
GCA_000686145.1	JMMB01000007.1_1668	UviB	UviB		3.425e-07	43	Bacteria	Bacillota_A	Clostridia	Peptostreptococcales	Peptostreptococcaceae	Romboutsia_D	Romboutsia_D sp000686145	Peptostreptococcaceae bacterium VA2
GCA_000686145.1	JMMB01000007.1_1679	Peptidoglycan hydrolase	pg_hydrolase	Amidase_5+GW	0.155002	16.95	Bacteria	Bacillota_A	Clostridia	Peptostreptococcales	Peptostreptococcaceae	Romboutsia_D	Romboutsia_D sp000686145	Peptostreptococcaceae bacterium VA2
GCA_000686145.1	JMMB01000007.1_2224	Peptidoglycan hydrolase	pg_hydrolase	Glucosaminidase+CW_binding_2	5.00038e-14	55.95	Bacteria	Bacillota_A	Clostridia	Peptostreptococcales	Peptostreptococcaceae	Romboutsia_D	Romboutsia_D sp000686145	Peptostreptococcaceae bacterium VA2
GCA_000686145.1	JMMB01000007.1_2652	ComX homolog	ComX4		0.0004596	33	Bacteria	Bacillota_A	Clostridia	Peptostreptococcales	Peptostreptococcaceae	Romboutsia_D	Romboutsia_D sp000686145	Peptostreptococcaceae bacterium VA2
GCA_000686145.1	JMMB01000007.1_336	Peptidoglycan hydrolase	pg_hydrolase	Amidase_5+SH3_3	3.9695e-06	27.4	Bacteria	Bacillota_A	Clostridia	Peptostreptococcales	Peptostreptococcaceae	Romboutsia_D	Romboutsia_D sp000686145	Peptostreptococcaceae bacterium VA2
GCA_000686145.1	JMMB01000007.1_667	Peptidoglycan hydrolase	pg_hydrolase	Amidase_3+CW_binding_2	1.25e-12	96.9	Bacteria	Bacillota_A	Clostridia	Peptostreptococcales	Peptostreptococcaceae	Romboutsia_D	Romboutsia_D sp000686145	Peptostreptococcaceae bacterium VA2
GCA_000686145.1	JMMB01000007.1_683	Peptidoglycan hydrolase	pg_hydrolase	NLPC_P60+SH3_1	1.15e-06	67.15	Bacteria	Bacillota_A	Clostridia	Peptostreptococcales	Peptostreptococcaceae	Romboutsia_D	Romboutsia_D sp000686145	Peptostreptococcaceae bacterium VA2
GCA_000686145.1	JMMB01000007.1_972	Peptidoglycan hydrolase	pg_hydrolase	Glucosaminidase+SH3_3	1.955e-12	45.9	Bacteria	Bacillota_A	Clostridia	Peptostreptococcales	Peptostreptococcaceae	Romboutsia_D	Romboutsia_D sp000686145	Peptostreptococcaceae bacterium VA2
GCA_000687675.1	JHWS01000001.1_315	Peptidoglycan hydrolase	pg_hydrolase	Peptidase_M23+LysM	2.05e-09	73.5	Bacteria	Bacillota_A	Clostridia	Lachnospirales	Lachnospiraceae	NK4A136	NK4A136 sp000687675	Lachnospiraceae bacterium NC2008
GCA_000687675.1	JHWS01000004.1_60	Peptidoglycan hydrolase	pg_hydrolase	Glyco_hydro_25+Choline_bind_1	0.0375	57.4	Bacteria	Bacillota_A	Clostridia	Lachnospirales	Lachnospiraceae	NK4A136	NK4A136 sp000687675	Lachnospiraceae bacterium NC2008
GCA_000687675.1	JHWS01000005.1_59	Peptidoglycan hydrolase	pg_hydrolase	Glyco_hydro_25+Choline_bind_3	1.7e-08	78.2	Bacteria	Bacillota_A	Clostridia	Lachnospirales	Lachnospiraceae	NK4A136	NK4A136 sp000687675	Lachnospiraceae bacterium NC2008
GCA_000687675.1	JHWS01000008.1_10	Peptidoglycan hydrolase	pg_hydrolase	NLPC_P60+SH3_3	5.5e-10	65.95	Bacteria	Bacillota_A	Clostridia	Lachnospirales	Lachnospiraceae	NK4A136	NK4A136 sp000687675	Lachnospiraceae bacterium NC2008
GCA_000687675.1	JHWS01000014.1_17	Peptidoglycan hydrolase	pg_hydrolase	NLPC_P60+SH3_3	9.5e-10	53.15	Bacteria	Bacillota_A	Clostridia	Lachnospirales	Lachnospiraceae	NK4A136	NK4A136 sp000687675	Lachnospiraceae bacterium NC2008
GCA_000688615.1	JHVA01000001.1_1984	Linocin M18	Linocin_M18	PF04454	1.6e-94	313.8	Bacteria	Acidobacteriota	Terriglobia	Terriglobales	Acidobacteriaceae	Edaphobacter	Edaphobacter sp000688615	Acidobacteriaceae bacterium KBS 146
GCA_000688615.1	JHVA01000001.1_3046	Peptidoglycan hydrolase	pg_hydrolase	SLT+LysM	1.55e-07	50.65	Bacteria	Acidobacteriota	Terriglobia	Terriglobales	Acidobacteriaceae	Edaphobacter	Edaphobacter sp000688615	Acidobacteriaceae bacterium KBS 146
GCA_000688615.1	JHVA01000001.1_3110	Peptidoglycan hydrolase	pg_hydrolase	Amidase_3+AMIN	1.5e-12	106.3	Bacteria	Acidobacteriota	Terriglobia	Terriglobales	Acidobacteriaceae	Edaphobacter	Edaphobacter sp000688615	Acidobacteriaceae bacterium KBS 146
GCA_000701725.1	JNJQ01000012.1_13	Peptidoglycan hydrolase	pg_hydrolase	Peptidase_M23+LysM	1.8e-05	48.75	Bacteria	Bacillota	Bacilli	Erysipelotrichales	Erysipelotrichaceae	Bulleidia	Bulleidia sp000701725	Erysipelotrichaceae bacterium NK3D112
GCA_000701945.1	KL370840.1_82	Peptidoglycan hydrolase	pg_hydrolase	Amidase_3+SH3_3	1.3e-12	45.3	Bacteria	Bacillota_A	Clostridia	Oscillospirales	Ruminococcaceae	Ruminococcus	Ruminococcus flavefaciens_B	Ruminococcus flavefaciens MC2020
GCA_000701945.1	KL370841.1_144	Peptidoglycan hydrolase	pg_hydrolase	Peptidase_M23+SH3_3	2.3e-09	57.75	Bacteria	Bacillota_A	Clostridia	Oscillospirales	Ruminococcaceae	Ruminococcus	Ruminococcus flavefaciens_B	Ruminococcus flavefaciens MC2020
GCA_000702245.1	JNKY01000015.1_18	Peptidoglycan hydrolase	pg_hydrolase	NLPC_P60+SH3_3	2.45e-13	59.65	Bacteria	Bacillota_A	Clostridia	Lachnospirales	Lachnospiraceae	Eubacterium_Q	Eubacterium_Q sp000702245	Lachnospiraceae bacterium C6A11
GCA_000702245.1	JNKY01000016.1_17	Prochlorosin	Prochlorosin		9.058e-06	39	Bacteria	Bacillota_A	Clostridia	Lachnospirales	Lachnospiraceae	Eubacterium_Q	Eubacterium_Q sp000702245	Lachnospiraceae bacterium C6A11
GCA_000702245.1	JNKY01000016.1_38	Prochlorosin	Prochlorosin		1.561e-08	47	Bacteria	Bacillota_A	Clostridia	Lachnospirales	Lachnospiraceae	Eubacterium_Q	Eubacterium_Q sp000702245	Lachnospiraceae bacterium C6A11
GCA_000702245.1	KL370879.1_346	Peptidoglycan hydrolase	pg_hydrolase	Amidase_3+SH3_4	8e-07	59.2	Bacteria	Bacillota_A	Clostridia	Lachnospirales	Lachnospiraceae	Eubacterium_Q	Eubacterium_Q sp000702245	Lachnospiraceae bacterium C6A11
GCA_000702525.1	JNIN01000001.1_1348	Peptidoglycan hydrolase	pg_hydrolase	Amidase_3+SH3_3	4.65e-12	86.35	Bacteria	Bacillota_A	Clostridia	Lachnospirales	Lachnospiraceae	FD2005	FD2005 sp000702525	Lachnospiraceae bacterium AC2012
GCA_000702525.1	JNIN01000001.1_1822	Peptidoglycan hydrolase	pg_hydrolase	NLPC_P60+SH3_3	1.2e-11	58.65	Bacteria	Bacillota_A	Clostridia	Lachnospirales	Lachnospiraceae	FD2005	FD2005 sp000702525	Lachnospiraceae bacterium AC2012
GCA_000702525.1	JNIN01000001.1_415	Peptidoglycan hydrolase	pg_hydrolase	NLPC_P60+SH3_3	9.5e-09	65.55	Bacteria	Bacillota_A	Clostridia	Lachnospirales	Lachnospiraceae	FD2005	FD2005 sp000702525	Lachnospiraceae bacterium AC2012
GCA_000702545.1	JNIO01000002.1_305	Peptidoglycan hydrolase	pg_hydrolase	NLPC_P60+PG_binding_1	1.25e-16	82.3	Bacteria	Bacillota_C	Negativicutes	Selenomonadales	Selenomonadaceae	Selenomonas_B	Selenomonas_B ruminantium_A	Selenomonas ruminantium AB3002
GCA_000702545.1	JNIO01000002.1_314	Peptidoglycan hydrolase	pg_hydrolase	Amidase_3+AMIN	1.65e-13	114.2	Bacteria	Bacillota_C	Negativicutes	Selenomonadales	Selenomonadaceae	Selenomonas_B	Selenomonas_B ruminantium_A	Selenomonas ruminantium AB3002
GCA_000702545.1	JNIO01000002.1_773	Peptidoglycan hydrolase	pg_hydrolase	NLPC_P60+SH3_6	9.00014e-12	49.1	Bacteria	Bacillota_C	Negativicutes	Selenomonadales	Selenomonadaceae	Selenomonas_B	Selenomonas_B ruminantium_A	Selenomonas ruminantium AB3002
GCA_000702545.1	JNIO01000008.1_1084	Peptidoglycan hydrolase	pg_hydrolase	NLPC_P60+SH3_6	6.526e-10	39.3	Bacteria	Bacillota_C	Negativicutes	Selenomonadales	Selenomonadaceae	Selenomonas_B	Selenomonas_B ruminantium_A	Selenomonas ruminantium AB3002
GCA_000702545.1	JNIO01000008.1_897	Peptidoglycan hydrolase	pg_hydrolase	NLPC_P60+PG_binding_1	1.1e-18	87.4	Bacteria	Bacillota_C	Negativicutes	Selenomonadales	Selenomonadaceae	Selenomonas_B	Selenomonas_B ruminantium_A	Selenomonas ruminantium AB3002
GCA_000710935.1	GAK32901.1	Peptidoglycan hydrolase	pg_hydrolase	Glyco_hydro_108+PG_binding_3	2.4e-13	67.05	Bacteria	Pseudomonadota	Alphaproteobacteria	Sphingomonadales	Rhodothalassiaceae	Iodidimonas	Iodidimonas sp000710935	alpha proteobacterium Q-1
GCA_000710935.1	GAK33038.1	Peptidoglycan hydrolase	pg_hydrolase	Amidase_3+AMIN	5.5e-14	100.5	Bacteria	Pseudomonadota	Alphaproteobacteria	Sphingomonadales	Rhodothalassiaceae	Iodidimonas	Iodidimonas sp000710935	alpha proteobacterium Q-1
GCA_000710935.1	GAK33241.1	Peptidoglycan hydrolase	pg_hydrolase	Glyco_hydro_108+PG_binding_3	2.45e-11	60.95	Bacteria	Pseudomonadota	Alphaproteobacteria	Sphingomonadales	Rhodothalassiaceae	Iodidimonas	Iodidimonas sp000710935	alpha proteobacterium Q-1
GCA_000710935.1	GAK34084.1	Peptidoglycan hydrolase	pg_hydrolase	Amidase_2+PG_binding_1	1.05e-06	61.95	Bacteria	Pseudomonadota	Alphaproteobacteria	Sphingomonadales	Rhodothalassiaceae	Iodidimonas	Iodidimonas sp000710935	alpha proteobacterium Q-1
GCA_000710935.1	GAK34495.1	Pesticin	Pesticin		8.387e-07	47	Bacteria	Pseudomonadota	Alphaproteobacteria	Sphingomonadales	Rhodothalassiaceae	Iodidimonas	Iodidimonas sp000710935	alpha proteobacterium Q-1
GCA_000710935.1	GAK34535.1	Peptidoglycan hydrolase	pg_hydrolase	Peptidase_M23+LysM	2.1e-11	67.35	Bacteria	Pseudomonadota	Alphaproteobacteria	Sphingomonadales	Rhodothalassiaceae	Iodidimonas	Iodidimonas sp000710935	alpha proteobacterium Q-1
GCA_000710935.1	GAK34726.1	Peptidoglycan hydrolase	pg_hydrolase	NLPC_P60+SH3_16	2.70002e-13	54.45	Bacteria	Pseudomonadota	Alphaproteobacteria	Sphingomonadales	Rhodothalassiaceae	Iodidimonas	Iodidimonas sp000710935	alpha proteobacterium Q-1
GCA_000717275.1	JNYV01000002.1_484	Peptidoglycan hydrolase	pg_hydrolase	Amidase_3+PG_binding_1	1.45e-10	67.85	Bacteria	Actinomycetota	Actinomycetia	Mycobacteriales	Mycobacteriaceae	Williamsia	Williamsia arboriphila	Kitasatospora arboriphila
GCA_000719025.1	JODP01000002.1_29	Thiomuracins	Thiomuracins		4.393e-23	88	Bacteria	Actinomycetota	Actinomycetia	Actinomycetales	Kineosporiaceae	Kineosporia	Kineosporia aurantiaca	Kineosporia aurantiaca JCM 3230
GCA_000719025.1	JODP01000003.1_272	Peptidoglycan hydrolase	pg_hydrolase	Amidase_3+PG_binding_1	2.05e-09	65.95	Bacteria	Actinomycetota	Actinomycetia	Actinomycetales	Kineosporiaceae	Kineosporia	Kineosporia aurantiaca	Kineosporia aurantiaca JCM 3230
GCA_000719025.1	JODP01000003.1_508	Putidacin L1	Putidacin_L1		7.697e-07	48	Bacteria	Actinomycetota	Actinomycetia	Actinomycetales	Kineosporiaceae	Kineosporia	Kineosporia aurantiaca	Kineosporia aurantiaca JCM 3230
GCA_000719025.1	JODP01000006.1_322	Linocin M18	Linocin_M18	PF04454	7.4e-93	309.4	Bacteria	Actinomycetota	Actinomycetia	Actinomycetales	Kineosporiaceae	Kineosporia	Kineosporia aurantiaca	Kineosporia aurantiaca JCM 3230
GCA_000720375.1	JOAA01000001.1_504	Stackepeptin	Stackepeptin		4.074e-17	71	Bacteria	Actinomycetota	Actinomycetia	Mycobacteriales	Pseudonocardiaceae	Kibdelosporangium	Kibdelosporangium sp000720375	Rhodococcus rhodnii
GCA_000720375.1	JOAA01000009.1_427	Peptidoglycan hydrolase	pg_hydrolase	Peptidase_M15_3+PG_binding_1	4.75e-16	85.6	Bacteria	Actinomycetota	Actinomycetia	Mycobacteriales	Pseudonocardiaceae	Kibdelosporangium	Kibdelosporangium sp000720375	Rhodococcus rhodnii
GCA_000720375.1	JOAA01000011.1_52	Peptidoglycan hydrolase	pg_hydrolase	Amidase_3+PG_binding_1	6e-12	86	Bacteria	Actinomycetota	Actinomycetia	Mycobacteriales	Pseudonocardiaceae	Kibdelosporangium	Kibdelosporangium sp000720375	Rhodococcus rhodnii
GCA_000721275.1	JOFO01000005.1_174	Venezuelin	Venezuelin		1.682e-28	103	Bacteria	Actinomycetota	Actinomycetia	Streptomycetales	Streptomycetaceae	Streptomyces	Streptomyces sp000721275	Microtetraspora glauca
GCA_000721275.1	JOFO01000005.1_94	Peptidoglycan hydrolase	pg_hydrolase	SLT+LysM	2e-07	29.95	Bacteria	Actinomycetota	Actinomycetia	Streptomycetales	Streptomycetaceae	Streptomyces	Streptomyces sp000721275	Microtetraspora glauca
GCA_000721275.1	JOFO01000014.1_112	Linocin M18	Linocin_M18	PF04454	2.4e-88	294.4	Bacteria	Actinomycetota	Actinomycetia	Streptomycetales	Streptomycetaceae	Streptomyces	Streptomyces sp000721275	Microtetraspora glauca
GCA_000721275.1	JOFO01000020.1_78	Peptidoglycan hydrolase	pg_hydrolase	Peptidase_M23+LysM	1.95e-05	65.9	Bacteria	Actinomycetota	Actinomycetia	Streptomycetales	Streptomycetaceae	Streptomyces	Streptomyces sp000721275	Microtetraspora glauca
GCA_000721275.1	JOFO01000051.1_14	Peptidoglycan hydrolase	pg_hydrolase	Peptidase_M23+LysM	5.5e-08	69.45	Bacteria	Actinomycetota	Actinomycetia	Streptomycetales	Streptomycetaceae	Streptomyces	Streptomyces sp000721275	Microtetraspora glauca
GCA_000721275.1	JOFO01000052.1_10	Peptidoglycan hydrolase	pg_hydrolase	Peptidase_M15_3+PG_binding_1	8e-17	87.9	Bacteria	Actinomycetota	Actinomycetia	Streptomycetales	Streptomycetaceae	Streptomyces	Streptomyces sp000721275	Microtetraspora glauca
GCA_000722615.1	KEQ03525.1	Peptidoglycan hydrolase	pg_hydrolase	NLPC_P60+SH3_16	6.585e-17	61.4	Bacteria	Pseudomonadota	Alphaproteobacteria	Rhizobiales	Rhizobiaceae	Pseudorhizobium	Pseudorhizobium pelagicum	Pseudorhizobium pelagicum
GCA_000722615.1	KEQ04049.1	Peptidoglycan hydrolase	pg_hydrolase	Peptidase_M23+LysM	4.65e-06	60.5	Bacteria	Pseudomonadota	Alphaproteobacteria	Rhizobiales	Rhizobiaceae	Pseudorhizobium	Pseudorhizobium pelagicum	Pseudorhizobium pelagicum
GCA_000722615.1	KEQ04348.1	Peptidoglycan hydrolase	pg_hydrolase	SLT_2+PG_binding_1	7.5e-08	178.15	Bacteria	Pseudomonadota	Alphaproteobacteria	Rhizobiales	Rhizobiaceae	Pseudorhizobium	Pseudorhizobium pelagicum	Pseudorhizobium pelagicum
GCA_000722615.1	KEQ05047.1	Peptidoglycan hydrolase	pg_hydrolase	Amidase_2+PG_binding_1	3.45e-13	78.4	Bacteria	Pseudomonadota	Alphaproteobacteria	Rhizobiales	Rhizobiaceae	Pseudorhizobium	Pseudorhizobium pelagicum	Pseudorhizobium pelagicum
GCA_000722615.1	KEQ05056.1	Peptidoglycan hydrolase	pg_hydrolase	SLT_2+PG_binding_1	2.95e-12	165.75	Bacteria	Pseudomonadota	Alphaproteobacteria	Rhizobiales	Rhizobiaceae	Pseudorhizobium	Pseudorhizobium pelagicum	Pseudorhizobium pelagicum
GCA_000722615.1	KEQ05449.1	Peptidoglycan hydrolase	pg_hydrolase	SLT+SPOR	6.5e-08	45	Bacteria	Pseudomonadota	Alphaproteobacteria	Rhizobiales	Rhizobiaceae	Pseudorhizobium	Pseudorhizobium pelagicum	Pseudorhizobium pelagicum
GCA_000722615.1	KEQ06612.1	Peptidoglycan hydrolase	pg_hydrolase	SLT_2+PG_binding_1	1.15e-14	183.15	Bacteria	Pseudomonadota	Alphaproteobacteria	Rhizobiales	Rhizobiaceae	Pseudorhizobium	Pseudorhizobium pelagicum	Pseudorhizobium pelagicum
GCA_000722615.1	KEQ06784.1	Peptidoglycan hydrolase	pg_hydrolase	Amidase_3+AMIN	3.6e-09	93.5	Bacteria	Pseudomonadota	Alphaproteobacteria	Rhizobiales	Rhizobiaceae	Pseudorhizobium	Pseudorhizobium pelagicum	Pseudorhizobium pelagicum
GCA_000722615.1	KEQ08165.1	Peptidoglycan hydrolase	pg_hydrolase	Peptidase_S11+SPOR	3.85e-15	120.55	Bacteria	Pseudomonadota	Alphaproteobacteria	Rhizobiales	Rhizobiaceae	Pseudorhizobium	Pseudorhizobium pelagicum	Pseudorhizobium pelagicum
GCA_000723505.1	CDN30333.1	Peptidoglycan hydrolase	pg_hydrolase	SLT+LysM	1.75e-14	71.1	Bacteria	Bacteroidota	Bacteroidia	Bacteroidales	Rikenellaceae	Mucinivorans	Mucinivorans hirudinis	Mucinivorans hirudinis
GCA_000723505.1	CDN31970.1	Peptidoglycan hydrolase	pg_hydrolase	Peptidase_M23+LysM	8.5e-14	74.55	Bacteria	Bacteroidota	Bacteroidia	Bacteroidales	Rikenellaceae	Mucinivorans	Mucinivorans hirudinis	Mucinivorans hirudinis
GCA_000723505.1	CDN32277.1	Peptidoglycan hydrolase	pg_hydrolase	Glucosaminidase+LysM	0.00055	47.2	Bacteria	Bacteroidota	Bacteroidia	Bacteroidales	Rikenellaceae	Mucinivorans	Mucinivorans hirudinis	Mucinivorans hirudinis
GCA_000723505.1	CDN32287.1	Peptidoglycan hydrolase	pg_hydrolase	Peptidase_M23+LysM	8.5e-09	65.85	Bacteria	Bacteroidota	Bacteroidia	Bacteroidales	Rikenellaceae	Mucinivorans	Mucinivorans hirudinis	Mucinivorans hirudinis
GCA_000725195.1	KES10253.1	Peptidoglycan hydrolase	pg_hydrolase	Amidase_3+AMIN	2.65e-25	124.7	Bacteria	Pseudomonadota	Gammaproteobacteria	Burkholderiales	Neisseriaceae	Snodgrassella	Snodgrassella alvi_G	Snodgrassella alvi SCGC AB-598-O02
GCA_000725195.1	KES10736.1	Peptidoglycan hydrolase	pg_hydrolase	SLT+LysM	2.05e-14	62.65	Bacteria	Pseudomonadota	Gammaproteobacteria	Burkholderiales	Neisseriaceae	Snodgrassella	Snodgrassella alvi_G	Snodgrassella alvi SCGC AB-598-O02
GCA_000725195.1	KES11769.1	Peptidoglycan hydrolase	pg_hydrolase	Peptidase_M23+LysM	1.75e-15	77.45	Bacteria	Pseudomonadota	Gammaproteobacteria	Burkholderiales	Neisseriaceae	Snodgrassella	Snodgrassella alvi_G	Snodgrassella alvi SCGC AB-598-O02
GCA_000733415.1	KL662191.1_1049	Peptidoglycan hydrolase	pg_hydrolase	Amidase_3+AMIN	6e-18	117.9	Bacteria	Cyanobacteriota	Cyanobacteriia	Elainellales	Elainellaceae	Elainella	Elainella sp000733415	[Leptolyngbya] sp. JSC-1
GCA_000733415.1	KL662191.1_175	Peptidoglycan hydrolase	pg_hydrolase	Peptidase_M23+LysM	6e-06	60.2	Bacteria	Cyanobacteriota	Cyanobacteriia	Elainellales	Elainellaceae	Elainella	Elainella sp000733415	[Leptolyngbya] sp. JSC-1
GCA_000733415.1	KL662191.1_2169	Peptidoglycan hydrolase	pg_hydrolase	Peptidase_M74+PG_binding_1	5.50495e-12	48.2	Bacteria	Cyanobacteriota	Cyanobacteriia	Elainellales	Elainellaceae	Elainella	Elainella sp000733415	[Leptolyngbya] sp. JSC-1
GCA_000733415.1	KL662191.1_2908	Peptidoglycan hydrolase	pg_hydrolase	Amidase_3+AMIN	3.25e-17	117.6	Bacteria	Cyanobacteriota	Cyanobacteriia	Elainellales	Elainellaceae	Elainella	Elainella sp000733415	[Leptolyngbya] sp. JSC-1
GCA_000733415.1	KL662191.1_3833	Peptidoglycan hydrolase	pg_hydrolase	NLPC_P60+SH3_16	1.05e-14	71.05	Bacteria	Cyanobacteriota	Cyanobacteriia	Elainellales	Elainellaceae	Elainella	Elainella sp000733415	[Leptolyngbya] sp. JSC-1
GCA_000733415.1	KL662191.1_470	Peptidoglycan hydrolase	pg_hydrolase	Peptidase_M23+LysM	2.5e-10	78.1	Bacteria	Cyanobacteriota	Cyanobacteriia	Elainellales	Elainellaceae	Elainella	Elainella sp000733415	[Leptolyngbya] sp. JSC-1
GCA_000733415.1	KL662191.1_4911	Peptidoglycan hydrolase	pg_hydrolase	Phage_lysozyme+PG_binding_1	3.25e-10	61.75	Bacteria	Cyanobacteriota	Cyanobacteriia	Elainellales	Elainellaceae	Elainella	Elainella sp000733415	[Leptolyngbya] sp. JSC-1
GCA_000733415.1	KL662192.1_1169	Linocin M18	Linocin_M18	PF04454	1.1e-08	33.3	Bacteria	Cyanobacteriota	Cyanobacteriia	Elainellales	Elainellaceae	Elainella	Elainella sp000733415	[Leptolyngbya] sp. JSC-1
GCA_000733415.1	KL662192.1_181	Peptidoglycan hydrolase	pg_hydrolase	Peptidase_M74+PG_binding_1	1.75001e-10	46.9	Bacteria	Cyanobacteriota	Cyanobacteriia	Elainellales	Elainellaceae	Elainella	Elainella sp000733415	[Leptolyngbya] sp. JSC-1
GCA_000733915.1	JPOM01000001.1_1941	Peptidoglycan hydrolase	pg_hydrolase	Peptidase_S11+SPOR	2.45e-09	124.95	Bacteria	Pseudomonadota	Alphaproteobacteria	Caulobacterales	Caulobacteraceae	PMMR1	PMMR1 sp000733915	Caulobacteraceae bacterium PMMR1
GCA_000733915.1	JPOM01000001.1_2343	Peptidoglycan hydrolase	pg_hydrolase	NLPC_P60+SH3_16	1.25e-16	57.7	Bacteria	Pseudomonadota	Alphaproteobacteria	Caulobacterales	Caulobacteraceae	PMMR1	PMMR1 sp000733915	Caulobacteraceae bacterium PMMR1
GCA_000733915.1	JPOM01000001.1_544	Peptidoglycan hydrolase	pg_hydrolase	SLT_2+PG_binding_1	2.15e-11	176.6	Bacteria	Pseudomonadota	Alphaproteobacteria	Caulobacterales	Caulobacteraceae	PMMR1	PMMR1 sp000733915	Caulobacteraceae bacterium PMMR1
GCA_000733915.1	JPOM01000001.1_641	Peptidoglycan hydrolase	pg_hydrolase	Amidase_2+PG_binding_1	1e-13	75.6	Bacteria	Pseudomonadota	Alphaproteobacteria	Caulobacterales	Caulobacteraceae	PMMR1	PMMR1 sp000733915	Caulobacteraceae bacterium PMMR1
GCA_000737985.1	KFF48332.1	Peptidoglycan hydrolase	pg_hydrolase	Peptidase_M23+LysM	4.15e-14	73.15	Bacteria	Pseudomonadota	Gammaproteobacteria	Pseudomonadales	Halomonadaceae	Salinicola	Salinicola sp000737985	Gammaproteobacteria bacterium MFB021
GCA_000737985.1	KFF48404.1	Peptidoglycan hydrolase	pg_hydrolase	Amidase_3+AMIN	7e-15	97.35	Bacteria	Pseudomonadota	Gammaproteobacteria	Pseudomonadales	Halomonadaceae	Salinicola	Salinicola sp000737985	Gammaproteobacteria bacterium MFB021
GCA_000737985.1	KFF49148.1	Peptidoglycan hydrolase	pg_hydrolase	SLT+LysM	2.5e-13	59.95	Bacteria	Pseudomonadota	Gammaproteobacteria	Pseudomonadales	Halomonadaceae	Salinicola	Salinicola sp000737985	Gammaproteobacteria bacterium MFB021
GCA_000737985.1	KFF49547.1	Peptidoglycan hydrolase	pg_hydrolase	SLT_2+PG_binding_1	1.1e-11	215.1	Bacteria	Pseudomonadota	Gammaproteobacteria	Pseudomonadales	Halomonadaceae	Salinicola	Salinicola sp000737985	Gammaproteobacteria bacterium MFB021
GCA_000737985.1	KFF50027.1	Peptidoglycan hydrolase	pg_hydrolase	Peptidase_M23+LysM	7.5e-09	45.75	Bacteria	Pseudomonadota	Gammaproteobacteria	Pseudomonadales	Halomonadaceae	Salinicola	Salinicola sp000737985	Gammaproteobacteria bacterium MFB021
GCA_000737985.1	KFF50527.1	Peptidoglycan hydrolase	pg_hydrolase	Amidase_3+AMIN	7e-19	111.2	Bacteria	Pseudomonadota	Gammaproteobacteria	Pseudomonadales	Halomonadaceae	Salinicola	Salinicola sp000737985	Gammaproteobacteria bacterium MFB021
GCA_000739515.1	GAK48809.1	Peptidoglycan hydrolase	pg_hydrolase	SLT+LysM	0.0048	44.15	Bacteria	Moduliflexota	Moduliflexia	Moduliflexales	Moduliflexaceae	Moduliflexus	Moduliflexus flocculans	Candidatus Moduliflexus flocculans
GCA_000739515.1	GAK48980.1	Peptidoglycan hydrolase	pg_hydrolase	SLT+LysM	6.5e-14	63.15	Bacteria	Moduliflexota	Moduliflexia	Moduliflexales	Moduliflexaceae	Moduliflexus	Moduliflexus flocculans	Candidatus Moduliflexus flocculans
GCA_000739515.1	GAK49173.1	Peptidoglycan hydrolase	pg_hydrolase	Amidase_3+AMIN	2.25e-09	100.8	Bacteria	Moduliflexota	Moduliflexia	Moduliflexales	Moduliflexaceae	Moduliflexus	Moduliflexus flocculans	Candidatus Moduliflexus flocculans
GCA_000739515.1	GAK49542.1	Peptidoglycan hydrolase	pg_hydrolase	Amidase_3+AMIN	9.5e-06	82.3	Bacteria	Moduliflexota	Moduliflexia	Moduliflexales	Moduliflexaceae	Moduliflexus	Moduliflexus flocculans	Candidatus Moduliflexus flocculans
GCA_000739515.1	GAK51256.1	Peptidoglycan hydrolase	pg_hydrolase	SLT+LysM	1e-15	68.2	Bacteria	Moduliflexota	Moduliflexia	Moduliflexales	Moduliflexaceae	Moduliflexus	Moduliflexus flocculans	Candidatus Moduliflexus flocculans
GCA_000739515.1	GAK52056.1	Enterocin NKR-5-3D	Enterocin_NKR_5_3D		0.0006789	33	Bacteria	Moduliflexota	Moduliflexia	Moduliflexales	Moduliflexaceae	Moduliflexus	Moduliflexus flocculans	Candidatus Moduliflexus flocculans
GCA_000739515.1	GAK52515.1	Peptidoglycan hydrolase	pg_hydrolase	SLT+LysM	4.0511e-13	52.35	Bacteria	Moduliflexota	Moduliflexia	Moduliflexales	Moduliflexaceae	Moduliflexus	Moduliflexus flocculans	Candidatus Moduliflexus flocculans
GCA_000739515.1	GAK53738.1	Putidacin L1	Putidacin_L1		0.0009896	38	Bacteria	Moduliflexota	Moduliflexia	Moduliflexales	Moduliflexaceae	Moduliflexus	Moduliflexus flocculans	Candidatus Moduliflexus flocculans
GCA_000739515.1	GAK53770.1	Peptidoglycan hydrolase	pg_hydrolase	CHAP+PG_binding_1	1.25e-08	33.6	Bacteria	Moduliflexota	Moduliflexia	Moduliflexales	Moduliflexaceae	Moduliflexus	Moduliflexus flocculans	Candidatus Moduliflexus flocculans
GCA_000739535.1	GAK54920.1	Peptidoglycan hydrolase	pg_hydrolase	Amidase_3+AMIN	3.35e-05	76.4	Bacteria	Moduliflexota	Moduliflexia	Moduliflexales	Moduliflexaceae	Vecturithrix	Vecturithrix granuli	Candidatus Vecturithrix granuli
GCA_000739535.1	GAK55143.1	Peptidoglycan hydrolase	pg_hydrolase	SLT+LysM	0.0105	48	Bacteria	Moduliflexota	Moduliflexia	Moduliflexales	Moduliflexaceae	Vecturithrix	Vecturithrix granuli	Candidatus Vecturithrix granuli
GCA_000739535.1	GAK57690.1	Peptidoglycan hydrolase	pg_hydrolase	SLT+LysM	1.65e-08	55.15	Bacteria	Moduliflexota	Moduliflexia	Moduliflexales	Moduliflexaceae	Vecturithrix	Vecturithrix granuli	Candidatus Vecturithrix granuli
GCA_000739535.1	GAK58270.1	Linocin M18	Linocin_M18	PF04454	1.9e-82	275.1	Bacteria	Moduliflexota	Moduliflexia	Moduliflexales	Moduliflexaceae	Vecturithrix	Vecturithrix granuli	Candidatus Vecturithrix granuli
GCA_000739535.1	GAK60019.1	Peptidoglycan hydrolase	pg_hydrolase	SLT+LysM	1.20001e-11	50.35	Bacteria	Moduliflexota	Moduliflexia	Moduliflexales	Moduliflexaceae	Vecturithrix	Vecturithrix granuli	Candidatus Vecturithrix granuli
GCA_000739535.1	GAK60213.1	Peptidoglycan hydrolase	pg_hydrolase	Amidase_3+AMIN	9e-09	98.15	Bacteria	Moduliflexota	Moduliflexia	Moduliflexales	Moduliflexaceae	Vecturithrix	Vecturithrix granuli	Candidatus Vecturithrix granuli
GCA_000739535.1	GAK60254.1	Peptidoglycan hydrolase	pg_hydrolase	SLT+LysM	4.80004e-17	67.65	Bacteria	Moduliflexota	Moduliflexia	Moduliflexales	Moduliflexaceae	Vecturithrix	Vecturithrix granuli	Candidatus Vecturithrix granuli
GCA_000739535.1	GAK60279.1	Peptidoglycan hydrolase	pg_hydrolase	Phage_lysozyme+PG_binding_1	1.1e-10	49.2	Bacteria	Moduliflexota	Moduliflexia	Moduliflexales	Moduliflexaceae	Vecturithrix	Vecturithrix granuli	Candidatus Vecturithrix granuli
GCA_000739655.1	BATR01000102.1_6	Pneumolancidin	Pneumolancidin		0.0009485	33	Bacteria	Verrucomicrobiota	Verrucomicrobiae	Verrucomicrobiales	Verrucomicrobiaceae	Verrucomicrobium	Verrucomicrobium sp000739655	Verrucomicrobium sp. BvORR106
GCA_000739655.1	BATR01000167.1_12	Pneumolancidin	Pneumolancidin		0.0009485	33	Bacteria	Verrucomicrobiota	Verrucomicrobiae	Verrucomicrobiales	Verrucomicrobiaceae	Verrucomicrobium	Verrucomicrobium sp000739655	Verrucomicrobium sp. BvORR106
GCA_000743525.1	KFL34871.1	Peptidoglycan hydrolase	pg_hydrolase	SLT+LysM	3.55e-13	69.05	Bacteria	Campylobacterota	Campylobacteria	Campylobacterales	Sulfurospirillaceae	Sulfurospirillum	Sulfurospirillum sp000743525	Sulfurospirillum sp. SCADC
GCA_000743525.1	KFL35160.1	Peptidoglycan hydrolase	pg_hydrolase	NLPC_P60+SH3_6	3.6e-10	60.75	Bacteria	Campylobacterota	Campylobacteria	Campylobacterales	Sulfurospirillaceae	Sulfurospirillum	Sulfurospirillum sp000743525	Sulfurospirillum sp. SCADC
GCA_000744935.1	JQMW01000009.1_3	Peptidoglycan hydrolase	pg_hydrolase	Amidase_3+PG_binding_1	1.25e-14	61.4	Bacteria	Bacillota_A	Clostridia	Clostridiales	Clostridiaceae	Haloimpatiens	Haloimpatiens sp000744935	Clostridium sp. KNHs214
GCA_000744935.1	JQMW01000009.1_729	Peptidoglycan hydrolase	pg_hydrolase	Amidase_2+PG_binding_1	3.253e-14	54.9	Bacteria	Bacillota_A	Clostridia	Clostridiales	Clostridiaceae	Haloimpatiens	Haloimpatiens sp000744935	Clostridium sp. KNHs214
GCA_000744935.1	JQMW01000009.1_731	Peptidoglycan hydrolase	pg_hydrolase	Amidase_3+PG_binding_1	2.95e-15	87.05	Bacteria	Bacillota_A	Clostridia	Clostridiales	Clostridiaceae	Haloimpatiens	Haloimpatiens sp000744935	Clostridium sp. KNHs214
GCA_000744935.1	JQMW01000013.1_18	Peptidoglycan hydrolase	pg_hydrolase	Amidase_3+PG_binding_1	1.25e-14	61.4	Bacteria	Bacillota_A	Clostridia	Clostridiales	Clostridiaceae	Haloimpatiens	Haloimpatiens sp000744935	Clostridium sp. KNHs214
GCA_000745135.1	JQNH01000001.1_1061	Peptidoglycan hydrolase	pg_hydrolase	Amidase_3+AMIN	3.6e-11	98.6	Bacteria	Pseudomonadota	Alphaproteobacteria	Rhizobiales	Beijerinckiaceae	JAJKJG01	JAJKJG01 sp000745135	Rhizobiales bacterium YIM 77505
GCA_000745135.1	JQNH01000001.1_1164	Peptidoglycan hydrolase	pg_hydrolase	Peptidase_S11+SPOR	7e-13	115.5	Bacteria	Pseudomonadota	Alphaproteobacteria	Rhizobiales	Beijerinckiaceae	JAJKJG01	JAJKJG01 sp000745135	Rhizobiales bacterium YIM 77505
GCA_000745135.1	JQNH01000001.1_121	Peptidoglycan hydrolase	pg_hydrolase	SLT_2+PG_binding_1	1.8e-11	189.9	Bacteria	Pseudomonadota	Alphaproteobacteria	Rhizobiales	Beijerinckiaceae	JAJKJG01	JAJKJG01 sp000745135	Rhizobiales bacterium YIM 77505
GCA_000745135.1	JQNH01000001.1_173	Peptidoglycan hydrolase	pg_hydrolase	SLT_2+PG_binding_1	1.5e-14	197	Bacteria	Pseudomonadota	Alphaproteobacteria	Rhizobiales	Beijerinckiaceae	JAJKJG01	JAJKJG01 sp000745135	Rhizobiales bacterium YIM 77505
GCA_000745135.1	JQNH01000001.1_2041	Peptidoglycan hydrolase	pg_hydrolase	Peptidase_M23+LysM	4.45e-11	73.35	Bacteria	Pseudomonadota	Alphaproteobacteria	Rhizobiales	Beijerinckiaceae	JAJKJG01	JAJKJG01 sp000745135	Rhizobiales bacterium YIM 77505
GCA_000745135.1	JQNH01000001.1_2100	Peptidoglycan hydrolase	pg_hydrolase	SLT_2+PG_binding_1	9e-13	168.05	Bacteria	Pseudomonadota	Alphaproteobacteria	Rhizobiales	Beijerinckiaceae	JAJKJG01	JAJKJG01 sp000745135	Rhizobiales bacterium YIM 77505
GCA_000745135.1	JQNH01000001.1_2210	Peptidoglycan hydrolase	pg_hydrolase	Glyco_hydro_108+PG_binding_3	6e-13	70.5	Bacteria	Pseudomonadota	Alphaproteobacteria	Rhizobiales	Beijerinckiaceae	JAJKJG01	JAJKJG01 sp000745135	Rhizobiales bacterium YIM 77505
GCA_000745135.1	JQNH01000001.1_3145	Peptidoglycan hydrolase	pg_hydrolase	NLPC_P60+SH3_16	1.282e-19	69.45	Bacteria	Pseudomonadota	Alphaproteobacteria	Rhizobiales	Beijerinckiaceae	JAJKJG01	JAJKJG01 sp000745135	Rhizobiales bacterium YIM 77505
GCA_000745135.1	JQNH01000001.1_934	Peptidoglycan hydrolase	pg_hydrolase	Amidase_2+PG_binding_1	1.15e-11	75.7	Bacteria	Pseudomonadota	Alphaproteobacteria	Rhizobiales	Beijerinckiaceae	JAJKJG01	JAJKJG01 sp000745135	Rhizobiales bacterium YIM 77505
GCA_000746015.1	JQKK01000006.1_92	Peptidoglycan hydrolase	pg_hydrolase	NLPC_P60+SH3_6	1.3004e-09	40.05	Bacteria	Bacillota_A	Clostridia	Lachnospirales	Lachnospiraceae	NK4A144	NK4A144 sp000746015	Lachnospiraceae bacterium MA2020
GCA_000746015.1	JQKK01000016.1_34	Peptidoglycan hydrolase	pg_hydrolase	NLPC_P60+SH3_3	2.45e-13	58.35	Bacteria	Bacillota_A	Clostridia	Lachnospirales	Lachnospiraceae	NK4A144	NK4A144 sp000746015	Lachnospiraceae bacterium MA2020
GCA_000746015.1	JQKK01000021.1_27	Peptidoglycan hydrolase	pg_hydrolase	NLPC_P60+SH3_3	3.45e-09	62.55	Bacteria	Bacillota_A	Clostridia	Lachnospirales	Lachnospiraceae	NK4A144	NK4A144 sp000746015	Lachnospiraceae bacterium MA2020
GCA_000746585.2	AIL66130.1	Colicin E6	Colicin_E6		3.563e-05	40	Bacteria	Pseudomonadota	Alphaproteobacteria	Rickettsiales	Arcanobacteraceae	Ac37b	Ac37b sp000746585	Rickettsiales bacterium Ac37b
GCA_000747625.2	KFO67005.1	Peptidoglycan hydrolase	pg_hydrolase	Amidase_3+LysM	4.65e-11	94.05	Bacteria	Desulfobacterota	Syntrophia	Syntrophales	Smithellaceae	Smithella	Smithella sp000747625	Smithella sp. SCADC
GCA_000747625.2	KFO68644.1	Peptidoglycan hydrolase	pg_hydrolase	NLPC_P60+SPOR	9.5e-15	77.9	Bacteria	Desulfobacterota	Syntrophia	Syntrophales	Smithellaceae	Smithella	Smithella sp000747625	Smithella sp. SCADC
GCA_000747625.2	KFO68665.1	Peptidoglycan hydrolase	pg_hydrolase	Peptidase_M23+LysM	3.9e-09	55.45	Bacteria	Desulfobacterota	Syntrophia	Syntrophales	Smithellaceae	Smithella	Smithella sp000747625	Smithella sp. SCADC
GCA_000751295.2	CEJ12064.1	Peptidoglycan hydrolase	pg_hydrolase	SLT+SPOR	1.05e-08	49.25	Bacteria	Pseudomonadota	Alphaproteobacteria	Rhizobiales	Phreatobacteraceae	Phreatobacter	Phreatobacter sp000751295	bacterium YEK0313
GCA_000751295.2	CEJ12291.1	Peptidoglycan hydrolase	pg_hydrolase	Amidase_3+AMIN	4.75e-09	91.7	Bacteria	Pseudomonadota	Alphaproteobacteria	Rhizobiales	Phreatobacteraceae	Phreatobacter	Phreatobacter sp000751295	bacterium YEK0313
GCA_000751295.2	CEJ12548.1	Linocin M18	Linocin_M18	PF04454	1.1e-94	315.1	Bacteria	Pseudomonadota	Alphaproteobacteria	Rhizobiales	Phreatobacteraceae	Phreatobacter	Phreatobacter sp000751295	bacterium YEK0313
GCA_000751295.2	CEJ13329.1	Peptidoglycan hydrolase	pg_hydrolase	Peptidase_M23+LysM	1.35e-08	67.7	Bacteria	Pseudomonadota	Alphaproteobacteria	Rhizobiales	Phreatobacteraceae	Phreatobacter	Phreatobacter sp000751295	bacterium YEK0313
GCA_000751295.2	CEJ14593.1	Peptidoglycan hydrolase	pg_hydrolase	SLT_2+PG_binding_1	1.95e-16	204	Bacteria	Pseudomonadota	Alphaproteobacteria	Rhizobiales	Phreatobacteraceae	Phreatobacter	Phreatobacter sp000751295	bacterium YEK0313
GCA_000751295.2	CEJ14594.1	Peptidoglycan hydrolase	pg_hydrolase	SLT_2+PG_binding_1	9e-15	191.65	Bacteria	Pseudomonadota	Alphaproteobacteria	Rhizobiales	Phreatobacteraceae	Phreatobacter	Phreatobacter sp000751295	bacterium YEK0313
GCA_000751295.2	CEJ15397.1	Peptidoglycan hydrolase	pg_hydrolase	Amidase_2+PG_binding_1	9e-10	71.95	Bacteria	Pseudomonadota	Alphaproteobacteria	Rhizobiales	Phreatobacteraceae	Phreatobacter	Phreatobacter sp000751295	bacterium YEK0313
GCA_000751295.2	CEJ15641.1	Peptidoglycan hydrolase	pg_hydrolase	NLPC_P60+SH3_16	6.71e-15	54.9	Bacteria	Pseudomonadota	Alphaproteobacteria	Rhizobiales	Phreatobacteraceae	Phreatobacter	Phreatobacter sp000751295	bacterium YEK0313
GCA_000751355.1	CDS51407.1	Peptidoglycan hydrolase	pg_hydrolase	SLT_2+PG_binding_1	8.5e-13	203.15	Bacteria	Pseudomonadota	Gammaproteobacteria	Burkholderiales	Burkholderiaceae_B	Polaromonas	Polaromonas sp000751355	Polaromonas sp. CG9_12
GCA_000751355.1	CDS54056.1	Peptidoglycan hydrolase	pg_hydrolase	Amidase_3+AMIN	1.4e-22	115.55	Bacteria	Pseudomonadota	Gammaproteobacteria	Burkholderiales	Burkholderiaceae_B	Polaromonas	Polaromonas sp000751355	Polaromonas sp. CG9_12
GCA_000751355.1	CDS54596.1	Peptidoglycan hydrolase	pg_hydrolase	Peptidase_M23+LysM	3.4e-10	68.85	Bacteria	Pseudomonadota	Gammaproteobacteria	Burkholderiales	Burkholderiaceae_B	Polaromonas	Polaromonas sp000751355	Polaromonas sp. CG9_12
GCA_000751355.1	CDS55023.1	Peptidoglycan hydrolase	pg_hydrolase	SLT+LysM	0.0005	53.35	Bacteria	Pseudomonadota	Gammaproteobacteria	Burkholderiales	Burkholderiaceae_B	Polaromonas	Polaromonas sp000751355	Polaromonas sp. CG9_12
GCA_000751555.1	CCEZ01000005.1_53	Peptidoglycan hydrolase	pg_hydrolase	Amidase_3+PG_binding_1	1.9e-19	104.5	Bacteria	Bacillota_A	Clostridia	Tissierellales	Sporanaerobacteraceae	Anaerosalibacter	Anaerosalibacter massiliensis	Anaerosalibacter massiliensis
GCA_000751555.1	CCEZ01000008.1_167	Peptidoglycan hydrolase	pg_hydrolase	Peptidase_M23+LysM	2.15e-08	74.5	Bacteria	Bacillota_A	Clostridia	Tissierellales	Sporanaerobacteraceae	Anaerosalibacter	Anaerosalibacter massiliensis	Anaerosalibacter massiliensis
GCA_000751555.1	CCEZ01000014.1_74	Peptidoglycan hydrolase	pg_hydrolase	Amidase_3+PG_binding_1	5.565e-19	68.25	Bacteria	Bacillota_A	Clostridia	Tissierellales	Sporanaerobacteraceae	Anaerosalibacter	Anaerosalibacter massiliensis	Anaerosalibacter massiliensis
GCA_000751555.1	CCEZ01000015.1_55	Peptidoglycan hydrolase	pg_hydrolase	Amidase_2+SPOR	3.8e-08	47.2	Bacteria	Bacillota_A	Clostridia	Tissierellales	Sporanaerobacteraceae	Anaerosalibacter	Anaerosalibacter massiliensis	Anaerosalibacter massiliensis
GCA_000751555.1	CCEZ01000017.1_5	Peptidoglycan hydrolase	pg_hydrolase	Glyco_hydro_25+LysM	1.77e-18	64.75	Bacteria	Bacillota_A	Clostridia	Tissierellales	Sporanaerobacteraceae	Anaerosalibacter	Anaerosalibacter massiliensis	Anaerosalibacter massiliensis
GCA_000751555.1	CCEZ01000023.1_15	Peptidoglycan hydrolase	pg_hydrolase	Amidase_3+AMIN	5e-11	104.85	Bacteria	Bacillota_A	Clostridia	Tissierellales	Sporanaerobacteraceae	Anaerosalibacter	Anaerosalibacter massiliensis	Anaerosalibacter massiliensis
GCA_000751555.1	CCEZ01000043.1_131	Linocin M18	Linocin_M18	PF04454	1.8e-78	261	Bacteria	Bacillota_A	Clostridia	Tissierellales	Sporanaerobacteraceae	Anaerosalibacter	Anaerosalibacter massiliensis	Anaerosalibacter massiliensis
GCA_000751555.1	CCEZ01000049.1_42	Peptidoglycan hydrolase	pg_hydrolase	NLPC_P60+SH3_16	1.95e-08	52.6	Bacteria	Bacillota_A	Clostridia	Tissierellales	Sporanaerobacteraceae	Anaerosalibacter	Anaerosalibacter massiliensis	Anaerosalibacter massiliensis
GCA_000751555.1	CCEZ01000062.1_9	Peptidoglycan hydrolase	pg_hydrolase	Amidase_3+SH3_3	1.2e-15	118.4	Bacteria	Bacillota_A	Clostridia	Tissierellales	Sporanaerobacteraceae	Anaerosalibacter	Anaerosalibacter massiliensis	Anaerosalibacter massiliensis
GCA_000751555.1	CCEZ01000075.1_194	Peptidoglycan hydrolase	pg_hydrolase	Glucosaminidase+SH3_3	6.0145e-14	53.1	Bacteria	Bacillota_A	Clostridia	Tissierellales	Sporanaerobacteraceae	Anaerosalibacter	Anaerosalibacter massiliensis	Anaerosalibacter massiliensis
GCA_000751595.1	CCMH01000005.1_94	Peptidoglycan hydrolase	pg_hydrolase	Glucosaminidase+LysM	1.3e-08	53.3	Bacteria	Bacteroidota	Bacteroidia	Flavobacteriales	Weeksellaceae	Weeksella	Weeksella massiliensis	Weeksella massiliensis
GCA_000751595.1	CCMH01000008.1_37	Peptidoglycan hydrolase	pg_hydrolase	Amidase_2+PG_binding_1	2.15e-14	70.2	Bacteria	Bacteroidota	Bacteroidia	Flavobacteriales	Weeksellaceae	Weeksella	Weeksella massiliensis	Weeksella massiliensis
GCA_000751595.1	CCMH01000045.1_62	Peptidoglycan hydrolase	pg_hydrolase	NLPC_P60+SH3_16	2.55e-11	59.85	Bacteria	Bacteroidota	Bacteroidia	Flavobacteriales	Weeksellaceae	Weeksella	Weeksella massiliensis	Weeksella massiliensis
GCA_000751835.1	CCMQ01000004.1_140	Peptidoglycan hydrolase	pg_hydrolase	Peptidase_M23+LysM	6e-12	72.65	Bacteria	Pseudomonadota	Gammaproteobacteria	Enterobacterales_A	Pasteurellaceae	Necropsobacter	Necropsobacter rosorum	Necropsobacter rosorum
GCA_000751835.1	CCMQ01000018.1_16	Peptidoglycan hydrolase	pg_hydrolase	Amidase_3+LysM	2.1e-11	96.45	Bacteria	Pseudomonadota	Gammaproteobacteria	Enterobacterales_A	Pasteurellaceae	Necropsobacter	Necropsobacter rosorum	Necropsobacter rosorum
GCA_000752035.1	CCFE01000011.1_288	Peptidoglycan hydrolase	pg_hydrolase	Glucosaminidase+SH3_3	1.55e-08	44.75	Bacteria	Bacillota	Bacilli	Bacillales	DSM-18226	Neobacillus	Neobacillus rubiinfantis	Bacillus rubiinfantis
GCA_000752035.1	CCFE01000011.1_328	Peptidoglycan hydrolase	pg_hydrolase	Amidase_3+SPOR	8e-08	98.7	Bacteria	Bacillota	Bacilli	Bacillales	DSM-18226	Neobacillus	Neobacillus rubiinfantis	Bacillus rubiinfantis
GCA_000752035.1	CCFE01000011.1_329	Peptidoglycan hydrolase	pg_hydrolase	Amidase_3+SPOR	1.1e-18	114.5	Bacteria	Bacillota	Bacilli	Bacillales	DSM-18226	Neobacillus	Neobacillus rubiinfantis	Bacillus rubiinfantis
GCA_000752035.1	CCFE01000011.1_356	Peptidoglycan hydrolase	pg_hydrolase	Amidase_2+GW	0.22	21.3	Bacteria	Bacillota	Bacilli	Bacillales	DSM-18226	Neobacillus	Neobacillus rubiinfantis	Bacillus rubiinfantis
GCA_000752035.1	CCFE01000011.1_545	Peptidoglycan hydrolase	pg_hydrolase	NLPC_P60+LysM	1.8e-14	70.6	Bacteria	Bacillota	Bacilli	Bacillales	DSM-18226	Neobacillus	Neobacillus rubiinfantis	Bacillus rubiinfantis
GCA_000752035.1	CCFE01000016.1_116	Peptidoglycan hydrolase	pg_hydrolase	Glucosaminidase+SH3_3	1.845e-11	42.7	Bacteria	Bacillota	Bacilli	Bacillales	DSM-18226	Neobacillus	Neobacillus rubiinfantis	Bacillus rubiinfantis
GCA_000752035.1	CCFE01000016.1_97	Peptidoglycan hydrolase	pg_hydrolase	Peptidase_M23+LysM	1.1e-11	79.15	Bacteria	Bacillota	Bacilli	Bacillales	DSM-18226	Neobacillus	Neobacillus rubiinfantis	Bacillus rubiinfantis
GCA_000752035.1	CCFE01000021.1_50	Peptidoglycan hydrolase	pg_hydrolase	Peptidase_M23+LysM	1.85e-13	80.6	Bacteria	Bacillota	Bacilli	Bacillales	DSM-18226	Neobacillus	Neobacillus rubiinfantis	Bacillus rubiinfantis
GCA_000752035.1	CCFE01000031.1_64	Peptidoglycan hydrolase	pg_hydrolase	Amidase_2+SPOR	2.95e-07	40.9	Bacteria	Bacillota	Bacilli	Bacillales	DSM-18226	Neobacillus	Neobacillus rubiinfantis	Bacillus rubiinfantis
GCA_000752215.1	CCFG01000005.1_34	Peptidoglycan hydrolase	pg_hydrolase	NLPC_P60+SH3_16	7.5e-11	54.65	Bacteria	Bacillota_A	Clostridia	Oscillospirales	Acutalibacteraceae	Caproiciproducens	Caproiciproducens sp000752215	bacterium MS4
GCA_000752215.1	CCFG01000008.1_243	Linocin M18	Linocin_M18	PF04454	4.2e-80	266.4	Bacteria	Bacillota_A	Clostridia	Oscillospirales	Acutalibacteraceae	Caproiciproducens	Caproiciproducens sp000752215	bacterium MS4
GCA_000752215.1	CCFG01000011.1_151	Peptidoglycan hydrolase	pg_hydrolase	Peptidase_M23+LysM	1.8e-08	67.6	Bacteria	Bacillota_A	Clostridia	Oscillospirales	Acutalibacteraceae	Caproiciproducens	Caproiciproducens sp000752215	bacterium MS4
GCA_000752215.1	CCFG01000011.1_194	Peptidoglycan hydrolase	pg_hydrolase	Peptidase_M14+LysM	1.8e-11	85.95	Bacteria	Bacillota_A	Clostridia	Oscillospirales	Acutalibacteraceae	Caproiciproducens	Caproiciproducens sp000752215	bacterium MS4
GCA_000752215.1	CCFG01000017.1_59	Linocin M18	Linocin_M18	PF04454	7.8e-79	262.2	Bacteria	Bacillota_A	Clostridia	Oscillospirales	Acutalibacteraceae	Caproiciproducens	Caproiciproducens sp000752215	bacterium MS4
GCA_000752995.2	LM994634.1_264	Peptidoglycan hydrolase	pg_hydrolase	Peptidase_M23+LysM	2.25e-12	73.85	Bacteria	Pseudomonadota	Gammaproteobacteria	Enterobacterales_A	Pasteurellaceae	Necropsobacter	Necropsobacter massiliensis_B	Haemophilus massiliensis
GCA_000752995.2	LM994635.1_16	Peptidoglycan hydrolase	pg_hydrolase	Amidase_3+LysM	5e-12	96.4	Bacteria	Pseudomonadota	Gammaproteobacteria	Enterobacterales_A	Pasteurellaceae	Necropsobacter	Necropsobacter massiliensis_B	Haemophilus massiliensis
GCA_000753945.1	KFZ44412.1	Peptidoglycan hydrolase	pg_hydrolase	Amidase_3+AMIN	7e-06	85.35	Bacteria	Desulfobacterota	Syntrophia	Syntrophales	Smithellaceae	Smithella	Smithella sp000753945	Smithella sp. D17
GCA_000753945.1	KFZ45056.1	Peptidoglycan hydrolase	pg_hydrolase	SLT+LysM	5.5e-13	62.6	Bacteria	Desulfobacterota	Syntrophia	Syntrophales	Smithellaceae	Smithella	Smithella sp000753945	Smithella sp. D17
GCA_000754265.1	AIN47120.1	Peptidoglycan hydrolase	pg_hydrolase	Peptidase_M23+LysM	1.55e-08	66.95	Bacteria	Pseudomonadota	Gammaproteobacteria	Enterobacterales	Enterobacteriaceae	Baumannia	Baumannia cicadellinicola_B	Candidatus Baumannia cicadellinicola
GCA_000754265.1	AIN47505.1	Peptidoglycan hydrolase	pg_hydrolase	Amidase_3+AMIN	1.65e-09	92.65	Bacteria	Pseudomonadota	Gammaproteobacteria	Enterobacterales	Enterobacteriaceae	Baumannia	Baumannia cicadellinicola_B	Candidatus Baumannia cicadellinicola
GCA_000754455.1	KGA10340.1	Peptidoglycan hydrolase	pg_hydrolase	Amidase_3+PG_binding_1	3.8e-12	90.35	Bacteria	Actinomycetota	Actinomycetia	Nanopelagicales	UBA12327	AcAMD-2	AcAMD-2 sp000754455	actinobacterium acAMD-2
GCA_000758905.1	KGF09712.1	Peptidoglycan hydrolase	pg_hydrolase	Amidase_2+Choline_bind_1	5.50019e-06	29.1	Bacteria	Bacillota_A	Clostridia	Peptostreptococcales	Anaerovoracaceae	S5-A14a	S5-A14a sp000758905	Clostridiales bacterium S5-A14a
GCA_000758905.1	KGF10165.1	Peptidoglycan hydrolase	pg_hydrolase	NLPC_P60+LysM	2.05e-08	40.9	Bacteria	Bacillota_A	Clostridia	Peptostreptococcales	Anaerovoracaceae	S5-A14a	S5-A14a sp000758905	Clostridiales bacterium S5-A14a
GCA_000759655.1	KN174037.1_8	Peptidoglycan hydrolase	pg_hydrolase	Amidase_2+PG_binding_1	2.1e-07	71.05	Bacteria	Pseudomonadota	Alphaproteobacteria	Acetobacterales	Acetobacteraceae	Acidicaldus	Acidicaldus organivorans	Acidicaldus organivorans
GCA_000759755.1	GAL43679.1	Peptidoglycan hydrolase	pg_hydrolase	Peptidase_M23+LysM	2.55e-08	71.3	Bacteria	Pseudomonadota	Gammaproteobacteria	Enterobacterales	Enterobacteriaceae	Citrobacter	Citrobacter werkmanii	Citrobacter werkmanii NBRC 105721
GCA_000759755.1	GAL45381.1	Peptidoglycan hydrolase	pg_hydrolase	SLT+LysM	3.1e-13	72.75	Bacteria	Pseudomonadota	Gammaproteobacteria	Enterobacterales	Enterobacteriaceae	Citrobacter	Citrobacter werkmanii	Citrobacter werkmanii NBRC 105721
GCA_000759755.1	GAL45468.1	Peptidoglycan hydrolase	pg_hydrolase	Peptidase_M23+LysM	1.85e-11	74.35	Bacteria	Pseudomonadota	Gammaproteobacteria	Enterobacterales	Enterobacteriaceae	Citrobacter	Citrobacter werkmanii	Citrobacter werkmanii NBRC 105721
GCA_000759755.1	GAL45530.1	Peptidoglycan hydrolase	pg_hydrolase	Amidase_3+AMIN	2.45e-26	130.2	Bacteria	Pseudomonadota	Gammaproteobacteria	Enterobacterales	Enterobacteriaceae	Citrobacter	Citrobacter werkmanii	Citrobacter werkmanii NBRC 105721
GCA_000759755.1	GAL45594.1	Peptidoglycan hydrolase	pg_hydrolase	Peptidase_M23+LysM	1.95e-17	84.1	Bacteria	Pseudomonadota	Gammaproteobacteria	Enterobacterales	Enterobacteriaceae	Citrobacter	Citrobacter werkmanii	Citrobacter werkmanii NBRC 105721
GCA_000759755.1	GAL46272.1	Carocin D	Carocin_D		7.286e-10	60	Bacteria	Pseudomonadota	Gammaproteobacteria	Enterobacterales	Enterobacteriaceae	Citrobacter	Citrobacter werkmanii	Citrobacter werkmanii NBRC 105721
GCA_000759755.1	GAL46273.1	Carocin D	Carocin_D		2.4e-07	52	Bacteria	Pseudomonadota	Gammaproteobacteria	Enterobacterales	Enterobacteriaceae	Citrobacter	Citrobacter werkmanii	Citrobacter werkmanii NBRC 105721
GCA_000761475.1	JQNW01000001.1_120	Peptidoglycan hydrolase	pg_hydrolase	SLT+LysM	7e-14	61.5	Bacteria	Pseudomonadota	Gammaproteobacteria	Pseudomonadales	Halomonadaceae	Chromohalobacter	Chromohalobacter israelensis	Chromohalobacter israelensis
GCA_000761475.1	JQNW01000001.1_465	Peptidoglycan hydrolase	pg_hydrolase	Amidase_3+AMIN	2.05e-16	104.9	Bacteria	Pseudomonadota	Gammaproteobacteria	Pseudomonadales	Halomonadaceae	Chromohalobacter	Chromohalobacter israelensis	Chromohalobacter israelensis
GCA_000761475.1	JQNW01000001.1_645	Peptidoglycan hydrolase	pg_hydrolase	Peptidase_M23+OapA	4.85e-07	67.9	Bacteria	Pseudomonadota	Gammaproteobacteria	Pseudomonadales	Halomonadaceae	Chromohalobacter	Chromohalobacter israelensis	Chromohalobacter israelensis
GCA_000761475.1	JQNW01000001.1_858	Peptidoglycan hydrolase	pg_hydrolase	SLT_2+PG_binding_1	4.45e-11	205.95	Bacteria	Pseudomonadota	Gammaproteobacteria	Pseudomonadales	Halomonadaceae	Chromohalobacter	Chromohalobacter israelensis	Chromohalobacter israelensis
GCA_000761475.1	JQNW01000003.1_249	Peptidoglycan hydrolase	pg_hydrolase	Peptidase_M23+LysM	9e-08	45.2	Bacteria	Pseudomonadota	Gammaproteobacteria	Pseudomonadales	Halomonadaceae	Chromohalobacter	Chromohalobacter israelensis	Chromohalobacter israelensis
GCA_000761475.1	JQNW01000003.1_73	Peptidoglycan hydrolase	pg_hydrolase	Amidase_2+PG_binding_1	1.05e-08	63.65	Bacteria	Pseudomonadota	Gammaproteobacteria	Pseudomonadales	Halomonadaceae	Chromohalobacter	Chromohalobacter israelensis	Chromohalobacter israelensis
GCA_000761475.1	JQNW01000004.1_468	Peptidoglycan hydrolase	pg_hydrolase	Peptidase_M23+LysM	1.4e-15	74.15	Bacteria	Pseudomonadota	Gammaproteobacteria	Pseudomonadales	Halomonadaceae	Chromohalobacter	Chromohalobacter israelensis	Chromohalobacter israelensis
GCA_000761475.1	JQNW01000015.1_5	Peptidoglycan hydrolase	pg_hydrolase	Peptidase_S11+SPOR	5.5e-09	109.7	Bacteria	Pseudomonadota	Gammaproteobacteria	Pseudomonadales	Halomonadaceae	Chromohalobacter	Chromohalobacter israelensis	Chromohalobacter israelensis
GCA_000767215.1	KGM15436.1	Peptidoglycan hydrolase	pg_hydrolase	SLT+LysM	2.35001e-14	58.2	Bacteria	Actinomycetota	Actinomycetia	Actinomycetales	Cellulomonadaceae	Actinotalea	Actinotalea fermentans	Actinotalea fermentans ATCC 43279 = JCM 9966 = DSM 3133
GCA_000768855.1	KGN79088.1	Peptidoglycan hydrolase	pg_hydrolase	SLT+LysM	1.8e-18	76.15	Bacteria	Bacteroidota	Bacteroidia	Bacteroidales	Paludibacteraceae	F0058	F0058 sp000768855	Porphyromonadaceae bacterium COT-184 OH4590
GCA_000770645.1	KGP74992.1	Peptidoglycan hydrolase	pg_hydrolase	Amidase_2+SPOR	4.75e-08	41.6	Bacteria	Bacillota_B	Desulfitobacteriia	Desulfitobacteriales	Desulfitobacteriaceae	Desulfosporosinus	Desulfosporosinus sp000770645	Desulfosporosinus sp. Tol-M
GCA_000770645.1	KGP75089.1	Peptidoglycan hydrolase	pg_hydrolase	NLPC_P60+LysM	1.1e-05	62.1	Bacteria	Bacillota_B	Desulfitobacteriia	Desulfitobacteriales	Desulfitobacteriaceae	Desulfosporosinus	Desulfosporosinus sp000770645	Desulfosporosinus sp. Tol-M
GCA_000770645.1	KGP75593.1	Peptidoglycan hydrolase	pg_hydrolase	Amidase_2+SPOR	1.55e-08	46.8	Bacteria	Bacillota_B	Desulfitobacteriia	Desulfitobacteriales	Desulfitobacteriaceae	Desulfosporosinus	Desulfosporosinus sp000770645	Desulfosporosinus sp. Tol-M
GCA_000770645.1	KGP76483.1	Peptidoglycan hydrolase	pg_hydrolase	Amidase_2+SPOR	7e-08	46.65	Bacteria	Bacillota_B	Desulfitobacteriia	Desulfitobacteriales	Desulfitobacteriaceae	Desulfosporosinus	Desulfosporosinus sp000770645	Desulfosporosinus sp. Tol-M
GCA_000770645.1	KGP76511.1	Peptidoglycan hydrolase	pg_hydrolase	Amidase_2+SPOR	1.7e-08	44.55	Bacteria	Bacillota_B	Desulfitobacteriia	Desulfitobacteriales	Desulfitobacteriaceae	Desulfosporosinus	Desulfosporosinus sp000770645	Desulfosporosinus sp. Tol-M
GCA_000785145.2	KHD05842.1	Peptidoglycan hydrolase	pg_hydrolase	CHAP+LysM	1.25001e-06	34.75	Bacteria	Pseudomonadota	Gammaproteobacteria	Beggiatoales	Beggiatoaceae	Thiomargarita	Thiomargarita nelsonii_B	Candidatus Thiomargarita nelsonii
GCA_000789255.1	AIY89904.1	Linocin M18	Linocin_M18	PF04454	2.3e-10	37.2	Archaea	Halobacteriota	Archaeoglobi	Archaeoglobales	Archaeoglobaceae	Geoglobus	Geoglobus acetivorans	Geoglobus acetivorans
GCA_000802045.1	KJS82427.1	Peptidoglycan hydrolase	pg_hydrolase	Peptidase_M23+LysM	4.4e-11	75.4	Bacteria	Bacillota_B	Peptococcia	Peptococcales	BICA1-8	BICA1-8	BICA1-8 sp000802045	Peptococcaceae bacterium BICA1-8
GCA_000802045.1	KJS87004.1	Peptidoglycan hydrolase	pg_hydrolase	Peptidase_M23+LysM	9.5e-14	78.6	Bacteria	Bacillota_B	Peptococcia	Peptococcales	BICA1-8	BICA1-8	BICA1-8 sp000802045	Peptococcaceae bacterium BICA1-8
GCA_000802095.1	KJS65686.1	Peptidoglycan hydrolase	pg_hydrolase	Amidase_3+AMIN	9.5e-11	109	Bacteria	Bacillota_B	Desulfotomaculia	Desulfotomaculales	Desulfocucumaceae	BRHc4a	BRHc4a sp000802095	Peptococcaceae bacterium BICA1-7
GCA_000802095.1	KJS67465.1	Peptidoglycan hydrolase	pg_hydrolase	NLPC_P60+LysM	9e-17	81	Bacteria	Bacillota_B	Desulfotomaculia	Desulfotomaculales	Desulfocucumaceae	BRHc4a	BRHc4a sp000802095	Peptococcaceae bacterium BICA1-7
GCA_000802095.1	KJS69513.1	Peptidoglycan hydrolase	pg_hydrolase	Peptidase_M23+LysM	1.1e-13	79.4	Bacteria	Bacillota_B	Desulfotomaculia	Desulfotomaculales	Desulfocucumaceae	BRHc4a	BRHc4a sp000802095	Peptococcaceae bacterium BICA1-7
GCA_000817735.3	NHC33171.1	Lactococcin A	Lactococcin_A		0.0002521	35	Bacteria	Cyanobacteriota	Cyanobacteriia	Cyanobacteriales	Chroococcidiopsidaceae	Chroococcidiopsis	Chroococcidiopsis millei	Scytonema millei VB511283
GCA_000817735.3	NHC34089.1	Peptidoglycan hydrolase	pg_hydrolase	Amidase_3+AMIN	4.8e-16	117.9	Bacteria	Cyanobacteriota	Cyanobacteriia	Cyanobacteriales	Chroococcidiopsidaceae	Chroococcidiopsis	Chroococcidiopsis millei	Scytonema millei VB511283
GCA_000817735.3	NHC34327.1	Peptidoglycan hydrolase	pg_hydrolase	Peptidase_M23+LysM	4.2e-13	82.65	Bacteria	Cyanobacteriota	Cyanobacteriia	Cyanobacteriales	Chroococcidiopsidaceae	Chroococcidiopsis	Chroococcidiopsis millei	Scytonema millei VB511283
GCA_000817735.3	NHC35385.1	Peptidoglycan hydrolase	pg_hydrolase	Peptidase_M23+LysM	7.5e-09	68.75	Bacteria	Cyanobacteriota	Cyanobacteriia	Cyanobacteriales	Chroococcidiopsidaceae	Chroococcidiopsis	Chroococcidiopsis millei	Scytonema millei VB511283
GCA_000817735.3	NHC36093.1	Peptidoglycan hydrolase	pg_hydrolase	NLPC_P60+SH3_16	3.15e-22	85.3	Bacteria	Cyanobacteriota	Cyanobacteriia	Cyanobacteriales	Chroococcidiopsidaceae	Chroococcidiopsis	Chroococcidiopsis millei	Scytonema millei VB511283
GCA_000828075.3	KAB8314205.1	Peptidoglycan hydrolase	pg_hydrolase	Peptidase_M23+OapA	5e-07	67	Bacteria	Cyanobacteriota	Cyanobacteriia	Cyanobacteriales	Nostocaceae	Tolypothrix_B	Tolypothrix_B campylonemoides	Tolypothrix campylonemoides VB511288
GCA_000828075.3	KAB8315278.1	PoyA	PoyA		7.977e-13	63	Bacteria	Cyanobacteriota	Cyanobacteriia	Cyanobacteriales	Nostocaceae	Tolypothrix_B	Tolypothrix_B campylonemoides	Tolypothrix campylonemoides VB511288
GCA_000828075.3	KAB8317746.1	Peptidoglycan hydrolase	pg_hydrolase	Amidase_3+AMIN	6.5e-21	122.6	Bacteria	Cyanobacteriota	Cyanobacteriia	Cyanobacteriales	Nostocaceae	Tolypothrix_B	Tolypothrix_B campylonemoides	Tolypothrix campylonemoides VB511288
GCA_000828075.3	KAB8317747.1	Peptidoglycan hydrolase	pg_hydrolase	Amidase_3+AMIN	6e-19	116.2	Bacteria	Cyanobacteriota	Cyanobacteriia	Cyanobacteriales	Nostocaceae	Tolypothrix_B	Tolypothrix_B campylonemoides	Tolypothrix campylonemoides VB511288
GCA_000828075.3	KAB8317803.1	Peptidoglycan hydrolase	pg_hydrolase	NLPC_P60+SH3_16	8e-21	83.95	Bacteria	Cyanobacteriota	Cyanobacteriia	Cyanobacteriales	Nostocaceae	Tolypothrix_B	Tolypothrix_B campylonemoides	Tolypothrix campylonemoides VB511288
GCA_000828075.3	KAB8318166.1	Peptidoglycan hydrolase	pg_hydrolase	Peptidase_M23+LysM	2.35e-15	84.35	Bacteria	Cyanobacteriota	Cyanobacteriia	Cyanobacteriales	Nostocaceae	Tolypothrix_B	Tolypothrix_B campylonemoides	Tolypothrix campylonemoides VB511288
GCA_000828075.3	KAB8318766.1	Peptidoglycan hydrolase	pg_hydrolase	Peptidase_M23+LysM	4.3e-10	71.1	Bacteria	Cyanobacteriota	Cyanobacteriia	Cyanobacteriales	Nostocaceae	Tolypothrix_B	Tolypothrix_B campylonemoides	Tolypothrix campylonemoides VB511288
GCA_000828835.1	BAP54474.1	Peptidoglycan hydrolase	pg_hydrolase	Amidase_3+AMIN	1.05e-16	109.1	Bacteria	Pseudomonadota	Gammaproteobacteria	Beggiatoales	Beggiatoaceae	Thioploca	Thioploca ingrica	Thioploca ingrica
GCA_000828835.1	BAP55237.1	Peptidoglycan hydrolase	pg_hydrolase	SLT+LysM	6.5e-13	65.35	Bacteria	Pseudomonadota	Gammaproteobacteria	Beggiatoales	Beggiatoaceae	Thioploca	Thioploca ingrica	Thioploca ingrica
GCA_000828835.1	BAP55324.1	Peptidoglycan hydrolase	pg_hydrolase	Peptidase_M23+OapA	5e-10	69.75	Bacteria	Pseudomonadota	Gammaproteobacteria	Beggiatoales	Beggiatoaceae	Thioploca	Thioploca ingrica	Thioploca ingrica
GCA_000828835.1	BAP55900.1	Peptidoglycan hydrolase	pg_hydrolase	NLPC_P60+SH3_6	8.5e-09	48.55	Bacteria	Pseudomonadota	Gammaproteobacteria	Beggiatoales	Beggiatoaceae	Thioploca	Thioploca ingrica	Thioploca ingrica
GCA_000828975.1	BAP87262.1	Peptidoglycan hydrolase	pg_hydrolase	SLT+LysM	8e-06	53.45	Bacteria	Pseudomonadota	Gammaproteobacteria	Burkholderiales	Burkholderiaceae_A	GJ-E10	GJ-E10 sp000828975	Burkholderiales bacterium GJ-E10
GCA_000828975.1	BAP88029.1	Peptidoglycan hydrolase	pg_hydrolase	Amidase_3+AMIN	7e-17	102.15	Bacteria	Pseudomonadota	Gammaproteobacteria	Burkholderiales	Burkholderiaceae_A	GJ-E10	GJ-E10 sp000828975	Burkholderiales bacterium GJ-E10
GCA_000829755.1	BBPT01000013.1_29	Peptidoglycan hydrolase	pg_hydrolase	NLPC_P60+SH3_16	2.85e-11	65.1	Bacteria	Chlamydiota	Chlamydiia	Chlamydiales	Parachlamydiaceae_A	HS-T3	HS-T3 sp000829755	Parachlamydiaceae bacterium HS-T3
GCA_000830175.1	KIM07925.1	Peptidoglycan hydrolase	pg_hydrolase	NLPC_P60+SH3_6	3.2e-08	53.5	Bacteria	Campylobacterota	Campylobacteria	Campylobacterales	Sulfurovaceae	FS08-3	FS08-3 sp000830175	Sulfurovum sp. FS08-3
GCA_000830175.1	KIM10411.1	Linocin M18	Linocin_M18	PF04454	2.7e-45	151.7	Bacteria	Campylobacterota	Campylobacteria	Campylobacterales	Sulfurovaceae	FS08-3	FS08-3 sp000830175	Sulfurovum sp. FS08-3
GCA_000830175.1	KIM13180.1	Peptidoglycan hydrolase	pg_hydrolase	Amidase_3+AMIN	9.5e-07	96.5	Bacteria	Campylobacterota	Campylobacteria	Campylobacterales	Sulfurovaceae	FS08-3	FS08-3 sp000830175	Sulfurovum sp. FS08-3
GCA_000830255.1	KIM10574.1	Peptidoglycan hydrolase	pg_hydrolase	SLT+LysM	1e-09	55.7	Bacteria	Campylobacterota	Campylobacteria	Campylobacterales	Sulfurimonadaceae	PC08-66	PC08-66 sp000830255	Sulfuricurvum sp. PC08-66
GCA_000831005.1	AHI30412.1	Peptidoglycan hydrolase	pg_hydrolase	Amidase_3+AMIN	5e-20	112.85	Bacteria	Pseudomonadota	Gammaproteobacteria	Pseudomonadales	Oleiphilaceae	Marinobacter	Marinobacter salarius	Marinobacter salarius
GCA_000875945.1	KIR01980.1	Peptidoglycan hydrolase	pg_hydrolase	Amidase_3+SPOR	2.9e-12	92.5	Bacteria	Bacillota_A	Clostridia	Lachnospirales	Lachnospiraceae	TWA4	TWA4 sp000875945	Lachnospiraceae bacterium TWA4
GCA_000875945.1	KIR02213.1	Peptidoglycan hydrolase	pg_hydrolase	NLPC_P60+SH3_3	8.00024e-17	65.1	Bacteria	Bacillota_A	Clostridia	Lachnospirales	Lachnospiraceae	TWA4	TWA4 sp000875945	Lachnospiraceae bacterium TWA4
GCA_000875945.1	KIR02214.1	Peptidoglycan hydrolase	pg_hydrolase	NLPC_P60+SH3_3	9.5e-10	52.65	Bacteria	Bacillota_A	Clostridia	Lachnospirales	Lachnospiraceae	TWA4	TWA4 sp000875945	Lachnospiraceae bacterium TWA4
GCA_000935965.1	CDZ99898.1	Peptidoglycan hydrolase	pg_hydrolase	Amidase_3+SH3_3	3.1e-13	110.95	Bacteria	Bacillota	Bacilli	Bacillales	Planococcaceae	Metalysinibacillus	Metalysinibacillus saudimassiliensis	Metalysinibacillus saudimassiliensis
GCA_000935965.1	CEA01972.1	Peptidoglycan hydrolase	pg_hydrolase	Amidase_3+SH3_3	1.3e-11	110.75	Bacteria	Bacillota	Bacilli	Bacillales	Planococcaceae	Metalysinibacillus	Metalysinibacillus saudimassiliensis	Metalysinibacillus saudimassiliensis
GCA_000953215.1	CDZ24109.1	Peptidoglycan hydrolase	pg_hydrolase	NLPC_P60+SH3_3	8.5e-17	81.5	Bacteria	Bacillota_A	Clostridia	Oscillospirales	Ethanoligenenaceae	Ruminiclostridium_D	Ruminiclostridium_D cellulosi	[Clostridium] cellulosi
GCA_000953215.1	CDZ24839.1	Peptidoglycan hydrolase	pg_hydrolase	Peptidase_M14+LysM	6.5e-11	82.8	Bacteria	Bacillota_A	Clostridia	Oscillospirales	Ethanoligenenaceae	Ruminiclostridium_D	Ruminiclostridium_D cellulosi	[Clostridium] cellulosi
GCA_000953215.1	CDZ25070.1	Peptidoglycan hydrolase	pg_hydrolase	Glucosaminidase+LysM	6.5e-15	67.35	Bacteria	Bacillota_A	Clostridia	Oscillospirales	Ethanoligenenaceae	Ruminiclostridium_D	Ruminiclostridium_D cellulosi	[Clostridium] cellulosi
GCA_000953695.1	CED70368.1	Peptidoglycan hydrolase	pg_hydrolase	Amidase_3+AMIN	1.1e-16	103.1	Bacteria	Pseudomonadota	Gammaproteobacteria	Enterobacterales_A	Vibrionaceae	Aliivibrio	Aliivibrio wodanis	Aliivibrio wodanis
GCA_000953695.1	CED70890.1	Peptidoglycan hydrolase	pg_hydrolase	Peptidase_M23+OapA	6e-10	72.8	Bacteria	Pseudomonadota	Gammaproteobacteria	Enterobacterales_A	Vibrionaceae	Aliivibrio	Aliivibrio wodanis	Aliivibrio wodanis
GCA_000953695.1	CED72122.1	Peptidoglycan hydrolase	pg_hydrolase	SLT+LysM	2.55e-09	55	Bacteria	Pseudomonadota	Gammaproteobacteria	Enterobacterales_A	Vibrionaceae	Aliivibrio	Aliivibrio wodanis	Aliivibrio wodanis
GCA_000953695.1	CED72210.1	Peptidoglycan hydrolase	pg_hydrolase	Peptidase_M23+LysM	9.5e-10	67.9	Bacteria	Pseudomonadota	Gammaproteobacteria	Enterobacterales_A	Vibrionaceae	Aliivibrio	Aliivibrio wodanis	Aliivibrio wodanis
GCA_000953735.1	CED58428.1	Peptidoglycan hydrolase	pg_hydrolase	Amidase_3+AMIN	5.5e-08	89.5	Bacteria	Pseudomonadota	Gammaproteobacteria	Enterobacterales_A	Moritellaceae	Moritella	Moritella viscosa	Moritella viscosa
GCA_000953735.1	CED58473.1	Peptidoglycan hydrolase	pg_hydrolase	Peptidase_M23+LysM	1.8e-10	67.5	Bacteria	Pseudomonadota	Gammaproteobacteria	Enterobacterales_A	Moritellaceae	Moritella	Moritella viscosa	Moritella viscosa
GCA_000953735.1	CED58689.1	Peptidoglycan hydrolase	pg_hydrolase	SLT+LysM	1.15e-13	65	Bacteria	Pseudomonadota	Gammaproteobacteria	Enterobacterales_A	Moritellaceae	Moritella	Moritella viscosa	Moritella viscosa
GCA_000953735.1	CED59533.1	Peptidoglycan hydrolase	pg_hydrolase	Glyco_hydro_108+PG_binding_3	1.50003e-12	52.15	Bacteria	Pseudomonadota	Gammaproteobacteria	Enterobacterales_A	Moritellaceae	Moritella	Moritella viscosa	Moritella viscosa
GCA_000953735.1	CED61460.1	Peptidoglycan hydrolase	pg_hydrolase	Peptidase_M23+LysM	3.85e-05	58	Bacteria	Pseudomonadota	Gammaproteobacteria	Enterobacterales_A	Moritellaceae	Moritella	Moritella viscosa	Moritella viscosa
GCA_000953735.1	CED61593.1	Peptidoglycan hydrolase	pg_hydrolase	Peptidase_M23+LysM	2.25e-05	64.05	Bacteria	Pseudomonadota	Gammaproteobacteria	Enterobacterales_A	Moritellaceae	Moritella	Moritella viscosa	Moritella viscosa
GCA_000954095.1	KJJ83233.1	Peptidoglycan hydrolase	pg_hydrolase	Amidase_2+LysM	1.55e-11	59.05	Bacteria	Omnitrophota	Koll11	SKK-01	SKK-01	Omnitrophus_A	Omnitrophus_A magneticus	Candidatus Omnitrophus magneticus
GCA_000955875.1	KJK10102.1	Peptidoglycan hydrolase	pg_hydrolase	Peptidase_M15_4+PG_binding_1	1.23e-13	50.6	Bacteria	Actinomycetota	Actinomycetia	Actinomycetales	Dermatophilaceae	Terrabacter	Terrabacter sp000955875	Terrabacter sp. 28
GCA_000955875.1	KJK10853.1	Peptidoglycan hydrolase	pg_hydrolase	Peptidase_M15_3+PG_binding_1	9.5e-14	66.4	Bacteria	Actinomycetota	Actinomycetia	Actinomycetales	Dermatophilaceae	Terrabacter	Terrabacter sp000955875	Terrabacter sp. 28
GCA_000955875.1	KJK12860.1	Peptidoglycan hydrolase	pg_hydrolase	Amidase_3+PG_binding_1	1.25e-10	80.9	Bacteria	Actinomycetota	Actinomycetia	Actinomycetales	Dermatophilaceae	Terrabacter	Terrabacter sp000955875	Terrabacter sp. 28
GCA_000961575.1	KJS11999.1	Peptidoglycan hydrolase	pg_hydrolase	Peptidase_M23+LysM	4.5e-11	74.1	Bacteria	Bacillota_B	Desulfotomaculia	Desulfotomaculales	Desulfallaceae	BRH-c8a	BRH-c8a sp000961575	Peptococcaceae bacterium BRH_c8a
GCA_000961575.1	KJS12105.1	Peptidoglycan hydrolase	pg_hydrolase	Peptidase_M23+LysM	7.5e-14	82.95	Bacteria	Bacillota_B	Desulfotomaculia	Desulfotomaculales	Desulfallaceae	BRH-c8a	BRH-c8a sp000961575	Peptococcaceae bacterium BRH_c8a
GCA_000961585.1	KJR95925.1	PoyA	PoyA		8.427e-09	50	Bacteria	Bacillota_B	Desulfotomaculia	Desulfotomaculales	Desulfocucumaceae	BRHc4a	BRHc4a sp000961585	Peptococcaceae bacterium BRH_c4a
GCA_000961585.1	KJR95967.1	Peptidoglycan hydrolase	pg_hydrolase	Peptidase_M23+LysM	8.5e-13	76.95	Bacteria	Bacillota_B	Desulfotomaculia	Desulfotomaculales	Desulfocucumaceae	BRHc4a	BRHc4a sp000961585	Peptococcaceae bacterium BRH_c4a
GCA_000961585.1	KJS00319.1	PoyA	PoyA		1.581e-06	44	Bacteria	Bacillota_B	Desulfotomaculia	Desulfotomaculales	Desulfocucumaceae	BRHc4a	BRHc4a sp000961585	Peptococcaceae bacterium BRH_c4a
GCA_000961585.1	KJS01835.1	Peptidoglycan hydrolase	pg_hydrolase	Peptidase_M23+LysM	3.1e-12	75	Bacteria	Bacillota_B	Desulfotomaculia	Desulfotomaculales	Desulfocucumaceae	BRHc4a	BRHc4a sp000961585	Peptococcaceae bacterium BRH_c4a
GCA_000961595.1	KJS17171.1	Peptidoglycan hydrolase	pg_hydrolase	Peptidase_M23+LysM	9.5e-12	81.3	Bacteria	Bacillota_B	Desulfotomaculia	Desulfotomaculales	Desulfocucumaceae	Desulfocucumis	Desulfocucumis sp000961595	Peptococcaceae bacterium BRH_c4b
GCA_000961595.1	KJS17189.1	Peptidoglycan hydrolase	pg_hydrolase	Peptidase_M23+LysM	3.15e-11	74.7	Bacteria	Bacillota_B	Desulfotomaculia	Desulfotomaculales	Desulfocucumaceae	Desulfocucumis	Desulfocucumis sp000961595	Peptococcaceae bacterium BRH_c4b
GCA_000961645.1	KJS04755.1	Peptidoglycan hydrolase	pg_hydrolase	SLT+LysM	1.8e-12	63.2	Bacteria	Pseudomonadota	Gammaproteobacteria	Pseudomonadales	Porticoccaceae	BRH-c0	BRH-c0 sp000961645	Gammaproteobacteria bacterium BRH_c0
GCA_000961645.1	KJS05196.1	Peptidoglycan hydrolase	pg_hydrolase	Peptidase_M23+OapA	1.1e-11	77.05	Bacteria	Pseudomonadota	Gammaproteobacteria	Pseudomonadales	Porticoccaceae	BRH-c0	BRH-c0 sp000961645	Gammaproteobacteria bacterium BRH_c0
GCA_000961645.1	KJS07404.1	Peptidoglycan hydrolase	pg_hydrolase	SLT_2+PG_binding_1	5e-12	198.15	Bacteria	Pseudomonadota	Gammaproteobacteria	Pseudomonadales	Porticoccaceae	BRH-c0	BRH-c0 sp000961645	Gammaproteobacteria bacterium BRH_c0
GCA_000961645.1	KJS08176.1	Peptidoglycan hydrolase	pg_hydrolase	Peptidase_M23+LysM	1.05e-08	61.9	Bacteria	Pseudomonadota	Gammaproteobacteria	Pseudomonadales	Porticoccaceae	BRH-c0	BRH-c0 sp000961645	Gammaproteobacteria bacterium BRH_c0
GCA_000961645.1	KJS09051.1	Peptidoglycan hydrolase	pg_hydrolase	Amidase_3+AMIN	6.5e-21	116.3	Bacteria	Pseudomonadota	Gammaproteobacteria	Pseudomonadales	Porticoccaceae	BRH-c0	BRH-c0 sp000961645	Gammaproteobacteria bacterium BRH_c0
GCA_000961655.1	KJS29090.1	Peptidoglycan hydrolase	pg_hydrolase	Amidase_3+AMIN	2.2e-09	103.75	Bacteria	Desulfobacterota	Desulfobacteria	Desulfobacterales	Desulfosarcinaceae	Desulfatitalea	Desulfatitalea sp000961655	Desulfatitalea sp. BRH_c12
GCA_000961655.1	KJS30081.1	Peptidoglycan hydrolase	pg_hydrolase	Peptidase_M23+SH3_3	2.15e-11	68.2	Bacteria	Desulfobacterota	Desulfobacteria	Desulfobacterales	Desulfosarcinaceae	Desulfatitalea	Desulfatitalea sp000961655	Desulfatitalea sp. BRH_c12
GCA_000961655.1	KJS30418.1	Peptidoglycan hydrolase	pg_hydrolase	SLT+LysM	8.5e-12	55.3	Bacteria	Desulfobacterota	Desulfobacteria	Desulfobacterales	Desulfosarcinaceae	Desulfatitalea	Desulfatitalea sp000961655	Desulfatitalea sp. BRH_c12
GCA_000961725.1	KJS00158.1	Peptidoglycan hydrolase	pg_hydrolase	SLT_2+PG_binding_1	1.2e-12	183.2	Bacteria	Desulfobacterota	Desulfobulbia	Desulfobulbales	Desulfocapsaceae	Desulforhopalus	Desulforhopalus sp000961725	Desulfobulbaceae bacterium BRH_c16a
GCA_000961725.1	KJS00369.1	Linocin M18	Linocin_M18	PF04454	2.8e-72	241.3	Bacteria	Desulfobacterota	Desulfobulbia	Desulfobulbales	Desulfocapsaceae	Desulforhopalus	Desulforhopalus sp000961725	Desulfobulbaceae bacterium BRH_c16a
GCA_000961745.1	KJS35106.1	Peptidoglycan hydrolase	pg_hydrolase	SLT_2+PG_binding_1	1.85e-13	203.4	Bacteria	Pseudomonadota	Alphaproteobacteria	Rhodospirillales	Rhodospirillaceae	BRH-c57	BRH-c57 sp000961745	Rhodospirillaceae bacterium BRH_c57
GCA_000961745.1	KJS35908.1	Peptidoglycan hydrolase	pg_hydrolase	Glyco_hydro_108+PG_binding_3	1.35e-14	62.35	Bacteria	Pseudomonadota	Alphaproteobacteria	Rhodospirillales	Rhodospirillaceae	BRH-c57	BRH-c57 sp000961745	Rhodospirillaceae bacterium BRH_c57
GCA_000961745.1	KJS36741.1	Peptidoglycan hydrolase	pg_hydrolase	Peptidase_S11+SPOR	9.5e-10	115.15	Bacteria	Pseudomonadota	Alphaproteobacteria	Rhodospirillales	Rhodospirillaceae	BRH-c57	BRH-c57 sp000961745	Rhodospirillaceae bacterium BRH_c57
GCA_000961745.1	KJS36899.1	Peptidoglycan hydrolase	pg_hydrolase	Amidase_3+AMIN	3.75e-11	100	Bacteria	Pseudomonadota	Alphaproteobacteria	Rhodospirillales	Rhodospirillaceae	BRH-c57	BRH-c57 sp000961745	Rhodospirillaceae bacterium BRH_c57
GCA_000961745.1	KJS38423.1	PoyA	PoyA		2.526e-25	98	Bacteria	Pseudomonadota	Alphaproteobacteria	Rhodospirillales	Rhodospirillaceae	BRH-c57	BRH-c57 sp000961745	Rhodospirillaceae bacterium BRH_c57
GCA_000961745.1	KJS38424.1	PoyA	PoyA		3.52e-19	81	Bacteria	Pseudomonadota	Alphaproteobacteria	Rhodospirillales	Rhodospirillaceae	BRH-c57	BRH-c57 sp000961745	Rhodospirillaceae bacterium BRH_c57
GCA_000961745.1	KJS38846.1	Linocin M18	Linocin_M18	PF04454	8.6e-65	216.2	Bacteria	Pseudomonadota	Alphaproteobacteria	Rhodospirillales	Rhodospirillaceae	BRH-c57	BRH-c57 sp000961745	Rhodospirillaceae bacterium BRH_c57
GCA_000961745.1	KJS44569.1	Peptidoglycan hydrolase	pg_hydrolase	Peptidase_M23+LysM	7.5e-14	73.95	Bacteria	Pseudomonadota	Alphaproteobacteria	Rhodospirillales	Rhodospirillaceae	BRH-c57	BRH-c57 sp000961745	Rhodospirillaceae bacterium BRH_c57
GCA_000961765.1	KJS19970.1	Peptidoglycan hydrolase	pg_hydrolase	Peptidase_M23+LysM	9.5e-14	79.4	Bacteria	Bacillota_B	Peptococcia	Peptococcales	BICA1-8	BICA1-8	BICA1-8 sp000961765	Clostridiaceae bacterium BRH_c20a
GCA_000961805.1	KJS46453.1	Peptidoglycan hydrolase	pg_hydrolase	Amidase_3+CW_binding_2	6.5e-14	111.85	Bacteria	Bacillota_B	Desulfitobacteriia	Desulfitobacteriales	Desulfitobacteriaceae	Desulfosporosinus	Desulfosporosinus sp000961805	Peptococcaceae bacterium BRH_c23
GCA_000961805.1	KJS46486.1	Peptidoglycan hydrolase	pg_hydrolase	SLT+CW_binding_2	1.85004e-09	42.35	Bacteria	Bacillota_B	Desulfitobacteriia	Desulfitobacteriales	Desulfitobacteriaceae	Desulfosporosinus	Desulfosporosinus sp000961805	Peptococcaceae bacterium BRH_c23
GCA_000961805.1	KJS46590.1	Peptidoglycan hydrolase	pg_hydrolase	NLPC_P60+PG_binding_1	9.5e-18	78.55	Bacteria	Bacillota_B	Desulfitobacteriia	Desulfitobacteriales	Desulfitobacteriaceae	Desulfosporosinus	Desulfosporosinus sp000961805	Peptococcaceae bacterium BRH_c23
GCA_000961805.1	KJS47466.1	Peptidoglycan hydrolase	pg_hydrolase	Peptidase_M14+LysM	8e-15	96.05	Bacteria	Bacillota_B	Desulfitobacteriia	Desulfitobacteriales	Desulfitobacteriaceae	Desulfosporosinus	Desulfosporosinus sp000961805	Peptococcaceae bacterium BRH_c23
GCA_000961805.1	KJS48601.1	Peptidoglycan hydrolase	pg_hydrolase	NLPC_P60+PG_binding_1	2.25e-15	76.15	Bacteria	Bacillota_B	Desulfitobacteriia	Desulfitobacteriales	Desulfitobacteriaceae	Desulfosporosinus	Desulfosporosinus sp000961805	Peptococcaceae bacterium BRH_c23
GCA_000961805.1	KJS48629.1	Peptidoglycan hydrolase	pg_hydrolase	Peptidase_M23+LysM	2.15e-05	63.9	Bacteria	Bacillota_B	Desulfitobacteriia	Desulfitobacteriales	Desulfitobacteriaceae	Desulfosporosinus	Desulfosporosinus sp000961805	Peptococcaceae bacterium BRH_c23
GCA_000961805.1	KJS48923.1	Peptidoglycan hydrolase	pg_hydrolase	NLPC_P60+LysM	4.45e-05	58.55	Bacteria	Bacillota_B	Desulfitobacteriia	Desulfitobacteriales	Desulfitobacteriaceae	Desulfosporosinus	Desulfosporosinus sp000961805	Peptococcaceae bacterium BRH_c23
GCA_000961805.1	KJS50697.1	Peptidoglycan hydrolase	pg_hydrolase	NLPC_P60+LysM	6e-08	67.3	Bacteria	Bacillota_B	Desulfitobacteriia	Desulfitobacteriales	Desulfitobacteriaceae	Desulfosporosinus	Desulfosporosinus sp000961805	Peptococcaceae bacterium BRH_c23
GCA_000961845.1	KJS04183.1	Peptidoglycan hydrolase	pg_hydrolase	SLT+LysM	1.6e-13	47.6	Bacteria	Bacteroidota	Bacteroidia	Flavobacteriales	Vicingaceae	BRH-c54	BRH-c54 sp000961845	Flavobacteriales bacterium BRH_c54
GCA_000961845.1	KJS06565.1	Peptidoglycan hydrolase	pg_hydrolase	SLT+LysM	1.4e-14	69.25	Bacteria	Bacteroidota	Bacteroidia	Flavobacteriales	Vicingaceae	BRH-c54	BRH-c54 sp000961845	Flavobacteriales bacterium BRH_c54
GCA_000961845.1	KJS07588.1	Peptidoglycan hydrolase	pg_hydrolase	Glucosaminidase+LysM	7.5e-11	59.7	Bacteria	Bacteroidota	Bacteroidia	Flavobacteriales	Vicingaceae	BRH-c54	BRH-c54 sp000961845	Flavobacteriales bacterium BRH_c54
GCA_000963575.1	AJZ88273.1	Peptidoglycan hydrolase	pg_hydrolase	SLT+LysM	1.15e-15	75.85	Bacteria	Pseudomonadota	Gammaproteobacteria	Enterobacterales	Enterobacteriaceae	Cedecea	Cedecea michiganensis_A	Klebsiella michiganensis
GCA_000963575.1	AJZ89937.1	Peptidoglycan hydrolase	pg_hydrolase	Peptidase_M23+LysM	5.5e-09	73.8	Bacteria	Pseudomonadota	Gammaproteobacteria	Enterobacterales	Enterobacteriaceae	Cedecea	Cedecea michiganensis_A	Klebsiella michiganensis
GCA_000963575.1	AJZ90942.1	Peptidoglycan hydrolase	pg_hydrolase	Peptidase_M23+LysM	2.95e-10	71.35	Bacteria	Pseudomonadota	Gammaproteobacteria	Enterobacterales	Enterobacteriaceae	Cedecea	Cedecea michiganensis_A	Klebsiella michiganensis
GCA_000963575.1	AJZ91002.1	Peptidoglycan hydrolase	pg_hydrolase	Amidase_3+AMIN	1.35e-25	131.85	Bacteria	Pseudomonadota	Gammaproteobacteria	Enterobacterales	Enterobacteriaceae	Cedecea	Cedecea michiganensis_A	Klebsiella michiganensis
GCA_000963575.1	AJZ91097.1	Peptidoglycan hydrolase	pg_hydrolase	Peptidase_M23+LysM	1.2e-14	77.1	Bacteria	Pseudomonadota	Gammaproteobacteria	Enterobacterales	Enterobacteriaceae	Cedecea	Cedecea michiganensis_A	Klebsiella michiganensis
GCA_000964245.1	LANB01000001.1_166	Peptidoglycan hydrolase	pg_hydrolase	Peptidase_M23+OapA	3.25e-07	69	Bacteria	Pseudomonadota	Gammaproteobacteria	Pseudomonadales	Cellvibrionaceae	1162T-S-0a-05	1162T-S-0a-05 sp000964245	Cellvibrionaceae bacterium 1162T.S.0a.05
GCA_000964245.1	LANB01000001.1_2889	Peptidoglycan hydrolase	pg_hydrolase	SLT+LysM	2e-13	65.05	Bacteria	Pseudomonadota	Gammaproteobacteria	Pseudomonadales	Cellvibrionaceae	1162T-S-0a-05	1162T-S-0a-05 sp000964245	Cellvibrionaceae bacterium 1162T.S.0a.05
GCA_000964245.1	LANB01000001.1_511	Peptidoglycan hydrolase	pg_hydrolase	Amidase_3+AMIN	9.5e-19	107.8	Bacteria	Pseudomonadota	Gammaproteobacteria	Pseudomonadales	Cellvibrionaceae	1162T-S-0a-05	1162T-S-0a-05 sp000964245	Cellvibrionaceae bacterium 1162T.S.0a.05
GCA_000964245.1	LANB01000001.1_933	Peptidoglycan hydrolase	pg_hydrolase	Glyco_hydro_108+PG_binding_3	3.35e-14	69.5	Bacteria	Pseudomonadota	Gammaproteobacteria	Pseudomonadales	Cellvibrionaceae	1162T-S-0a-05	1162T-S-0a-05 sp000964245	Cellvibrionaceae bacterium 1162T.S.0a.05
GCA_000964245.1	LANB01000001.1_96	Peptidoglycan hydrolase	pg_hydrolase	Peptidase_M23+LysM	1.1e-13	73.1	Bacteria	Pseudomonadota	Gammaproteobacteria	Pseudomonadales	Cellvibrionaceae	1162T-S-0a-05	1162T-S-0a-05 sp000964245	Cellvibrionaceae bacterium 1162T.S.0a.05
GCA_000967895.1	CCK74400.1	Peptidoglycan hydrolase	pg_hydrolase	Peptidase_M23+OapA	8.5e-10	74.1	Bacteria	Pseudomonadota	Gammaproteobacteria	Pseudomonadales	DSM-6294	Oleispira	Oleispira antarctica	Oleispira antarctica RB-8
GCA_000967895.1	CCK76221.1	Peptidoglycan hydrolase	pg_hydrolase	SLT+LysM	3.7e-13	60.7	Bacteria	Pseudomonadota	Gammaproteobacteria	Pseudomonadales	DSM-6294	Oleispira	Oleispira antarctica	Oleispira antarctica RB-8
GCA_000967895.1	CCK76989.1	Auto Inducing Peptide II	Auto_Inducing_Peptide_II		0.0009354	32	Bacteria	Pseudomonadota	Gammaproteobacteria	Pseudomonadales	DSM-6294	Oleispira	Oleispira antarctica	Oleispira antarctica RB-8
GCA_000967895.1	CCK77007.1	Peptidoglycan hydrolase	pg_hydrolase	Peptidase_M23+LysM	2e-12	73.65	Bacteria	Pseudomonadota	Gammaproteobacteria	Pseudomonadales	DSM-6294	Oleispira	Oleispira antarctica	Oleispira antarctica RB-8
GCA_000967895.1	CCK77752.1	Peptidoglycan hydrolase	pg_hydrolase	Amidase_3+AMIN	9.5e-16	111.75	Bacteria	Pseudomonadota	Gammaproteobacteria	Pseudomonadales	DSM-6294	Oleispira	Oleispira antarctica	Oleispira antarctica RB-8
GCA_000970895.1	KKB96886.1	Peptidoglycan hydrolase	pg_hydrolase	Amidase_3+AMIN	1.15e-15	105.85	Bacteria	Pseudomonadota	Alphaproteobacteria	Rickettsiales	Arcanobacteraceae	Arcanobacter	Arcanobacter lacustris	Candidatus Arcanobacter lacustris
GCA_000974665.1	GAM98439.1	Peptidoglycan hydrolase	pg_hydrolase	Amidase_2+PG_binding_1	2.55e-12	69.4	Bacteria	Pseudomonadota	Alphaproteobacteria	Caulobacterales	TH1-2	Vitreimonas	Vitreimonas sp000974665	alpha proteobacterium U9-1i
GCA_000974665.1	GAM99063.1	Peptidoglycan hydrolase	pg_hydrolase	Peptidase_M23+LysM	1.65e-10	48.85	Bacteria	Pseudomonadota	Alphaproteobacteria	Caulobacterales	TH1-2	Vitreimonas	Vitreimonas sp000974665	alpha proteobacterium U9-1i
GCA_000974665.1	GAM99598.1	Peptidoglycan hydrolase	pg_hydrolase	Amidase_3+AMIN	9.5e-11	100.6	Bacteria	Pseudomonadota	Alphaproteobacteria	Caulobacterales	TH1-2	Vitreimonas	Vitreimonas sp000974665	alpha proteobacterium U9-1i
GCA_000974665.1	GAN00516.1	Peptidoglycan hydrolase	pg_hydrolase	SLT_2+PG_binding_1	2.45e-13	184.85	Bacteria	Pseudomonadota	Alphaproteobacteria	Caulobacterales	TH1-2	Vitreimonas	Vitreimonas sp000974665	alpha proteobacterium U9-1i
GCA_000980375.1	LARD01000005.1_43	Peptidoglycan hydrolase	pg_hydrolase	Amidase_3+AMIN	1.25e-12	113.4	Bacteria	Cyanobacteriota	Vampirovibrionia	Gastranaerophilales	Gastranaerophilaceae	Limenecus	Limenecus avicola	Clostridium sp. K4410.MGS-306
GCA_000980495.1	LARN01000011.1_20	Peptidoglycan hydrolase	pg_hydrolase	Peptidase_M23+LysM	6e-13	70.95	Bacteria	Pseudomonadota	Gammaproteobacteria	Burkholderiales	Burkholderiaceae_A	Parasutterella	Parasutterella gallistercoris	Acinetobacter sp. N54.MGS-139
GCA_000980495.1	LARN01000014.1_5	Peptidoglycan hydrolase	pg_hydrolase	Amidase_3+AMIN	6.5e-18	109	Bacteria	Pseudomonadota	Gammaproteobacteria	Burkholderiales	Burkholderiaceae_A	Parasutterella	Parasutterella gallistercoris	Acinetobacter sp. N54.MGS-139
GCA_000980495.1	LARN01000023.1_5	Peptidoglycan hydrolase	pg_hydrolase	SLT+LysM	1.6e-08	58.9	Bacteria	Pseudomonadota	Gammaproteobacteria	Burkholderiales	Burkholderiaceae_A	Parasutterella	Parasutterella gallistercoris	Acinetobacter sp. N54.MGS-139
GCA_000980705.1	LBCK01000001.1_166	Peptidoglycan hydrolase	pg_hydrolase	Amidase_3+Choline_bind_1	0.00255	39.35	Bacteria	Bacillota_A	Clostridia	Oscillospirales	Ruminococcaceae	Ruminococcus_C	Ruminococcus_C sp000980705	Ruminococcus sp. UNK.MGS-30
GCA_000980705.1	LBCK01000001.1_948	Peptidoglycan hydrolase	pg_hydrolase	Glucosaminidase+Choline_bind_1	0.039	32.4	Bacteria	Bacillota_A	Clostridia	Oscillospirales	Ruminococcaceae	Ruminococcus_C	Ruminococcus_C sp000980705	Ruminococcus sp. UNK.MGS-30
GCA_000980705.1	LBCK01000007.1_57	Peptidoglycan hydrolase	pg_hydrolase	Amidase_2+PG_binding_1	1.1e-07	49.85	Bacteria	Bacillota_A	Clostridia	Oscillospirales	Ruminococcaceae	Ruminococcus_C	Ruminococcus_C sp000980705	Ruminococcus sp. UNK.MGS-30
GCA_000981645.1	LAQC01000003.1_100	Peptidoglycan hydrolase	pg_hydrolase	Glucosaminidase+LysM	6e-05	51.45	Bacteria	Bacteroidota	Bacteroidia	Flavobacteriales	UA16	ASP10-05a	ASP10-05a sp000981645	Cryomorphaceae bacterium ASP10-05a
GCA_000981645.1	LAQC01000014.1_48	Peptidoglycan hydrolase	pg_hydrolase	NLPC_P60+SH3_16	1.75e-06	33.3	Bacteria	Bacteroidota	Bacteroidia	Flavobacteriales	UA16	ASP10-05a	ASP10-05a sp000981645	Cryomorphaceae bacterium ASP10-05a
GCA_000981645.1	LAQC01000020.1_100	Peptidoglycan hydrolase	pg_hydrolase	SLT+LysM	3.25e-13	65.9	Bacteria	Bacteroidota	Bacteroidia	Flavobacteriales	UA16	ASP10-05a	ASP10-05a sp000981645	Cryomorphaceae bacterium ASP10-05a
GCA_000981645.1	LAQC01000031.1_24	Peptidoglycan hydrolase	pg_hydrolase	Peptidase_M23+LysM	2.4e-11	71.25	Bacteria	Bacteroidota	Bacteroidia	Flavobacteriales	UA16	ASP10-05a	ASP10-05a sp000981645	Cryomorphaceae bacterium ASP10-05a
GCA_000981705.1	LAQD01000003.1_56	Peptidoglycan hydrolase	pg_hydrolase	SLT_2+PG_binding_1	3.2e-10	151	Bacteria	Pseudomonadota	Alphaproteobacteria	Rhodobacterales	Rhodobacteraceae	Planktomarina	Planktomarina sp000981705	Rhodobacteraceae bacterium ASP10-04a
GCA_000981705.1	LAQD01000021.1_23	Peptidoglycan hydrolase	pg_hydrolase	NLPC_P60+SH3_16	3.6514e-10	41.55	Bacteria	Pseudomonadota	Alphaproteobacteria	Rhodobacterales	Rhodobacteraceae	Planktomarina	Planktomarina sp000981705	Rhodobacteraceae bacterium ASP10-04a
GCA_000981705.1	LAQD01000021.1_84	Peptidoglycan hydrolase	pg_hydrolase	SLT_2+PG_binding_1	3.95e-08	142.45	Bacteria	Pseudomonadota	Alphaproteobacteria	Rhodobacterales	Rhodobacteraceae	Planktomarina	Planktomarina sp000981705	Rhodobacteraceae bacterium ASP10-04a
GCA_000981705.1	LAQD01000029.1_11	Peptidoglycan hydrolase	pg_hydrolase	Peptidase_S11+SPOR	2.3e-05	117.8	Bacteria	Pseudomonadota	Alphaproteobacteria	Rhodobacterales	Rhodobacteraceae	Planktomarina	Planktomarina sp000981705	Rhodobacteraceae bacterium ASP10-04a
GCA_000981705.1	LAQD01000047.1_25	Peptidoglycan hydrolase	pg_hydrolase	Peptidase_M23+LysM	0.0055	40.05	Bacteria	Pseudomonadota	Alphaproteobacteria	Rhodobacterales	Rhodobacteraceae	Planktomarina	Planktomarina sp000981705	Rhodobacteraceae bacterium ASP10-04a
GCA_000985875.1	CDZ33243.1	Peptidoglycan hydrolase	pg_hydrolase	SLT_2+PG_binding_1	3.4e-10	160.4	Bacteria	Pseudomonadota	Alphaproteobacteria	Rhizobiales	Rhizobiaceae	Neorhizobium	Neorhizobium galegae_C	Neorhizobium galegae bv. officinalis
GCA_000985875.1	CDZ33261.1	Peptidoglycan hydrolase	pg_hydrolase	Amidase_2+PG_binding_1	1.05e-12	74.7	Bacteria	Pseudomonadota	Alphaproteobacteria	Rhizobiales	Rhizobiaceae	Neorhizobium	Neorhizobium galegae_C	Neorhizobium galegae bv. officinalis
GCA_000985875.1	CDZ33626.1	Peptidoglycan hydrolase	pg_hydrolase	Peptidase_S11+SPOR	6e-16	122.95	Bacteria	Pseudomonadota	Alphaproteobacteria	Rhizobiales	Rhizobiaceae	Neorhizobium	Neorhizobium galegae_C	Neorhizobium galegae bv. officinalis
GCA_000985875.1	CDZ36704.1	Peptidoglycan hydrolase	pg_hydrolase	SLT_2+PG_binding_1	6.5e-11	179.1	Bacteria	Pseudomonadota	Alphaproteobacteria	Rhizobiales	Rhizobiaceae	Neorhizobium	Neorhizobium galegae_C	Neorhizobium galegae bv. officinalis
GCA_000985875.1	CDZ38836.1	Peptidoglycan hydrolase	pg_hydrolase	Peptidase_M23+LysM	1.1e-05	58.5	Bacteria	Pseudomonadota	Alphaproteobacteria	Rhizobiales	Rhizobiaceae	Neorhizobium	Neorhizobium galegae_C	Neorhizobium galegae bv. officinalis
GCA_000985875.1	CDZ39489.1	Peptidoglycan hydrolase	pg_hydrolase	Peptidase_S11+SPOR	1.1e-10	114.3	Bacteria	Pseudomonadota	Alphaproteobacteria	Rhizobiales	Rhizobiaceae	Neorhizobium	Neorhizobium galegae_C	Neorhizobium galegae bv. officinalis
GCA_000985875.1	CDZ42019.1	Peptidoglycan hydrolase	pg_hydrolase	NLPC_P60+SH3_16	4.3e-17	60.4	Bacteria	Pseudomonadota	Alphaproteobacteria	Rhizobiales	Rhizobiaceae	Neorhizobium	Neorhizobium galegae_C	Neorhizobium galegae bv. officinalis
GCA_000985875.1	CDZ42132.1	Peptidoglycan hydrolase	pg_hydrolase	SLT_2+PG_binding_1	1.8e-08	182.45	Bacteria	Pseudomonadota	Alphaproteobacteria	Rhizobiales	Rhizobiaceae	Neorhizobium	Neorhizobium galegae_C	Neorhizobium galegae bv. officinalis
GCA_000985875.1	CDZ42822.1	Peptidoglycan hydrolase	pg_hydrolase	Amidase_3+AMIN	2.55e-09	93.45	Bacteria	Pseudomonadota	Alphaproteobacteria	Rhizobiales	Rhizobiaceae	Neorhizobium	Neorhizobium galegae_C	Neorhizobium galegae bv. officinalis
GCA_000987045.1	KKM10266.1	Peptidoglycan hydrolase	pg_hydrolase	Peptidase_M23+LysM	8e-13	73.3	Bacteria	Bacillota_B	Moorellia	PH28-bin88	PH28-bin88	PH28-bin88	PH28-bin88 sp000987045	Clostridiales bacterium PH28_bin88
GCA_000987045.1	KKM10269.1	Peptidoglycan hydrolase	pg_hydrolase	Peptidase_M23+LysM	5.5e-13	74.7	Bacteria	Bacillota_B	Moorellia	PH28-bin88	PH28-bin88	PH28-bin88	PH28-bin88 sp000987045	Clostridiales bacterium PH28_bin88
GCA_000989305.1	KKQ31443.1	Peptidoglycan hydrolase	pg_hydrolase	Peptidase_M23+LysM	2.6e-10	71.1	Bacteria	Patescibacteria	Microgenomatia	UBA12405	UBA12405	UBA12158	UBA12158 sp000989305	Candidatus Shapirobacteria bacterium GW2011_GWF2_37_20
GCA_000989515.1	KKP34916.1	Peptidoglycan hydrolase	pg_hydrolase	Peptidase_M23+LysM	7e-10	66.7	Bacteria	Patescibacteria	Paceibacteria	UBA9983_A	UBA9973	UBA9973	UBA9973 sp000989515	Candidatus Nomurabacteria bacterium GW2011_GWE1_32_28
GCA_000989515.1	KKP34920.1	ComX homolog	Competence		0.0004084	31	Bacteria	Patescibacteria	Paceibacteria	UBA9983_A	UBA9973	UBA9973	UBA9973 sp000989515	Candidatus Nomurabacteria bacterium GW2011_GWE1_32_28
GCA_000989565.1	KKP36220.1	Peptidoglycan hydrolase	pg_hydrolase	Peptidase_M23+LysM	4.5e-10	63.2	Bacteria	Patescibacteria	Gracilibacteria	UBA1369	GWC2-33-13	GWC2-33-13	GWC2-33-13 sp000989565	Candidatus Peregrinibacteria bacterium GW2011_GWA2_33_10
GCA_000989565.1	KKP36983.1	Peptidoglycan hydrolase	pg_hydrolase	SLT+LysM	6.5145e-11	41.45	Bacteria	Patescibacteria	Gracilibacteria	UBA1369	GWC2-33-13	GWC2-33-13	GWC2-33-13 sp000989565	Candidatus Peregrinibacteria bacterium GW2011_GWA2_33_10
GCA_000989675.1	KKP41309.1	Peptidoglycan hydrolase	pg_hydrolase	Peptidase_M23+LysM	2.35e-12	67.65	Bacteria	Patescibacteria	Dojkabacteria	SC72	SC72	UBA12044	UBA12044 sp000989675	candidate division WS6 bacterium GW2011_GWE2_33_157
GCA_000989765.1	KKP44618.1	Peptidoglycan hydrolase	pg_hydrolase	Peptidase_M23+LysM	1.4e-11	70.25	Bacteria	Patescibacteria	Microgenomatia	GWA2-44-7	UBA8517	UBA12026	UBA12026 sp000989765	Candidatus Woesebacteria bacterium GW2011_GWB1_33_22
GCA_000990005.1	KKP51382.1	Peptidoglycan hydrolase	pg_hydrolase	Peptidase_M23+LysM	2.65e-12	71.9	Bacteria	Patescibacteria	Microgenomatia	GWA2-44-7	UBA8517	UBA12026	UBA12026 sp000990005	Candidatus Woesebacteria bacterium GW2011_GWB1_33_38
GCA_000990325.1	KKP63479.1	Peptidoglycan hydrolase	pg_hydrolase	Peptidase_M23+LysM	5.5e-12	60.95	Bacteria	Patescibacteria	Paceibacteria	UBA9983_A	UBA9973	UBA8515	UBA8515 sp000990325	Candidatus Nomurabacteria bacterium GW2011_GWE2_34_25
GCA_000990355.1	KKQ27527.1	Peptidoglycan hydrolase	pg_hydrolase	Peptidase_M23+LysM	1.25e-07	66.4	Bacteria	Patescibacteria	ABY1	Magasanikbacterales	UBA922	GWC2-37-14	GWC2-37-14 sp000990355	Candidatus Magasanikbacteria bacterium GW2011_GWC2_37_14
GCA_000990445.1	KKQ38063.1	Peptidoglycan hydrolase	pg_hydrolase	Peptidase_M23+LysM	2.85e-14	74.65	Bacteria	Patescibacteria	Microgenomatia	UBA1406	GWC2-37-13	UBA1450	UBA1450 sp000990445	Candidatus Roizmanbacteria bacterium GW2011_GWA2_37_7
GCA_000990585.1	KKP70879.1	Peptidoglycan hydrolase	pg_hydrolase	CHAP+LysM	2.835e-12	43.75	Bacteria	Patescibacteria	Paceibacteria	Moranbacterales	UBA9337	UBA12151	UBA12151 sp000990585	Candidatus Moranbacteria bacterium GW2011_GWE2_35_2-
GCA_000990945.1	KKP84664.1	Peptidoglycan hydrolase	pg_hydrolase	CHAP+LysM	1.9009e-11	44.8	Bacteria	Patescibacteria	Paceibacteria	Moranbacterales	UBA9337	UBA9337	UBA9337 sp000990945	Candidatus Moranbacteria bacterium GW2011_GWF2_35_54
GCA_000991135.1	KKQ23520.1	Peptidoglycan hydrolase	pg_hydrolase	Peptidase_M23+LysM	7e-17	74.45	Bacteria	Patescibacteria	Microgenomatia	UBA1406	GWC2-37-13	GWC2-37-13	GWC2-37-13 sp000991135	Candidatus Roizmanbacteria bacterium GW2011_GWC1_37_12
GCA_000991185.1	KKP89256.1	Peptidoglycan hydrolase	pg_hydrolase	Peptidase_M23+LysM	2.6e-14	74.15	Bacteria	Patescibacteria	UBA1384	GWA2-35-9	GWA2-35-9	GWA2-35-9	GWA2-35-9 sp000991185	Berkelbacteria bacterium GW2011_GWA2_35_9
GCA_000991205.1	KKP92258.1	Peptidoglycan hydrolase	pg_hydrolase	Peptidase_M23+LysM	5.5e-12	74.35	Bacteria	Patescibacteria	ABY1	UBA1558	GWA2-36-10	GWA2-36-10	GWA2-36-10 sp000991205	Parcubacteria group bacterium GW2011_GWA2_36_10
GCA_000991245.1	KKP90353.1	Peptidoglycan hydrolase	pg_hydrolase	CHAP+LysM	1.7005e-11	44.9	Bacteria	Patescibacteria	Paceibacteria	Moranbacterales	GWC2-37-73	UBA12068	UBA12068 sp000991245	Parcubacteria group bacterium GW2011_GWC1_36_108
GCA_000991405.1	KKP97075.1	Peptidoglycan hydrolase	pg_hydrolase	Peptidase_M23+LysM	1.7e-11	59.8	Bacteria	Patescibacteria	Paceibacteria	UBA9983_A	UBA9973	UBA8515	UBA8515 sp000991405	Candidatus Nomurabacteria bacterium GW2011_GWD2_36_14
GCA_000991415.1	KKP97730.1	Peptidoglycan hydrolase	pg_hydrolase	Peptidase_M23+LysM	3.25e-11	76.7	Bacteria	Patescibacteria	Paceibacteria	UBA9983_A	UBA9973	UBA9973	UBA9973 sp000991415	Candidatus Nomurabacteria bacterium GW2011_GWA1_36_15
GCA_000991645.1	KKQ07185.1	Peptidoglycan hydrolase	pg_hydrolase	CHAP+LysM	3.20014e-11	45.35	Bacteria	Patescibacteria	Paceibacteria	Moranbacterales	GWC2-37-73	UBA12068	UBA12068 sp000991645	Candidatus Moranbacteria bacterium GW2011_GWE2_36_40
GCA_000992015.1	KKQ21781.1	Peptidoglycan hydrolase	pg_hydrolase	Peptidase_M23+LysM	7e-14	59.75	Bacteria	Patescibacteria	Paceibacteria	Paceibacterales	Staskawiczbacteraceae	GWA2-37-10	GWA2-37-10 sp000992015	Parcubacteria group bacterium GW2011_GWA2_37_10
GCA_000992325.1	KKQ53049.1	Peptidoglycan hydrolase	pg_hydrolase	CHAP+LysM	1.55048e-11	44.9	Bacteria	Patescibacteria	Paceibacteria	Moranbacterales	GWC2-37-73	UBA12068	UBA12068 sp000992325	Parcubacteria group bacterium GW2011_GWD2_38_11
GCA_000992345.1	KKQ51054.1	Peptidoglycan hydrolase	pg_hydrolase	Peptidase_M23+LysM	1.75e-11	52.05	Bacteria	Patescibacteria	Paceibacteria	GWC2-36-17	GWC2-36-17	GWC2-36-17	GWC2-36-17 sp000992345	Parcubacteria group bacterium GW2011_GWD2_38_12
GCA_000992395.1	KKQ55807.1	Peptidoglycan hydrolase	pg_hydrolase	Peptidase_M23+LysM	1.45e-10	68.35	Bacteria	Patescibacteria	ABY1	Buchananbacterales	GWA2-38-13	GWA2-38-13	GWA2-38-13 sp000992395	Parcubacteria group bacterium GW2011_GWA2_38_13
GCA_000992445.2	OWK26904.1	Peptidoglycan hydrolase	pg_hydrolase	Peptidase_M23+LysM	6e-10	64.65	Bacteria	Patescibacteria	Paceibacteria	GWA2-38-13b	GWA2-38-13b	GWA2-38-13b	GWA2-38-13b sp000992445	Parcubacteria group bacterium GW2011_GWA2_38_13b
GCA_000992695.1	KKQ67724.1	Peptidoglycan hydrolase	pg_hydrolase	Peptidase_M23+LysM	0.0012	55.65	Bacteria	Patescibacteria	Gracilibacteria	UBA1369	UBA12463	UBA12463	UBA12463 sp000992695	Candidatus Peregrinibacteria bacterium GW2011_GWF2_38_29
GCA_000993025.1	KKQ83039.1	Peptidoglycan hydrolase	pg_hydrolase	Peptidase_M23+LysM	8.5e-10	52.35	Bacteria	Patescibacteria	Microgenomatia	GWA2-44-7	UBA8517	GWB1-38-13	GWB1-38-13 sp000993025	Candidatus Woesebacteria bacterium GW2011_GWA1_38_8
GCA_000993115.1	KKQ87449.1	Peptidoglycan hydrolase	pg_hydrolase	Peptidase_M23+LysM	5.5e-10	71.55	Bacteria	Patescibacteria	Microgenomatia	GWA2-44-7	UBA8517	GWC1-37-12b	GWC1-37-12b sp000993115	Candidatus Woesebacteria bacterium GW2011_GWB1_38_8b
GCA_000993205.1	KKQ91612.1	Peptidoglycan hydrolase	pg_hydrolase	Peptidase_M23+LysM	1.35e-12	70.9	Bacteria	Patescibacteria	Microgenomatia	GWA2-44-7	UBA8517	GWB1-39-10	GWB1-39-10 sp000993205	Candidatus Woesebacteria bacterium GW2011_GWB1_39_10
GCA_000993205.1	KKQ92669.1	Lariatin A	Lariatin_A		0.0005901	31	Bacteria	Patescibacteria	Microgenomatia	GWA2-44-7	UBA8517	GWB1-39-10	GWB1-39-10 sp000993205	Candidatus Woesebacteria bacterium GW2011_GWB1_39_10
GCA_000993275.1	KKQ93382.1	Peptidoglycan hydrolase	pg_hydrolase	CHAP+LysM	2.855e-12	43.8	Bacteria	Patescibacteria	CPR2	CPR2	CPR2	GWC2-39-10	GWC2-39-10 sp000993275	candidate division CPR2 bacterium GW2011_GWC2_39_10
GCA_000993405.1	KKR01086.1	Peptidoglycan hydrolase	pg_hydrolase	Peptidase_M23+LysM	7e-11	71.5	Bacteria	Patescibacteria	Microgenomatia	GWA2-44-7	UBA8517	GWB1-39-12	GWB1-39-12 sp000993405	Candidatus Woesebacteria bacterium GW2011_GWB1_39_12
GCA_000993535.1	KKR04297.1	Peptidoglycan hydrolase	pg_hydrolase	Peptidase_M23+LysM	3.2e-10	65	Bacteria	Patescibacteria	ABY1	SG8-24	GWF2-40-263	UBA12478	UBA12478 sp000993535	Candidatus Uhrbacteria bacterium GW2011_GWF2_39_13
GCA_000993565.1	KKR06419.1	Peptidoglycan hydrolase	pg_hydrolase	Peptidase_M23+LysM	5e-13	59.35	Bacteria	Patescibacteria	Dojkabacteria	SC72	SC72	GWF2-39-15	GWF2-39-15 sp000993565	candidate division WS6 bacterium GW2011_GWF2_39_15
GCA_000993615.1	KKR08397.1	Peptidoglycan hydrolase	pg_hydrolase	Amidase_2+LysM	2.30001e-12	50.85	Bacteria	Patescibacteria	Gracilibacteria	UBA1369	UBA12473	UBA12473	UBA12473 sp000993615	Candidatus Peregrinibacteria bacterium GW2011_GWF2_39_17
GCA_000993615.1	KKR09340.1	Peptidoglycan hydrolase	pg_hydrolase	Peptidase_M23+LysM	1.6e-11	66.05	Bacteria	Patescibacteria	Gracilibacteria	UBA1369	UBA12473	UBA12473	UBA12473 sp000993615	Candidatus Peregrinibacteria bacterium GW2011_GWF2_39_17
GCA_000993685.1	KKR10942.1	Peptidoglycan hydrolase	pg_hydrolase	Peptidase_M23+LysM	6.5e-11	69.85	Bacteria	Patescibacteria	Microgenomatia	GWA2-44-7	UBA8517	GWB1-38-13	GWB1-38-13 sp000993685	Candidatus Woesebacteria bacterium GW2011_GWA1_39_21
GCA_000994815.1	KKT84799.1	Peptidoglycan hydrolase	pg_hydrolase	Peptidase_M23+LysM	1e-10	69.35	Bacteria	Patescibacteria	WWE3	UBA101185	UBA10185	UBA10185	UBA10185 sp000994815	candidate division WWE3 bacterium GW2011_GWC2_44_9
GCA_000995065.1	KKR17942.1	Peptidoglycan hydrolase	pg_hydrolase	CHAP+LysM	1.115e-12	44.9	Bacteria	Patescibacteria	CPR2	CPR2	CPR2	UBA9978	UBA9978 sp000995065	candidate division CPR2 bacterium GW2011_GWC2_39_35
GCA_000995185.1	KKS77119.1	Peptidoglycan hydrolase	pg_hydrolase	Glyco_hydro_108+PG_binding_3	2.7e-15	70.45	Bacteria	Patescibacteria	Microgenomatia	GWA2-44-7	UBA8517	GWC1-42-9	GWC1-42-9 sp000995185	Candidatus Woesebacteria bacterium GW2011_GWC1_42_9
GCA_000995845.1	KKS83240.1	Astexin 1 19 (Astexin 1 23)	Astexin_1_19_(Astexin_1_23)		0.0002702	31	Bacteria	Patescibacteria	ABY1	Veblenbacterales	UBA10138	UBA10138	UBA10138 sp000995845	Parcubacteria group bacterium GW2011_GWD2_43_10
GCA_000995845.1	KKS83440.1	Peptidoglycan hydrolase	pg_hydrolase	Peptidase_M23+LysM	2.2e-10	72.9	Bacteria	Patescibacteria	ABY1	Veblenbacterales	UBA10138	UBA10138	UBA10138 sp000995845	Parcubacteria group bacterium GW2011_GWD2_43_10
GCA_000995965.1	KKR44177.1	Peptidoglycan hydrolase	pg_hydrolase	CHAP+LysM	1.495e-13	48.05	Bacteria	Patescibacteria	Paceibacteria	Moranbacterales	UBA11712	UBA11712	UBA11712 sp000995965	Candidatus Moranbacteria bacterium GW2011_GWC2_40_12
GCA_000996025.1	KKR45683.1	Peptidoglycan hydrolase	pg_hydrolase	Peptidase_M23+LysM	2e-12	72.45	Bacteria	Patescibacteria	Paceibacteria	UBA9983_A	Zambryskibacteraceae	C7867-006	C7867-006 sp000996025	Parcubacteria group bacterium GW2011_GWA2_40_14
GCA_000996035.1	KKR47896.1	Peptidoglycan hydrolase	pg_hydrolase	Peptidase_M23+LysM	1.7e-14	72	Bacteria	Patescibacteria	Paceibacteria	UBA9983	UBA9983	UBA9983	UBA9983 sp000996035	Parcubacteria group bacterium GW2011_GWA2_40_143
GCA_000996085.1	KKR45974.1	Peptidoglycan hydrolase	pg_hydrolase	Peptidase_M23+LysM	1.65e-13	60.9	Bacteria	Patescibacteria	Paceibacteria	Terrybacterales	GWB1-40-14	GWB1-40-14	GWB1-40-14 sp000996085	Parcubacteria group bacterium GW2011_GWB1_40_14
GCA_000996205.1	KKR53652.1	Peptidoglycan hydrolase	pg_hydrolase	Peptidase_M23+LysM	8.5e-10	66.8	Bacteria	Patescibacteria	Paceibacteria	UBA9983_A	GWA1-40-21	GWA1-40-21	GWA1-40-21 sp000996205	Parcubacteria group bacterium GW2011_GWA1_40_21
GCA_000996245.1	KKR53227.1	Peptidoglycan hydrolase	pg_hydrolase	Peptidase_M23+LysM	1.3e-10	69.45	Bacteria	Patescibacteria	ABY1	UBA11705	JABHMO01	GWC2-39-14	GWC2-39-14 sp000996245	Parcubacteria group bacterium GW2011_GWA2_40_23
GCA_000996355.1	KKR86374.1	Peptidoglycan hydrolase	pg_hydrolase	Peptidase_M23+LysM	2.8e-10	63.95	Bacteria	Patescibacteria	ABY1	SG8-24	GWF2-40-263	UBA10014	UBA10014 sp000996355	Candidatus Uhrbacteria bacterium GW2011_GWC2_41_11
GCA_000996895.1	KKS02776.1	Peptidoglycan hydrolase	pg_hydrolase	Peptidase_M23+LysM	5.5e-11	69.3	Bacteria	Patescibacteria	WWE3	UBA101185	UBA10185	UBA8498	UBA8498 sp000996895	candidate division WWE3 bacterium GW2011_GWC2_41_23
GCA_000997385.1	KKS14581.1	Peptidoglycan hydrolase	pg_hydrolase	Peptidase_M23+LysM	2.95e-14	76.4	Bacteria	Patescibacteria	Microgenomatia	Daviesbacterales	UBA10151	GWC1-40-9	GWC1-40-9 sp000997385	Candidatus Daviesbacteria bacterium GW2011_GWA1_41_61
GCA_000997405.1	KKS18569.1	Peptidoglycan hydrolase	pg_hydrolase	Peptidase_M23+LysM	1.9e-10	70.2	Bacteria	Patescibacteria	Microgenomatia	GWA2-44-7	UBA8517	UBA8517	UBA8517 sp000997405	Candidatus Woesebacteria bacterium GW2011_GWA1_41_7
GCA_000997465.1	KKS19015.1	Peptidoglycan hydrolase	pg_hydrolase	Peptidase_M23+LysM	3.2e-13	68.45	Bacteria	Patescibacteria	Paceibacteria	UBA6257	HR35	LCBW01	LCBW01 sp000997465	Parcubacteria group bacterium GW2011_GWC1_41_7
GCA_000997945.1	KKS33874.1	Peptidoglycan hydrolase	pg_hydrolase	Peptidase_M23+LysM	3e-12	73.7	Bacteria	Patescibacteria	ABY1	BM507	GWC2-42-12	GWC2-42-12	GWC2-42-12 sp000997945	Parcubacteria group bacterium GW2011_GWC2_42_12
GCA_000998045.1	KKS39310.1	Peptidoglycan hydrolase	pg_hydrolase	Peptidase_M23+LysM	4.45e-11	69.55	Bacteria	Patescibacteria	Paceibacteria	UBA9983_A	J119	UBA12088	UBA12088 sp000998045	Parcubacteria group bacterium GW2011_GWD2_42_14
GCA_000998135.1	KKS37247.1	Peptidoglycan hydrolase	pg_hydrolase	Peptidase_M23+LysM	8.5e-14	66.85	Bacteria	Patescibacteria	Paceibacteria	Sungbacterales	GWA2-42-14	GWA2-42-14	GWA2-42-14 sp000998135	Parcubacteria group bacterium GW2011_GWA2_42_14
GCA_000998185.1	KKS43257.1	Peptidoglycan hydrolase	pg_hydrolase	Peptidase_M23+LysM	5e-12	71.55	Bacteria	Patescibacteria	ABY1	UBA2196	GWA2-42-15	GWA2-42-15	GWA2-42-15 sp000998185	Candidatus Kuenenbacteria bacterium GW2011_GWA2_42_15
GCA_000998275.1	KKS43063.1	Peptidoglycan hydrolase	pg_hydrolase	Peptidase_M23+LysM	2.6e-12	77.9	Bacteria	Patescibacteria	Microgenomatia	UBA1400	MFAQ01	UBA2277	UBA2277 sp000998275	Candidatus Collierbacteria bacterium GW2011_GWA2_42_17
GCA_000998425.1	KKS48240.1	Peptidoglycan hydrolase	pg_hydrolase	Peptidase_M23+LysM	2.65e-12	68.6	Bacteria	Patescibacteria	Paceibacteria	UBA9983_A	UBA1539_A	UBA1550	UBA1550 sp000998425	Candidatus Nomurabacteria bacterium GW2011_GWC2_42_20
GCA_000999025.1	KKS94103.1	Peptidoglycan hydrolase	pg_hydrolase	Peptidase_M23+LysM	5.5e-09	67.25	Bacteria	Patescibacteria	ABY1	GWA2-43-13	GWA2-43-13	GWA2-43-13	GWA2-43-13 sp000999025	Parcubacteria group bacterium GW2011_GWA2_43_13
GCA_000999025.1	KKS94353.1	Astexin 1 19 (Astexin 1 23)	Astexin_1_19_(Astexin_1_23)		0.0004891	31	Bacteria	Patescibacteria	ABY1	GWA2-43-13	GWA2-43-13	GWA2-43-13	GWA2-43-13 sp000999025	Parcubacteria group bacterium GW2011_GWA2_43_13
GCA_000999095.1	KKS97744.1	Peptidoglycan hydrolase	pg_hydrolase	Peptidase_M23+LysM	7e-12	70.1	Bacteria	Patescibacteria	Microgenomatia	2-02-FULL-39-11	2-02-FULL-39-11	GWA2-43-14	GWA2-43-14 sp000999095	Candidatus Gottesmanbacteria bacterium GW2011_GWA2_43_14
GCA_000999315.1	KKT02241.1	Peptidoglycan hydrolase	pg_hydrolase	Peptidase_M23+LysM	1.4e-13	68	Bacteria	Patescibacteria	Gracilibacteria	UBA1369	UBA12470	UBA12470	UBA12470 sp000999315	Candidatus Peregrinibacteria bacterium GW2011_GWF2_43_17
GCA_000999315.1	KKT02541.1	Ericin A	Ericin_A		0.0002598	32	Bacteria	Patescibacteria	Gracilibacteria	UBA1369	UBA12470	UBA12470	UBA12470 sp000999315	Candidatus Peregrinibacteria bacterium GW2011_GWF2_43_17
GCA_000999315.1	KKT02985.1	Peptidoglycan hydrolase	pg_hydrolase	SLT+LysM	1.30004e-08	37.05	Bacteria	Patescibacteria	Gracilibacteria	UBA1369	UBA12470	UBA12470	UBA12470 sp000999315	Candidatus Peregrinibacteria bacterium GW2011_GWF2_43_17
GCA_000999395.1	KKU79163.1	Peptidoglycan hydrolase	pg_hydrolase	Peptidase_M23+LysM	2.75e-11	68.75	Bacteria	Patescibacteria	Paceibacteria	UBA9983_A	UBA6899	MHLP01	MHLP01 sp000999395	Parcubacteria group bacterium GW2011_GWA2_47_7
GCA_000999395.1	KKU79264.1	Peptidoglycan hydrolase	pg_hydrolase	Peptidase_M23+PG_binding_1	6.50345e-12	45.75	Bacteria	Patescibacteria	Paceibacteria	UBA9983_A	UBA6899	MHLP01	MHLP01 sp000999395	Parcubacteria group bacterium GW2011_GWA2_47_7
GCA_000999465.1	KKT08096.1	Peptidoglycan hydrolase	pg_hydrolase	Peptidase_M23+LysM	8.5e-11	71.75	Bacteria	Patescibacteria	Paceibacteria	UBA9983_A	UBA9973	UBA9973	UBA9973 sp000999465	Candidatus Nomurabacteria bacterium GW2011_GWB1_43_19
GCA_000999715.1	KKT13693.1	Peptidoglycan hydrolase	pg_hydrolase	Peptidase_M23+LysM	7.5e-15	76.65	Bacteria	Patescibacteria	ABY1	BM507	UBA12465	UBA12465	UBA12465 sp000999715	Candidatus Falkowbacteria bacterium GW2011_GWF2_43_32
GCA_001000545.1	KKU70630.1	Peptidoglycan hydrolase	pg_hydrolase	Peptidase_M23+LysM	2.9e-11	64.75	Bacteria	Patescibacteria	Paceibacteria	UBA9983_A	DSPV01	LCOC01	LCOC01 sp001000545	Parcubacteria group bacterium GW2011_GWA2_47_21
GCA_001000865.1	KKT48351.1	Peptidoglycan hydrolase	pg_hydrolase	Peptidase_M23+LysM	1.35e-11	73.45	Bacteria	Patescibacteria	Microgenomatia	UBA1400	MFAQ01	UBA10133	UBA10133 sp001000865	Candidatus Collierbacteria bacterium GW2011_GWC2_44_18
GCA_001001045.1	KKT54526.1	Peptidoglycan hydrolase	pg_hydrolase	Peptidase_M23+LysM	1.5e-12	74.7	Bacteria	Patescibacteria	Microgenomatia	GWA2-44-7	UBA8517	UBA8517	UBA8517 sp001001045	Candidatus Woesebacteria bacterium GW2011_GWA1_44_23
GCA_001001185.1	KKT88716.1	Peptidoglycan hydrolase	pg_hydrolase	Peptidase_M23+LysM	1.1e-12	60.95	Bacteria	Patescibacteria	Paceibacteria	UBA6257	Brennerbacteraceae	UBA10122	UBA10122 sp001001185	Parcubacteria group bacterium GW2011_GWB1_45_10
GCA_001001205.1	KKT94112.1	Peptidoglycan hydrolase	pg_hydrolase	Peptidase_M23+LysM	6e-12	78.6	Bacteria	Patescibacteria	ABY1	UBA1558	UBA10009	UBA10009	UBA10009 sp001001205	Parcubacteria group bacterium GW2011_GWF2_45_11
GCA_001001285.1	KKT91282.1	Peptidoglycan hydrolase	pg_hydrolase	Peptidase_M23+LysM	2.75e-12	67.9	Bacteria	Patescibacteria	Paceibacteria	UBA9983	2-01-FULL-45-33	GWA1-44-29	GWA1-44-29 sp001001285	Parcubacteria group bacterium GW2011_GWC1_45_13
GCA_001001345.1	KKT94708.1	Peptidoglycan hydrolase	pg_hydrolase	CHAP+LysM	8.0435e-13	47.1	Bacteria	Patescibacteria	Paceibacteria	Moranbacterales	GWC2-37-73	UBA12053	UBA12053 sp001001345	Parcubacteria group bacterium GW2011_GWC1_45_14
GCA_001001345.1	KKT95040.1	Peptidoglycan hydrolase	pg_hydrolase	SLT+LysM	1.35e-09	43.9	Bacteria	Patescibacteria	Paceibacteria	Moranbacterales	GWC2-37-73	UBA12053	UBA12053 sp001001345	Parcubacteria group bacterium GW2011_GWC1_45_14
GCA_001001375.1	KKU63699.1	Peptidoglycan hydrolase	pg_hydrolase	Peptidase_M23+LysM	9.5e-11	74.55	Bacteria	Patescibacteria	Microgenomatia	GWA2-44-7	Amesbacteraceae	GWC1-47-15	GWC1-47-15 sp001001375	Candidatus Amesbacteria bacterium GW2011_GWC1_47_15
GCA_001001485.1	KKT99418.1	Peptidoglycan hydrolase	pg_hydrolase	Peptidase_M23+LysM	4.95e-12	71.7	Bacteria	Patescibacteria	Microgenomatia	UBA1400	MFAQ01	UBA10133	UBA10133 sp001001485	Candidatus Collierbacteria bacterium GW2011_GWB2_45_17
GCA_001001555.1	KKU02792.1	Peptidoglycan hydrolase	pg_hydrolase	Peptidase_M23+LysM	1.45e-12	74.95	Bacteria	Patescibacteria	Microgenomatia	GWA2-44-7	Amesbacteraceae	GWC2-45-19	GWC2-45-19 sp001001555	Candidatus Amesbacteria bacterium GW2011_GWC2_45_19
GCA_001001625.1	KKU04403.1	Peptidoglycan hydrolase	pg_hydrolase	Peptidase_M23+LysM	3.25e-13	65.3	Bacteria	Patescibacteria	Paceibacteria	Sungbacterales	HO2-52-23	LCKU01	LCKU01 sp001001625	Parcubacteria group bacterium GW2011_GWA2_45_30
GCA_001001705.1	KKU73275.1	Peptidoglycan hydrolase	pg_hydrolase	Peptidase_M23+LysM	2.1e-12	69.3	Bacteria	Patescibacteria	ABY1	GWA2-47-26	GWA2-47-26	GWA2-47-26	GWA2-47-26 sp001001705	Parcubacteria group bacterium GW2011_GWA2_47_26
GCA_001001795.1	KKU10066.1	Peptidoglycan hydrolase	pg_hydrolase	Peptidase_M23+LysM	1e-10	60.65	Bacteria	Patescibacteria	Paceibacteria	UBA6257	Brennerbacteraceae	GWF1-45-5	GWF1-45-5 sp001001795	Parcubacteria group bacterium GW2011_GWF1_45_5
GCA_001001925.1	KKU14054.1	Peptidoglycan hydrolase	pg_hydrolase	Peptidase_M23+LysM	6e-09	70.15	Bacteria	Patescibacteria	ABY1	Magasanikbacterales	UBA10146	UBA10146	UBA10146 sp001001925	Candidatus Magasanikbacteria bacterium GW2011_GWC2_45_8
GCA_001002135.1	KKU17761.1	Peptidoglycan hydrolase	pg_hydrolase	Peptidase_M23+LysM	4.4e-12	74.75	Bacteria	Patescibacteria	Microgenomatia	UBA1400	PJMF01	UBA10119	UBA10119 sp001002135	Candidatus Pacebacteria bacterium GW2011_GWA1_46_10
GCA_001002285.1	KKU23735.1	Peptidoglycan hydrolase	pg_hydrolase	Peptidase_M23+LysM	3.15e-10	72.45	Bacteria	Patescibacteria	Microgenomatia	UBA1400	UBA12028	UBA12028	UBA12028 sp001002285	Microgenomates group bacterium GW2011_GWC1_46_15
GCA_001002325.1	KKU66886.1	Peptidoglycan hydrolase	pg_hydrolase	Peptidase_M23+LysM	4.7e-13	74.45	Bacteria	Patescibacteria	Microgenomatia	GWA2-44-7	Amesbacteraceae	UBA12042	UBA12042 sp001002325	Candidatus Amesbacteria bacterium GW2011_GWB1_47_19
GCA_001002415.1	KKU28019.1	Peptidoglycan hydrolase	pg_hydrolase	Peptidase_M23+LysM	1.15e-09	67.85	Bacteria	Patescibacteria	Microgenomatia	UBA1400	UBA12108	UBA12108	UBA12108 sp001002415	Microgenomates group bacterium GW2011_GWF2_46_18
GCA_001002765.1	KKU41528.1	Peptidoglycan hydrolase	pg_hydrolase	Peptidase_M23+LysM	2.15e-11	68.1	Bacteria	Patescibacteria	ABY1	SG8-24	GWF2-40-263	UBA12393	UBA12393 sp001002765	Candidatus Uhrbacteria bacterium GW2011_GWE2_46_68
GCA_001003205.1	KKU85139.1	Peptidoglycan hydrolase	pg_hydrolase	Peptidase_M23+LysM	4.9e-12	63	Bacteria	Patescibacteria	Paceibacteria	UBA6257	WO2-44-18	2011-GWA2-47-8b	2011-GWA2-47-8b sp001003205	Parcubacteria group bacterium GW2011_GWA2_47_8b
GCA_001003385.1	KKU87122.1	Peptidoglycan hydrolase	pg_hydrolase	Peptidase_M23+LysM	6e-08	65.95	Bacteria	Patescibacteria	Microgenomatia	UBA1400	UBA12108	LCPA01	LCPA01 sp001003385	Microgenomates group bacterium GW2011_GWF2_47_9
GCA_001003605.1	KKU96590.1	Peptidoglycan hydrolase	pg_hydrolase	Peptidase_M23+LysM	1.25e-09	64.1	Bacteria	Patescibacteria	Paceibacteria	UBA9983_A	UBA10002	UBA10002	UBA10002 sp001003605	Parcubacteria group bacterium GW2011_GWC2_48_17
GCA_001003705.1	KKW01109.1	Peptidoglycan hydrolase	pg_hydrolase	Peptidase_M23+LysM	7.5e-09	63.5	Bacteria	Patescibacteria	ABY1	UBA10025	UBA10025	UBA10025	UBA10025 sp001003705	Parcubacteria group bacterium GW2011_GWA2_48_9
GCA_001003725.1	KKW02606.1	Peptidoglycan hydrolase	pg_hydrolase	CHAP+LysM	8.5e-07	39.25	Bacteria	Patescibacteria	Saccharimonadia	Saccharimonadales	UBA10027	UBA10027	UBA10027 sp001003725	Candidatus Saccharibacteria bacterium GW2011_GWC2_48_9
GCA_001003725.1	KKW05096.1	Peptidoglycan hydrolase	pg_hydrolase	CHAP+LysM	6.509e-11	42.2	Bacteria	Patescibacteria	Saccharimonadia	Saccharimonadales	UBA10027	UBA10027	UBA10027 sp001003725	Candidatus Saccharibacteria bacterium GW2011_GWC2_48_9
GCA_001003855.1	KKW06400.1	Peptidoglycan hydrolase	pg_hydrolase	SLT+LysM	1.403e-13	49.75	Bacteria	Patescibacteria	Paceibacteria	Moranbacterales	GWC2-37-73	UBA12053	UBA12053 sp001003855	Candidatus Moranbacteria bacterium GW2011_GWE1_49_15
GCA_001004005.1	KKW10987.1	Peptidoglycan hydrolase	pg_hydrolase	Peptidase_M23+LysM	8e-16	76.9	Bacteria	Patescibacteria	Paceibacteria	UBA9983_A	UBA10002	UBA10002	UBA10002 sp001004005	Parcubacteria group bacterium GW2011_GWA2_49_9
GCA_001004105.1	KKW14824.1	Astexin 1 19 (Astexin 1 23)	Astexin_1_19_(Astexin_1_23)		0.0003418	31	Bacteria	Patescibacteria	Paceibacteria	UBA6257	GWB1-50-10	GWB1-50-10	GWB1-50-10 sp001004105	Candidatus Jorgensenbacteria bacterium GW2011_GWB1_50_10
GCA_001004105.1	KKW15282.1	Peptidoglycan hydrolase	pg_hydrolase	Peptidase_M23+LysM	2.25e-11	62.5	Bacteria	Patescibacteria	Paceibacteria	UBA6257	GWB1-50-10	GWB1-50-10	GWB1-50-10 sp001004105	Candidatus Jorgensenbacteria bacterium GW2011_GWB1_50_10
GCA_001004905.1	KKW43972.1	Peptidoglycan hydrolase	pg_hydrolase	Peptidase_M23+LysM	5.5e-12	71.4	Bacteria	Patescibacteria	Paceibacteria	UBA9983_A	UBA2103	C7867-001	C7867-001 sp001004905	Parcubacteria group bacterium GW2011_GWA1_56_13
GCA_001007665.1	KKZ11875.1	Peptidoglycan hydrolase	pg_hydrolase	NLPC_P60+SH3_16	2.75e-08	53.65	Bacteria	Cyanobacteriota	Cyanobacteriia	PCC-6307	Cyanobiaceae	Synechococcus_B	Synechococcus_B spongiarum_B	Candidatus Synechococcus spongiarum SP3
GCA_001007975.1	AKH32831.1	Peptidoglycan hydrolase	pg_hydrolase	CHAP+LysM	4.65315e-13	49.35	Bacteria	Patescibacteria	JAEDAM01	Absconditabacterales	Absconditicoccaceae	Aalborg-AAW-1	Aalborg-AAW-1 sp001007975	candidate division SR1 bacterium Aalborg_AAW-1
GCA_001028025.1	LDAQ01000058.1_14	Peptidoglycan hydrolase	pg_hydrolase	Glyco_hydro_25+LysM	2.9e-19	81.15	Bacteria	Bacillota_A	Clostridia	Lachnospirales	Lachnospiraceae	Muricomes	Muricomes fissicatena_A	Faecalicatena fissicatena
GCA_001028025.1	LDAQ01000065.1_14	Peptidoglycan hydrolase	pg_hydrolase	NLPC_P60+SH3_3	1.45e-12	56.15	Bacteria	Bacillota_A	Clostridia	Lachnospirales	Lachnospiraceae	Muricomes	Muricomes fissicatena_A	Faecalicatena fissicatena
GCA_001028025.1	LDAQ01000079.1_2	Peptidoglycan hydrolase	pg_hydrolase	Amidase_3+SPOR	1.85e-16	102.4	Bacteria	Bacillota_A	Clostridia	Lachnospirales	Lachnospiraceae	Muricomes	Muricomes fissicatena_A	Faecalicatena fissicatena
GCA_001028025.1	LDAQ01000104.1_22	Peptidoglycan hydrolase	pg_hydrolase	Glyco_hydro_25+LysM	1.65038e-16	63.45	Bacteria	Bacillota_A	Clostridia	Lachnospirales	Lachnospiraceae	Muricomes	Muricomes fissicatena_A	Faecalicatena fissicatena
GCA_001029295.1	KLU58936.1	Peptidoglycan hydrolase	pg_hydrolase	NLPC_P60+PG_binding_1	2.95e-15	81.25	Bacteria	Bacillota_B	Desulfitobacteriia	Desulfitobacteriales	Desulfitobacteriaceae	Acididesulfobacillus	Acididesulfobacillus sp001029295	Peptococcaceae bacterium CEB3
GCA_001029295.1	KLU59345.1	Peptidoglycan hydrolase	pg_hydrolase	Amidase_3+CW_binding_2	4e-13	122	Bacteria	Bacillota_B	Desulfitobacteriia	Desulfitobacteriales	Desulfitobacteriaceae	Acididesulfobacillus	Acididesulfobacillus sp001029295	Peptococcaceae bacterium CEB3
GCA_001029295.1	KLU59911.1	Peptidoglycan hydrolase	pg_hydrolase	SLT+CW_binding_2	1.75e-08	46.5	Bacteria	Bacillota_B	Desulfitobacteriia	Desulfitobacteriales	Desulfitobacteriaceae	Acididesulfobacillus	Acididesulfobacillus sp001029295	Peptococcaceae bacterium CEB3
GCA_001029295.1	KLU60326.1	Peptidoglycan hydrolase	pg_hydrolase	NLPC_P60+LysM	6e-07	62.3	Bacteria	Bacillota_B	Desulfitobacteriia	Desulfitobacteriales	Desulfitobacteriaceae	Acididesulfobacillus	Acididesulfobacillus sp001029295	Peptococcaceae bacterium CEB3
GCA_001029295.1	KLU61368.1	Peptidoglycan hydrolase	pg_hydrolase	Amidase_3+CW_binding_2	8.5e-13	117.75	Bacteria	Bacillota_B	Desulfitobacteriia	Desulfitobacteriales	Desulfitobacteriaceae	Acididesulfobacillus	Acididesulfobacillus sp001029295	Peptococcaceae bacterium CEB3
GCA_001029675.1	AKM78957.1	Peptidoglycan hydrolase	pg_hydrolase	Peptidase_M23+LysM	6e-14	78.9	Bacteria	Patescibacteria	Microgenomatia	UBA1400	CG1-02-47-37	GWC1-49-16	GWC1-49-16 sp001029675	Candidatus Beckwithbacteria bacterium GW2011_GWC1_49_16
GCA_001029695.1	AKM80290.1	Peptidoglycan hydrolase	pg_hydrolase	CHAP+LysM	1.95002e-10	44.2	Bacteria	Patescibacteria	Saccharimonadia	Saccharimonadales	UBA1547_A	2011-GWC2-44-17	2011-GWC2-44-17 sp001029695	Candidatus Saccharibacteria bacterium GW2011_GWC2_44_17
GCA_001029695.1	AKM80519.1	Peptidoglycan hydrolase	pg_hydrolase	CHAP+LysM	1.2024e-09	37.8	Bacteria	Patescibacteria	Saccharimonadia	Saccharimonadales	UBA1547_A	2011-GWC2-44-17	2011-GWC2-44-17 sp001029695	Candidatus Saccharibacteria bacterium GW2011_GWC2_44_17
GCA_001029715.1	AKM80972.1	Peptidoglycan hydrolase	pg_hydrolase	Peptidase_M23+LysM	5.5e-10	71.15	Bacteria	Patescibacteria	Microgenomatia	UBA1400	PJMF01	UBA1364	UBA1364 sp001029715	candidate division TM6 bacterium GW2011_GWF2_28_16
GCA_001029715.1	AKM81509.1	Astexin 1 19 (Astexin 1 23)	Astexin_1_19_(Astexin_1_23)		0.0006151	31	Bacteria	Patescibacteria	Microgenomatia	UBA1400	PJMF01	UBA1364	UBA1364 sp001029715	candidate division TM6 bacterium GW2011_GWF2_28_16
GCA_001029735.1	AKM82669.1	Peptidoglycan hydrolase	pg_hydrolase	CHAP+LysM	1.115e-12	44.15	Bacteria	Patescibacteria	UBA1384	UBA12157	UBA12157	GWE1-39-12	GWE1-39-12 sp001029735	Berkelbacteria bacterium GW2011_GWE1_39_12
GCA_001029755.1	AKM83250.1	Peptidoglycan hydrolase	pg_hydrolase	Peptidase_M23+LysM	6.5e-12	68.9	Bacteria	Patescibacteria	Microgenomatia	GWA2-44-7	UBA8517	GWF1-31-35	GWF1-31-35 sp001029755	Candidatus Woesebacteria bacterium GW2011_GWF1_31_35
GCA_001029775.1	AKM83927.1	Peptidoglycan hydrolase	pg_hydrolase	Peptidase_M23+LysM	3.4e-10	66.55	Bacteria	Patescibacteria	Paceibacteria	UBA9983_A	UBA12079	UBA12079	UBA12079 sp001029775	Candidatus Campbellbacteria bacterium GW2011_OD1_34_28
GCA_001029795.1	AKM84519.1	Peptidoglycan hydrolase	pg_hydrolase	Peptidase_M23+LysM	5e-10	69.7	Bacteria	Patescibacteria	Kazan-3B-28	Kazan-3B-28	Kazan-3B-28	Kazan-3B-28	Kazan-3B-28 sp001029795	candidate division Kazan bacterium GW2011_GWA1_50_15
GCA_001038565.1	KMK74819.1	Peptidoglycan hydrolase	pg_hydrolase	Amidase_3+SH3_3	6e-10	106.6	Bacteria	Bacillota	Bacilli	Bacillales_H	Bacillaceae_D	Alkalihalobacillus	Alkalihalobacillus pseudalcaliphilus	Alkalihalobacillus pseudalcaliphilus
GCA_001038565.1	KMK78294.1	Peptidoglycan hydrolase	pg_hydrolase	NLPC_P60+PG_binding_1	6.5e-16	82	Bacteria	Bacillota	Bacilli	Bacillales_H	Bacillaceae_D	Alkalihalobacillus	Alkalihalobacillus pseudalcaliphilus	Alkalihalobacillus pseudalcaliphilus
GCA_001044195.1	LFCU01000015.1_3	Peptidoglycan hydrolase	pg_hydrolase	Peptidase_M23+LysM	1.95e-11	54.1	Bacteria	Pseudomonadota	Gammaproteobacteria	Chromatiales	Chromatiaceae	Achromatium	Achromatium palustre	Candidatus Achromatium palustre
GCA_001044195.1	LFCU01000019.1_2	Peptidoglycan hydrolase	pg_hydrolase	Amidase_3+AMIN	1.8e-13	103.2	Bacteria	Pseudomonadota	Gammaproteobacteria	Chromatiales	Chromatiaceae	Achromatium	Achromatium palustre	Candidatus Achromatium palustre
GCA_001044195.1	LFCU01000137.1_2	Peptidoglycan hydrolase	pg_hydrolase	SLT_2+PG_binding_1	1.05e-10	185.6	Bacteria	Pseudomonadota	Gammaproteobacteria	Chromatiales	Chromatiaceae	Achromatium	Achromatium palustre	Candidatus Achromatium palustre
GCA_001044195.1	LFCU01000239.1_3	Peptidoglycan hydrolase	pg_hydrolase	SLT+LysM	2e-10	58	Bacteria	Pseudomonadota	Gammaproteobacteria	Chromatiales	Chromatiaceae	Achromatium	Achromatium palustre	Candidatus Achromatium palustre
GCA_001044335.1	AKO64469.1	Peptidoglycan hydrolase	pg_hydrolase	Amidase_3+AMIN	3.8e-18	111.5	Bacteria	Pseudomonadota	Gammaproteobacteria	Burkholderiales	Methylophilaceae	BACL14	BACL14 sp001044335	Methylophilales bacterium MBRSF5
GCA_001044335.1	AKO64482.1	Peptidoglycan hydrolase	pg_hydrolase	SLT+LysM	0.00335	48.75	Bacteria	Pseudomonadota	Gammaproteobacteria	Burkholderiales	Methylophilaceae	BACL14	BACL14 sp001044335	Methylophilales bacterium MBRSF5
GCA_001045525.1	KMQ50486.1	Peptidoglycan hydrolase	pg_hydrolase	SLT+LysM	1.2e-09	66.05	Bacteria	Fibrobacterota	Chitinivibrionia	Chitinivibrionales	Chitinispirillaceae	Chitinispirillum	Chitinispirillum alkaliphilum	Chitinispirillum alkaliphilum
GCA_001045525.1	KMQ52919.1	Peptidoglycan hydrolase	pg_hydrolase	SLT+LysM	1.05e-13	60.75	Bacteria	Fibrobacterota	Chitinivibrionia	Chitinivibrionales	Chitinispirillaceae	Chitinispirillum	Chitinispirillum alkaliphilum	Chitinispirillum alkaliphilum
GCA_001045525.1	KMQ53035.1	Linocin M18	Linocin_M18	PF04454	1.9e-67	225	Bacteria	Fibrobacterota	Chitinivibrionia	Chitinivibrionales	Chitinispirillaceae	Chitinispirillum	Chitinispirillum alkaliphilum	Chitinispirillum alkaliphilum
GCA_001048675.1	CDT83525.1	Peptidoglycan hydrolase	pg_hydrolase	Peptidase_M23+OapA	9e-07	68.05	Bacteria	Pseudomonadota	Gammaproteobacteria	Enterobacterales_A	Vibrionaceae	Vibrio	Vibrio diabolicus	Vibrio diabolicus
GCA_001048675.1	CDT92677.1	Peptidoglycan hydrolase	pg_hydrolase	SLT+LysM	7e-14	63.65	Bacteria	Pseudomonadota	Gammaproteobacteria	Enterobacterales_A	Vibrionaceae	Vibrio	Vibrio diabolicus	Vibrio diabolicus
GCA_001048675.1	CDT94258.1	Peptidoglycan hydrolase	pg_hydrolase	Peptidase_M23+LysM	7.5e-12	75	Bacteria	Pseudomonadota	Gammaproteobacteria	Enterobacterales_A	Vibrionaceae	Vibrio	Vibrio diabolicus	Vibrio diabolicus
GCA_001048675.1	CDT98371.1	Peptidoglycan hydrolase	pg_hydrolase	Amidase_3+AMIN	1.8e-15	106.2	Bacteria	Pseudomonadota	Gammaproteobacteria	Enterobacterales_A	Vibrionaceae	Vibrio	Vibrio diabolicus	Vibrio diabolicus
GCA_001077715.1	AKQ33255.1	Peptidoglycan hydrolase	pg_hydrolase	Peptidase_M23+LysM	6e-12	68.1	Bacteria	Pseudomonadota	Gammaproteobacteria	Coxiellales	Coxiellaceae	Coxiella	Coxiella mudrowiae	Candidatus Coxiella mudrowiae
GCA_001077715.1	AKQ33645.1	Peptidoglycan hydrolase	pg_hydrolase	Amidase_3+AMIN	1.85e-09	87.5	Bacteria	Pseudomonadota	Gammaproteobacteria	Coxiellales	Coxiellaceae	Coxiella	Coxiella mudrowiae	Candidatus Coxiella mudrowiae
GCA_001077715.1	AKQ33861.1	Peptidoglycan hydrolase	pg_hydrolase	SLT+LysM	4.95e-11	59.6	Bacteria	Pseudomonadota	Gammaproteobacteria	Coxiellales	Coxiellaceae	Coxiella	Coxiella mudrowiae	Candidatus Coxiella mudrowiae
GCA_001184205.1	KMY68428.1	Peptidoglycan hydrolase	pg_hydrolase	SLT+LysM	2.4e-15	66.4	Bacteria	Desulfobacterota	Desulfarculia	Desulfarculales	Desulfarculaceae	Desulfocarbo	Desulfocarbo indianensis	Desulfocarbo indianensis
GCA_001184205.1	KMY68870.1	Peptidoglycan hydrolase	pg_hydrolase	SLT+LysM	1.05e-10	62.95	Bacteria	Desulfobacterota	Desulfarculia	Desulfarculales	Desulfarculaceae	Desulfocarbo	Desulfocarbo indianensis	Desulfocarbo indianensis
GCA_001189075.1	KND46895.1	Peptidoglycan hydrolase	pg_hydrolase	Peptidase_M23+LysM	1.25e-13	73.5	Bacteria	Patescibacteria	Paceibacteria	UBA9983_A	UBA2103	C7867-001	C7867-001 sp001189075	Parcubacteria bacterium C7867-004
GCA_001189075.1	KND47005.1	Peptidoglycan hydrolase	pg_hydrolase	Amidase_3+PG_binding_1	6.5e-09	41.05	Bacteria	Patescibacteria	Paceibacteria	UBA9983_A	UBA2103	C7867-001	C7867-001 sp001189075	Parcubacteria bacterium C7867-004
GCA_001189095.1	KND51227.1	Peptidoglycan hydrolase	pg_hydrolase	Peptidase_M23+LysM	4.15e-12	68.6	Bacteria	Patescibacteria	Paceibacteria	UBA9983_A	UBA2103	C7867-001	C7867-001 sp001189095	Parcubacteria bacterium C7867-001
GCA_001189095.1	KND51840.1	Peptidoglycan hydrolase	pg_hydrolase	Peptidase_M23+LysM	2.7e-12	66	Bacteria	Patescibacteria	Paceibacteria	UBA9983_A	UBA2103	C7867-001	C7867-001 sp001189095	Parcubacteria bacterium C7867-001
GCA_001189155.1	KND47999.1	Peptidoglycan hydrolase	pg_hydrolase	Peptidase_M23+LysM	9e-13	71.05	Bacteria	Patescibacteria	Paceibacteria	UBA9983_A	Zambryskibacteraceae	C7867-006	C7867-006 sp001189155	Parcubacteria bacterium C7867-006
GCA_001189165.1	KND48551.1	Peptidoglycan hydrolase	pg_hydrolase	Peptidase_M23+LysM	1.25e-10	69.45	Bacteria	Patescibacteria	Paceibacteria	UBA9983_A	Zambryskibacteraceae	C7867-005	C7867-005 sp001189165	Parcubacteria bacterium C7867-005
GCA_001189495.1	AKT46676.1	Peptidoglycan hydrolase	pg_hydrolase	Amidase_2+Choline_bind_3	7.5e-08	45	Bacteria	Bacillota_A	Clostridia	Peptostreptococcales	Anaerovoracaceae	Eubacterium_B	Eubacterium_B sulci	Eubacterium sulci ATCC 35585
GCA_001189495.1	AKT47629.1	Lactococcin 972	Lactococcin_972	PF09683	7.2e-11	39	Bacteria	Bacillota_A	Clostridia	Peptostreptococcales	Anaerovoracaceae	Eubacterium_B	Eubacterium_B sulci	Eubacterium sulci ATCC 35585
GCA_001192655.1	GAO98818.1	Peptidoglycan hydrolase	pg_hydrolase	Peptidase_S11+SPOR	4.1e-09	105.8	Bacteria	Pseudomonadota	Alphaproteobacteria	Caedimonadales	Caedimonadaceae	Caedimonas	Caedimonas varicaedens	Caedimonas varicaedens
GCA_001263235.1	KNZ31529.1	Peptidoglycan hydrolase	pg_hydrolase	Peptidase_M23+LysM	3.35e-10	69.9	Bacteria	Pseudomonadota	Gammaproteobacteria	Burkholderiales	Burkholderiaceae_B	LMDS01	LMDS01 sp001263235	Methylibium sp. NZG
GCA_001263235.1	KNZ33953.1	Peptidoglycan hydrolase	pg_hydrolase	SLT+LysM	3.4e-05	52.45	Bacteria	Pseudomonadota	Gammaproteobacteria	Burkholderiales	Burkholderiaceae_B	LMDS01	LMDS01 sp001263235	Methylibium sp. NZG
GCA_001263235.1	KNZ34334.1	Peptidoglycan hydrolase	pg_hydrolase	Amidase_3+AMIN	5.5e-20	116.1	Bacteria	Pseudomonadota	Gammaproteobacteria	Burkholderiales	Burkholderiaceae_B	LMDS01	LMDS01 sp001263235	Methylibium sp. NZG
GCA_001264245.1	AKV65628.1	Peptidoglycan hydrolase	pg_hydrolase	Amidase_3+AMIN	4.3e-20	122.5	Bacteria	Cyanobacteriota	Cyanobacteriia	Cyanobacteriales	Microcystaceae	Microcystis	Microcystis panniformis_A	Microcystis panniformis FACHB-1757
GCA_001264245.1	AKV67539.1	Peptidoglycan hydrolase	pg_hydrolase	Phage_lysozyme+PG_binding_1	2.30005e-15	61.65	Bacteria	Cyanobacteriota	Cyanobacteriia	Cyanobacteriales	Microcystaceae	Microcystis	Microcystis panniformis_A	Microcystis panniformis FACHB-1757
GCA_001264245.1	AKV68914.1	Peptidoglycan hydrolase	pg_hydrolase	NLPC_P60+SH3_16	3.2e-14	73.15	Bacteria	Cyanobacteriota	Cyanobacteriia	Cyanobacteriales	Microcystaceae	Microcystis	Microcystis panniformis_A	Microcystis panniformis FACHB-1757
GCA_001264245.1	AKV70910.1	Piricyclamide 7005E3	Piricyclamide_7005E3		3.003e-13	59	Bacteria	Cyanobacteriota	Cyanobacteriia	Cyanobacteriales	Microcystaceae	Microcystis	Microcystis panniformis_A	Microcystis panniformis FACHB-1757
GCA_001264245.1	AKV70915.1	Piricyclamide 7005E3	Piricyclamide_7005E3		2.917e-17	70	Bacteria	Cyanobacteriota	Cyanobacteriia	Cyanobacteriales	Microcystaceae	Microcystis	Microcystis panniformis_A	Microcystis panniformis FACHB-1757
GCA_001269425.1	AKZ66110.1	Peptidoglycan hydrolase	pg_hydrolase	Amidase_3+AMIN	6.5e-10	87.85	Bacteria	Pseudomonadota	Gammaproteobacteria	Enterobacterales	Enterobacteriaceae	Baumannia	Baumannia cicadellinicola_A	Candidatus Baumannia cicadellinicola
GCA_001270045.2	GAP67676.1	Peptidoglycan hydrolase	pg_hydrolase	SLT+LysM	4e-11	64.35	Bacteria	Bacteroidota	Bacteroidia	Bacteroidales	Prolixibacteraceae	UBA1413	UBA1413 sp001270045	Bacteroidales bacterium 6E
GCA_001270045.2	GAP67713.1	Peptidoglycan hydrolase	pg_hydrolase	Glucosaminidase+LysM	6.5e-06	46.65	Bacteria	Bacteroidota	Bacteroidia	Bacteroidales	Prolixibacteraceae	UBA1413	UBA1413 sp001270045	Bacteroidales bacterium 6E
GCA_001270045.2	GAP69181.1	Peptidoglycan hydrolase	pg_hydrolase	Peptidase_M23+LysM	8.5e-15	77.3	Bacteria	Bacteroidota	Bacteroidia	Bacteroidales	Prolixibacteraceae	UBA1413	UBA1413 sp001270045	Bacteroidales bacterium 6E
GCA_001270045.2	GAP70437.1	Peptidoglycan hydrolase	pg_hydrolase	NLPC_P60+SH3_16	3.95e-14	61	Bacteria	Bacteroidota	Bacteroidia	Bacteroidales	Prolixibacteraceae	UBA1413	UBA1413 sp001270045	Bacteroidales bacterium 6E
GCA_001270045.2	GAP70716.1	Peptidoglycan hydrolase	pg_hydrolase	NLPC_P60+SH3_16	1.05e-08	43.3	Bacteria	Bacteroidota	Bacteroidia	Bacteroidales	Prolixibacteraceae	UBA1413	UBA1413 sp001270045	Bacteroidales bacterium 6E
GCA_001273925.1	LIGG01000001.1_1008	Peptidoglycan hydrolase	pg_hydrolase	Peptidase_M23+LysM	3.1e-11	75.95	Bacteria	Bacillota	Bacilli	Bacillales	DSM-18226	Bacillus_AZ	Bacillus_AZ sp001273925	Bacillus sp. FJAT-27251
GCA_001273925.1	LIGG01000001.1_1597	Peptidoglycan hydrolase	pg_hydrolase	Peptidase_M14+LysM	4.4e-06	61.8	Bacteria	Bacillota	Bacilli	Bacillales	DSM-18226	Bacillus_AZ	Bacillus_AZ sp001273925	Bacillus sp. FJAT-27251
GCA_001273925.1	LIGG01000001.1_2628	Peptidoglycan hydrolase	pg_hydrolase	Amidase_3+SH3_3	3.2e-13	105.25	Bacteria	Bacillota	Bacilli	Bacillales	DSM-18226	Bacillus_AZ	Bacillus_AZ sp001273925	Bacillus sp. FJAT-27251
GCA_001273925.1	LIGG01000001.1_279	Peptidoglycan hydrolase	pg_hydrolase	Amidase_3+SPOR	4.3e-16	105.6	Bacteria	Bacillota	Bacilli	Bacillales	DSM-18226	Bacillus_AZ	Bacillus_AZ sp001273925	Bacillus sp. FJAT-27251
GCA_001273925.1	LIGG01000001.1_3176	Peptidoglycan hydrolase	pg_hydrolase	NLPC_P60+LysM	1.1e-14	78.2	Bacteria	Bacillota	Bacilli	Bacillales	DSM-18226	Bacillus_AZ	Bacillus_AZ sp001273925	Bacillus sp. FJAT-27251
GCA_001273925.1	LIGG01000001.1_340	Peptidoglycan hydrolase	pg_hydrolase	Amidase_3+SH3_3	1.15e-14	104.5	Bacteria	Bacillota	Bacilli	Bacillales	DSM-18226	Bacillus_AZ	Bacillus_AZ sp001273925	Bacillus sp. FJAT-27251
GCA_001273925.1	LIGG01000001.1_406	Peptidoglycan hydrolase	pg_hydrolase	NLPC_P60+SH3_3	6.5e-15	80.75	Bacteria	Bacillota	Bacilli	Bacillales	DSM-18226	Bacillus_AZ	Bacillus_AZ sp001273925	Bacillus sp. FJAT-27251
GCA_001273925.1	LIGG01000001.1_4356	Peptidoglycan hydrolase	pg_hydrolase	Peptidase_M23+LysM	2.25e-15	76.9	Bacteria	Bacillota	Bacilli	Bacillales	DSM-18226	Bacillus_AZ	Bacillus_AZ sp001273925	Bacillus sp. FJAT-27251
GCA_001273925.1	LIGG01000001.1_4621	Peptidoglycan hydrolase	pg_hydrolase	Amidase_3+GW	0.135	89.25	Bacteria	Bacillota	Bacilli	Bacillales	DSM-18226	Bacillus_AZ	Bacillus_AZ sp001273925	Bacillus sp. FJAT-27251
GCA_001273925.1	LIGG01000001.1_760	Peptidoglycan hydrolase	pg_hydrolase	NLPC_P60+LysM	7.5e-15	75.5	Bacteria	Bacillota	Bacilli	Bacillales	DSM-18226	Bacillus_AZ	Bacillus_AZ sp001273925	Bacillus sp. FJAT-27251
GCA_001276605.1	KOR27977.1	Peptidoglycan hydrolase	pg_hydrolase	Amidase_3+AMIN	1.5e-14	76.1	Bacteria	Pseudomonadota	Gammaproteobacteria	Chromatiales	Chromatiaceae	WMS2	WMS2 sp001276605	Achromatium sp. WMS2
GCA_001276605.1	KOR31315.1	Peptidoglycan hydrolase	pg_hydrolase	Peptidase_M23+LysM	8e-13	63.5	Bacteria	Pseudomonadota	Gammaproteobacteria	Chromatiales	Chromatiaceae	WMS2	WMS2 sp001276605	Achromatium sp. WMS2
GCA_001281695.1	KOY84857.1	Peptidoglycan hydrolase	pg_hydrolase	NLPC_P60+SH3_16	1.6e-08	49.3	Bacteria	Bacteroidota	Bacteroidia	Cytophagales	Thermonemataceae	Raineya	Raineya sp001281695	bacterium 336/3
GCA_001281695.1	KOY85372.1	Peptidoglycan hydrolase	pg_hydrolase	Peptidase_M23+LysM	6e-12	69.3	Bacteria	Bacteroidota	Bacteroidia	Cytophagales	Thermonemataceae	Raineya	Raineya sp001281695	bacterium 336/3
GCA_001281695.1	KOY85663.1	Hiracin JM79	Hiracin_JM79		0.0004662	34	Bacteria	Bacteroidota	Bacteroidia	Cytophagales	Thermonemataceae	Raineya	Raineya sp001281695	bacterium 336/3
GCA_001282665.1	LN874944.1_32	Peptidoglycan hydrolase	pg_hydrolase	Peptidase_M23+LysM	1.2e-09	78.6	Bacteria	Bacillota_A	Clostridia	Tissierellales	Tepidimicrobiaceae	Mt11	Mt11 sp001282665	Clostridiales bacterium mt11
GCA_001282665.1	LN874946.1_36	Peptidoglycan hydrolase	pg_hydrolase	Amidase_3+SPOR	8.5e-20	121.3	Bacteria	Bacillota_A	Clostridia	Tissierellales	Tepidimicrobiaceae	Mt11	Mt11 sp001282665	Clostridiales bacterium mt11
GCA_001282665.1	LN874948.1_366	Peptidoglycan hydrolase	pg_hydrolase	NLPC_P60+SH3_6	3.855e-10	40.8	Bacteria	Bacillota_A	Clostridia	Tissierellales	Tepidimicrobiaceae	Mt11	Mt11 sp001282665	Clostridiales bacterium mt11
GCA_001282665.1	LN874948.1_48	Peptidoglycan hydrolase	pg_hydrolase	NLPC_P60+PG_binding_1	6e-13	73.8	Bacteria	Bacillota_A	Clostridia	Tissierellales	Tepidimicrobiaceae	Mt11	Mt11 sp001282665	Clostridiales bacterium mt11
GCA_001282665.1	LN874948.1_522	Peptidoglycan hydrolase	pg_hydrolase	Amidase_3+AMIN	6e-14	113	Bacteria	Bacillota_A	Clostridia	Tissierellales	Tepidimicrobiaceae	Mt11	Mt11 sp001282665	Clostridiales bacterium mt11
GCA_001282665.1	LN874948.1_523	Peptidoglycan hydrolase	pg_hydrolase	Amidase_3+AMIN	2.8e-16	124.4	Bacteria	Bacillota_A	Clostridia	Tissierellales	Tepidimicrobiaceae	Mt11	Mt11 sp001282665	Clostridiales bacterium mt11
GCA_001282665.1	LN874948.1_929	Peptidoglycan hydrolase	pg_hydrolase	Glucosaminidase+SPOR	1.85e-12	45.2	Bacteria	Bacillota_A	Clostridia	Tissierellales	Tepidimicrobiaceae	Mt11	Mt11 sp001282665	Clostridiales bacterium mt11
GCA_001295775.1	KPF66414.1	Peptidoglycan hydrolase	pg_hydrolase	Amidase_3+AMIN	2.1e-20	114	Bacteria	Pseudomonadota	Gammaproteobacteria	Burkholderiales	Burkholderiaceae_B	AAP99	AAP99 sp001295775	beta proteobacterium AAP99
GCA_001295775.1	KPF68068.1	Peptidoglycan hydrolase	pg_hydrolase	SLT+LysM	1.05e-07	55.55	Bacteria	Pseudomonadota	Gammaproteobacteria	Burkholderiales	Burkholderiaceae_B	AAP99	AAP99 sp001295775	beta proteobacterium AAP99
GCA_001295775.1	KPF70378.1	Peptidoglycan hydrolase	pg_hydrolase	Peptidase_M23+LysM	4.65e-15	79.55	Bacteria	Pseudomonadota	Gammaproteobacteria	Burkholderiales	Burkholderiaceae_B	AAP99	AAP99 sp001295775	beta proteobacterium AAP99
GCA_001295935.1	KPF62679.1	Peptidoglycan hydrolase	pg_hydrolase	Amidase_3+AMIN	6e-09	94.95	Bacteria	Pseudomonadota	Alphaproteobacteria	Sphingomonadales	Sphingomonadaceae	Polymorphobacter	Polymorphobacter sp001295935	alpha proteobacterium AAP81b
GCA_001295935.1	KPF80428.1	Peptidoglycan hydrolase	pg_hydrolase	NLPC_P60+SH3_16	1.9e-12	54.75	Bacteria	Pseudomonadota	Alphaproteobacteria	Sphingomonadales	Sphingomonadaceae	Polymorphobacter	Polymorphobacter sp001295935	alpha proteobacterium AAP81b
GCA_001296005.1	KPF83944.1	Peptidoglycan hydrolase	pg_hydrolase	NLPC_P60+SH3_16	4.6e-16	56.7	Bacteria	Pseudomonadota	Alphaproteobacteria	Azospirillales	Azospirillaceae	Niveispirillum	Niveispirillum sp001296005	alpha proteobacterium AAP38
GCA_001296005.1	KPF86010.1	Peptidoglycan hydrolase	pg_hydrolase	Peptidase_M23+LysM	2.95e-11	69.2	Bacteria	Pseudomonadota	Alphaproteobacteria	Azospirillales	Azospirillaceae	Niveispirillum	Niveispirillum sp001296005	alpha proteobacterium AAP38
GCA_001296005.1	KPF86910.1	Peptidoglycan hydrolase	pg_hydrolase	Peptidase_S11+SPOR	3e-11	118.8	Bacteria	Pseudomonadota	Alphaproteobacteria	Azospirillales	Azospirillaceae	Niveispirillum	Niveispirillum sp001296005	alpha proteobacterium AAP38
GCA_001302245.1	LGYU01000001.1_22	Peptidoglycan hydrolase	pg_hydrolase	Glucosaminidase+LysM	0.00105	42.95	Bacteria	Bacteroidota	Bacteroidia	Chitinophagales	Chitinophagaceae	PMP191F	PMP191F sp001302245	Chitinophagaceae bacterium PMP191F
GCA_001302245.1	LGYU01000008.1_163	Peptidoglycan hydrolase	pg_hydrolase	Amidase_3+AMIN	2.3e-05	73.85	Bacteria	Bacteroidota	Bacteroidia	Chitinophagales	Chitinophagaceae	PMP191F	PMP191F sp001302245	Chitinophagaceae bacterium PMP191F
GCA_001302245.1	LGYU01000023.1_57	Peptidoglycan hydrolase	pg_hydrolase	NLPC_P60+SH3_16	1e-11	57.05	Bacteria	Bacteroidota	Bacteroidia	Chitinophagales	Chitinophagaceae	PMP191F	PMP191F sp001302245	Chitinophagaceae bacterium PMP191F
GCA_001302245.1	LGYU01000028.1_13	Peptidoglycan hydrolase	pg_hydrolase	CHAP+PG_binding_1	9.00001e-10	45.9	Bacteria	Bacteroidota	Bacteroidia	Chitinophagales	Chitinophagaceae	PMP191F	PMP191F sp001302245	Chitinophagaceae bacterium PMP191F
GCA_001302985.1	KPJ71237.1	Peptidoglycan hydrolase	pg_hydrolase	Peptidase_M23+LysM	2.95e-13	53.95	Bacteria	Patescibacteria	Paceibacteria	Paceibacterales	DG-74-3	DG-74-3	DG-74-3 sp001302985	Parcubacteria bacterium DG_74_3
GCA_001303025.1	KPJ76529.1	Peptidoglycan hydrolase	pg_hydrolase	Amidase_3+AMIN	7e-08	97.6	Bacteria	Desulfobacterota	Desulfobacteria	Desulfobacterales	SG8-13	SG8-13	SG8-13 sp001303025	Deltaproteobacteria bacterium SG8_13
GCA_001303025.1	KPJ78270.1	Peptidoglycan hydrolase	pg_hydrolase	SLT+LysM	9e-12	58.5	Bacteria	Desulfobacterota	Desulfobacteria	Desulfobacterales	SG8-13	SG8-13	SG8-13 sp001303025	Deltaproteobacteria bacterium SG8_13
GCA_001303025.1	KPJ78696.1	Peptidoglycan hydrolase	pg_hydrolase	NLPC_P60+SPOR	4.15e-14	73.4	Bacteria	Desulfobacterota	Desulfobacteria	Desulfobacterales	SG8-13	SG8-13	SG8-13 sp001303025	Deltaproteobacteria bacterium SG8_13
GCA_001303125.1	KPJ73701.1	Peptidoglycan hydrolase	pg_hydrolase	Peptidase_M23+LysM	4.65e-14	66.85	Bacteria	Patescibacteria	Paceibacteria	Paceibacterales	DG-74-1	DG-74-1	DG-74-1 sp001303125	Parcubacteria bacterium DG_74_1
GCA_001303245.1	KPJ81295.1	Peptidoglycan hydrolase	pg_hydrolase	Peptidase_M23+LysM	4.95e-14	68.5	Bacteria	Pseudomonadota	Gammaproteobacteria	Steroidobacterales	Steroidobacteraceae	SG8-30	SG8-30 sp001303245	Gammaproteobacteria bacterium SG8_30
GCA_001303245.1	KPJ82032.1	Peptidoglycan hydrolase	pg_hydrolase	Amidase_3+AMIN	1.7e-19	112.05	Bacteria	Pseudomonadota	Gammaproteobacteria	Steroidobacterales	Steroidobacteraceae	SG8-30	SG8-30 sp001303245	Gammaproteobacteria bacterium SG8_30
GCA_001303415.1	KPK15033.1	Peptidoglycan hydrolase	pg_hydrolase	Peptidase_M74+LysM	6.0075e-10	40.2	Bacteria	Myxococcota	Polyangia	Polyangiales	SG8-38	SG8-38	SG8-38 sp001303415	Myxococcales bacterium SG8_38
GCA_001303415.1	KPK15561.1	Peptidoglycan hydrolase	pg_hydrolase	Peptidase_M15_2+LysM	6.0049e-14	53.4	Bacteria	Myxococcota	Polyangia	Polyangiales	SG8-38	SG8-38	SG8-38 sp001303415	Myxococcales bacterium SG8_38
GCA_001303445.1	KPK08802.1	Peptidoglycan hydrolase	pg_hydrolase	SLT+LysM	0.0012	53	Bacteria	Pseudomonadota	Gammaproteobacteria	Burkholderiales	SG8-39	SG8-39	SG8-39 sp001303445	Betaproteobacteria bacterium SG8_39
GCA_001303445.1	KPK09086.1	Peptidoglycan hydrolase	pg_hydrolase	Peptidase_M23+LysM	2.2e-12	74	Bacteria	Pseudomonadota	Gammaproteobacteria	Burkholderiales	SG8-39	SG8-39	SG8-39 sp001303445	Betaproteobacteria bacterium SG8_39
GCA_001303585.1	KPK14463.1	Peptidoglycan hydrolase	pg_hydrolase	SLT_2+PG_binding_1	4.85e-15	196.95	Bacteria	Pseudomonadota	Gammaproteobacteria	Burkholderiales	SG8-41	SG8-41	SG8-41 sp001303585	Betaproteobacteria bacterium SG8_41
GCA_001303585.1	KPK18990.1	Peptidoglycan hydrolase	pg_hydrolase	Amidase_3+AMIN	1.35e-22	120.7	Bacteria	Pseudomonadota	Gammaproteobacteria	Burkholderiales	SG8-41	SG8-41	SG8-41 sp001303585	Betaproteobacteria bacterium SG8_41
GCA_001303885.1	KPK65795.1	Peptidoglycan hydrolase	pg_hydrolase	Peptidase_M23+LysM	2.65e-09	56.45	Bacteria	Planctomycetota	Brocadiia	SM23-32	SM23-32	SM23-32	SM23-32 sp001303885	Planctomycetes bacterium SM23_32
GCA_001303955.1	KPL13801.1	Peptidoglycan hydrolase	pg_hydrolase	NLPC_P60+SH3_16	1.25012e-12	51	Bacteria	Bacteroidota	Bacteroidia	Bacteroidales	SM23-62	SM23-62	SM23-62 sp001303955	Bacteroides sp. SM23_62
GCA_001303955.1	KPL14264.1	Peptidoglycan hydrolase	pg_hydrolase	Glucosaminidase+LysM	9.5e-08	54.4	Bacteria	Bacteroidota	Bacteroidia	Bacteroidales	SM23-62	SM23-62	SM23-62 sp001303955	Bacteroides sp. SM23_62
GCA_001304015.1	KPL18360.1	Peptidoglycan hydrolase	pg_hydrolase	Peptidase_M23+LysM	0.00044	65.9	Bacteria	TA06_A	DG-26_A	SM23-81	SM23-81	SM23-81	SM23-81 sp001304015	candidate division Zixibacteria bacterium SM23_81
GCA_001304015.1	KPL19970.1	Peptidoglycan hydrolase	pg_hydrolase	NLPC_P60+SH3_16	1.25e-14	66.05	Bacteria	TA06_A	DG-26_A	SM23-81	SM23-81	SM23-81	SM23-81 sp001304015	candidate division Zixibacteria bacterium SM23_81
GCA_001304035.1	KPK95915.1	Peptidoglycan hydrolase	pg_hydrolase	Peptidase_M15_3+PG_binding_1	2.45e-06	35.85	Bacteria	SM23-31	SM23-31	SM23-31	SM23-31	SM23-31	SM23-31 sp001304035	bacterium SM23_31
GCA_001304105.1	KPK95181.1	Peptidoglycan hydrolase	pg_hydrolase	SLT+LysM	1.15e-13	56.5	Bacteria	Desulfobacterota_F	SM23-61	SM23-61	SM23-61	SM23-61	SM23-61 sp001304105	Deltaproteobacteria bacterium SM23_61
GCA_001304215.1	KPL27853.1	Peptidoglycan hydrolase	pg_hydrolase	Peptidase_M23+LysM	1.65e-10	67.75	Bacteria	Pseudomonadota	Gammaproteobacteria	Acidiferrobacterales	Sulfurifustaceae	SM1-46	SM1-46 sp001304215	Acidithiobacillales bacterium SM1_46
GCA_001304215.1	KPL28957.1	Peptidoglycan hydrolase	pg_hydrolase	Amidase_3+AMIN	4.3e-19	108.95	Bacteria	Pseudomonadota	Gammaproteobacteria	Acidiferrobacterales	Sulfurifustaceae	SM1-46	SM1-46 sp001304215	Acidithiobacillales bacterium SM1_46
GCA_001304425.1	KPK27190.1	Peptidoglycan hydrolase	pg_hydrolase	Glyco_hydro_108+PG_binding_3	3.1e-11	66.35	Bacteria	Pseudomonadota	Gammaproteobacteria	Burkholderiales	SG8-40	SG8-40	SG8-40 sp001304425	Betaproteobacteria bacterium SG8_40
GCA_001304425.1	KPK30570.1	Peptidoglycan hydrolase	pg_hydrolase	Amidase_3+AMIN	8.71e-26	89.25	Bacteria	Pseudomonadota	Gammaproteobacteria	Burkholderiales	SG8-40	SG8-40	SG8-40 sp001304425	Betaproteobacteria bacterium SG8_40
GCA_001304425.1	KPK34742.1	Peptidoglycan hydrolase	pg_hydrolase	SLT+LysM	2.15e-05	53.9	Bacteria	Pseudomonadota	Gammaproteobacteria	Burkholderiales	SG8-40	SG8-40	SG8-40 sp001304425	Betaproteobacteria bacterium SG8_40
GCA_001304505.1	KPK79428.1	Peptidoglycan hydrolase	pg_hydrolase	SLT+LysM	1.1e-10	65.8	Bacteria	Bacteroidota	Bacteroidia	Bacteroidales	SM23-62	LJUQ01	LJUQ01 sp001304505	Bacteroides sp. SM23_62_1
GCA_001304505.1	KPK85275.1	Peptidoglycan hydrolase	pg_hydrolase	SLT+LysM	9e-11	62.6	Bacteria	Bacteroidota	Bacteroidia	Bacteroidales	SM23-62	LJUQ01	LJUQ01 sp001304505	Bacteroides sp. SM23_62_1
GCA_001304505.1	KPK87003.1	Peptidoglycan hydrolase	pg_hydrolase	Glucosaminidase+LysM	4.15e-05	48.8	Bacteria	Bacteroidota	Bacteroidia	Bacteroidales	SM23-62	LJUQ01	LJUQ01 sp001304505	Bacteroides sp. SM23_62_1
GCA_001304505.1	KPK87901.1	Peptidoglycan hydrolase	pg_hydrolase	NLPC_P60+SH3_16	7e-11	53.25	Bacteria	Bacteroidota	Bacteroidia	Bacteroidales	SM23-62	LJUQ01	LJUQ01 sp001304505	Bacteroides sp. SM23_62_1
GCA_001304875.1	BBZO01000001.1_41	Peptidoglycan hydrolase	pg_hydrolase	Amidase_3+SPOR	1.8e-13	94.95	Bacteria	Bacillota_A	Clostridia	Lachnospirales	Lachnospiraceae	Ventrisoma	Ventrisoma faecale	Clostridia bacterium UC5.1-2E3
GCA_001304875.1	BBZO01000004.1_30	Peptidoglycan hydrolase	pg_hydrolase	Peptidase_M15_4+Choline_bind_1	0.0125	32.8	Bacteria	Bacillota_A	Clostridia	Lachnospirales	Lachnospiraceae	Ventrisoma	Ventrisoma faecale	Clostridia bacterium UC5.1-2E3
GCA_001304875.1	BBZO01000007.1_62	Peptidoglycan hydrolase	pg_hydrolase	NLPC_P60+SH3_3	8e-11	63.7	Bacteria	Bacillota_A	Clostridia	Lachnospirales	Lachnospiraceae	Ventrisoma	Ventrisoma faecale	Clostridia bacterium UC5.1-2E3
GCA_001304875.1	BBZO01000017.1_88	Peptidoglycan hydrolase	pg_hydrolase	Glyco_hydro_25+Choline_bind_1	0.11	50.5	Bacteria	Bacillota_A	Clostridia	Lachnospirales	Lachnospiraceae	Ventrisoma	Ventrisoma faecale	Clostridia bacterium UC5.1-2E3
GCA_001304875.1	BBZO01000018.1_54	Peptidoglycan hydrolase	pg_hydrolase	NLPC_P60+SH3_3	6e-11	50.85	Bacteria	Bacillota_A	Clostridia	Lachnospirales	Lachnospiraceae	Ventrisoma	Ventrisoma faecale	Clostridia bacterium UC5.1-2E3
GCA_001304875.1	BBZO01000023.1_36	Peptidoglycan hydrolase	pg_hydrolase	NLPC_P60+SH3_3	3.1e-09	64.6	Bacteria	Bacillota_A	Clostridia	Lachnospirales	Lachnospiraceae	Ventrisoma	Ventrisoma faecale	Clostridia bacterium UC5.1-2E3
GCA_001304875.1	BBZO01000024.1_58	Peptidoglycan hydrolase	pg_hydrolase	Glyco_hydro_25+Choline_bind_1	1.6e-07	68.5	Bacteria	Bacillota_A	Clostridia	Lachnospirales	Lachnospiraceae	Ventrisoma	Ventrisoma faecale	Clostridia bacterium UC5.1-2E3
GCA_001304995.1	BBZU01000003.1_116	Peptidoglycan hydrolase	pg_hydrolase	NLPC_P60+SH3_3	8.5e-15	75.1	Bacteria	Bacillota_A	Clostridia	Lachnospirales	Anaerotignaceae	Anaerotignum	Anaerotignum sp001304995	Clostridia bacterium UC5.1-1D10
GCA_001304995.1	BBZU01000007.1_125	Peptidoglycan hydrolase	pg_hydrolase	Amidase_3+AMIN	2.05e-08	90.55	Bacteria	Bacillota_A	Clostridia	Lachnospirales	Anaerotignaceae	Anaerotignum	Anaerotignum sp001304995	Clostridia bacterium UC5.1-1D10
GCA_001304995.1	BBZU01000013.1_76	GarvieacinQ garQ	GarvieacinQ_garQ		0.0004559	33	Bacteria	Bacillota_A	Clostridia	Lachnospirales	Anaerotignaceae	Anaerotignum	Anaerotignum sp001304995	Clostridia bacterium UC5.1-1D10
GCA_001305115.1	BCAA01000001.1_98	Peptidoglycan hydrolase	pg_hydrolase	Amidase_3+SH3_3	2.20008e-09	41.25	Bacteria	Bacillota_A	Clostridia	Oscillospirales	Acutalibacteraceae	Anaeromassilibacillus	Anaeromassilibacillus sp001305115	Clostridia bacterium UC5.1-1E11
GCA_001305115.1	BCAA01000009.1_86	Peptidoglycan hydrolase	pg_hydrolase	Peptidase_M23+LysM	1.4e-08	67.75	Bacteria	Bacillota_A	Clostridia	Oscillospirales	Acutalibacteraceae	Anaeromassilibacillus	Anaeromassilibacillus sp001305115	Clostridia bacterium UC5.1-1E11
GCA_001310415.1	BAXE01000006.1_126	Colicin E9	Colicin_E9		9.42e-33	123	Bacteria	Pseudomonadota	Gammaproteobacteria	Enterobacterales_A	Vibrionaceae	Enterovibrio	Enterovibrio sp001310415	Enterovibrio sp. JCM 19048
GCA_001310415.1	BAXE01000017.1_86	Peptidoglycan hydrolase	pg_hydrolase	Peptidase_M23+LysM	5.5e-12	60.15	Bacteria	Pseudomonadota	Gammaproteobacteria	Enterobacterales_A	Vibrionaceae	Enterovibrio	Enterovibrio sp001310415	Enterovibrio sp. JCM 19048
GCA_001310415.1	BAXE01000018.1_98	McdA1	McdA1		0.0001116	35	Bacteria	Pseudomonadota	Gammaproteobacteria	Enterobacterales_A	Vibrionaceae	Enterovibrio	Enterovibrio sp001310415	Enterovibrio sp. JCM 19048
GCA_001310415.1	BAXE01000047.1_17	Peptidoglycan hydrolase	pg_hydrolase	SLT+LysM	1.455e-10	41	Bacteria	Pseudomonadota	Gammaproteobacteria	Enterobacterales_A	Vibrionaceae	Enterovibrio	Enterovibrio sp001310415	Enterovibrio sp. JCM 19048
GCA_001310455.1	BAXG01000008.1_81	McdA1	McdA1		0.0007979	33	Bacteria	Pseudomonadota	Gammaproteobacteria	Enterobacterales_A	Vibrionaceae	JCM-19050	JCM-19050 sp001310455	Photobacterium sp. JCM 19050
GCA_001310455.1	BAXG01000010.1_143	Peptidoglycan hydrolase	pg_hydrolase	Peptidase_M23+LysM	0.000145	69.1	Bacteria	Pseudomonadota	Gammaproteobacteria	Enterobacterales_A	Vibrionaceae	JCM-19050	JCM-19050 sp001310455	Photobacterium sp. JCM 19050
GCA_001310455.1	BAXG01000022.1_105	Peptidoglycan hydrolase	pg_hydrolase	Amidase_3+LysM	3.7e-13	75.55	Bacteria	Pseudomonadota	Gammaproteobacteria	Enterobacterales_A	Vibrionaceae	JCM-19050	JCM-19050 sp001310455	Photobacterium sp. JCM 19050
GCA_001310555.1	BAXO01000020.1_89	Peptidoglycan hydrolase	pg_hydrolase	Glucosaminidase+SH3_3	1.25026e-08	39	Bacteria	Bacillota	Bacilli	Bacillales_H	Bacillaceae_D	JCM-19058	JCM-19058 sp001310555	Bacillus sp. JCM 19058
GCA_001310555.1	BAXO01000031.1_7	Peptidoglycan hydrolase	pg_hydrolase	Peptidase_M23+LysM	1.1e-12	69.1	Bacteria	Bacillota	Bacilli	Bacillales_H	Bacillaceae_D	JCM-19058	JCM-19058 sp001310555	Bacillus sp. JCM 19058
GCA_001310555.1	BAXO01000031.1_9	Peptidoglycan hydrolase	pg_hydrolase	Peptidase_M14+LysM	9.5e-06	69.05	Bacteria	Bacillota	Bacilli	Bacillales_H	Bacillaceae_D	JCM-19058	JCM-19058 sp001310555	Bacillus sp. JCM 19058
GCA_001310555.1	BAXO01000044.1_20	Peptidoglycan hydrolase	pg_hydrolase	Amidase_3+PG_binding_1	1e-13	89.55	Bacteria	Bacillota	Bacilli	Bacillales_H	Bacillaceae_D	JCM-19058	JCM-19058 sp001310555	Bacillus sp. JCM 19058
GCA_001310555.1	BAXO01000044.1_22	UviB	UviB		1.255e-06	42	Bacteria	Bacillota	Bacilli	Bacillales_H	Bacillaceae_D	JCM-19058	JCM-19058 sp001310555	Bacillus sp. JCM 19058
GCA_001310555.1	BAXO01000053.1_13	Peptidoglycan hydrolase	pg_hydrolase	NLPC_P60+PG_binding_1	1.5e-20	88.35	Bacteria	Bacillota	Bacilli	Bacillales_H	Bacillaceae_D	JCM-19058	JCM-19058 sp001310555	Bacillus sp. JCM 19058
GCA_001310555.1	BAXO01000069.1_44	Peptidoglycan hydrolase	pg_hydrolase	NLPC_P60+PG_binding_1	1.85e-18	85.6	Bacteria	Bacillota	Bacilli	Bacillales_H	Bacillaceae_D	JCM-19058	JCM-19058 sp001310555	Bacillus sp. JCM 19058
GCA_001310555.1	BAXO01000098.1_20	Peptidoglycan hydrolase	pg_hydrolase	Amidase_3+SH3_3	1.95e-11	116.15	Bacteria	Bacillota	Bacilli	Bacillales_H	Bacillaceae_D	JCM-19058	JCM-19058 sp001310555	Bacillus sp. JCM 19058
GCA_001311865.1	BBCD01000002.1_186	Peptidoglycan hydrolase	pg_hydrolase	Amidase_3+SH3_3	1.8e-12	71.4	Bacteria	Bacillota	Bacilli	Bacillales_D	Alkalibacillaceae	Piscibacillus	Piscibacillus salipiscarius	Piscibacillus salipiscarius JCM 13188
GCA_001311865.1	BBCD01000022.1_77	Peptidoglycan hydrolase	pg_hydrolase	Peptidase_M14+LysM	1.65e-07	70.15	Bacteria	Bacillota	Bacilli	Bacillales_D	Alkalibacillaceae	Piscibacillus	Piscibacillus salipiscarius	Piscibacillus salipiscarius JCM 13188
GCA_001311865.1	BBCD01000023.1_46	Peptidoglycan hydrolase	pg_hydrolase	Amidase_3+SPOR	1.05e-14	104.05	Bacteria	Bacillota	Bacilli	Bacillales_D	Alkalibacillaceae	Piscibacillus	Piscibacillus salipiscarius	Piscibacillus salipiscarius JCM 13188
GCA_001311865.1	BBCD01000031.1_32	Peptidoglycan hydrolase	pg_hydrolase	Glucosaminidase+SH3_3	3.00014e-10	44.5	Bacteria	Bacillota	Bacilli	Bacillales_D	Alkalibacillaceae	Piscibacillus	Piscibacillus salipiscarius	Piscibacillus salipiscarius JCM 13188
GCA_001312505.1	BBDW01000005.1_272	Peptidoglycan hydrolase	pg_hydrolase	Amidase_3+Choline_bind_1	0.00285	36.35	Bacteria	Bacillota_A	Clostridia	Lachnospirales	Lachnospiraceae	Mediterraneibacter	Mediterraneibacter faecis	[Ruminococcus] faecis JCM 15917
GCA_001312505.1	BBDW01000008.1_86	Peptidoglycan hydrolase	pg_hydrolase	Amidase_3+SPOR	1.1e-15	100.3	Bacteria	Bacillota_A	Clostridia	Lachnospirales	Lachnospiraceae	Mediterraneibacter	Mediterraneibacter faecis	[Ruminococcus] faecis JCM 15917
GCA_001312805.1	BBEO01000329.1_1	Sap B	Sap_B		4.059e-07	41	Bacteria	Myxococcota	Polyangia	Polyangiales	Polyangiaceae	Byssovorax	Byssovorax cruenta	Byssovorax cruenta JCM 12614
GCA_001312805.1	BBEO01000329.1_2	Sap B	Sap_B		1.125e-07	43	Bacteria	Myxococcota	Polyangia	Polyangiales	Polyangiaceae	Byssovorax	Byssovorax cruenta	Byssovorax cruenta JCM 12614
GCA_001312805.1	BBEO01000329.1_3	Sap B	Sap_B		1.125e-07	43	Bacteria	Myxococcota	Polyangia	Polyangiales	Polyangiaceae	Byssovorax	Byssovorax cruenta	Byssovorax cruenta JCM 12614
GCA_001313065.1	BBFD01000034.1_1	Peptidoglycan hydrolase	pg_hydrolase	Peptidase_M23+LysM	1.15e-14	76	Bacteria	Pseudomonadota	Gammaproteobacteria	Burkholderiales	Chitinibacteraceae	Amantichitinum	Amantichitinum sp001313065	Silvimonas sp. JCM 19000
GCA_001313065.1	BBFD01000287.1_3	Peptidoglycan hydrolase	pg_hydrolase	Amidase_3+AMIN	1.3e-23	118.7	Bacteria	Pseudomonadota	Gammaproteobacteria	Burkholderiales	Chitinibacteraceae	Amantichitinum	Amantichitinum sp001313065	Silvimonas sp. JCM 19000
GCA_001313085.1	BBFE01000073.1_11	Peptidoglycan hydrolase	pg_hydrolase	Peptidase_M14+LysM	4.1e-09	72.4	Bacteria	Bacillota	Bacilli	Paenibacillales	NBRC-103111	BBFE01	BBFE01 sp001313085	Paenibacillus sp. JCM 18996
GCA_001314545.1	KPP95357.1	Lactococcin A	Lactococcin_A		0.0004104	34	Bacteria	Bacteroidota	Rhodothermia	Balneolales	HLUCCA01	HLUCCA01	HLUCCA01 sp001314545	Bacteroidetes bacterium HLUCCA01
GCA_001314545.1	KPP96003.1	Peptidoglycan hydrolase	pg_hydrolase	SLT+LysM	1.3e-10	51.85	Bacteria	Bacteroidota	Rhodothermia	Balneolales	HLUCCA01	HLUCCA01	HLUCCA01 sp001314545	Bacteroidetes bacterium HLUCCA01
GCA_001314545.1	KPQ00933.1	Peptidoglycan hydrolase	pg_hydrolase	NLPC_P60+SH3_16	9.5e-12	59.5	Bacteria	Bacteroidota	Rhodothermia	Balneolales	HLUCCA01	HLUCCA01	HLUCCA01 sp001314545	Bacteroidetes bacterium HLUCCA01
GCA_001314625.1	KPP80492.1	Peptidoglycan hydrolase	pg_hydrolase	NLPC_P60+SH3_16	1.60125e-13	51.75	Bacteria	Pseudomonadota	Alphaproteobacteria	Caulobacterales	Maricaulaceae	Glycocaulis	Glycocaulis sp001314625	Oceanicaulis sp. HLUCCA04
GCA_001314625.1	KPP81239.1	Peptidoglycan hydrolase	pg_hydrolase	SLT_2+PG_binding_1	2.5e-15	187.9	Bacteria	Pseudomonadota	Alphaproteobacteria	Caulobacterales	Maricaulaceae	Glycocaulis	Glycocaulis sp001314625	Oceanicaulis sp. HLUCCA04
GCA_001314625.1	KPP82315.1	Peptidoglycan hydrolase	pg_hydrolase	Glyco_hydro_108+PG_binding_3	1.95e-10	73.3	Bacteria	Pseudomonadota	Alphaproteobacteria	Caulobacterales	Maricaulaceae	Glycocaulis	Glycocaulis sp001314625	Oceanicaulis sp. HLUCCA04
GCA_001314625.1	KPP82693.1	Peptidoglycan hydrolase	pg_hydrolase	Peptidase_M23+LysM	1.65e-12	67.7	Bacteria	Pseudomonadota	Alphaproteobacteria	Caulobacterales	Maricaulaceae	Glycocaulis	Glycocaulis sp001314625	Oceanicaulis sp. HLUCCA04
GCA_001314625.1	KPP83131.1	Peptidoglycan hydrolase	pg_hydrolase	Peptidase_S11+SPOR	1e-09	104.8	Bacteria	Pseudomonadota	Alphaproteobacteria	Caulobacterales	Maricaulaceae	Glycocaulis	Glycocaulis sp001314625	Oceanicaulis sp. HLUCCA04
GCA_001314655.1	KPP84782.1	Peptidoglycan hydrolase	pg_hydrolase	Glyco_hydro_108+PG_binding_3	2.15001e-21	81.35	Bacteria	Pseudomonadota	Alphaproteobacteria	Rhodobacterales	Rhodobacteraceae	Salibaculum	Salibaculum sp001314655	Rhodobacteraceae bacterium HLUCCA08
GCA_001314655.1	KPP84829.1	Peptidoglycan hydrolase	pg_hydrolase	Amidase_3+AMIN	9.5e-08	78.75	Bacteria	Pseudomonadota	Alphaproteobacteria	Rhodobacterales	Rhodobacteraceae	Salibaculum	Salibaculum sp001314655	Rhodobacteraceae bacterium HLUCCA08
GCA_001314655.1	KPP87147.1	Peptidoglycan hydrolase	pg_hydrolase	Peptidase_M23+LysM	0.0025	43.15	Bacteria	Pseudomonadota	Alphaproteobacteria	Rhodobacterales	Rhodobacteraceae	Salibaculum	Salibaculum sp001314655	Rhodobacteraceae bacterium HLUCCA08
GCA_001314655.1	KPP89630.1	Peptidoglycan hydrolase	pg_hydrolase	SLT_2+PG_binding_1	8.5e-16	159.1	Bacteria	Pseudomonadota	Alphaproteobacteria	Rhodobacterales	Rhodobacteraceae	Salibaculum	Salibaculum sp001314655	Rhodobacteraceae bacterium HLUCCA08
GCA_001314655.1	KPP90593.1	Peptidoglycan hydrolase	pg_hydrolase	SLT_2+PG_binding_1	7.5e-12	148.2	Bacteria	Pseudomonadota	Alphaproteobacteria	Rhodobacterales	Rhodobacteraceae	Salibaculum	Salibaculum sp001314655	Rhodobacteraceae bacterium HLUCCA08
GCA_001314655.1	KPP93108.1	Peptidoglycan hydrolase	pg_hydrolase	SLT_2+PG_binding_1	3.15e-10	196.3	Bacteria	Pseudomonadota	Alphaproteobacteria	Rhodobacterales	Rhodobacteraceae	Salibaculum	Salibaculum sp001314655	Rhodobacteraceae bacterium HLUCCA08
GCA_001314655.1	KPP93168.1	Peptidoglycan hydrolase	pg_hydrolase	NLPC_P60+SH3_16	2.565e-16	58.75	Bacteria	Pseudomonadota	Alphaproteobacteria	Rhodobacterales	Rhodobacteraceae	Salibaculum	Salibaculum sp001314655	Rhodobacteraceae bacterium HLUCCA08
GCA_001314685.1	KPQ08960.1	Peptidoglycan hydrolase	pg_hydrolase	Peptidase_M23+LysM	1.65e-07	46.25	Bacteria	Pseudomonadota	Alphaproteobacteria	Rhodobacterales	Rhodobacteraceae	HLUCCA09	HLUCCA09 sp001314685	Rhodobacteraceae bacterium HLUCCA09
GCA_001314685.1	KPQ10465.1	Peptidoglycan hydrolase	pg_hydrolase	NLPC_P60+SH3_16	2.00265e-14	52.3	Bacteria	Pseudomonadota	Alphaproteobacteria	Rhodobacterales	Rhodobacteraceae	HLUCCA09	HLUCCA09 sp001314685	Rhodobacteraceae bacterium HLUCCA09
GCA_001314685.1	KPQ12910.1	Peptidoglycan hydrolase	pg_hydrolase	SLT_2+PG_binding_1	1.95e-12	203	Bacteria	Pseudomonadota	Alphaproteobacteria	Rhodobacterales	Rhodobacteraceae	HLUCCA09	HLUCCA09 sp001314685	Rhodobacteraceae bacterium HLUCCA09
GCA_001314705.1	KPP81893.1	Peptidoglycan hydrolase	pg_hydrolase	SLT_2+PG_binding_1	5.5e-12	196	Bacteria	Pseudomonadota	Alphaproteobacteria	Rhodobacterales	Rhodobacteraceae	Aquicoccus	Aquicoccus sp001314705	Rhodobacteraceae bacterium HLUCCO07
GCA_001314705.1	KPP84384.1	Peptidoglycan hydrolase	pg_hydrolase	SLT_2+PG_binding_1	8.5e-12	196.8	Bacteria	Pseudomonadota	Alphaproteobacteria	Rhodobacterales	Rhodobacteraceae	Aquicoccus	Aquicoccus sp001314705	Rhodobacteraceae bacterium HLUCCO07
GCA_001314705.1	KPP85484.1	Peptidoglycan hydrolase	pg_hydrolase	Amidase_3+AMIN	3.85e-11	97.4	Bacteria	Pseudomonadota	Alphaproteobacteria	Rhodobacterales	Rhodobacteraceae	Aquicoccus	Aquicoccus sp001314705	Rhodobacteraceae bacterium HLUCCO07
GCA_001314705.1	KPP85885.1	Peptidoglycan hydrolase	pg_hydrolase	NLPC_P60+SH3_16	2.2e-14	50.8	Bacteria	Pseudomonadota	Alphaproteobacteria	Rhodobacterales	Rhodobacteraceae	Aquicoccus	Aquicoccus sp001314705	Rhodobacteraceae bacterium HLUCCO07
GCA_001314705.1	KPP87855.1	Peptidoglycan hydrolase	pg_hydrolase	Glyco_hydro_108+PG_binding_3	5.16e-23	80.15	Bacteria	Pseudomonadota	Alphaproteobacteria	Rhodobacterales	Rhodobacteraceae	Aquicoccus	Aquicoccus sp001314705	Rhodobacteraceae bacterium HLUCCO07
GCA_001314705.1	KPP88279.1	Peptidoglycan hydrolase	pg_hydrolase	SLT_2+PG_binding_1	5.5e-12	153.7	Bacteria	Pseudomonadota	Alphaproteobacteria	Rhodobacterales	Rhodobacteraceae	Aquicoccus	Aquicoccus sp001314705	Rhodobacteraceae bacterium HLUCCO07
GCA_001314705.1	KPP88702.1	Peptidoglycan hydrolase	pg_hydrolase	Peptidase_M23+LysM	1.5e-06	44.45	Bacteria	Pseudomonadota	Alphaproteobacteria	Rhodobacterales	Rhodobacteraceae	Aquicoccus	Aquicoccus sp001314705	Rhodobacteraceae bacterium HLUCCO07
GCA_001314805.1	KPQ13871.1	Peptidoglycan hydrolase	pg_hydrolase	SLT_2+PG_binding_1	3.55e-19	192.3	Bacteria	Pseudomonadota	Alphaproteobacteria	Rhodobacterales	Rhodobacteraceae	Roseibacterium	Roseibacterium sp001314805	Rhodobacteraceae bacterium HLUCCO18
GCA_001314805.1	KPQ16016.1	Peptidoglycan hydrolase	pg_hydrolase	Amidase_3+AMIN	5e-06	80.2	Bacteria	Pseudomonadota	Alphaproteobacteria	Rhodobacterales	Rhodobacteraceae	Roseibacterium	Roseibacterium sp001314805	Rhodobacteraceae bacterium HLUCCO18
GCA_001314805.1	KPQ17332.1	Peptidoglycan hydrolase	pg_hydrolase	Peptidase_M23+LysM	0.0021	42.9	Bacteria	Pseudomonadota	Alphaproteobacteria	Rhodobacterales	Rhodobacteraceae	Roseibacterium	Roseibacterium sp001314805	Rhodobacteraceae bacterium HLUCCO18
GCA_001314805.1	KPQ17458.1	Peptidoglycan hydrolase	pg_hydrolase	SLT_2+PG_binding_1	6e-11	159.1	Bacteria	Pseudomonadota	Alphaproteobacteria	Rhodobacterales	Rhodobacteraceae	Roseibacterium	Roseibacterium sp001314805	Rhodobacteraceae bacterium HLUCCO18
GCA_001314805.1	KPQ17469.1	Peptidoglycan hydrolase	pg_hydrolase	SLT_2+PG_binding_1	7e-14	205.25	Bacteria	Pseudomonadota	Alphaproteobacteria	Rhodobacterales	Rhodobacteraceae	Roseibacterium	Roseibacterium sp001314805	Rhodobacteraceae bacterium HLUCCO18
GCA_001314805.1	KPQ18403.1	Peptidoglycan hydrolase	pg_hydrolase	NLPC_P60+SH3_16	4.30001e-14	58.55	Bacteria	Pseudomonadota	Alphaproteobacteria	Rhodobacterales	Rhodobacteraceae	Roseibacterium	Roseibacterium sp001314805	Rhodobacteraceae bacterium HLUCCO18
GCA_001314865.1	KPQ35308.1	Peptidoglycan hydrolase	pg_hydrolase	Peptidase_M23+LysM	3.4e-12	80.65	Bacteria	Cyanobacteriota	Cyanobacteriia	Phormidesmiales	Phormidesmiaceae	Phormidesmis	Phormidesmis priestleyi_B	Phormidesmis priestleyi Ana
GCA_001314865.1	KPQ35759.1	Peptidoglycan hydrolase	pg_hydrolase	Amidase_3+AMIN	4.75e-17	120.25	Bacteria	Cyanobacteriota	Cyanobacteriia	Phormidesmiales	Phormidesmiaceae	Phormidesmis	Phormidesmis priestleyi_B	Phormidesmis priestleyi Ana
GCA_001314865.1	KPQ35926.1	Peptidoglycan hydrolase	pg_hydrolase	Peptidase_M23+LysM	8e-06	49.25	Bacteria	Cyanobacteriota	Cyanobacteriia	Phormidesmiales	Phormidesmiaceae	Phormidesmis	Phormidesmis priestleyi_B	Phormidesmis priestleyi Ana
GCA_001314865.1	KPQ37198.1	Peptidoglycan hydrolase	pg_hydrolase	NLPC_P60+SH3_16	1.95e-12	70.15	Bacteria	Cyanobacteriota	Cyanobacteriia	Phormidesmiales	Phormidesmiaceae	Phormidesmis	Phormidesmis priestleyi_B	Phormidesmis priestleyi Ana
GCA_001314905.1	KPQ38999.1	Peptidoglycan hydrolase	pg_hydrolase	Glyco_hydro_25+PG_binding_1	1.9e-12	105.7	Bacteria	Cyanobacteriota	Cyanobacteriia	Cyanobacteriales	Geitlerinemaceae	Sodalinema	Sodalinema sp001314905	Phormidium sp. OSCR
GCA_001314905.1	KPQ40295.1	Peptidoglycan hydrolase	pg_hydrolase	Peptidase_M23+LysM	1.55e-08	64.6	Bacteria	Cyanobacteriota	Cyanobacteriia	Cyanobacteriales	Geitlerinemaceae	Sodalinema	Sodalinema sp001314905	Phormidium sp. OSCR
GCA_001314905.1	KPQ40560.1	Peptidoglycan hydrolase	pg_hydrolase	NLPC_P60+SH3_16	2.45e-18	76.05	Bacteria	Cyanobacteriota	Cyanobacteriia	Cyanobacteriales	Geitlerinemaceae	Sodalinema	Sodalinema sp001314905	Phormidium sp. OSCR
GCA_001321835.1	KPU84192.1	Peptidoglycan hydrolase	pg_hydrolase	Amidase_3+AMIN	9e-09	87.1	Bacteria	Pseudomonadota	Alphaproteobacteria	Rhodobacterales	Rhodobacteraceae	Profundibacter	Profundibacter sp001321835	Marinosulfonomonas sp. PRT-SC04
GCA_001321835.1	KPU84420.1	Peptidoglycan hydrolase	pg_hydrolase	Glyco_hydro_108+PG_binding_3	1.75e-19	77.5	Bacteria	Pseudomonadota	Alphaproteobacteria	Rhodobacterales	Rhodobacteraceae	Profundibacter	Profundibacter sp001321835	Marinosulfonomonas sp. PRT-SC04
GCA_001321855.1	KPU82279.1	Peptidoglycan hydrolase	pg_hydrolase	NLPC_P60+SH3_16	2.65023e-11	44.3	Bacteria	Pseudomonadota	Alphaproteobacteria	Pelagibacterales	Pelagibacteraceae	PRT-SC02	PRT-SC02 sp001321855	SAR11 cluster bacterium PRT-SC02
GCA_001321855.1	KPU82288.1	Peptidoglycan hydrolase	pg_hydrolase	NLPC_P60+SH3_16	2.65023e-11	44.3	Bacteria	Pseudomonadota	Alphaproteobacteria	Pelagibacterales	Pelagibacteraceae	PRT-SC02	PRT-SC02 sp001321855	SAR11 cluster bacterium PRT-SC02
GCA_001321855.1	KPU82299.1	Peptidoglycan hydrolase	pg_hydrolase	NLPC_P60+SH3_16	2.65023e-11	44.3	Bacteria	Pseudomonadota	Alphaproteobacteria	Pelagibacterales	Pelagibacteraceae	PRT-SC02	PRT-SC02 sp001321855	SAR11 cluster bacterium PRT-SC02
GCA_001321855.1	KPU82304.1	Peptidoglycan hydrolase	pg_hydrolase	NLPC_P60+SH3_16	2.65023e-11	44.3	Bacteria	Pseudomonadota	Alphaproteobacteria	Pelagibacterales	Pelagibacteraceae	PRT-SC02	PRT-SC02 sp001321855	SAR11 cluster bacterium PRT-SC02
GCA_001399705.1	KPV55005.1	Peptidoglycan hydrolase	pg_hydrolase	NLPC_P60+SH3_3	1.4e-11	69.95	Bacteria	Chloroflexota	Chloroflexia	Chloroflexales	Roseiflexaceae	Kouleothrix	Kouleothrix aurantiaca	Kouleothrix aurantiaca
GCA_001403775.1	CYUG01000017.1_154	Peptidoglycan hydrolase	pg_hydrolase	NLPC_P60+PG_binding_1	2.45e-14	68.35	Bacteria	Actinomycetota	Actinomycetia	Actinomycetales	Dermabacteraceae	Dermabacter	Dermabacter massiliensis_A	Helcobacillus massiliensis
GCA_001412335.1	KQC03133.1	Peptidoglycan hydrolase	pg_hydrolase	Glyco_hydro_108+PG_binding_3	4.9e-09	59.85	Archaea	Halobacteriota	Methanomicrobia	Methanomicrobiales	Methanoregulaceae	SD8	SD8 sp001412335	Methanolinea sp. SDB
GCA_001412365.1	KQC14033.1	Peptidoglycan hydrolase	pg_hydrolase	SLT+LysM	1.85e-10	64.35	Bacteria	WOR-3	SDB-A	SDB-A	SDB-A	SDB-A	SDB-A sp001412365	Desulfuromonas sp. SDB
GCA_001412365.1	KQC14379.1	Peptidoglycan hydrolase	pg_hydrolase	NLPC_P60+LysM	1.7e-16	70.3	Bacteria	WOR-3	SDB-A	SDB-A	SDB-A	SDB-A	SDB-A sp001412365	Desulfuromonas sp. SDB
GCA_001412425.1	KQC07557.1	Peptidoglycan hydrolase	pg_hydrolase	Peptidase_M23+LysM	1.3e-14	82.9	Bacteria	Cloacimonadota	Cloacimonadia	Cloacimonadales	TCS61	SDB	SDB sp001412425	Candidatus Cloacimonas sp. SDB
GCA_001412425.1	KQC08049.1	Peptidoglycan hydrolase	pg_hydrolase	SLT+LysM	4.15e-17	71.15	Bacteria	Cloacimonadota	Cloacimonadia	Cloacimonadales	TCS61	SDB	SDB sp001412425	Candidatus Cloacimonas sp. SDB
GCA_001414325.1	KQC84047.1	Peptidoglycan hydrolase	pg_hydrolase	NLPC_P60+SH3_3	8e-10	60.7	Bacteria	Bacillota_A	Clostridia	Lachnospirales	Lachnospiraceae	Butyribacter	Butyribacter intestini	Butyribacter intestini
GCA_001414325.1	KQC84062.1	Helveticin J	Helveticin_J		1.163e-08	53	Bacteria	Bacillota_A	Clostridia	Lachnospirales	Lachnospiraceae	Butyribacter	Butyribacter intestini	Butyribacter intestini
GCA_001414325.1	KQC84283.1	Peptidoglycan hydrolase	pg_hydrolase	NLPC_P60+SH3_3	4.35e-08	59.95	Bacteria	Bacillota_A	Clostridia	Lachnospirales	Lachnospiraceae	Butyribacter	Butyribacter intestini	Butyribacter intestini
GCA_001414325.1	KQC84903.1	Peptidoglycan hydrolase	pg_hydrolase	NLPC_P60+SH3_3	3.65e-12	64.9	Bacteria	Bacillota_A	Clostridia	Lachnospirales	Lachnospiraceae	Butyribacter	Butyribacter intestini	Butyribacter intestini
GCA_001414325.1	KQC85565.1	Helveticin J	Helveticin_J		2.118e-05	42	Bacteria	Bacillota_A	Clostridia	Lachnospirales	Lachnospiraceae	Butyribacter	Butyribacter intestini	Butyribacter intestini
GCA_001414325.1	KQC86221.1	Peptidoglycan hydrolase	pg_hydrolase	Glyco_hydro_25+CW_7	3.15e-20	91.35	Bacteria	Bacillota_A	Clostridia	Lachnospirales	Lachnospiraceae	Butyribacter	Butyribacter intestini	Butyribacter intestini
GCA_001417715.1	GAP71765.1	Peptidoglycan hydrolase	pg_hydrolase	Peptidase_M23+LysM	3.25e-10	66.5	Bacteria	Bacteroidota	Bacteroidia	Bacteroidales	Azobacteroidaceae	Symbiothrix	Symbiothrix dinenymphae	Candidatus Symbiothrix dinenymphae
GCA_001417715.1	GAP72505.1	Peptidoglycan hydrolase	pg_hydrolase	Glucosaminidase+LysM	0.0027	46.3	Bacteria	Bacteroidota	Bacteroidia	Bacteroidales	Azobacteroidaceae	Symbiothrix	Symbiothrix dinenymphae	Candidatus Symbiothrix dinenymphae
GCA_001417715.1	GAP72812.1	Peptidoglycan hydrolase	pg_hydrolase	Peptidase_M23+LysM	3.05e-11	67.3	Bacteria	Bacteroidota	Bacteroidia	Bacteroidales	Azobacteroidaceae	Symbiothrix	Symbiothrix dinenymphae	Candidatus Symbiothrix dinenymphae
GCA_001417715.1	GAP72906.1	Peptidoglycan hydrolase	pg_hydrolase	SLT+LysM	5.5e-09	58.55	Bacteria	Bacteroidota	Bacteroidia	Bacteroidales	Azobacteroidaceae	Symbiothrix	Symbiothrix dinenymphae	Candidatus Symbiothrix dinenymphae
GCA_001421095.1	KQM08356.1	Peptidoglycan hydrolase	pg_hydrolase	Glucosaminidase+LysM	0.0029	49.45	Bacteria	Bacteroidota	Bacteroidia	Bacteroidales	CAJPTX01	Bacteroides_D	Bacteroides_D periocalifornicus	Candidatus [Bacteroides] periocalifornicus
GCA_001421095.1	KQM09457.1	Peptidoglycan hydrolase	pg_hydrolase	SLT+LysM	1.8e-14	70.8	Bacteria	Bacteroidota	Bacteroidia	Bacteroidales	CAJPTX01	Bacteroides_D	Bacteroides_D periocalifornicus	Candidatus [Bacteroides] periocalifornicus
GCA_001425085.1	KQW08152.1	Closticin 574	Closticin_574		2.868e-12	65	Bacteria	Actinomycetota	Actinomycetia	Actinomycetales	Microbacteriaceae	Microterricola	Microterricola sp001425085	Leifsonia sp. Root4
GCA_001428065.1	KRE62249.1	Peptidoglycan hydrolase	pg_hydrolase	Amidase_2+CW_binding_2	1.27e-13	49.8	Bacteria	Actinomycetota	Actinomycetia	Actinomycetales	Dermatophilaceae	Phycicoccus	Phycicoccus sp001428065	Tetrasphaera sp. Soil756
GCA_001428065.1	KRE63014.1	Peptidoglycan hydrolase	pg_hydrolase	SLT+LysM	1.45001e-13	55.55	Bacteria	Actinomycetota	Actinomycetia	Actinomycetales	Dermatophilaceae	Phycicoccus	Phycicoccus sp001428065	Tetrasphaera sp. Soil756
GCA_001430755.1	ALM10456.1	Peptidoglycan hydrolase	pg_hydrolase	Peptidase_M23+LysM	7e-10	62.1	Bacteria	Patescibacteria	Gracilibacteria	Peribacterales	Peribacteraceae	Peribacter	Peribacter riflensis	Candidatus Peribacter riflensis
GCA_001433735.1	KRK12878.1	LSEI 2386	LSEI_2386		5.029e-27	97	Bacteria	Bacillota	Bacilli	Lactobacillales	Lactobacillaceae	Lacticaseibacillus	Lacticaseibacillus paracasei	Lacticaseibacillus casei DSM 20011 = JCM 1134 = ATCC 393
GCA_001433735.1	KRK14417.1	Peptidoglycan hydrolase	pg_hydrolase	Glyco_hydro_25+GW	1.1e-18	92.2	Bacteria	Bacillota	Bacilli	Lactobacillales	Lactobacillaceae	Lacticaseibacillus	Lacticaseibacillus paracasei	Lacticaseibacillus casei DSM 20011 = JCM 1134 = ATCC 393
GCA_001433735.1	KRK14533.1	Peptidoglycan hydrolase	pg_hydrolase	Glyco_hydro_25+LysM	2.1e-11	66.8	Bacteria	Bacillota	Bacilli	Lactobacillales	Lactobacillaceae	Lacticaseibacillus	Lacticaseibacillus paracasei	Lacticaseibacillus casei DSM 20011 = JCM 1134 = ATCC 393
GCA_001433735.1	KRK14613.1	Enterocin X chain beta	Enterocin_X_chain_beta		1.515e-08	45	Bacteria	Bacillota	Bacilli	Lactobacillales	Lactobacillaceae	Lacticaseibacillus	Lacticaseibacillus paracasei	Lacticaseibacillus casei DSM 20011 = JCM 1134 = ATCC 393
GCA_001433735.1	KRK14688.1	Peptidoglycan hydrolase	pg_hydrolase	Glyco_hydro_25+LysM	1.2e-11	55.45	Bacteria	Bacillota	Bacilli	Lactobacillales	Lactobacillaceae	Lacticaseibacillus	Lacticaseibacillus paracasei	Lacticaseibacillus casei DSM 20011 = JCM 1134 = ATCC 393
GCA_001433735.1	KRK15519.1	Peptidoglycan hydrolase	pg_hydrolase	Glyco_hydro_25+LysM	3.95e-10	74.85	Bacteria	Bacillota	Bacilli	Lactobacillales	Lactobacillaceae	Lacticaseibacillus	Lacticaseibacillus paracasei	Lacticaseibacillus casei DSM 20011 = JCM 1134 = ATCC 393
GCA_001433735.1	KRK16347.1	Bacteriocin IIc	Bacteriocin_IIc	PF10439	1.2e-08	32.2	Bacteria	Bacillota	Bacilli	Lactobacillales	Lactobacillaceae	Lacticaseibacillus	Lacticaseibacillus paracasei	Lacticaseibacillus casei DSM 20011 = JCM 1134 = ATCC 393
GCA_001433735.1	KRK17930.1	Peptidoglycan hydrolase	pg_hydrolase	Amidase_3+SH3_3	1.45e-12	104.75	Bacteria	Bacillota	Bacilli	Lactobacillales	Lactobacillaceae	Lacticaseibacillus	Lacticaseibacillus paracasei	Lacticaseibacillus casei DSM 20011 = JCM 1134 = ATCC 393
GCA_001436895.1	KRN23197.1	Peptidoglycan hydrolase	pg_hydrolase	CHAP+LysM	4.10044e-12	48.6	Bacteria	Bacillota	Bacilli	Lactobacillales	Lactobacillaceae	Weissella	Weissella confusa	Weissella confusa
GCA_001436895.1	KRN23745.1	Peptidoglycan hydrolase	pg_hydrolase	CHAP+LysM	2.02e-12	46.4	Bacteria	Bacillota	Bacilli	Lactobacillales	Lactobacillaceae	Weissella	Weissella confusa	Weissella confusa
GCA_001436895.1	KRN23776.1	Peptidoglycan hydrolase	pg_hydrolase	CHAP+LysM	2.6e-15	53.4	Bacteria	Bacillota	Bacilli	Lactobacillales	Lactobacillaceae	Weissella	Weissella confusa	Weissella confusa
GCA_001436895.1	KRN23957.1	Peptidoglycan hydrolase	pg_hydrolase	Amidase_3+SH3_3	9.5e-12	103.95	Bacteria	Bacillota	Bacilli	Lactobacillales	Lactobacillaceae	Weissella	Weissella confusa	Weissella confusa
GCA_001436895.1	KRN23997.1	Peptidoglycan hydrolase	pg_hydrolase	NLPC_P60+LysM	1.05e-12	59.75	Bacteria	Bacillota	Bacilli	Lactobacillales	Lactobacillaceae	Weissella	Weissella confusa	Weissella confusa
GCA_001437855.1	KRO50053.1	Peptidoglycan hydrolase	pg_hydrolase	Amidase_3+PG_binding_1	6e-11	72.95	Bacteria	Actinomycetota	Actinomycetia	Nanopelagicales	Nanopelagicaceae	Nanopelagicus	Nanopelagicus sp001437855	Actinobacteria bacterium BACL4 MAG-120820-bin23
GCA_001438005.1	KRO63140.1	Peptidoglycan hydrolase	pg_hydrolase	Amidase_2+LysM	2.5026e-13	50.55	Bacteria	Verrucomicrobiota	Verrucomicrobiae	Methylacidiphilales	UBA3015	UBA3015	UBA3015 sp001438005	Verrucomicrobia subdivision 6 bacterium BACL9 MAG-120507-bin52
GCA_001438145.1	KRO80446.1	Peptidoglycan hydrolase	pg_hydrolase	Peptidase_M23+LysM	4.75e-13	69.45	Bacteria	Pseudomonadota	Gammaproteobacteria	Pseudomonadales	Pseudohongiellaceae	UBA9145	UBA9145 sp001438145	OM182 bacterium BACL3 MAG-120619-bin3
GCA_001438145.1	KRO81139.1	Peptidoglycan hydrolase	pg_hydrolase	Amidase_3+AMIN	4.55e-20	100.2	Bacteria	Pseudomonadota	Gammaproteobacteria	Pseudomonadales	Pseudohongiellaceae	UBA9145	UBA9145 sp001438145	OM182 bacterium BACL3 MAG-120619-bin3
GCA_001438145.1	KRO81496.1	Peptidoglycan hydrolase	pg_hydrolase	Peptidase_M23+OapA	3.35e-08	68.8	Bacteria	Pseudomonadota	Gammaproteobacteria	Pseudomonadales	Pseudohongiellaceae	UBA9145	UBA9145 sp001438145	OM182 bacterium BACL3 MAG-120619-bin3
GCA_001438145.1	KRO84226.1	Peptidoglycan hydrolase	pg_hydrolase	SLT+LysM	5.5e-15	61.55	Bacteria	Pseudomonadota	Gammaproteobacteria	Pseudomonadales	Pseudohongiellaceae	UBA9145	UBA9145 sp001438145	OM182 bacterium BACL3 MAG-120619-bin3
GCA_001438145.1	KRO84506.1	Peptidoglycan hydrolase	pg_hydrolase	SLT+LysM	8e-11	65.45	Bacteria	Pseudomonadota	Gammaproteobacteria	Pseudomonadales	Pseudohongiellaceae	UBA9145	UBA9145 sp001438145	OM182 bacterium BACL3 MAG-120619-bin3
GCA_001438145.1	KRO84534.1	Peptidoglycan hydrolase	pg_hydrolase	SLT_2+PG_binding_1	9e-12	188.9	Bacteria	Pseudomonadota	Gammaproteobacteria	Pseudomonadales	Pseudohongiellaceae	UBA9145	UBA9145 sp001438145	OM182 bacterium BACL3 MAG-120619-bin3
GCA_001438205.1	KRO68246.1	Peptidoglycan hydrolase	pg_hydrolase	NLPC_P60+SH3_16	1.15e-15	69.15	Bacteria	Bacteroidota	Bacteroidia	Flavobacteriales	Schleiferiaceae	TMED14	TMED14 sp001438205	Cryomorphaceae bacterium BACL7 MAG-120322-bin74
GCA_001438205.1	KRO68630.1	Peptidoglycan hydrolase	pg_hydrolase	Glucosaminidase+LysM	6.5e-05	53.4	Bacteria	Bacteroidota	Bacteroidia	Flavobacteriales	Schleiferiaceae	TMED14	TMED14 sp001438205	Cryomorphaceae bacterium BACL7 MAG-120322-bin74
GCA_001438205.1	KRO69178.1	Peptidoglycan hydrolase	pg_hydrolase	SLT+LysM	1.15e-16	76.4	Bacteria	Bacteroidota	Bacteroidia	Flavobacteriales	Schleiferiaceae	TMED14	TMED14 sp001438205	Cryomorphaceae bacterium BACL7 MAG-120322-bin74
GCA_001438605.1	KRP18884.1	Peptidoglycan hydrolase	pg_hydrolase	Peptidase_M23+OapA	2.1e-07	66.5	Bacteria	Pseudomonadota	Gammaproteobacteria	Pseudomonadales	Porticoccaceae	HTCC2207	HTCC2207 sp001438605	SAR92 bacterium BACL16 MAG-120619-bin48
GCA_001438605.1	KRP19186.1	Peptidoglycan hydrolase	pg_hydrolase	Peptidase_M23+LysM	5.5e-11	56.45	Bacteria	Pseudomonadota	Gammaproteobacteria	Pseudomonadales	Porticoccaceae	HTCC2207	HTCC2207 sp001438605	SAR92 bacterium BACL16 MAG-120619-bin48
GCA_001438605.1	KRP19239.1	Peptidoglycan hydrolase	pg_hydrolase	SLT+LysM	2.75e-12	53.25	Bacteria	Pseudomonadota	Gammaproteobacteria	Pseudomonadales	Porticoccaceae	HTCC2207	HTCC2207 sp001438605	SAR92 bacterium BACL16 MAG-120619-bin48
GCA_001438605.1	KRP20077.1	Peptidoglycan hydrolase	pg_hydrolase	Amidase_3+AMIN	7.5e-17	105.5	Bacteria	Pseudomonadota	Gammaproteobacteria	Pseudomonadales	Porticoccaceae	HTCC2207	HTCC2207 sp001438605	SAR92 bacterium BACL16 MAG-120619-bin48
GCA_001438925.1	KRO35430.1	Peptidoglycan hydrolase	pg_hydrolase	Amidase_3+PG_binding_1	5.00008e-16	61.85	Bacteria	Actinomycetota	Actinomycetia	Nanopelagicales	Nanopelagicaceae	Planktophila	Planktophila sp001438925	Actinobacteria bacterium BACL15 MAG-120619-bin91
GCA_001438985.1	KRO44279.1	Peptidoglycan hydrolase	pg_hydrolase	Peptidase_M23+PG_binding_1	4.4e-12	57.5	Bacteria	Actinomycetota	Acidimicrobiia	Acidimicrobiales	Ilumatobacteraceae	UBA3006	UBA3006 sp001438985	Acidimicrobium sp. BACL17 MAG-120823-bin42
GCA_001442925.1	LDXX01000002.1_63	Peptidoglycan hydrolase	pg_hydrolase	SLT+LysM	1.2e-14	68.75	Bacteria	Bacteroidota	Kryptonia	Kryptoniales	Kryptoniaceae	Kryptonium	Kryptonium thompsonii	Candidatus Kryptonium thompsoni
GCA_001442925.1	LDXX01000004.1_338	Peptidoglycan hydrolase	pg_hydrolase	NLPC_P60+SH3_16	1.4e-14	65.4	Bacteria	Bacteroidota	Kryptonia	Kryptoniales	Kryptoniaceae	Kryptonium	Kryptonium thompsonii	Candidatus Kryptonium thompsoni
GCA_001442925.1	LDXX01000005.1_196	Peptidoglycan hydrolase	pg_hydrolase	SLT+LysM	3.45e-10	59.8	Bacteria	Bacteroidota	Kryptonia	Kryptoniales	Kryptoniaceae	Kryptonium	Kryptonium thompsonii	Candidatus Kryptonium thompsoni
GCA_001442925.1	LDXX01000006.1_247	Peptidoglycan hydrolase	pg_hydrolase	NLPC_P60+SH3_16	3.7e-08	53.3	Bacteria	Bacteroidota	Kryptonia	Kryptoniales	Kryptoniaceae	Kryptonium	Kryptonium thompsonii	Candidatus Kryptonium thompsoni
GCA_001442985.1	LDYB01000016.1_185	Peptidoglycan hydrolase	pg_hydrolase	Amidase_3+AMIN	1.7e-14	111.25	Bacteria	Armatimonadota	Fimbriimonadia	Fimbriimonadales	GBS-DC	LDYB01	LDYB01 sp001442985	Armatimonadetes bacterium DC
GCA_001442985.1	LDYB01000020.1_105	Peptidoglycan hydrolase	pg_hydrolase	NLPC_P60+LysM	1.25e-17	86.3	Bacteria	Armatimonadota	Fimbriimonadia	Fimbriimonadales	GBS-DC	LDYB01	LDYB01 sp001442985	Armatimonadetes bacterium DC
GCA_001443005.1	LEKQ01000015.1_117	Peptidoglycan hydrolase	pg_hydrolase	Peptidase_M23+LysM	8e-18	92.4	Bacteria	Synergistota	GBS-1	GBS-1	GBS-1	GBS-1	GBS-1 sp001443005	bacterium GBS-1
GCA_001443005.1	LEKQ01000016.1_34	Maritimacin	Maritimacin		1.637e-97	312	Bacteria	Synergistota	GBS-1	GBS-1	GBS-1	GBS-1	GBS-1 sp001443005	bacterium GBS-1
GCA_001443025.1	LEKP01000001.1_145	Klebicin C	Klebicin_C		3.301e-07	46	Bacteria	Patescibacteria	Paceibacteria	Paceibacterales	GBS-2	GBS-2	GBS-2 sp001443025	Parcubacteria bacterium GBS-2
GCA_001443025.1	LEKP01000005.1_1	Klebicin C	Klebicin_C		7.695e-09	51	Bacteria	Patescibacteria	Paceibacteria	Paceibacterales	GBS-2	GBS-2	GBS-2 sp001443025	Parcubacteria bacterium GBS-2
GCA_001443025.1	LEKP01000007.1_18	Peptidoglycan hydrolase	pg_hydrolase	Peptidase_M23+LysM	2.15e-14	69.9	Bacteria	Patescibacteria	Paceibacteria	Paceibacterales	GBS-2	GBS-2	GBS-2 sp001443025	Parcubacteria bacterium GBS-2
GCA_001443375.1	KRT62244.1	Peptidoglycan hydrolase	pg_hydrolase	Peptidase_M23+LysM	6.5e-12	71.55	Bacteria	Chloroflexota	Limnocylindria	Limnocylindrales	CSP1-4	CSP1-4	CSP1-4 sp001443375	Chloroflexi bacterium CSP1-4
GCA_001443385.1	KRT68774.1	Peptidoglycan hydrolase	pg_hydrolase	SLT+LysM	3e-15	76.1	Bacteria	Methylomirabilota	Methylomirabilia	Rokubacteriales	CSP1-6	CSP1-6	CSP1-6 sp001443385	Candidatus Rokubacteria bacterium CSP1-6
GCA_001443385.1	KRT72085.1	Peptidoglycan hydrolase	pg_hydrolase	Peptidase_M23+LysM	1.65e-16	82.85	Bacteria	Methylomirabilota	Methylomirabilia	Rokubacteriales	CSP1-6	CSP1-6	CSP1-6 sp001443385	Candidatus Rokubacteria bacterium CSP1-6
GCA_001443445.1	KRT65072.1	Peptidoglycan hydrolase	pg_hydrolase	NLPC_P60+LysM	4.8e-12	69.1	Bacteria	Desulfobacterota_D	UBA1144	UBA2774	CSP1-2	CSP1-2	CSP1-2 sp001443445	Candidatus Dadabacteria bacterium CSP1-2
GCA_001443445.1	KRT65638.1	Peptidoglycan hydrolase	pg_hydrolase	Amidase_3+AMIN	7.5e-08	105.55	Bacteria	Desulfobacterota_D	UBA1144	UBA2774	CSP1-2	CSP1-2	CSP1-2 sp001443445	Candidatus Dadabacteria bacterium CSP1-2
GCA_001443445.1	KRT66270.1	Peptidoglycan hydrolase	pg_hydrolase	Peptidase_M23+LysM	6.5e-14	79.4	Bacteria	Desulfobacterota_D	UBA1144	UBA2774	CSP1-2	CSP1-2	CSP1-2 sp001443445	Candidatus Dadabacteria bacterium CSP1-2
GCA_001443445.1	KRT66959.1	Peptidoglycan hydrolase	pg_hydrolase	SLT+LysM	2.1e-14	68.25	Bacteria	Desulfobacterota_D	UBA1144	UBA2774	CSP1-2	CSP1-2	CSP1-2 sp001443445	Candidatus Dadabacteria bacterium CSP1-2
GCA_001443455.1	KRT72502.1	Peptidoglycan hydrolase	pg_hydrolase	SLT+LysM	1.95e-09	55.55	Bacteria	Desulfobacterota_E	Deferrimicrobia	Deferrimicrobiales	Deferrimicrobiaceae	CSP1-8	CSP1-8 sp001443455	Deltaproteobacteria bacterium CSP1-8
GCA_001443455.1	KRT74003.1	Peptidoglycan hydrolase	pg_hydrolase	Peptidase_M23+OapA	1.35e-06	62.1	Bacteria	Desulfobacterota_E	Deferrimicrobia	Deferrimicrobiales	Deferrimicrobiaceae	CSP1-8	CSP1-8 sp001443455	Deltaproteobacteria bacterium CSP1-8
GCA_001443455.1	KRT74305.1	Peptidoglycan hydrolase	pg_hydrolase	Amidase_3+AMIN	2.9e-13	105.1	Bacteria	Desulfobacterota_E	Deferrimicrobia	Deferrimicrobiales	Deferrimicrobiaceae	CSP1-8	CSP1-8 sp001443455	Deltaproteobacteria bacterium CSP1-8
GCA_001443455.1	KRT74595.1	Peptidoglycan hydrolase	pg_hydrolase	Peptidase_M23+LysM	3.7e-09	69.85	Bacteria	Desulfobacterota_E	Deferrimicrobia	Deferrimicrobiales	Deferrimicrobiaceae	CSP1-8	CSP1-8 sp001443455	Deltaproteobacteria bacterium CSP1-8
GCA_001443485.1	KRT76013.1	Peptidoglycan hydrolase	pg_hydrolase	Amidase_3+AMIN	1.75e-15	115.55	Bacteria	CSP1-3	CSP1-3	CSP1-3	CSP1-3	CSP1-3	CSP1-3 sp001443485	Armatimonadetes bacterium CSP1-3
GCA_001443485.1	KRT76356.1	Peptidoglycan hydrolase	pg_hydrolase	Peptidase_M23+LysM	9.5e-14	81.3	Bacteria	CSP1-3	CSP1-3	CSP1-3	CSP1-3	CSP1-3	CSP1-3 sp001443485	Armatimonadetes bacterium CSP1-3
GCA_001443485.1	KRT77155.1	Peptidoglycan hydrolase	pg_hydrolase	Peptidase_M23+LysM	3e-12	76.5	Bacteria	CSP1-3	CSP1-3	CSP1-3	CSP1-3	CSP1-3	CSP1-3 sp001443485	Armatimonadetes bacterium CSP1-3
GCA_001443485.1	KRT77561.1	Peptidoglycan hydrolase	pg_hydrolase	NLPC_P60+LysM	1.5e-15	79.15	Bacteria	CSP1-3	CSP1-3	CSP1-3	CSP1-3	CSP1-3	CSP1-3 sp001443485	Armatimonadetes bacterium CSP1-3
GCA_001443495.1	KRT69545.1	Peptidoglycan hydrolase	pg_hydrolase	SLT+LysM	8e-14	67.5	Bacteria	Methylomirabilota	Methylomirabilia	Methylomirabilales	CSP1-5	CSP1-5	CSP1-5 sp001443495	candidate division NC10 bacterium CSP1-5
GCA_001443495.1	KRT70279.1	Peptidoglycan hydrolase	pg_hydrolase	Peptidase_M23+LysM	1.2e-10	66.15	Bacteria	Methylomirabilota	Methylomirabilia	Methylomirabilales	CSP1-5	CSP1-5	CSP1-5 sp001443495	candidate division NC10 bacterium CSP1-5
GCA_001443525.1	LKPX01000003.1_5	Peptidoglycan hydrolase	pg_hydrolase	SLT+LysM	8e-12	60.25	Bacteria	Desulfobacterota	Desulfobacteria	Desulfobacterales	Desulfatirhabdiaceae	RAAP-1	RAAP-1 sp001443525	Desulfobacteraceae bacterium RAAP-1
GCA_001443525.1	LKPX01000003.1_59	Peptidoglycan hydrolase	pg_hydrolase	NLPC_P60+SH3_6	3.00012e-12	50.05	Bacteria	Desulfobacterota	Desulfobacteria	Desulfobacterales	Desulfatirhabdiaceae	RAAP-1	RAAP-1 sp001443525	Desulfobacteraceae bacterium RAAP-1
GCA_001443525.1	LKPX01000011.1_50	Peptidoglycan hydrolase	pg_hydrolase	NLPC_P60+SPOR	1e-14	76.1	Bacteria	Desulfobacterota	Desulfobacteria	Desulfobacterales	Desulfatirhabdiaceae	RAAP-1	RAAP-1 sp001443525	Desulfobacteraceae bacterium RAAP-1
GCA_001443525.1	LKPX01000023.1_36	Peptidoglycan hydrolase	pg_hydrolase	SLT+LysM	4.3e-13	55.9	Bacteria	Desulfobacterota	Desulfobacteria	Desulfobacterales	Desulfatirhabdiaceae	RAAP-1	RAAP-1 sp001443525	Desulfobacteraceae bacterium RAAP-1
GCA_001443525.1	LKPX01000070.1_12	Peptidoglycan hydrolase	pg_hydrolase	Amidase_3+AMIN	4.6e-11	109.65	Bacteria	Desulfobacterota	Desulfobacteria	Desulfobacterales	Desulfatirhabdiaceae	RAAP-1	RAAP-1 sp001443525	Desulfobacteraceae bacterium RAAP-1
GCA_001447805.1	ALP52805.1	Peptidoglycan hydrolase	pg_hydrolase	Peptidase_M23+LysM	3.5e-10	66.5	Bacteria	Pseudomonadota	Gammaproteobacteria	Tenderiales	Tenderiaceae	Tenderia	Tenderia electrophaga	Candidatus Tenderia electrophaga
GCA_001447805.1	ALP53489.1	Peptidoglycan hydrolase	pg_hydrolase	Amidase_3+AMIN	4.35e-11	100.15	Bacteria	Pseudomonadota	Gammaproteobacteria	Tenderiales	Tenderiaceae	Tenderia	Tenderia electrophaga	Candidatus Tenderia electrophaga
GCA_001447805.1	ALP54661.1	Peptidoglycan hydrolase	pg_hydrolase	Peptidase_M23+OapA	1.2e-08	70.6	Bacteria	Pseudomonadota	Gammaproteobacteria	Tenderiales	Tenderiaceae	Tenderia	Tenderia electrophaga	Candidatus Tenderia electrophaga
GCA_001447805.1	ALP54873.1	Peptidoglycan hydrolase	pg_hydrolase	SLT+LysM	6.5e-09	58.85	Bacteria	Pseudomonadota	Gammaproteobacteria	Tenderiales	Tenderiaceae	Tenderia	Tenderia electrophaga	Candidatus Tenderia electrophaga
GCA_001457715.1	CRK85948.1	Peptidoglycan hydrolase	pg_hydrolase	Amidase_3+AMIN	7.5e-23	116.45	Bacteria	Pseudomonadota	Gammaproteobacteria	Enterobacterales	Enterobacteriaceae	Providencia_A	Providencia_A siddallii	Candidatus Providencia siddallii
GCA_001457715.1	CRK86019.1	Peptidoglycan hydrolase	pg_hydrolase	Peptidase_M23+LysM	3.8e-10	65.65	Bacteria	Pseudomonadota	Gammaproteobacteria	Enterobacterales	Enterobacteriaceae	Providencia_A	Providencia_A siddallii	Candidatus Providencia siddallii
GCA_001458075.1	CUS47525.1	Peptidoglycan hydrolase	pg_hydrolase	Amidase_3+AMIN	7e-14	96.75	Bacteria	Pseudomonadota	Gammaproteobacteria	Enterobacterales_A	Alteromonadaceae	Aliidiomarina	Aliidiomarina sp001458075	Idiomarinaceae bacterium HL-53
GCA_001458075.1	CUS48258.1	Peptidoglycan hydrolase	pg_hydrolase	Peptidase_M23+OapA	5.5e-09	67	Bacteria	Pseudomonadota	Gammaproteobacteria	Enterobacterales_A	Alteromonadaceae	Aliidiomarina	Aliidiomarina sp001458075	Idiomarinaceae bacterium HL-53
GCA_001458075.1	CUS48678.1	Peptidoglycan hydrolase	pg_hydrolase	SLT+LysM	4.05e-10	56.25	Bacteria	Pseudomonadota	Gammaproteobacteria	Enterobacterales_A	Alteromonadaceae	Aliidiomarina	Aliidiomarina sp001458075	Idiomarinaceae bacterium HL-53
GCA_001458075.1	CUS49116.1	Peptidoglycan hydrolase	pg_hydrolase	Peptidase_M23+LysM	1.3e-15	71.3	Bacteria	Pseudomonadota	Gammaproteobacteria	Enterobacterales_A	Alteromonadaceae	Aliidiomarina	Aliidiomarina sp001458075	Idiomarinaceae bacterium HL-53
GCA_001462225.1	LIUH01000078.1_11	Peptidoglycan hydrolase	pg_hydrolase	SLT+LysM	6e-12	63.35	Bacteria	Fibrobacterota	Fibrobacteria	Fibrobacterales	Fibrobacteraceae	Fibromonas	Fibromonas sp001462225	Fibrobacteria bacterium GUT31
GCA_001462225.1	LIUH01000215.1_5	Peptidoglycan hydrolase	pg_hydrolase	SLT+LysM	4.55e-13	65	Bacteria	Fibrobacterota	Fibrobacteria	Fibrobacterales	Fibrobacteraceae	Fibromonas	Fibromonas sp001462225	Fibrobacteria bacterium GUT31
GCA_001462235.1	LIUI01000044.1_23	Peptidoglycan hydrolase	pg_hydrolase	SLT+LysM	2.45e-12	60.55	Bacteria	Fibrobacterota	Fibrobacteria	Fibrobacterales	Fibrobacteraceae	Fibromonas	Fibromonas sp001462235	Fibrobacteria bacterium GUT307
GCA_001462245.1	LIUG01000125.1_30	Peptidoglycan hydrolase	pg_hydrolase	SLT+LysM	2.6e-15	68.45	Bacteria	Fibrobacterota	Fibrobacteria	Fibrobacterales	Fibrobacteraceae	Fibromonas	Fibromonas termitidis	Candidatus Fibromonas termitidis
GCA_001462255.1	LIUJ01000035.1_3	Peptidoglycan hydrolase	pg_hydrolase	SLT+LysM	3.05e-15	65.25	Bacteria	Fibrobacterota	Chitinivibrionia	Chitinivibrionales	Chitinispirillaceae	GUT77	GUT77 sp001462255	Fibrobacteria bacterium GUT77
GCA_001462255.1	LIUJ01000040.1_2	Peptidoglycan hydrolase	pg_hydrolase	SLT+LysM	4.7e-12	65.35	Bacteria	Fibrobacterota	Chitinivibrionia	Chitinivibrionales	Chitinispirillaceae	GUT77	GUT77 sp001462255	Fibrobacteria bacterium GUT77
GCA_001462255.1	LIUJ01000053.1_8	Peptidoglycan hydrolase	pg_hydrolase	Peptidase_M23+LysM	7e-06	60.9	Bacteria	Fibrobacterota	Chitinivibrionia	Chitinivibrionales	Chitinispirillaceae	GUT77	GUT77 sp001462255	Fibrobacteria bacterium GUT77
GCA_001462255.1	LIUJ01000249.1_7	Peptidoglycan hydrolase	pg_hydrolase	Peptidase_M23+LysM	2.6e-08	62.05	Bacteria	Fibrobacterota	Chitinivibrionia	Chitinivibrionales	Chitinispirillaceae	GUT77	GUT77 sp001462255	Fibrobacteria bacterium GUT77
GCA_001462345.1	LIUM01000043.1_11	Peptidoglycan hydrolase	pg_hydrolase	Peptidase_M23+LysM	1.1e-11	68.85	Bacteria	Fibrobacterota	Fibrobacteria	Fibrobacterales	Fibrobacteraceae	Fibro-01	Fibro-01 sp001462345	Fibrobacteria bacterium AD312
GCA_001462345.1	LIUM01000049.1_107	Peptidoglycan hydrolase	pg_hydrolase	SLT+LysM	1.05e-12	69.15	Bacteria	Fibrobacterota	Fibrobacteria	Fibrobacterales	Fibrobacteraceae	Fibro-01	Fibro-01 sp001462345	Fibrobacteria bacterium AD312
GCA_001464065.1	LNDN01000014.1_4	Peptidoglycan hydrolase	pg_hydrolase	CHAP+PG_binding_1	5.75e-11	40.85	Bacteria	Acidobacteriota	Vicinamibacteria	Vicinamibacterales	Vicinamibacteraceae	Luteitalea	Luteitalea sp001464065	Acidobacteria bacterium Ga0077522
GCA_001464065.1	LNDN01000044.1_14	Peptidoglycan hydrolase	pg_hydrolase	SLT+LysM	1.25e-09	59.4	Bacteria	Acidobacteriota	Vicinamibacteria	Vicinamibacterales	Vicinamibacteraceae	Luteitalea	Luteitalea sp001464065	Acidobacteria bacterium Ga0077522
GCA_001464065.1	LNDN01000095.1_1	Peptidoglycan hydrolase	pg_hydrolase	Amidase_3+AMIN	3.4e-09	106.05	Bacteria	Acidobacteriota	Vicinamibacteria	Vicinamibacterales	Vicinamibacteraceae	Luteitalea	Luteitalea sp001464065	Acidobacteria bacterium Ga0077522
GCA_001464115.1	LNES01000003.1_266	PoyA	PoyA		1.28e-08	49	Bacteria	Chlamydiota	Chlamydiia	Chlamydiales	Rhabdochlamydiaceae	Ga0074140	Ga0074140 sp001464115	Chlamydiae bacterium Ga0074140
GCA_001464115.1	LNES01000003.1_267	PoyA	PoyA		2.729e-09	51	Bacteria	Chlamydiota	Chlamydiia	Chlamydiales	Rhabdochlamydiaceae	Ga0074140	Ga0074140 sp001464115	Chlamydiae bacterium Ga0074140
GCA_001464115.1	LNES01000003.1_272	PoyA	PoyA		1.291e-06	43	Bacteria	Chlamydiota	Chlamydiia	Chlamydiales	Rhabdochlamydiaceae	Ga0074140	Ga0074140 sp001464115	Chlamydiae bacterium Ga0074140
GCA_001464115.1	LNES01000003.1_273	PoyA	PoyA		2.381e-06	42	Bacteria	Chlamydiota	Chlamydiia	Chlamydiales	Rhabdochlamydiaceae	Ga0074140	Ga0074140 sp001464115	Chlamydiae bacterium Ga0074140
GCA_001464115.1	LNES01000003.1_280	PoyA	PoyA		2.729e-09	51	Bacteria	Chlamydiota	Chlamydiia	Chlamydiales	Rhabdochlamydiaceae	Ga0074140	Ga0074140 sp001464115	Chlamydiae bacterium Ga0074140
GCA_001464115.1	LNES01000003.1_74	Peptidoglycan hydrolase	pg_hydrolase	NLPC_P60+SH3_4	7e-06	55.7	Bacteria	Chlamydiota	Chlamydiia	Chlamydiales	Rhabdochlamydiaceae	Ga0074140	Ga0074140 sp001464115	Chlamydiae bacterium Ga0074140
GCA_001464115.1	LNES01000003.1_740	PoyA	PoyA		9.502e-07	44	Bacteria	Chlamydiota	Chlamydiia	Chlamydiales	Rhabdochlamydiaceae	Ga0074140	Ga0074140 sp001464115	Chlamydiae bacterium Ga0074140
GCA_001464155.1	LNEN01000149.1_18	Peptidoglycan hydrolase	pg_hydrolase	SLT+LysM	0.0037	36.15	Bacteria	Bacteroidota	Bacteroidia	Cytophagales	Cyclobacteriaceae	Chryseotalea	Chryseotalea sp001464155	Cytophagales bacterium Ga0077538
GCA_001464155.1	LNEN01000247.1_4	Peptidoglycan hydrolase	pg_hydrolase	NLPC_P60+SH3_16	1.15034e-12	50.25	Bacteria	Bacteroidota	Bacteroidia	Cytophagales	Cyclobacteriaceae	Chryseotalea	Chryseotalea sp001464155	Cytophagales bacterium Ga0077538
GCA_001464155.1	LNEN01000297.1_62	Peptidoglycan hydrolase	pg_hydrolase	SLT+LysM	1.5e-12	70.4	Bacteria	Bacteroidota	Bacteroidia	Cytophagales	Cyclobacteriaceae	Chryseotalea	Chryseotalea sp001464155	Cytophagales bacterium Ga0077538
GCA_001464195.1	LNEY01000002.1_9	Peptidoglycan hydrolase	pg_hydrolase	Amidase_3+AMIN	6.5e-22	115.95	Bacteria	Pseudomonadota	Gammaproteobacteria	Burkholderiales	Burkholderiaceae_B	PBB1	PBB1 sp001464195	Burkholderiales bacterium Ga0077547
GCA_001464195.1	LNEY01000004.1_3	Peptidoglycan hydrolase	pg_hydrolase	Peptidase_M23+LysM	2.3e-13	72.6	Bacteria	Pseudomonadota	Gammaproteobacteria	Burkholderiales	Burkholderiaceae_B	PBB1	PBB1 sp001464195	Burkholderiales bacterium Ga0077547
GCA_001464195.1	LNEY01000015.1_26	Peptidoglycan hydrolase	pg_hydrolase	SLT+LysM	0.00032	51.8	Bacteria	Pseudomonadota	Gammaproteobacteria	Burkholderiales	Burkholderiaceae_B	PBB1	PBB1 sp001464195	Burkholderiales bacterium Ga0077547
GCA_001464215.1	LNEZ01000016.1_42	Peptidoglycan hydrolase	pg_hydrolase	Peptidase_S11+SPOR	6e-11	113.35	Bacteria	Pseudomonadota	Alphaproteobacteria	Rhizobiales	Xanthobacteraceae	Ga0077548	Ga0077548 sp001464215	Rhizobiales bacterium Ga0077548
GCA_001464215.1	LNEZ01000021.1_20	Peptidoglycan hydrolase	pg_hydrolase	Peptidase_M23+LysM	3.1e-13	74.9	Bacteria	Pseudomonadota	Alphaproteobacteria	Rhizobiales	Xanthobacteraceae	Ga0077548	Ga0077548 sp001464215	Rhizobiales bacterium Ga0077548
GCA_001464215.1	LNEZ01000040.1_35	Peptidoglycan hydrolase	pg_hydrolase	NLPC_P60+SH3_16	6.55e-21	71.7	Bacteria	Pseudomonadota	Alphaproteobacteria	Rhizobiales	Xanthobacteraceae	Ga0077548	Ga0077548 sp001464215	Rhizobiales bacterium Ga0077548
GCA_001464215.1	LNEZ01000049.1_46	Peptidoglycan hydrolase	pg_hydrolase	Amidase_2+SH3_3	1.95e-11	51.5	Bacteria	Pseudomonadota	Alphaproteobacteria	Rhizobiales	Xanthobacteraceae	Ga0077548	Ga0077548 sp001464215	Rhizobiales bacterium Ga0077548
GCA_001464215.1	LNEZ01000069.1_2	Peptidoglycan hydrolase	pg_hydrolase	Amidase_3+AMIN	1.85e-16	108.95	Bacteria	Pseudomonadota	Alphaproteobacteria	Rhizobiales	Xanthobacteraceae	Ga0077548	Ga0077548 sp001464215	Rhizobiales bacterium Ga0077548
GCA_001464215.1	LNEZ01000075.1_9	Peptidoglycan hydrolase	pg_hydrolase	Amidase_2+PG_binding_1	5.5e-14	75.6	Bacteria	Pseudomonadota	Alphaproteobacteria	Rhizobiales	Xanthobacteraceae	Ga0077548	Ga0077548 sp001464215	Rhizobiales bacterium Ga0077548
GCA_001464215.1	LNEZ01000076.1_76	Peptidoglycan hydrolase	pg_hydrolase	SLT_2+PG_binding_1	3.55e-12	176.05	Bacteria	Pseudomonadota	Alphaproteobacteria	Rhizobiales	Xanthobacteraceae	Ga0077548	Ga0077548 sp001464215	Rhizobiales bacterium Ga0077548
GCA_001464215.1	LNEZ01000094.1_3	Peptidoglycan hydrolase	pg_hydrolase	SLT_2+PG_binding_1	3.4e-11	192.55	Bacteria	Pseudomonadota	Alphaproteobacteria	Rhizobiales	Xanthobacteraceae	Ga0077548	Ga0077548 sp001464215	Rhizobiales bacterium Ga0077548
GCA_001464235.1	LNFH01000253.1_3	Peptidoglycan hydrolase	pg_hydrolase	Amidase_3+AMIN	4.2e-10	92.4	Bacteria	Pseudomonadota	Alphaproteobacteria	Rhizobiales	Phreatobacteraceae	Phreatobacter	Phreatobacter sp001464235	Rhizobiales bacterium Ga0077556
GCA_001464235.1	LNFH01000261.1_19	Peptidoglycan hydrolase	pg_hydrolase	Peptidase_M23+LysM	4.9e-06	64.75	Bacteria	Pseudomonadota	Alphaproteobacteria	Rhizobiales	Phreatobacteraceae	Phreatobacter	Phreatobacter sp001464235	Rhizobiales bacterium Ga0077556
GCA_001464235.1	LNFH01000266.1_21	Peptidoglycan hydrolase	pg_hydrolase	NLPC_P60+SH3_16	2.65011e-11	47.5	Bacteria	Pseudomonadota	Alphaproteobacteria	Rhizobiales	Phreatobacteraceae	Phreatobacter	Phreatobacter sp001464235	Rhizobiales bacterium Ga0077556
GCA_001464235.1	LNFH01000286.1_4	Peptidoglycan hydrolase	pg_hydrolase	Peptidase_S11+SPOR	2.8e-08	108.9	Bacteria	Pseudomonadota	Alphaproteobacteria	Rhizobiales	Phreatobacteraceae	Phreatobacter	Phreatobacter sp001464235	Rhizobiales bacterium Ga0077556
GCA_001464235.1	LNFH01000360.1_6	Peptidoglycan hydrolase	pg_hydrolase	Amidase_2+PG_binding_1	9e-12	74.85	Bacteria	Pseudomonadota	Alphaproteobacteria	Rhizobiales	Phreatobacteraceae	Phreatobacter	Phreatobacter sp001464235	Rhizobiales bacterium Ga0077556
GCA_001464235.1	LNFH01000430.1_4	Peptidoglycan hydrolase	pg_hydrolase	SLT_2+PG_binding_1	1.25e-14	201.3	Bacteria	Pseudomonadota	Alphaproteobacteria	Rhizobiales	Phreatobacteraceae	Phreatobacter	Phreatobacter sp001464235	Rhizobiales bacterium Ga0077556
GCA_001464235.1	LNFH01000430.1_6	Peptidoglycan hydrolase	pg_hydrolase	SLT_2+PG_binding_1	1.95e-14	195.15	Bacteria	Pseudomonadota	Alphaproteobacteria	Rhizobiales	Phreatobacteraceae	Phreatobacter	Phreatobacter sp001464235	Rhizobiales bacterium Ga0077556
GCA_001464275.1	LNFL01000041.1_14	Peptidoglycan hydrolase	pg_hydrolase	Peptidase_M23+PG_binding_1	3.95e-12	56.75	Bacteria	Actinomycetota	Thermoleophilia	Miltoncostaeales	Miltoncostaeaceae	Ga0077560	Ga0077560 sp001464275	Actinobacteria bacterium Ga0077560
GCA_001464275.1	LNFL01000100.1_20	Peptidoglycan hydrolase	pg_hydrolase	Peptidase_M23+PG_binding_1	2.15e-10	58.1	Bacteria	Actinomycetota	Thermoleophilia	Miltoncostaeales	Miltoncostaeaceae	Ga0077560	Ga0077560 sp001464275	Actinobacteria bacterium Ga0077560
GCA_001464275.1	LNFL01000101.1_24	Peptidoglycan hydrolase	pg_hydrolase	SLT+LysM	6.5e-13	57.15	Bacteria	Actinomycetota	Thermoleophilia	Miltoncostaeales	Miltoncostaeaceae	Ga0077560	Ga0077560 sp001464275	Actinobacteria bacterium Ga0077560
GCA_001464275.1	LNFL01000120.1_19	Peptidoglycan hydrolase	pg_hydrolase	Peptidase_M23+PG_binding_1	5.5e-12	78.35	Bacteria	Actinomycetota	Thermoleophilia	Miltoncostaeales	Miltoncostaeaceae	Ga0077560	Ga0077560 sp001464275	Actinobacteria bacterium Ga0077560
GCA_001464335.1	LNEV01000003.1_108	Peptidoglycan hydrolase	pg_hydrolase	SLT_2+PG_binding_1	7e-12	164.85	Bacteria	Pseudomonadota	Alphaproteobacteria	Rhizobiales	Methylopilaceae	Terrihabitans	Terrihabitans sp001464335	Rhizobiales bacterium Ga0077545
GCA_001464335.1	LNEV01000006.1_186	Peptidoglycan hydrolase	pg_hydrolase	Glyco_hydro_108+PG_binding_3	3.85e-10	67.65	Bacteria	Pseudomonadota	Alphaproteobacteria	Rhizobiales	Methylopilaceae	Terrihabitans	Terrihabitans sp001464335	Rhizobiales bacterium Ga0077545
GCA_001464335.1	LNEV01000008.1_78	Peptidoglycan hydrolase	pg_hydrolase	Amidase_2+PG_binding_1	2.85e-12	75.15	Bacteria	Pseudomonadota	Alphaproteobacteria	Rhizobiales	Methylopilaceae	Terrihabitans	Terrihabitans sp001464335	Rhizobiales bacterium Ga0077545
GCA_001464335.1	LNEV01000010.1_27	Peptidoglycan hydrolase	pg_hydrolase	Peptidase_M23+LysM	1.2e-09	65.2	Bacteria	Pseudomonadota	Alphaproteobacteria	Rhizobiales	Methylopilaceae	Terrihabitans	Terrihabitans sp001464335	Rhizobiales bacterium Ga0077545
GCA_001464335.1	LNEV01000010.1_46	Peptidoglycan hydrolase	pg_hydrolase	Amidase_3+AMIN	2.95e-11	91	Bacteria	Pseudomonadota	Alphaproteobacteria	Rhizobiales	Methylopilaceae	Terrihabitans	Terrihabitans sp001464335	Rhizobiales bacterium Ga0077545
GCA_001464335.1	LNEV01000010.1_79	Peptidoglycan hydrolase	pg_hydrolase	Peptidase_S11+SPOR	2e-07	110.65	Bacteria	Pseudomonadota	Alphaproteobacteria	Rhizobiales	Methylopilaceae	Terrihabitans	Terrihabitans sp001464335	Rhizobiales bacterium Ga0077545
GCA_001464335.1	LNEV01000015.1_164	Peptidoglycan hydrolase	pg_hydrolase	SLT_2+PG_binding_1	1.15e-11	201.5	Bacteria	Pseudomonadota	Alphaproteobacteria	Rhizobiales	Methylopilaceae	Terrihabitans	Terrihabitans sp001464335	Rhizobiales bacterium Ga0077545
GCA_001464335.1	LNEV01000016.1_11	Peptidoglycan hydrolase	pg_hydrolase	NLPC_P60+SH3_16	1.1517e-16	61.75	Bacteria	Pseudomonadota	Alphaproteobacteria	Rhizobiales	Methylopilaceae	Terrihabitans	Terrihabitans sp001464335	Rhizobiales bacterium Ga0077545
GCA_001464335.1	LNEV01000017.1_122	Peptidoglycan hydrolase	pg_hydrolase	SLT_2+PG_binding_1	1.85e-08	172.9	Bacteria	Pseudomonadota	Alphaproteobacteria	Rhizobiales	Methylopilaceae	Terrihabitans	Terrihabitans sp001464335	Rhizobiales bacterium Ga0077545
GCA_001464355.1	LNEU01000015.1_72	Peptidoglycan hydrolase	pg_hydrolase	Peptidase_M23+LysM	2.1e-13	72.95	Bacteria	Pseudomonadota	Gammaproteobacteria	Burkholderiales	Burkholderiaceae	Herminiimonas	Herminiimonas sp001464355	Burkholderiales bacterium Ga0077544
GCA_001464355.1	LNEU01000017.1_12	Peptidoglycan hydrolase	pg_hydrolase	SLT+LysM	2.7e-05	52.95	Bacteria	Pseudomonadota	Gammaproteobacteria	Burkholderiales	Burkholderiaceae	Herminiimonas	Herminiimonas sp001464355	Burkholderiales bacterium Ga0077544
GCA_001464355.1	LNEU01000022.1_43	Peptidoglycan hydrolase	pg_hydrolase	Amidase_3+AMIN	2.25e-26	130.55	Bacteria	Pseudomonadota	Gammaproteobacteria	Burkholderiales	Burkholderiaceae	Herminiimonas	Herminiimonas sp001464355	Burkholderiales bacterium Ga0077544
GCA_001464355.1	LNEU01000024.1_120	Bacteriocin LS2chainb	Bacteriocin_LS2chainb		0.0005305	33	Bacteria	Pseudomonadota	Gammaproteobacteria	Burkholderiales	Burkholderiaceae	Herminiimonas	Herminiimonas sp001464355	Burkholderiales bacterium Ga0077544
GCA_001464385.1	LNFB01000078.1_15	Peptidoglycan hydrolase	pg_hydrolase	Peptidase_M74+LysM	2.75e-07	40.5	Bacteria	Myxococcota	Polyangia	Nannocystales	Nannocystaceae	Ga0077550	Ga0077550 sp001464385	Deltaproteobacteria bacterium Ga0077550
GCA_001464385.1	LNFB01000095.1_90	Peptidoglycan hydrolase	pg_hydrolase	Peptidase_M74+LysM	3.45e-06	41.9	Bacteria	Myxococcota	Polyangia	Nannocystales	Nannocystaceae	Ga0077550	Ga0077550 sp001464385	Deltaproteobacteria bacterium Ga0077550
[truncated: 146,445 more rows]
