# Supplementary material for: Archaea produce peptidoglycan hydrolases that kill bacteria
Source: PLoS Biol. 2025 Aug 14;23(8):e3003235. doi: 10.1371/journal.pbio.3003235 (PMC12352652; doi:10.1371/journal.pbio.3003235)
Supplement: S10 Table — Proteins containing at least one catalytic domain and at least one cell wall binding domain from this list were used for homology searches in archaeal genomes. (XLSX) [file pbio.3003235.s014.xlsx]

## Sheet: S10 Table – PGH domains
Pfam accession	Pfam short name	description	kind
PF11741.11	AMIN	AMIN domain	Cell wall binding
PF01473.23	Choline_bind_1	Putative cell wall binding repeat	Cell wall binding
PF19085.3	Choline_bind_2	Choline-binding repeat	Cell wall binding
PF19127.3	Choline_bind_3	Choline-binding repeat	Cell wall binding
PF08230.14	CW_7	CW_7 repeat	Cell wall binding
PF04122.15	CW_binding_2	Cell wall binding domain 2 (CWB2)	Cell wall binding
PF13457.9	GW	GW (Gly-Tryp) dipeptide domain	Cell wall binding
PF01476.23	LysM	LysM domain	Cell wall binding
PF04225.15	OapA	Opacity-associated protein A LysM-like domain	Cell wall binding
PF01471.21	PG_binding_1	Putative peptidoglycan binding domain	Cell wall binding
PF08823.14	PG_binding_2	Putative peptidoglycan binding domain	Cell wall binding
PF09374.13	PG_binding_3	Predicted Peptidoglycan domain	Cell wall binding
PF18341.4	PSA_CBD	PSA endolysin C-terminal cell wall binding domain	Cell wall binding
PF00018.31	SH3_1	SH3 domain	Cell wall binding
PF18348.4	SH3_16	Bacterial dipeptidyl-peptidase Sh3 domain	Cell wall binding
PF07653.20	SH3_2	Variant SH3 domain	Cell wall binding
PF08239.14	SH3_3	Bacterial SH3 domain	Cell wall binding
PF06347.16	SH3_4	Bacterial SH3 domain	Cell wall binding
PF08460.13	SH3_5	Bacterial SH3 domain	Cell wall binding
PF12913.10	SH3_6	SH3 domain (SH3b1 type)	Cell wall binding
PF12914.10	SH3_7	SH3 domain of SH3b2 type	Cell wall binding
PF14604.9	SH3_9	Variant SH3 domain	Cell wall binding
PF05036.16	SPOR	SPOR domain	Cell wall binding
PF16775.8	ZoocinA_TRD	Target recognition domain of lytic exoenzyme	Cell wall binding
PF01425.24	Amidase	Amidase	Catalytic
PF01510.28	Amidase_2	N-acetylmuramoyl-L-alanine amidase	Catalytic
PF01520.21	Amidase_3	N-acetylmuramoyl-L-alanine amidase	Catalytic
PF05382.16	Amidase_5	Bacteriophage peptidoglycan hydrolase	Catalytic
PF12671.10	Amidase_6	Putative amidase domain	Catalytic
PF14521.9	Aspzincin_M35	Lysine-specific metallo-endopeptidase	Catalytic
PF05257.19	CHAP	CHAP domain	Catalytic
PF01832.23	Glucosaminidase	Mannosyl-glycoprotein endo-beta-N-acetylglucosaminidase	Catalytic
PF05838.15	Glyco_hydro_108	Glycosyl hydrolase 108	Catalytic
PF01183.23	Glyco_hydro_25	Glycosyl hydrolases family 25	Catalytic
PF13702.9	Lysozyme_like	Lysozyme-like	Catalytic
PF00877.22	NLPC_P60	NlpC/P60 family	Catalytic
PF18027.4	Pepdidase_M14_N	Cytosolic carboxypeptidase N-terminal domain	Catalytic
PF17222.6	Peptidase_C107	Viral cysteine endopeptidase C107	Catalytic
PF05381.15	Peptidase_C21	Tymovirus endopeptidase	Catalytic
PF05379.14	Peptidase_C23	Carlavirus endopeptidase	Catalytic
PF03510.17	Peptidase_C24	2C endopeptidase (C24) cysteine protease family	Catalytic
PF05407.15	Peptidase_C27	Rubella virus endopeptidase	Catalytic
PF05409.16	Peptidase_C30	Coronavirus endopeptidase C30	Catalytic
PF05413.14	Peptidase_C34	Putative closterovirus papain-like endopeptidase	Catalytic
PF05415.14	Peptidase_C36	Beet necrotic yellow vein furovirus-type papain-like endopeptidase	Catalytic
PF05533.15	Peptidase_C42	Beet yellows virus-type papain-like endopeptidase C42	Catalytic
PF05550.14	Peptidase_C53	Pestivirus Npro endopeptidase C53	Catalytic
PF05708.15	Peptidase_C92	Permuted papain-like amidase enzyme, YaeF/YiiX, C92 family	Catalytic
PF00246.27	Peptidase_M14	Zinc carboxypeptidase	Catalytic
PF01427.20	Peptidase_M15	D-ala-D-ala dipeptidase	Catalytic
PF05951.16	Peptidase_M15_2	Bacterial protein of unknown function (DUF882)	Catalytic
PF08291.14	Peptidase_M15_3	Peptidase M15	Catalytic
PF13539.9	Peptidase_M15_4	D-alanyl-D-alanine carboxypeptidase	Catalytic
PF01401.21	Peptidase_M2	Angiotensin-converting enzyme	Catalytic
PF01551.25	Peptidase_M23	Peptidase family M23	Catalytic
PF07580.17	Peptidase_M26_C	M26 IgA1-specific Metallo-endopeptidase C-terminal region	Catalytic
PF05342.17	Peptidase_M26_N	M26 IgA1-specific Metallo-endopeptidase N-terminal region	Catalytic
PF02074.18	Peptidase_M32	Carboxypeptidase Taq (M32) metallopeptidase	Catalytic
PF12389.11	Peptidase_M73	Camelysin metallo-endopeptidase	Catalytic
PF03411.16	Peptidase_M74	Penicillin-insensitive murein endopeptidase	Catalytic
PF17033.8	Peptidase_M99	Carboxypeptidase controlling helical cell shape catalytic	Catalytic
PF17129.7	Peptidase_M99_C	C-terminal domain of metallo-carboxypeptidase	Catalytic
PF17130.7	Peptidase_M99_m	beta-barrel domain of carboxypeptidase M99	Catalytic
PF00450.25	Peptidase_S10	Serine carboxypeptidase	Catalytic
PF00768.23	Peptidase_S11	D-alanyl-D-alanine carboxypeptidase	Catalytic
PF02113.18	Peptidase_S13	D-Ala-D-Ala carboxypeptidase 3 (S13) family	Catalytic
PF05577.15	Peptidase_S28	Serine carboxypeptidase S28	Catalytic
PF05579.16	Peptidase_S32	Equine arteritis virus serine endopeptidase S32	Catalytic
PF05576.14	Peptidase_S37	PS-10 peptidase S37	Catalytic
PF02016.18	Peptidase_S66	LD-carboxypeptidase N-terminal domain	Catalytic
PF17676.4	Peptidase_S66C	LD-carboxypeptidase C-terminal domain	Catalytic
PF00959.22	Phage_lysozyme	Phage lysozyme	Catalytic
PF18013.4	Phage_lysozyme2	Phage tail lysozyme	Catalytic
PF02244.19	Propep_M14	Carboxypeptidase activation peptide	Catalytic
PF06605.14	Prophage_tail	Prophage endopeptidase tail	Catalytic
PF18994.3	Prophage_tailD1	Prophage endopeptidase tail N-terminal domain	Catalytic
PF01464.23	SLT	Transglycosylase SLT domain	Catalytic
PF13406.9	SLT_2	Transglycosylase SLT domain	Catalytic
PF02557.20	VanY	D-alanyl-D-alanine carboxypeptidase	Catalytic
