# Supplementary material for: Archaea produce peptidoglycan hydrolases that kill bacteria
Source: PLoS Biol. 2025 Aug 14;23(8):e3003235. doi: 10.1371/journal.pbio.3003235 (PMC12352652; doi:10.1371/journal.pbio.3003235)
Supplement: S11 Table — (XLSX) [file pbio.3003235.s015.xlsx]

## Sheet: S11 Table – DNA primers
Name	Forward	Reverse
H. salarium gene amplification J2ZZK6	5’-ACCTATTGCGCATATGTTTCAGTTCATGAGACAG-3’	5’-TAGAACTAGTGGATCCTCAGATGTCGACGAGCGCCTG-3’
H. salarium gene amplification J2ZJU5	5’-ACCTATTGCGCATATGGAACACTCACGACGGACCTT-3’	5’-TAGAACTAGTGGATCCCTACAGCGTCGCCACCAGCGC-3’
Catalytic domain primer	5’-GCCGTCGAGACGGTTCCC-3’	5’-CGACATCAAGCGCGACGG-3’
